# Supplementary material for: Human reproduction is regulated by retrotransposons derived from ancient Hominidae-specific viral infections
Source: Nat Commun. 2022 Jan 24;13:463. doi: 10.1038/s41467-022-28105-1 (PMC8786967; doi:10.1038/s41467-022-28105-1)
Supplement: Supplementary file 4 — Supplementary Data 1 [file 41467_2022_28105_MOESM4_ESM.xlsx]

## Sheet: TableS1
Table S1. Information of samples used in this article. RNA-seq, scRNA-seq, ATAC-seq, ChIP-seq, CUT&Tag-seq and WGBS data information.
Column Name	Description
Sample ID	The unique ID for each sample.
Type	The type of sequencing technique for each sample.
Title	The unique title describing the sample, including cell line, treatment, generation and replicate information.
GEO	The GEO Accession number of each sample.
Citation	The original source of each data.
Used in	The figures/pannels where the samples are used for plotting.
Table S1. Information of samples used in this article.
Sample ID	Type	Title	GEO	Citation	Used in
1	RNA-seq	UCLA2hESCs_Passage13	GSM2445064	Chen et al., 2018	Fig. 1B-G, Supplementary Fig. 1, 2, 9B
2	RNA-seq	UCLA2hESCs_Passage14	GSM2445065	Chen et al., 2018	Fig. 1B-G, Supplementary Fig. 1, 2, 9B
3	RNA-seq	UCLA1hESCs_Passage12	GSM2445091	Chen et al., 2018	Fig. 1B-G, Supplementary Fig. 1, 2, 9B
4	RNA-seq	UCLA1hESCs_Passage12	GSM2445092	Chen et al., 2018	Fig. 1B-G, Supplementary Fig. 1, 2, 9B
5	RNA-seq	UCLA2hESCs_Passage11	GSM2445093	Chen et al., 2018	Fig. 1B-G, Supplementary Fig. 1, 2, 9B
6	RNA-seq	UCLA2hESCs_Passage11	GSM2445094	Chen et al., 2018	Fig. 1B-G, Supplementary Fig. 1, 2, 9B
7	RNA-seq	UCLA3hESCs_Passage13	GSM2445095	Chen et al., 2018	Fig. 1B-G, Supplementary Fig. 1, 2, 9B
8	RNA-seq	UCLA3hESCs_Passage13	GSM2445096	Chen et al., 2018	Fig. 1B-G, Supplementary Fig. 1, 2, 9B
9	RNA-seq	UCLA4hESCs_Passage13	GSM2445097	Chen et al., 2018	Fig. 1B-G, Supplementary Fig. 1, 2, 9B
10	RNA-seq	UCLA4hESCs_Passage13	GSM2445098	Chen et al., 2018	Fig. 1B-G, Supplementary Fig. 1, 2, 9B
11	RNA-seq	UCLA5hESCs_Passage24	GSM2445099	Chen et al., 2018	Fig. 1B-G, Supplementary Fig. 1, 2, 9B
12	RNA-seq	UCLA5hESCs_Passage24	GSM2445100	Chen et al., 2018	Fig. 1B-G, Supplementary Fig. 1, 2, 9B
13	RNA-seq	UCLA6hESCs_Passage17	GSM2445101	Chen et al., 2018	Fig. 1B-G, Supplementary Fig. 1, 2, 9B
14	RNA-seq	UCLA6hESCs_Passage17	GSM2445102	Chen et al., 2018	Fig. 1B-G, Supplementary Fig. 1, 2, 9B
15	RNA-seq	UCLA7hESCs_Passage18	GSM2445103	Chen et al., 2018	Fig. 1B-G, Supplementary Fig. 1, 2, 9B
16	RNA-seq	UCLA7hESCs_Passage17	GSM2445104	Chen et al., 2018	Fig. 1B-G, Supplementary Fig. 1, 2, 9B
17	RNA-seq	UCLA8hESCs_Passage12	GSM2445105	Chen et al., 2018	Fig. 1B-G, Supplementary Fig. 1, 2, 9B
18	RNA-seq	UCLA8hESCs_Passage12	GSM2445106	Chen et al., 2018	Fig. 1B-G, Supplementary Fig. 1, 2, 9B
19	RNA-seq	UCLA9hESCs_Passage11	GSM2445107	Chen et al., 2018	Fig. 1B-G, Supplementary Fig. 1, 2, 9B
20	RNA-seq	UCLA9hESCs_Passage11	GSM2445108	Chen et al., 2018	Fig. 1B-G, Supplementary Fig. 1, 2, 9B
21	RNA-seq	UCLA10hESCs_Passage12	GSM2445109	Chen et al., 2018	Fig. 1B-G, Supplementary Fig. 1, 2, 9B
22	RNA-seq	UCLA10hESCs_Passage12	GSM2445110	Chen et al., 2018	Fig. 1B-G, Supplementary Fig. 1, 2, 9B
23	RNA-seq	UCLA11hESCs_Passage12	GSM2445111	Chen et al., 2018	Fig. 1B-G, Supplementary Fig. 1, 2, 9B
24	RNA-seq	UCLA11hESCs_Passage12	GSM2445112	Chen et al., 2018	Fig. 1B-G, Supplementary Fig. 1, 2, 9B
25	RNA-seq	UCLA12hESCs_Passage13	GSM2445113	Chen et al., 2018	Fig. 1B-G, Supplementary Fig. 1, 2, 9B
26	RNA-seq	UCLA12hESCs_Passage13	GSM2445114	Chen et al., 2018	Fig. 1B-G, Supplementary Fig. 1, 2, 9B
27	RNA-seq	UCLA13hESCs_Passage13	GSM2445115	Chen et al., 2018	Fig. 1B-G, Supplementary Fig. 1, 2, 9B
28	RNA-seq	UCLA13hESCs_Passage12	GSM2445116	Chen et al., 2018	Fig. 1B-G, Supplementary Fig. 1, 2, 9B
29	RNA-seq	UCLA14hESCs_Passage17	GSM2445117	Chen et al., 2018	Fig. 1B-G, Supplementary Fig. 1, 2, 9B
30	RNA-seq	UCLA14hESCs_Passage17	GSM2445118	Chen et al., 2018	Fig. 1B-G, Supplementary Fig. 1, 2, 9B
31	RNA-seq	UCLA15hESCs_Passage14	GSM2445119	Chen et al., 2018	Fig. 1B-G, Supplementary Fig. 1, 2, 9B
32	RNA-seq	UCLA15hESCs_Passage15	GSM2445120	Chen et al., 2018	Fig. 1B-G, Supplementary Fig. 1, 2, 9B
33	RNA-seq	UCLA16hESCs_Passage13	GSM2445121	Chen et al., 2018	Fig. 1B-G, Supplementary Fig. 1, 2, 9B
34	RNA-seq	UCLA16hESCs_Passage13	GSM2445122	Chen et al., 2018	Fig. 1B-G, Supplementary Fig. 1, 2, 9B
35	RNA-seq	UCLA17hESCs_Passage14	GSM2445123	Chen et al., 2018	Fig. 1B-G, Supplementary Fig. 1, 2, 9B
36	RNA-seq	UCLA17hESCs_Passage15	GSM2445124	Chen et al., 2018	Fig. 1B-G, Supplementary Fig. 1, 2, 9B
37	RNA-seq	UCLA18hESCs_Passage23	GSM2445125	Chen et al., 2018	Fig. 1B-G, Supplementary Fig. 1, 2, 9B
38	RNA-seq	UCLA18hESCs_Passage23	GSM2445126	Chen et al., 2018	Fig. 1B-G, Supplementary Fig. 1, 2, 9B
39	RNA-seq	UCLA1iMeLC_Passage12	GSM2445127	Chen et al., 2018	Fig. 1B
40	RNA-seq	UCLA1iMeLC_Passage12	GSM2445128	Chen et al., 2018	Fig. 1B
41	RNA-seq	UCLA2iMeLC_Passage11	GSM2445129	Chen et al., 2018	Fig. 1B
42	RNA-seq	UCLA2iMeLC_Passage11	GSM2445130	Chen et al., 2018	Fig. 1B
43	RNA-seq	UCLA3iMeLC_Passage13	GSM2445131	Chen et al., 2018	Fig. 1B
44	RNA-seq	UCLA3iMeLC_Passage13	GSM2445132	Chen et al., 2018	Fig. 1B
45	RNA-seq	UCLA4iMeLC_Passage13	GSM2445133	Chen et al., 2018	Fig. 1B
46	RNA-seq	UCLA4iMeLC_Passage13	GSM2445134	Chen et al., 2018	Fig. 1B
47	RNA-seq	UCLA5iMeLC_Passage24	GSM2445136	Chen et al., 2018	Fig. 1B
48	RNA-seq	UCLA5iMeLC_Passage24	GSM2445137	Chen et al., 2018	Fig. 1B
49	RNA-seq	UCLA6iMeLC_Passage17	GSM2445139	Chen et al., 2018	Fig. 1B
50	RNA-seq	UCLA6iMeLC_Passage17	GSM2445141	Chen et al., 2018	Fig. 1B
51	RNA-seq	UCLA7iMeLC_Passage18	GSM2445143	Chen et al., 2018	Fig. 1B
52	RNA-seq	UCLA7iMeLC_Passage17	GSM2445146	Chen et al., 2018	Fig. 1B
53	RNA-seq	UCLA8iMeLC_Passage12	GSM2445148	Chen et al., 2018	Fig. 1B
54	RNA-seq	UCLA8iMeLC_Passage12	GSM2445150	Chen et al., 2018	Fig. 1B
55	RNA-seq	UCLA9iMeLC_Passage11	GSM2445152	Chen et al., 2018	Fig. 1B
56	RNA-seq	UCLA9iMeLC_Passage11	GSM2445154	Chen et al., 2018	Fig. 1B
57	RNA-seq	UCLA10iMeLC_Passage12	GSM2445156	Chen et al., 2018	Fig. 1B
58	RNA-seq	UCLA10iMeLC_Passage12	GSM2445158	Chen et al., 2018	Fig. 1B
59	RNA-seq	UCLA11iMeLC_Passage12	GSM2445160	Chen et al., 2018	Fig. 1B
60	RNA-seq	UCLA11iMeLC_Passage12	GSM2445162	Chen et al., 2018	Fig. 1B
61	RNA-seq	UCLA12iMeLC_Passage13	GSM2445163	Chen et al., 2018	Fig. 1B
62	RNA-seq	UCLA12iMeLC_Passage13	GSM2445164	Chen et al., 2018	Fig. 1B
63	RNA-seq	UCLA13iMeLC_Passage13	GSM2445165	Chen et al., 2018	Fig. 1B
64	RNA-seq	UCLA13iMeLC_Passage12	GSM2445166	Chen et al., 2018	Fig. 1B
65	RNA-seq	UCLA14iMeLC_Passage17	GSM2445167	Chen et al., 2018	Fig. 1B
66	RNA-seq	UCLA14iMeLC_Passage17	GSM2445168	Chen et al., 2018	Fig. 1B
67	RNA-seq	UCLA15iMeLC_Passage14	GSM2445169	Chen et al., 2018	Fig. 1B
68	RNA-seq	UCLA15iMeLC_Passage15	GSM2445170	Chen et al., 2018	Fig. 1B
69	RNA-seq	UCLA16iMeLC_Passage13	GSM2445171	Chen et al., 2018	Fig. 1B
70	RNA-seq	UCLA16iMeLC_Passage13	GSM2445172	Chen et al., 2018	Fig. 1B
71	RNA-seq	UCLA17iMeLC_Passage14	GSM2445173	Chen et al., 2018	Fig. 1B
72	RNA-seq	UCLA17iMeLC_Passage15	GSM2445174	Chen et al., 2018	Fig. 1B
73	RNA-seq	UCLA18iMeLC_Passage23	GSM2445175	Chen et al., 2018	Fig. 1B
74	RNA-seq	UCLA18iMeLC_Passage23	GSM2445176	Chen et al., 2018	Fig. 1B
75	RNA-seq	PGCLCwithoutSCFmadefromUCLA2hESCs_Passage13	GSM2445075	Chen et al., 2018	Fig. 1B-G, Supplementary Fig. 1, 2, 9B
76	RNA-seq	PGCLCwithoutSCFmadefromUCLA2hESCs_Passage14	GSM2445076	Chen et al., 2018	Fig. 1B-G, Supplementary Fig. 1, 2, 9B
77	RNA-seq	PGCLCwithSCFmadefromUCLA2hESCs_Passage13	GSM2445077	Chen et al., 2018	Fig. 1B-G, Supplementary Fig. 1, 2, 9B
78	RNA-seq	PGCLCwithSCFmadefromUCLA2hESCs_Passage14	GSM2445078	Chen et al., 2018	Fig. 1B-G, Supplementary Fig. 1, 2, 9B
79	RNA-seq	PGCLCwithoutSCFmadefromUCLA1hESCs_Passage14	GSM2445079	Chen et al., 2018	Fig. 1B-G, Supplementary Fig. 1, 2, 9B
80	RNA-seq	PGCLCwithoutSCFmadefromUCLA1hESCs_Passage15	GSM2445080	Chen et al., 2018	Fig. 1B-G, Supplementary Fig. 1, 2, 9B
81	RNA-seq	PGCLCwithSCFmadefromUCLA1hESCs_Passage14	GSM2445081	Chen et al., 2018	Fig. 1B-G, Supplementary Fig. 1, 2, 9B
82	RNA-seq	PGCLCwithSCFmadefromUCLA1hESCs_Passage15	GSM2445082	Chen et al., 2018	Fig. 1B-G, Supplementary Fig. 1, 2, 9B
83	RNA-seq	UCLA2_CRISPRi-empty_hPGCLC_rep1	GSM5525257	This paper	Fig. 5D-G, Supplementary Fig. 8C-F, 9A-C
84	RNA-seq	UCLA2_CRISPRi-empty_hPGCLC_rep2	GSM5525258	This paper	Fig. 5D-G, Supplementary Fig. 8C-F, 9A-C
85	RNA-seq	UCLA2_CRISPRi-empty_hPGCLC_rep3	GSM5525259	This paper	Fig. 5D-G, Supplementary Fig. 8C-F, 9A-C
86	RNA-seq	UCLA2_CRISPRi-LTR5Hs_hPGCLC_rep1	GSM5525260	This paper	Fig. 5D-G, Supplementary Fig. 8C-F, 9A-C
87	RNA-seq	UCLA2_CRISPRi-LTR5Hs_hPGCLC_rep2	GSM5525261	This paper	Fig. 5D-G, Supplementary Fig. 8C-F, 9A-C
88	RNA-seq	UCLA2_CRISPRi-LTR5Hs_hPGCLC_rep3	GSM5525262	This paper	Fig. 5D-G, Supplementary Fig. 8C-F, 9A-C
89	RNA-seq	H1_hESC_rep1	GSM915328	Xie et al., 2013	Supplementary Fig. 4B
90	RNA-seq	H1_hESC_rep2	GSM915329	Xie et al., 2013	Supplementary Fig. 4B
91	RNA-seq	H1_MSC_rep1	GSM915322	Xie et al., 2013	Supplementary Fig. 4B
92	RNA-seq	H1_MSC_rep2	GSM915323	Xie et al., 2013	Supplementary Fig. 4B
93	RNA-seq	H1_NPC_rep1	GSM915326	Xie et al., 2013	Supplementary Fig. 4B
94	RNA-seq	H1_NPC_rep2	GSM915327	Xie et al., 2013	Supplementary Fig. 4B
95	RNA-seq	H1_TBL_rep1	GSM915320	Xie et al., 2013	Supplementary Fig. 4B
96	RNA-seq	H1_TBL_rep2	GSM915321	Xie et al., 2013	Supplementary Fig. 4B
97	RNA-seq	H1_ME_rep1	GSM915324	Xie et al., 2013	Supplementary Fig. 4B
98	RNA-seq	H1_ME_rep2	GSM915325	Xie et al., 2013	Supplementary Fig. 4B
99	RNA-seq	WIBR3dPE_naive_hESC+dCAS9-KRAB_Empty_rep1	GSM3738314	Pontis et al., 2019	Supplementary Fig. 8C
100	RNA-seq	WIBR3dPE_naive_hESC+dCAS9-KRAB_Empty_rep2	GSM3738315	Pontis et al., 2019	Supplementary Fig. 8C
101	RNA-seq	WIBR3dPE_naive_hESC+dCAS9-KRAB_Empty_rep3	GSM3738316	Pontis et al., 2019	Supplementary Fig. 8C
102	RNA-seq	WIBR3dPE_naive_hESC+dCAS9-KRAB_Empty_rep4	GSM3738317	Pontis et al., 2019	Supplementary Fig. 8C
103	RNA-seq	WIBR3dPE_naive_hESC+dCAS9-KRAB_sgRNA_LTR5HS/SVA_A_rep1	GSM3738318	Pontis et al., 2019	Supplementary Fig. 8C
104	RNA-seq	WIBR3dPE_naive_hESC+dCAS9-KRAB_sgRNA_LTR5HS/SVA_A_rep2	GSM3738319	Pontis et al., 2019	Supplementary Fig. 8C
105	RNA-seq	WIBR3dPE_naive_hESC+dCAS9-KRAB_sgRNA_LTR5HS/SVA_A_rep3	GSM3738320	Pontis et al., 2019	Supplementary Fig. 8C
106	RNA-seq	WIBR3dPE_naive_hESC+dCAS9-KRAB_sgRNA_LTR5HS/SVA_A_rep4	GSM3738321	Pontis et al., 2019	Supplementary Fig. 8C
107	RNA-seq	WIBR3dPE_naive_hESC+dCAS9-KRAB_sgRNA_LTR5HS/SVA_B_rep1	GSM3738322	Pontis et al., 2019	Supplementary Fig. 8C
108	RNA-seq	WIBR3dPE_naive_hESC+dCAS9-KRAB_sgRNA_LTR5HS/SVA_B_rep2	GSM3738323	Pontis et al., 2019	Supplementary Fig. 8C
109	RNA-seq	WIBR3dPE_naive_hESC+dCAS9-KRAB_sgRNA_LTR5HS/SVA_B_rep3	GSM3738324	Pontis et al., 2019	Supplementary Fig. 8C
110	RNA-seq	WIBR3dPE_naive_hESC+dCAS9-KRAB_sgRNA_LTR5HS/SVA_B_rep4	GSM3738325	Pontis et al., 2019	Supplementary Fig. 8C
111	scRNA-seq	UCLA2_hESC_rep1	GSM4202945	Chen et al., 2019	Fig. 1H, Supplementary Fig. 3, 9D
112	scRNA-seq	UCLA2_hESC_rep2	GSM4202951	Chen et al., 2019	Fig. 1H, Supplementary Fig. 3, 9D
113	scRNA-seq	UCLA2_iMeLC_rep1	GSM4202946	Chen et al., 2019	Fig. 1H, Supplementary Fig. 3, 9D
114	scRNA-seq	UCLA2_iMeLC_rep2	GSM4202952	Chen et al., 2019	Fig. 1H, Supplementary Fig. 3, 9D
115	scRNA-seq	UCLA2_hPGCLC_d1_rep1	GSM4202941	Chen et al., 2019	Fig. 1H, Supplementary Fig. 3, 9D
116	scRNA-seq	UCLA2_hPGCLC_d1_rep2	GSM4202947	Chen et al., 2019	Fig. 1H, Supplementary Fig. 3, 9D
117	scRNA-seq	UCLA2_hPGCLC_d2_rep1	GSM4202942	Chen et al., 2019	Fig. 1H, Supplementary Fig. 3, 9D
118	scRNA-seq	UCLA2_hPGCLC_d2_rep2	GSM4202948	Chen et al., 2019	Fig. 1H, Supplementary Fig. 3, 9D
119	scRNA-seq	UCLA2_hPGCLC_d3_rep1	GSM4202943	Chen et al., 2019	Fig. 1H, Supplementary Fig. 3, 9D
120	scRNA-seq	UCLA2_hPGCLC_d3_rep2	GSM4202949	Chen et al., 2019	Fig. 1H, Supplementary Fig. 3, 9D
121	scRNA-seq	UCLA2_hPGCLC_d4_rep1	GSM4202944	Chen et al., 2019	Fig. 1H, Supplementary Fig. 3, 9D
122	scRNA-seq	UCLA2_hPGCLC_d4_rep2	GSM4202950	Chen et al., 2019	Fig. 1H, Supplementary Fig. 3, 9D
123	scRNA-seq	human_embryo_PGC_cell1	SS-sc7785770	Tyser et al., 2020	Supplementary Fig. 4A
124	scRNA-seq	human_embryo_PGC_cell2	SS-sc7788284	Tyser et al., 2020	Supplementary Fig. 4A
125	scRNA-seq	human_embryo_PGC_cell3	SS-sc7786226	Tyser et al., 2020	Supplementary Fig. 4A
126	scRNA-seq	human_embryo_PGC_cell4	SS-sc7788336	Tyser et al., 2020	Supplementary Fig. 4A
127	scRNA-seq	human_embryo_PGC_cell5	SS-sc7785667	Tyser et al., 2020	Supplementary Fig. 4A
128	scRNA-seq	human_embryo_PGC_cell6	SS-sc7785910	Tyser et al., 2020	Supplementary Fig. 4A
129	scRNA-seq	human_embryo_PGC_cell7	SS-sc7786266	Tyser et al., 2020	Supplementary Fig. 4A
130	scRNA-seq	human_embryo_Epiblast_cell1	SS-sc7786076	Tyser et al., 2020	Supplementary Fig. 4A
131	scRNA-seq	human_embryo_Epiblast_cell2	SS-sc7786040	Tyser et al., 2020	Supplementary Fig. 4A
132	scRNA-seq	human_embryo_Epiblast_cell3	SS-sc7786487	Tyser et al., 2020	Supplementary Fig. 4A
133	scRNA-seq	human_embryo_Epiblast_cell4	SS-sc7786618	Tyser et al., 2020	Supplementary Fig. 4A
134	scRNA-seq	human_embryo_Epiblast_cell5	SS-sc7786718	Tyser et al., 2020	Supplementary Fig. 4A
135	scRNA-seq	human_embryo_Epiblast_cell6	SS-sc7786361	Tyser et al., 2020	Supplementary Fig. 4A
136	scRNA-seq	human_embryo_Epiblast_cell7	SS-sc7786740	Tyser et al., 2020	Supplementary Fig. 4A
137	scRNA-seq	human_embryo_PrimitiveStreak_cell1	SS-sc7785737	Tyser et al., 2020	Supplementary Fig. 4A
138	scRNA-seq	human_embryo_PrimitiveStreak_cell2	SS-sc7785704	Tyser et al., 2020	Supplementary Fig. 4A
139	scRNA-seq	human_embryo_PrimitiveStreak_cell3	SS-sc7785745	Tyser et al., 2020	Supplementary Fig. 4A
140	scRNA-seq	human_embryo_PrimitiveStreak_cell4	SS-sc7788319	Tyser et al., 2020	Supplementary Fig. 4A
141	scRNA-seq	human_embryo_PrimitiveStreak_cell5	SS-sc7785819	Tyser et al., 2020	Supplementary Fig. 4A
142	scRNA-seq	human_embryo_PrimitiveStreak_cell6	SS-sc7785293	Tyser et al., 2020	Supplementary Fig. 4A
143	scRNA-seq	human_embryo_PrimitiveStreak_cell7	SS-sc7788138	Tyser et al., 2020	Supplementary Fig. 4A
144	scRNA-seq	human_embryo_EmergentMesoderm_cell1	SS-sc7786585	Tyser et al., 2020	Supplementary Fig. 4A
145	scRNA-seq	human_embryo_EmergentMesoderm_cell2	SS-sc7785517	Tyser et al., 2020	Supplementary Fig. 4A
146	scRNA-seq	human_embryo_EmergentMesoderm_cell3	SS-sc7785781	Tyser et al., 2020	Supplementary Fig. 4A
147	scRNA-seq	human_embryo_EmergentMesoderm_cell4	SS-sc7786375	Tyser et al., 2020	Supplementary Fig. 4A
148	scRNA-seq	human_embryo_EmergentMesoderm_cell5	SS-sc7785535	Tyser et al., 2020	Supplementary Fig. 4A
149	scRNA-seq	human_embryo_EmergentMesoderm_cell6	SS-sc7788067	Tyser et al., 2020	Supplementary Fig. 4A
150	scRNA-seq	human_embryo_EmergentMesoderm_cell7	SS-sc7785732	Tyser et al., 2020	Supplementary Fig. 4A
151	scRNA-seq	human_embryo_AdvancedMesoderm_cell1	SS-sc7786605	Tyser et al., 2020	Supplementary Fig. 4A
152	scRNA-seq	human_embryo_AdvancedMesoderm_cell2	SS-sc7785959	Tyser et al., 2020	Supplementary Fig. 4A
153	scRNA-seq	human_embryo_AdvancedMesoderm_cell3	SS-sc7786250	Tyser et al., 2020	Supplementary Fig. 4A
154	scRNA-seq	human_embryo_AdvancedMesoderm_cell4	SS-sc7786726	Tyser et al., 2020	Supplementary Fig. 4A
155	scRNA-seq	human_embryo_AdvancedMesoderm_cell5	SS-sc7786284	Tyser et al., 2020	Supplementary Fig. 4A
156	scRNA-seq	human_embryo_AdvancedMesoderm_cell6	SS-sc7785605	Tyser et al., 2020	Supplementary Fig. 4A
157	scRNA-seq	human_embryo_AdvancedMesoderm_cell7	SS-sc7786347	Tyser et al., 2020	Supplementary Fig. 4A
158	ATAC-seq	UCLA1_hESC_rep1	GSM3406929	Chen et al., 2018	Fig. 2, 4D, Supplementary Fig. 5, 7A
159	ATAC-seq	UCLA1_hESC_rep2	GSM3406930	Chen et al., 2018	Fig. 2, 4D, Supplementary Fig. 5, 7A
160	ATAC-seq	UCLA2_hESC_rep2	GSM3406932	Chen et al., 2018	Fig. 2, 4D, Supplementary Fig. 5, 7A
161	ATAC-seq	UCLA1_iMeLC_rep1	GSM3406933	Chen et al., 2018	Fig. 2, 4D, Supplementary Fig. 5, 7A
162	ATAC-seq	UCLA1_iMeLC_rep2	GSM3406934	Chen et al., 2018	Fig. 2, 4D, Supplementary Fig. 5, 7A
163	ATAC-seq	UCLA2_iMeLC_rep1	GSM3406935	Chen et al., 2018	Fig. 2, 4D, Supplementary Fig. 5, 7A
164	ATAC-seq	UCLA2_iMeLC_rep2	GSM3406936	Chen et al., 2018	Fig. 2, 4D, Supplementary Fig. 5, 7A
165	ATAC-seq	UCLA1_PGCLC_rep1	GSM3406937	Chen et al., 2018	Fig. 2, 4D, Supplementary Fig. 5, 7A
166	ATAC-seq	UCLA1_PGCLC_rep2	GSM3406938	Chen et al., 2018	Fig. 2, 4D, Supplementary Fig. 5, 7A
167	ATAC-seq	UCLA2_PGCLC_rep1	GSM3406939	Chen et al., 2018	Fig. 2, 4D, Supplementary Fig. 5, 7A
168	ChIP-seq	UCLA2_NANOG_input_hESC_rep1	GSM5525241	This paper	Fig. 4, Supplementary Fig. 7B-D
169	ChIP-seq	UCLA2_NANOG_ChIP_hESC_rep1	GSM5525242	This paper	Fig. 4, Supplementary Fig. 7B-D
170	ChIP-seq	UCLA2_NANOG_input_hESC_rep2	GSM5525243	This paper	Fig. 4, Supplementary Fig. 7B-D
171	ChIP-seq	UCLA2_NANOG_ChIP_hESC_rep2	GSM5525244	This paper	Fig. 4, Supplementary Fig. 7B-D
172	ChIP-seq	UCLA2_NANOG_input_hPGCLC_rep1	GSM5525245	This paper	Fig. 4, Supplementary Fig. 7B-D
173	ChIP-seq	UCLA2_NANOG_ChIP_hPGCLC_rep1	GSM5525246	This paper	Fig. 4, Supplementary Fig. 7B-D
174	ChIP-seq	UCLA2_NANOG_input_hPGCLC_rep2	GSM5525247	This paper	Fig. 4, Supplementary Fig. 7B-D
175	ChIP-seq	UCLA2_NANOG_ChIP_hPGCLC_rep2	GSM5525248	This paper	Fig. 4, Supplementary Fig. 7B-D
176	ChIP-seq	UCLA2_SOX17_input_hESC_rep1	GSM5525249	This paper	Fig. 4, Supplementary Fig. 7B-D
177	ChIP-seq	UCLA2_SOX17_ChIP_hESC_rep1	GSM5525250	This paper	Fig. 4, Supplementary Fig. 7B-D
178	ChIP-seq	UCLA2_SOX17_input_hESC_rep2	GSM5525251	This paper	Fig. 4, Supplementary Fig. 7B-D
179	ChIP-seq	UCLA2_SOX17_ChIP_hESC_rep2	GSM5525252	This paper	Fig. 4, Supplementary Fig. 7B-D
180	ChIP-seq	UCLA2_SOX17_input_hPGCLC_rep1	GSM5525253	This paper	Fig. 4, Supplementary Fig. 7B-D
181	ChIP-seq	UCLA2_SOX17_ChIP_hPGCLC_rep1	GSM5525254	This paper	Fig. 4, Supplementary Fig. 7B-D
182	ChIP-seq	UCLA2_SOX17_input_hPGCLC_rep2	GSM5525255	This paper	Fig. 4, Supplementary Fig. 7B-D
183	ChIP-seq	UCLA2_SOX17_ChIP_hPGCLC_rep2	GSM5525256	This paper	Fig. 4, Supplementary Fig. 7B-D
184	ChIP-seq	UCLA1_TFAP2C_ChIP_hESC	GSM4257210	Chen et al., 2019	Fig. 4, Supplementary Fig. 7B-D
185	ChIP-seq	UCLA2_TFAP2C_input_hPGCLC	GSM4257220	Chen et al., 2019	Fig. 4, Supplementary Fig. 7B-D
186	ChIP-seq	UCLA2_TFAP2C_ChIP_hPGCLC	GSM4257215	Chen et al., 2019	Fig. 4, Supplementary Fig. 7B-D
187	ChIP-seq	H3K27ac_input_hESC	GSM1705264	Ji et al., 2015	Fig. 4, Supplementary Fig. 7B-D
188	ChIP-seq	H3K27ac_ChIP_hESC	GSM1705260	Ji et al., 2015	Fig. 4, Supplementary Fig. 7B-D
189	ChIP-seq	UCLA2_H3K27ac_input_hPGCLC	GSM4257221	Chen et al., 2019	Fig. 4, Supplementary Fig. 7B-D
190	ChIP-seq	UCLA2_H3K27ac_ChIP_hPGCLC	GSM4257216	Chen et al., 2019	Fig. 4, Supplementary Fig. 7B-D
191	CUT&Tag-seq	Fy-hES-3_SOX15_CUT&Tag_hPGCLC	GSM5210220	Wang et al., 2021	Fig. 4, Supplementary Fig. 7B-D
192	WGBS	UCLA2_hESC_rep1	GSM4131214	Gell et al., 2020	Fig. 3, Supplementary Fig. 6
193	WGBS	UCLA2_hESC_rep2	GSM4131215	Gell et al., 2020	Fig. 3, Supplementary Fig. 6
194	WGBS	UCLA2_hPGCLC_rep1	GSM4131216	Gell et al., 2020	Fig. 3, Supplementary Fig. 6
195	WGBS	UCLA2_hPGCLC_rep2	GSM4131217	Gell et al., 2020	Fig. 3, Supplementary Fig. 6
