# Supplementary material for: Human reproduction is regulated by retrotransposons derived from ancient Hominidae-specific viral infections
Source: Nat Commun. 2022 Jan 24;13:463. doi: 10.1038/s41467-022-28105-1 (PMC8786967; doi:10.1038/s41467-022-28105-1)
Supplement: Supplementary file 5 — Supplementary Data 2 [file 41467_2022_28105_MOESM5_ESM.xlsx]

## Sheet: TableS2
Table S2. List of up- or down-regulated DETEs in hPGCLCs compared with hESCs from featureCounts quantification method. TE quntification was performed by featureCounts v2.0.0 (Liao et al., 2014). DETEs were processed using DESeq2 v1.26.0 (Love et al., 2014b). Only TE with RPKM mean in either control or treatment group greater than 1 were kept for further analysis. DETEs were obtained with at least…
Column Name	Description
Dupid	Name of the TE copy.
TEid	Name of the TE subfamily.
family	Name of the TE family.
class	Name of the TE class.
Chr	Chromosome position of the feature.
Start	Start position of the feature in standard chromosomal coordinates.
End	End position of the feature in standard chromosomal coordinates.
Strand	Strand information of the feature. Defined as + (forward) or - (reverse).
Length	The sequence length (bp) of the feature.
log2FoldChange	The Log2 transfromed fold change (hESCs/hPGCLCs).
padj	The p adjust value.
hESCbaseman	The mean of normalized counts of hESC samples.
hPGCLCbasemean	The mean of normalized counts of hPGCLC samples.
type	The type of DETE (up-regulated DETE in hPGCLCs or down-regulated DETE in hPGCLCs).
Table S2. List of up- or down-regulated DETEs in hPGCLCs compared with hESCs from featureCounts quantification method.
Dupid	TEid	family	class	Chr	Start	End	Strand	Length	log2FoldChange	padj	hESCbaseman	hPGCLCbasemean	type
L3_dup3	L3	CR1	LINE	1	19972	20405	+	434	-2.53	1.51516e-24	10.53	60.47	upInhPGCLC
Plat_L3	Plat_L3	CR1	LINE	1	20531	20679	+	149	-3.46	2.75233e-13	0.71	8.48	upInhPGCLC
MIR_dup22	MIR	MIR	SINE	1	23120	23371	-	252	-4.48	2.52781e-15	0.45	10.61	upInhPGCLC
L2b_dup15	L2b	L2	LINE	1	23804	24038	+	235	-6.37	1.02339e-51	0.41	34.13	upInhPGCLC
L2c_dup27	L2c	L2	LINE	1	123833	124404	+	572	-3.32	2.2588e-07	0.55	5.23	upInhPGCLC
L2a_dup40	L2a	L2	LINE	1	127548	127657	-	110	-2.85	6.35624e-08	0.79	5.68	upInhPGCLC
AluSz_dup26	AluSz	Alu	SINE	1	127782	128051	-	270	-3.82	0.000120165	0.17	3.41	upInhPGCLC
AluSq2_dup18	AluSq2	Alu	SINE	1	128596	128893	-	298	-2.63	1.37721e-15	2.17	13.98	upInhPGCLC
AluSg_dup7	AluSg	Alu	SINE	1	134066	134374	-	309	-4.46	1.89245e-16	0.4	9.16	upInhPGCLC
MER1A	MER1A	hAT-Charlie	DNA	1	139708	140127	-	420	-4.33	3.84021e-58	19.1	384.84	upInhPGCLC
AluJo_dup17	AluJo	Alu	SINE	1	140495	140784	+	290	-4.49	7.48036e-11	0.15	5.17	upInhPGCLC
MER21C_dup3	MER21C	ERVL	LTR	1	141971	142271	+	301	-4.3	1.85171e-13	0.47	8.59	upInhPGCLC
MER1A_dup1	MER1A	hAT-Charlie	DNA	1	143444	143875	-	432	-2.1	1.5625e-06	5.35	22.8	upInhPGCLC
LTR41_dup3	LTR41	ERVL	LTR	1	144900	144986	-	87	-3.97	0.00678962	0.03	2.65	upInhPGCLC
AluJr_dup20	AluJr	Alu	SINE	1	144987	145294	+	308	-5.18	7.97437e-39	0.55	20.5	upInhPGCLC
AluJr_dup21	AluJr	Alu	SINE	1	146229	146522	+	294	-4	1.16902e-21	0.68	11.37	upInhPGCLC
AluSx_dup24	AluSx	Alu	SINE	1	147162	147431	+	270	-3.98	1.9103e-08	0.21	4.37	upInhPGCLC
AluJr_dup23	AluJr	Alu	SINE	1	148792	149093	+	302	-2.2	1.27305e-06	1.39	6.91	upInhPGCLC
LTR37A	LTR37A	ERV1	LTR	1	149865	150008	-	144	-3.34	1.44554e-06	0.37	3.94	upInhPGCLC
AluJo_dup18	AluJo	Alu	SINE	1	150154	150449	-	296	-3.85	3.92722e-27	2.02	28.94	upInhPGCLC
AluJr_dup24	AluJr	Alu	SINE	1	150478	150612	-	135	-3.91	7.43423e-30	1.28	19.52	upInhPGCLC
MER21C_dup4	MER21C	ERVL	LTR	1	152567	152825	+	259	-5.08	6.58209e-16	0.25	10.19	upInhPGCLC
AluSq2_dup20	AluSq2	Alu	SINE	1	152826	153119	-	294	-4.16	0.000862151	0.05	3.37	upInhPGCLC
AluJo_dup19	AluJo	Alu	SINE	1	153430	153735	+	306	-4.82	8.39726e-29	0.61	16.65	upInhPGCLC
MER11C_dup2	MER11C	ERVK	LTR	1	154037	155099	+	1063	-3.31	1.77264e-39	21.42	210.99	upInhPGCLC
AluSz_dup27	AluSz	Alu	SINE	1	157183	157358	+	176	-4.07	2.87934e-06	0.12	3.91	upInhPGCLC
AluJb_dup38	AluJb	Alu	SINE	1	158713	158996	+	284	-3.16	1.95285e-05	0.35	3.3	upInhPGCLC
AluSx1_dup26	AluSx1	Alu	SINE	1	159356	159579	+	224	-2.74	0.0152026	0.2	1.73	upInhPGCLC
L1MC5a_dup8	L1MC5a	L1	LINE	1	161300	161705	+	406	-2.05	1.81202e-10	4.34	17.76	upInhPGCLC
MSTD_dup4	MSTD	ERVL-MaLR	LTR	1	162394	162711	-	318	-3.04	3.41893e-19	9.91	81.83	upInhPGCLC
AluSx1_dup28	AluSx1	Alu	SINE	1	166056	166334	+	279	-4.02	1.18996e-08	0.34	6.29	upInhPGCLC
MLT1D_dup7	MLT1D	ERVL-MaLR	LTR	1	168915	169342	+	428	-6.29	5.58667e-60	0.99	79.55	upInhPGCLC
AluSz_dup29	AluSz	Alu	SINE	1	174382	174517	+	136	-2.86	0.00072797	0.56	4.47	upInhPGCLC
AluSp_dup14	AluSp	Alu	SINE	1	174518	174820	+	303	-3.91	0.00337177	0.1	3.45	upInhPGCLC
Charlie15a_dup1	Charlie15a	hAT-Charlie	DNA	1	186885	186981	-	97	-3.51	9.49827e-06	0.35	4.1	upInhPGCLC
L2a_dup44	L2a	L2	LINE	1	189430	189571	+	142	-5.08	8.30223e-20	0.36	11.59	upInhPGCLC
L3_dup8	L3	CR1	LINE	1	190495	190928	+	434	-3.67	6.08796e-25	4.23	55.88	upInhPGCLC
Plat_L3_dup1	Plat_L3	CR1	LINE	1	191054	191252	+	199	-3.4	6.08689e-11	2.23	24.24	upInhPGCLC
L2a_dup45	L2a	L2	LINE	1	194331	194563	+	233	-5.69	3.23451e-26	0.16	12.41	upInhPGCLC
MIR_dup30	MIR	MIR	SINE	1	194590	194726	+	137	-4.36	2.35092e-08	0.28	5.56	upInhPGCLC
L2c_dup29	L2c	L2	LINE	1	197096	197166	-	71	-2.65	1.78327e-06	0.69	4.81	upInhPGCLC
MER4D1_dup3	MER4D1	ERV1	LTR	1	268690	268968	-	279	-2.13	2.54943e-07	3.54	16.1	upInhPGCLC
AluYc	AluYc	Alu	SINE	1	297809	297956	-	148	-3.59	0.000131667	0.31	4.53	upInhPGCLC
MER1A_dup2	MER1A	hAT-Charlie	DNA	1	494910	495329	-	420	-3.79	2.22586e-21	3.6	50.54	upInhPGCLC
AluJb_dup44	AluJb	Alu	SINE	1	497140	497327	+	188	-4.51	5.07687e-12	0.24	6.82	upInhPGCLC
MER1A_dup3	MER1A	hAT-Charlie	DNA	1	498317	498736	-	420	-3.98	3.6663e-78	3.84	62.55	upInhPGCLC
MER21C_dup9	MER21C	ERVL	LTR	1	500580	500880	+	301	-3.16	0.00123408	0.19	2.33	upInhPGCLC
MER1A_dup4	MER1A	hAT-Charlie	DNA	1	502053	502484	-	432	-3.22	6.11317e-31	3.03	28.57	upInhPGCLC
AluJb_dup47	AluJb	Alu	SINE	1	502850	503134	+	285	-5.99	9.65462e-27	0.26	19.92	upInhPGCLC
LTR41_dup6	LTR41	ERVL	LTR	1	503173	503198	-	26	-3.24	0.00552194	0.15	1.99	upInhPGCLC
AluJr_dup37	AluJr	Alu	SINE	1	503581	503888	+	308	-3.84	0.000430452	0.04	2.78	upInhPGCLC
L2b_dup26	L2b	L2	LINE	1	504220	504478	+	259	-3.32	1.00246e-11	0.67	6.27	upInhPGCLC
L2b_dup27	L2b	L2	LINE	1	504506	504598	+	93	-2.71	5.07225e-05	0.6	3.23	upInhPGCLC
AluJr_dup38	AluJr	Alu	SINE	1	504823	505116	+	294	-4.3	3.92243e-44	1.28	25.17	upInhPGCLC
AluJr_dup39	AluJr	Alu	SINE	1	505370	505644	+	275	-4.2	2.14672e-15	0.4	7.43	upInhPGCLC
AluJb_dup48	AluJb	Alu	SINE	1	505655	505756	-	102	-5.26	1.91345e-14	0.12	8.2	upInhPGCLC
AluSx_dup29	AluSx	Alu	SINE	1	505757	506026	+	270	-3.33	0.0275469	0.07	1.99	upInhPGCLC
L1MB8_dup9	L1MB8	L1	LINE	1	506516	506603	+	88	-4.31	1.78863e-08	0.11	3.8	upInhPGCLC
FLAM_A_dup4	FLAM_A	Alu	SINE	1	506638	506748	-	111	-3.08	0.0023807	0.15	2.06	upInhPGCLC
L2a_dup60	L2a	L2	LINE	1	509306	509913	+	608	-4.6	1.01443e-59	6.45	157.56	upInhPGCLC
AluSq2_dup31	AluSq2	Alu	SINE	1	511417	511711	-	295	-5.45	2.04494e-15	0.14	10.29	upInhPGCLC
MER11C_dup3	MER11C	ERVK	LTR	1	512629	513691	+	1063	-3.37	6.24137e-28	5.76	59.07	upInhPGCLC
AluJr_dup43	AluJr	Alu	SINE	1	515420	515727	+	308	-2.43	0.00360299	0.39	2.36	upInhPGCLC
AluSz_dup35	AluSz	Alu	SINE	1	515775	515942	+	168	-3.22	2.06064e-05	0.39	4.42	upInhPGCLC
MER8_dup3	MER8	TcMar-Tigger	DNA	1	516699	516806	-	108	-3.03	7.9275e-38	13.32	108.14	upInhPGCLC
AluJb_dup55	AluJb	Alu	SINE	1	517305	517588	+	284	-3.22	3.99761e-32	11.24	103.61	upInhPGCLC
MSTD_dup6	MSTD	ERVL-MaLR	LTR	1	520990	521307	-	318	-3	1.82825e-23	4.3	36.09	upInhPGCLC
AluSq2_dup32	AluSq2	Alu	SINE	1	522444	522749	+	306	-2.92	4.39703e-14	1.71	11.94	upInhPGCLC
AluSq2_dup33	AluSq2	Alu	SINE	1	522955	523291	+	337	-4.59	4.13387e-16	0.29	7.42	upInhPGCLC
AluSx1_dup36	AluSx1	Alu	SINE	1	523603	523906	+	304	-3.85	1.96406e-15	0.85	13.53	upInhPGCLC
AluSp_dup19	AluSp	Alu	SINE	1	525730	526029	-	300	-4.22	1.11426e-05	0.23	5.65	upInhPGCLC
MLT1D_dup12	MLT1D	ERVL-MaLR	LTR	1	527511	527938	+	428	-4.9	3.2757e-59	3.09	94.06	upInhPGCLC
AluSq2_dup35	AluSq2	Alu	SINE	1	530691	530741	-	51	-7.19	1.6037e-11	0.11	31.05	upInhPGCLC
L2c_dup39	L2c	L2	LINE	1	531256	531291	+	36	-5.13	0.00800486	0	5.72	upInhPGCLC
MIRb_dup57	MIRb	MIR	SINE	1	531428	531508	-	81	-3.06	0.0486474	0.09	1.74	upInhPGCLC
AluSz_dup37	AluSz	Alu	SINE	1	532977	533112	+	136	-3.51	2.44812e-12	0.66	8.08	upInhPGCLC
AluSp_dup20	AluSp	Alu	SINE	1	533113	533415	+	303	-3.43	2.70315e-07	0.56	6.1	upInhPGCLC
AluSx_dup30	AluSx	Alu	SINE	1	533753	534065	+	313	-2.61	6.81695e-06	0.78	4.89	upInhPGCLC
MER4D1_dup7	MER4D1	ERV1	LTR	1	586840	587631	-	792	-2.27	2.74601e-08	1.64	7.69	upInhPGCLC
MamRep605_dup7	MamRep605	LTR	LTR?	1	646495	646573	-	79	-2.37	0.02199	0.39	2.56	upInhPGCLC
MER1A_dup5	MER1A	hAT-Charlie	DNA	1	729816	730235	-	420	-2.93	2.84869e-19	4.8	36.19	upInhPGCLC
AluJr_dup48	AluJr	Alu	SINE	1	731535	731834	-	300	-4.14	1.23172e-07	0.17	4.27	upInhPGCLC
AluJb_dup58	AluJb	Alu	SINE	1	732048	732235	+	188	-5.36	9.64119e-41	2.05	86.2	upInhPGCLC
MER1A_dup6	MER1A	hAT-Charlie	DNA	1	733225	733644	-	420	-2.82	8.7083e-08	1	7.98	upInhPGCLC
AluJr_dup51	AluJr	Alu	SINE	1	734943	735242	-	300	-3.55	9.76719e-09	0.43	4.73	upInhPGCLC
MER1A_dup7	MER1A	hAT-Charlie	DNA	1	736631	737050	-	420	-2.09	5.22818e-06	1.31	5.8	upInhPGCLC
AluJr_dup54	AluJr	Alu	SINE	1	738352	738651	-	300	-3.4	4.34216e-13	0.83	8.13	upInhPGCLC
MER8_dup6	MER8	TcMar-Tigger	DNA	1	738763	738864	-	102	-2.96	0.0121954	0.18	1.99	upInhPGCLC
AluJb_dup61	AluJb	Alu	SINE	1	738865	739057	+	193	-3.6	2.17192e-15	1.11	13.36	upInhPGCLC
AluJr_dup55	AluJr	Alu	SINE	1	739636	739792	+	157	-3.89	3.32995e-11	0.43	7.19	upInhPGCLC
MER1A_dup8	MER1A	hAT-Charlie	DNA	1	740047	740466	-	420	-4.62	5.7846e-52	16.6	410.07	upInhPGCLC
AluJo_dup31	AluJo	Alu	SINE	1	740752	740838	+	87	-3.45	0.0111876	0.11	2.25	upInhPGCLC
AluSp_dup23	AluSp	Alu	SINE	1	744913	745209	+	297	-2.08	4.89958e-20	5.72	22.95	upInhPGCLC
AluJr_dup60	AluJr	Alu	SINE	1	747086	747357	+	272	-5.73	6.38143e-35	0.41	22.4	upInhPGCLC
L2a_dup71	L2a	L2	LINE	1	751018	751625	+	608	-4.47	3.80701e-32	0.8	18.55	upInhPGCLC
MLT1D_dup15	MLT1D	ERVL-MaLR	LTR	1	752224	752580	-	357	-2.36	0.000719699	0.71	3.14	upInhPGCLC
AluJr_dup63	AluJr	Alu	SINE	1	752584	752875	+	292	-4.29	9.10095e-17	0.46	10.1	upInhPGCLC
AluJo_dup34	AluJo	Alu	SINE	1	753739	754045	+	307	-3.28	1.90248e-05	0.32	2.9	upInhPGCLC
MER11C_dup4	MER11C	ERVK	LTR	1	754347	755409	+	1063	-2.81	1.12864e-49	29.93	212.13	upInhPGCLC
MIRb_dup70	MIRb	MIR	SINE	1	755455	755649	+	195	-4.17	7.49908e-15	0.83	16.84	upInhPGCLC
AluJo_dup35	AluJo	Alu	SINE	1	756425	756724	-	300	-3.32	1.30447e-10	0.82	9.18	upInhPGCLC
AluSg_dup14	AluSg	Alu	SINE	1	757489	757782	+	294	-3.1	0.00226451	0.18	2.29	upInhPGCLC
MIRb_dup71	MIRb	MIR	SINE	1	758411	758451	+	41	-2.61	0.00713533	0.31	2.17	upInhPGCLC
MER8_dup7	MER8	TcMar-Tigger	DNA	1	758556	758663	-	108	-2.63	1.35443e-15	5.91	36.41	upInhPGCLC
MSTD_dup8	MSTD	ERVL-MaLR	LTR	1	762854	763171	-	318	-2.56	5.52148e-22	55.05	326.08	upInhPGCLC
AluSq2_dup42	AluSq2	Alu	SINE	1	764819	765151	+	333	-4.57	1.49156e-97	5.49	131.74	upInhPGCLC
AluSx1_dup44	AluSx1	Alu	SINE	1	765463	765756	+	294	-2.59	2.09708e-07	1.21	8.59	upInhPGCLC
AluSx1_dup45	AluSx1	Alu	SINE	1	766500	766778	+	279	-2.51	3.99865e-05	0.69	4.65	upInhPGCLC
MIRb_dup72	MIRb	MIR	SINE	1	766812	766945	-	134	-2.36	0.0113683	0.3	2.27	upInhPGCLC
MLT1D_dup16	MLT1D	ERVL-MaLR	LTR	1	769363	769790	+	428	-4.02	2.76352e-51	5.6	93.41	upInhPGCLC
AluSz_dup43	AluSz	Alu	SINE	1	774791	774926	+	136	-2.32	6.60507e-05	0.73	3.67	upInhPGCLC
AluSp_dup25	AluSp	Alu	SINE	1	774927	775230	+	304	-3.88	8.00528e-22	0.84	12.4	upInhPGCLC
AluSx_dup34	AluSx	Alu	SINE	1	775560	775872	+	313	-3.64	9.43099e-07	0.45	6.52	upInhPGCLC
AluSx_dup35	AluSx	Alu	SINE	1	777600	777872	-	273	-3.38	0.0217627	0.14	2.38	upInhPGCLC
FRAM	FRAM	Alu	SINE	1	778255	778442	-	188	-4.66	3.62279e-18	0.31	8.29	upInhPGCLC
MIR_dup37	MIR	MIR	SINE	1	797344	797585	-	242	-3.35	0.0411558	0.08	2.09	upInhPGCLC
AluSx1_dup49	AluSx1	Alu	SINE	1	798734	799039	+	306	-2.17	0.00271035	0.7	2.56	upInhPGCLC
MER113A	MER113A	hAT-Charlie	DNA	1	804219	804482	+	264	-2.53	7.47418e-07	1.5	9.35	upInhPGCLC
L2c_dup49	L2c	L2	LINE	1	819610	819650	-	41	-2.46	0.000406905	1	5.18	upInhPGCLC
MER44D	MER44D	TcMar-Tigger	DNA	1	819731	819948	+	218	-3.26	0.00192433	0.73	6.87	upInhPGCLC
AluSq2_dup46	AluSq2	Alu	SINE	1	828987	829262	-	276	-2.78	0.000826677	0.33	2.08	upInhPGCLC
HAL1_dup6	HAL1	L1	LINE	1	829773	830064	-	292	-3.3	2.02818e-16	2.07	21.55	upInhPGCLC
MLT1A1	MLT1A1	ERVL-MaLR	LTR	1	830065	830433	+	369	-2.67	2.73457e-16	3.33	21.78	upInhPGCLC
MLT1K_dup7	MLT1K	ERVL-MaLR	LTR	1	834761	834905	-	145	-2.32	0.00258032	0.82	4.58	upInhPGCLC
AluSz_dup46	AluSz	Alu	SINE	1	852971	853263	-	293	-4.44	6.41025e-07	0.31	7.28	upInhPGCLC
Charlie19a	Charlie19a	hAT-Charlie	DNA	1	853264	853435	-	172	-2.54	1.14796e-15	2.68	15.45	upInhPGCLC
L3_dup20	L3	CR1	LINE	1	858970	859039	-	70	-2.71	7.13385e-12	3.28	22.4	upInhPGCLC
L1MB5_dup6	L1MB5	L1	LINE	1	905266	905461	+	196	-5.35	1.55291e-05	0.18	10.3	upInhPGCLC
L1MB5_dup7	L1MB5	L1	LINE	1	905569	905799	+	231	-2.96	1.25688e-05	0.65	5.09	upInhPGCLC
HERV16-int	HERV16-int	ERVL	LTR	1	906474	906556	-	83	-2.29	0.00159215	1.22	5.52	upInhPGCLC
L1MEc_dup6	L1MEc	L1	LINE	1	914456	914665	+	210	-4.27	1.82187e-07	0.3	6.93	upInhPGCLC
L1MEc_dup7	L1MEc	L1	LINE	1	914978	915397	+	420	-5.49	8.30977e-10	1.14	51.9	upInhPGCLC
MIR_dup39	MIR	MIR	SINE	1	923333	923423	+	91	-4.07	0.000435774	0.05	3.23	upInhPGCLC
AluSc8_dup5	AluSc8	Alu	SINE	1	958062	958240	-	179	-2.55	0.0430842	0.28	1.65	upInhPGCLC
L2a_dup75	L2a	L2	LINE	1	958551	958795	+	245	-3.15	2.78908e-10	1.12	8.95	upInhPGCLC
AluSp_dup33	AluSp	Alu	SINE	1	991544	991825	-	282	-3.33	0.0240982	0.12	2.39	upInhPGCLC
LTR78_dup1	LTR78	ERV1	LTR	1	1093138	1093329	-	192	-2.35	0.00448921	0.46	2.44	upInhPGCLC
AluJr_dup68	AluJr	Alu	SINE	1	1096201	1096464	-	264	-2.62	4.89948e-15	4.82	30.78	upInhPGCLC
L1ME2_dup10	L1ME2	L1	LINE	1	1096465	1096735	-	271	-2.34	1.15973e-13	6.53	33.23	upInhPGCLC
AluJo_dup43	AluJo	Alu	SINE	1	1096736	1097028	-	293	-2.4	3.17613e-24	6.34	35.15	upInhPGCLC
AluSx_dup40	AluSx	Alu	SINE	1	1101790	1102100	+	311	-2.08	0.000100779	1.35	5.85	upInhPGCLC
L1ME2_dup24	L1ME2	L1	LINE	1	1104339	1104517	-	179	-3.6	0.000294954	0.23	3.32	upInhPGCLC
AluJo_dup45	AluJo	Alu	SINE	1	1104650	1104829	+	180	-3.46	4.45643e-05	0.27	3.5	upInhPGCLC
MIR_dup41	MIR	MIR	SINE	1	1104936	1105165	-	230	-4.6	6.87351e-05	0.54	12.55	upInhPGCLC
AluJr_dup70	AluJr	Alu	SINE	1	1105238	1105529	+	292	-2.73	0.000269115	0.86	5.38	upInhPGCLC
AluY_dup45	AluY	Alu	SINE	1	1105606	1105883	+	278	-3.69	6.58004e-08	0.4	5.54	upInhPGCLC
L1ME2_dup25	L1ME2	L1	LINE	1	1106022	1106603	+	582	-2.7	3.23075e-09	6.17	41.75	upInhPGCLC
AluJo_dup46	AluJo	Alu	SINE	1	1109453	1109719	-	267	-2.15	0.00126773	0.86	4.25	upInhPGCLC
L1M5_dup30	L1M5	L1	LINE	1	1110353	1110585	+	233	-2.96	1.91067e-22	3.79	30.5	upInhPGCLC
AluJb_dup83	AluJb	Alu	SINE	1	1111246	1111551	+	306	-3.01	5.42429e-05	0.51	3.4	upInhPGCLC
AluJb_dup90	AluJb	Alu	SINE	1	1221679	1221965	+	287	-4.43	0.00664604	0.15	5.04	upInhPGCLC
MIRb_dup82	MIRb	MIR	SINE	1	1234761	1234867	-	107	-6.04	6.73022e-65	1.1	74.35	upInhPGCLC
AluY_dup51	AluY	Alu	SINE	1	1256601	1256911	+	311	-3.19	0.000209032	0.42	3.94	upInhPGCLC
AluJo_dup54	AluJo	Alu	SINE	1	1263734	1264001	+	268	-2.61	1.16855e-06	1.99	11.16	upInhPGCLC
THE1C_dup5	THE1C	ERVL-MaLR	LTR	1	1269890	1270250	+	361	-2.27	0.000281245	1.13	6.04	upInhPGCLC
AluJb_dup95	AluJb	Alu	SINE	1	1301070	1301243	-	174	-3.07	0.00151705	0.23	2.18	upInhPGCLC
AluSz_dup62	AluSz	Alu	SINE	1	1316054	1316301	+	248	-2.61	4.35925e-14	3.58	20.26	upInhPGCLC
AluSq2_dup55	AluSq2	Alu	SINE	1	1316307	1316593	+	287	-2.43	1.08733e-10	2.72	13.08	upInhPGCLC
AluSx_dup54	AluSx	Alu	SINE	1	1316644	1316945	+	302	-2.8	1.68765e-07	1.21	8.19	upInhPGCLC
L1MEg_dup12	L1MEg	L1	LINE	1	1317422	1317527	+	106	-2.4	0.000199949	0.69	3.29	upInhPGCLC
L1MEg_dup13	L1MEg	L1	LINE	1	1317739	1317864	+	126	-4.07	1.24444e-06	0.38	6.49	upInhPGCLC
L1MEg_dup14	L1MEg	L1	LINE	1	1318170	1318365	+	196	-3.04	0.0016068	0.52	5.03	upInhPGCLC
AluJb_dup96	AluJb	Alu	SINE	1	1318377	1318662	+	286	-2.98	8.34605e-08	1.33	10.23	upInhPGCLC
L2a_dup77	L2a	L2	LINE	1	1319608	1319873	-	266	-3.85	1.14326e-07	0.45	7.4	upInhPGCLC
AluJo_dup55	AluJo	Alu	SINE	1	1323417	1323708	-	292	-2.12	1.40584e-06	2.41	9.33	upInhPGCLC
AluSx1_dup79	AluSx1	Alu	SINE	1	1357527	1357816	+	290	-2.27	0.00117555	0.84	3.95	upInhPGCLC
AluSx1_dup82	AluSx1	Alu	SINE	1	1375701	1376008	+	308	-3.31	0.00166726	0.28	3.39	upInhPGCLC
AluSx1_dup83	AluSx1	Alu	SINE	1	1383064	1383332	+	269	-4.31	1.56849e-11	0.22	5.16	upInhPGCLC
MER66-int_dup4	MER66-int	ERV1	LTR	1	1385651	1386135	+	485	-4.93	3.40833e-48	2.45	74.37	upInhPGCLC
AluSx1_dup84	AluSx1	Alu	SINE	1	1388613	1388794	+	182	-5.07	8.67206e-07	0.19	8.68	upInhPGCLC
AluJr_dup81	AluJr	Alu	SINE	1	1389551	1389678	+	128	-3.05	0.0220961	0.3	2.56	upInhPGCLC
AluJr_dup82	AluJr	Alu	SINE	1	1389969	1390133	+	165	-3.65	1.24392e-05	0.25	3.24	upInhPGCLC
AluSp_dup45	AluSp	Alu	SINE	1	1393845	1394140	+	296	-3.24	2.49889e-10	0.68	6.98	upInhPGCLC
AluSx_dup60	AluSx	Alu	SINE	1	1394468	1394776	+	309	-4.16	9.14174e-21	1.42	24.44	upInhPGCLC
AluSc_dup21	AluSc	Alu	SINE	1	1394777	1395086	+	310	-3.49	4.34963e-05	0.29	3.43	upInhPGCLC
AluJb_dup102	AluJb	Alu	SINE	1	1397299	1397456	-	158	-5.66	2.60285e-09	0.19	13.49	upInhPGCLC
L3_dup21	L3	CR1	LINE	1	1400943	1400999	+	57	-5.69	0.000370587	0.05	9.27	upInhPGCLC
AluSp_dup46	AluSp	Alu	SINE	1	1402703	1402834	+	132	-2.84	0.00114322	0.29	1.91	upInhPGCLC
AluY_dup69	AluY	Alu	SINE	1	1404148	1404453	-	306	-3.11	0.000107787	0.4	3.79	upInhPGCLC
AluSc8_dup8	AluSc8	Alu	SINE	1	1404494	1404771	-	278	-2.66	0.000144185	0.78	4.15	upInhPGCLC
AluSx1_dup86	AluSx1	Alu	SINE	1	1404994	1405274	-	281	-4.22	1.57161e-09	0.35	6.99	upInhPGCLC
AluJo_dup61	AluJo	Alu	SINE	1	1405280	1405442	-	163	-4.93	1.04233e-05	0.26	9.03	upInhPGCLC
AluSz_dup64	AluSz	Alu	SINE	1	1406075	1406366	+	292	-5.08	1.48323e-13	0.11	7.49	upInhPGCLC
AluSx3_dup16	AluSx3	Alu	SINE	1	1407800	1407953	-	154	-3.79	0.000292138	0.17	3.42	upInhPGCLC
AluJb_dup103	AluJb	Alu	SINE	1	1408002	1408288	+	287	-2.2	1.60758e-17	29.44	136.2	upInhPGCLC
L1MC4_dup9	L1MC4	L1	LINE	1	1408481	1408622	-	142	-2.11	2.5781e-09	3.58	16.49	upInhPGCLC
AluJb_dup104	AluJb	Alu	SINE	1	1409453	1409688	-	236	-3.07	0.00709301	0.21	2.34	upInhPGCLC
LTR5_Hs_dup1	LTR5_Hs	ERVK	LTR	1	1409807	1410773	+	967	-2.87	4.83113e-26	9.45	68.3	upInhPGCLC
LTR2B_dup1	LTR2B	ERV1	LTR	1	1418378	1418852	-	475	-4.77	9.48329e-48	2.44	65.67	upInhPGCLC
MER41B_dup2	MER41B	ERV1	LTR	1	1422773	1423374	+	602	-3.36	9.55966e-09	2.43	25.92	upInhPGCLC
AluY_dup71	AluY	Alu	SINE	1	1428719	1429019	+	301	-2.2	0.00691645	0.6	2.81	upInhPGCLC
AluSq2_dup60	AluSq2	Alu	SINE	1	1429020	1429198	+	179	-2.29	0.00256923	0.67	3.2	upInhPGCLC
AluSx4_dup4	AluSx4	Alu	SINE	1	1429202	1429360	+	159	-2.48	1.78664e-05	1.25	6.79	upInhPGCLC
L1MEd_dup5	L1MEd	L1	LINE	1	1429367	1429668	-	302	-2.12	2.99265e-05	1.88	8.39	upInhPGCLC
AluJb_dup106	AluJb	Alu	SINE	1	1429868	1430157	-	290	-2.06	0.00225317	0.94	2.94	upInhPGCLC
AluY_dup72	AluY	Alu	SINE	1	1442934	1443242	-	309	-3.89	6.21532e-11	0.51	8.07	upInhPGCLC
AluSx1_dup89	AluSx1	Alu	SINE	1	1443397	1443671	-	275	-3.82	0.000200093	0.17	2.99	upInhPGCLC
AluJb_dup107	AluJb	Alu	SINE	1	1443674	1443998	-	325	-3.71	4.031e-05	0.19	3.09	upInhPGCLC
AluSc8_dup9	AluSc8	Alu	SINE	1	1448773	1449070	-	298	-4.63	5.24652e-14	0.38	8.67	upInhPGCLC
AluY_dup76	AluY	Alu	SINE	1	1451045	1451334	-	290	-2.85	0.00402003	0.41	3	upInhPGCLC
AluSq2_dup64	AluSq2	Alu	SINE	1	1468987	1469304	+	318	-2.83	0.0137486	0.23	2.24	upInhPGCLC
AluSx_dup69	AluSx	Alu	SINE	1	1469676	1469768	-	93	-3.52	2.05108e-05	0.26	3.35	upInhPGCLC
LTR7B	LTR7B	ERV1	LTR	1	1469769	1470201	+	433	-3.04	2.06951e-11	4.84	40.24	upInhPGCLC
LTR10A_dup2	LTR10A	ERV1	LTR	1	1471237	1471375	-	139	-3.57	1.06963e-05	0.37	5.16	upInhPGCLC
AluSx3_dup18	AluSx3	Alu	SINE	1	1472829	1473120	-	292	-3.56	1.47793e-07	0.49	5.16	upInhPGCLC
AluY_dup80	AluY	Alu	SINE	1	1473131	1473368	-	238	-3.9	1.49817e-07	0.34	4.68	upInhPGCLC
AluY_dup81	AluY	Alu	SINE	1	1473369	1473495	-	127	-3.79	0.000227822	0.16	3.25	upInhPGCLC
AluSc5_dup2	AluSc5	Alu	SINE	1	1473504	1473793	-	290	-4.03	5.74523e-14	0.63	9.9	upInhPGCLC
FLAM_A_dup9	FLAM_A	Alu	SINE	1	1474062	1474164	-	103	-3.91	0.00179668	0.11	2.9	upInhPGCLC
AluY_dup82	AluY	Alu	SINE	1	1474183	1474488	-	306	-4.64	8.54666e-30	0.78	18.9	upInhPGCLC
AluSx1_dup92	AluSx1	Alu	SINE	1	1474501	1474800	-	300	-6.04	5.52549e-08	0.11	14.03	upInhPGCLC
AluY_dup83	AluY	Alu	SINE	1	1476516	1476806	-	291	-3.1	8.19427e-05	0.29	2.77	upInhPGCLC
AluSp_dup52	AluSp	Alu	SINE	1	1477678	1478003	-	326	-4.55	4.54479e-31	1.88	44.88	upInhPGCLC
AluSx1_dup93	AluSx1	Alu	SINE	1	1478006	1478296	-	291	-3.85	5.84443e-12	0.63	9.07	upInhPGCLC
AluSp_dup53	AluSp	Alu	SINE	1	1483318	1483490	+	173	-3.84	0.00287411	0.11	2.85	upInhPGCLC
AluSz_dup69	AluSz	Alu	SINE	1	1483491	1483809	+	319	-2.56	0.00366201	0.4	2.68	upInhPGCLC
AluSc5_dup3	AluSc5	Alu	SINE	1	1491254	1491542	+	289	-4.57	2.10164e-08	0.36	8.94	upInhPGCLC
AluJb_dup112	AluJb	Alu	SINE	1	1491912	1492190	+	279	-2.91	0.00200313	0.29	2.87	upInhPGCLC
AluSx1_dup94	AluSx1	Alu	SINE	1	1492211	1492509	+	299	-2.81	0.00311802	0.28	2.1	upInhPGCLC
AluJr4_dup16	AluJr4	Alu	SINE	1	1497209	1497508	-	300	-3.76	1.03516e-11	0.62	8.97	upInhPGCLC
AluSc8_dup13	AluSc8	Alu	SINE	1	1497585	1497873	+	289	-2.85	0.0203302	0.17	2.05	upInhPGCLC
AluSx1_dup102	AluSx1	Alu	SINE	1	1516404	1516709	-	306	-2.44	0.000236818	0.73	4.02	upInhPGCLC
AluSx_dup80	AluSx	Alu	SINE	1	1530873	1531164	+	292	-2.51	0.00187354	0.49	2.31	upInhPGCLC
AluSc_dup25	AluSc	Alu	SINE	1	1531173	1531477	+	305	-3.09	0.00251345	0.35	2.76	upInhPGCLC
AluSx_dup82	AluSx	Alu	SINE	1	1546555	1546884	+	330	-4.06	8.93869e-06	0.25	4.49	upInhPGCLC
AluY_dup96	AluY	Alu	SINE	1	1549240	1549548	+	309	-2.73	0.000471495	0.55	3.72	upInhPGCLC
AluY_dup97	AluY	Alu	SINE	1	1549693	1549991	+	299	-3.17	0.0127711	0.22	2.51	upInhPGCLC
AluJr_dup85	AluJr	Alu	SINE	1	1555716	1556003	+	288	-3.79	4.54089e-06	0.5	6.59	upInhPGCLC
AluSx_dup83	AluSx	Alu	SINE	1	1556014	1556150	+	137	-2.56	0.0270283	0.21	1.49	upInhPGCLC
MIR_dup44	MIR	MIR	SINE	1	1560869	1560964	-	96	-2.59	3.13426e-09	2.04	12.88	upInhPGCLC
AluSg_dup25	AluSg	Alu	SINE	1	1561085	1561381	-	297	-4.11	1.88783e-07	0.27	5.77	upInhPGCLC
AluSg7_dup11	AluSg7	Alu	SINE	1	1563252	1563558	+	307	-4.9	1.21082e-32	0.98	29.18	upInhPGCLC
AluSx_dup87	AluSx	Alu	SINE	1	1563570	1563858	+	289	-5.35	3.26475e-28	0.56	24.2	upInhPGCLC
AluYf1_dup4	AluYf1	Alu	SINE	1	1566571	1566869	+	299	-4.09	6.11011e-16	1.63	27.71	upInhPGCLC
AluSz_dup77	AluSz	Alu	SINE	1	1567689	1567929	+	241	-3.46	7.31608e-05	0.4	3.68	upInhPGCLC
AluSx_dup88	AluSx	Alu	SINE	1	1568890	1569203	+	314	-2.45	8.94271e-05	0.81	4.05	upInhPGCLC
AluJo_dup69	AluJo	Alu	SINE	1	1569499	1569802	-	304	-3.49	8.78116e-13	1	10.92	upInhPGCLC
AluJo_dup70	AluJo	Alu	SINE	1	1570149	1570302	+	154	-3.46	0.00242652	0.19	3.11	upInhPGCLC
AluSc8_dup17	AluSc8	Alu	SINE	1	1570830	1570964	+	135	-2.81	2.06973e-08	1.04	6.98	upInhPGCLC
AluSc8_dup19	AluSc8	Alu	SINE	1	1573142	1573459	+	318	-3.46	4.28806e-05	0.19	3.35	upInhPGCLC
L2_dup36	L2	L2	LINE	1	1575375	1575512	-	138	-4.71	0.0311788	0.05	4.78	upInhPGCLC
MER65A_dup2	MER65A	ERV1	LTR	1	1575525	1575713	-	189	-3.83	0.0342728	0.05	2.52	upInhPGCLC
MER65-int_dup1	MER65-int	ERV1	LTR	1	1576237	1576556	-	320	-3.94	0.000706839	0.14	3.48	upInhPGCLC
AluSc_dup26	AluSc	Alu	SINE	1	1576557	1576855	+	299	-2.88	9.26775e-07	1.43	9.77	upInhPGCLC
LTR5_Hs_dup2	LTR5_Hs	ERVK	LTR	1	1580343	1581246	+	904	-2.7	3.00503e-12	1.5	11.41	upInhPGCLC
MER113_dup1	MER113	hAT-Charlie	DNA	1	1602742	1602851	-	110	-3.63	2.88346e-05	0.4	5.31	upInhPGCLC
AluSx_dup95	AluSx	Alu	SINE	1	1612545	1612855	-	311	-3	0.0048565	0.21	2.52	upInhPGCLC
HAL1_dup12	HAL1	L1	LINE	1	1613793	1614085	+	293	-2.04	1.26915e-11	8.92	37.05	upInhPGCLC
MER65D_dup11	MER65D	ERV1	LTR	1	1614166	1614629	+	464	-2.53	1.72954e-13	9.06	52.5	upInhPGCLC
AluSg_dup27	AluSg	Alu	SINE	1	1614735	1615044	+	310	-4.62	2.03922e-06	0.14	5.14	upInhPGCLC
AluSc8_dup22	AluSc8	Alu	SINE	1	1644710	1645008	+	299	-4.1	6.8538e-11	0.51	8.14	upInhPGCLC
AluJo_dup76	AluJo	Alu	SINE	1	1648045	1648116	-	72	-3.36	0.000767426	0.21	2.44	upInhPGCLC
FRAM_dup6	FRAM	Alu	SINE	1	1648777	1648932	-	156	-2.98	0.000256404	0.37	2.89	upInhPGCLC
L3_dup22	L3	CR1	LINE	1	1652079	1652174	-	96	-2.55	0.00733895	0.43	2.8	upInhPGCLC
MIRb_dup85	MIRb	MIR	SINE	1	1658329	1658531	+	203	-2.18	0.00202081	0.84	4.26	upInhPGCLC
AluSz_dup81	AluSz	Alu	SINE	1	1659539	1659847	-	309	-4.36	0.000175381	0.55	11.01	upInhPGCLC
AluY_dup123	AluY	Alu	SINE	1	1660228	1660552	-	325	-3.98	1.42743e-07	0.51	7.51	upInhPGCLC
AluY_dup124	AluY	Alu	SINE	1	1660610	1660913	-	304	-2.53	0.00350864	0.49	2.22	upInhPGCLC
AluSz6_dup31	AluSz6	Alu	SINE	1	1660915	1661207	-	293	-3.86	1.26725e-16	1.21	16.11	upInhPGCLC
MER65B	MER65B	ERV1	LTR	1	1661233	1661372	+	140	-3.07	0.00624205	0.24	2.02	upInhPGCLC
AluSg_dup31	AluSg	Alu	SINE	1	1663480	1663768	-	289	-4.71	3.14867e-14	0.53	13.53	upInhPGCLC
AluJo_dup77	AluJo	Alu	SINE	1	1663912	1664197	+	286	-3.79	1.99069e-21	1.09	14.48	upInhPGCLC
FLAM_C_dup16	FLAM_C	Alu	SINE	1	1666416	1666537	-	122	-3.57	0.000278092	0.31	3.52	upInhPGCLC
AluSx1_dup114	AluSx1	Alu	SINE	1	1668791	1669008	+	218	-4.47	0.0270444	0.08	4.33	upInhPGCLC
AluSx1_dup115	AluSx1	Alu	SINE	1	1670264	1670417	-	154	-3.38	0.0159497	0.11	2.23	upInhPGCLC
AluJb_dup123	AluJb	Alu	SINE	1	1672096	1672364	+	269	-2.79	0.0368718	0.62	4.08	upInhPGCLC
L1MEg_dup16	L1MEg	L1	LINE	1	1672706	1672974	-	269	-3.26	1.20988e-08	0.88	7.86	upInhPGCLC
AluJb_dup124	AluJb	Alu	SINE	1	1673089	1673234	+	146	-2.13	0.000123736	1.14	4.14	upInhPGCLC
AluSg_dup32	AluSg	Alu	SINE	1	1673388	1673679	+	292	-2.85	1.12574e-11	2.91	19.54	upInhPGCLC
AluYk2	AluYk2	Alu	SINE	1	1673681	1673991	+	311	-3.92	2.2147e-14	0.81	11.56	upInhPGCLC
AluJb_dup125	AluJb	Alu	SINE	1	1674452	1674646	+	195	-4.86	1.71849e-11	0.26	8.65	upInhPGCLC
AluSx1_dup119	AluSx1	Alu	SINE	1	1682802	1683106	+	305	-2.52	0.0248827	0.33	2.11	upInhPGCLC
AluJb_dup127	AluJb	Alu	SINE	1	1685142	1685442	+	301	-2.33	0.00613176	0.6	2.78	upInhPGCLC
AluSx1_dup120	AluSx1	Alu	SINE	1	1685829	1685998	-	170	-2.49	0.0489942	0.22	1.3	upInhPGCLC
L1MC4_dup13	L1MC4	L1	LINE	1	1687921	1688324	+	404	-3.07	0.00017164	0.61	4.93	upInhPGCLC
AluSc8_dup24	AluSc8	Alu	SINE	1	1688890	1689186	+	297	-5.17	7.0592e-14	1.01	37.53	upInhPGCLC
MIR_dup45	MIR	MIR	SINE	1	1689331	1689511	-	181	-4.75	2.97372e-11	0.36	11.35	upInhPGCLC
L1M5_dup32	L1M5	L1	LINE	1	1689517	1689704	+	188	-4.97	1.69499e-13	0.29	10.73	upInhPGCLC
AluSz_dup82	AluSz	Alu	SINE	1	1689705	1690002	+	298	-4.13	1.98717e-06	0.13	3.61	upInhPGCLC
MLT1F2_dup6	MLT1F2	ERVL-MaLR	LTR	1	1690940	1691361	-	422	-3.8	0.000670416	0.1	2.93	upInhPGCLC
L1M4c_dup7	L1M4c	L1	LINE	1	1710242	1711351	+	1110	-2.52	1.1581e-06	1.36	8.01	upInhPGCLC
AluJo_dup81	AluJo	Alu	SINE	1	1711352	1711601	+	250	-2.66	0.00426617	0.46	2.8	upInhPGCLC
L1M4c_dup8	L1M4c	L1	LINE	1	1711602	1711846	+	245	-3.95	1.89858e-07	0.43	6.12	upInhPGCLC
AluSc8_dup26	AluSc8	Alu	SINE	1	1711847	1712146	+	300	-3.89	5.93395e-06	0.23	3.64	upInhPGCLC
AluJo_dup82	AluJo	Alu	SINE	1	1715196	1715267	-	72	-2.58	0.0047322	0.31	2.09	upInhPGCLC
AluSz_dup83	AluSz	Alu	SINE	1	1724850	1725158	-	309	-5.02	0.0251234	0.09	6.38	upInhPGCLC
AluSz6_dup32	AluSz6	Alu	SINE	1	1726819	1727113	-	295	-3.89	4.90785e-10	0.82	11.42	upInhPGCLC
MER65B_dup1	MER65B	ERV1	LTR	1	1727139	1727279	+	141	-2.52	0.00201329	0.56	2.96	upInhPGCLC
AluSg_dup38	AluSg	Alu	SINE	1	1729390	1729678	-	289	-4.2	7.53185e-09	0.41	7.57	upInhPGCLC
AluJo_dup83	AluJo	Alu	SINE	1	1729822	1730103	+	282	-3.82	3.34109e-14	1.37	19.63	upInhPGCLC
AluY_dup140	AluY	Alu	SINE	1	1731096	1731403	+	308	-2.74	0.00242262	0.3	2.14	upInhPGCLC
AluSx1_dup126	AluSx1	Alu	SINE	1	1731631	1731933	+	303	-3.85	0.000138868	0.22	3.33	upInhPGCLC
AluSz6_dup33	AluSz6	Alu	SINE	1	1731937	1732256	+	320	-3.16	5.31954e-18	2.07	18.82	upInhPGCLC
AluSx1_dup128	AluSx1	Alu	SINE	1	1735145	1735342	+	198	-3.75	0.0088424	0.08	2.53	upInhPGCLC
AluJb_dup129	AluJb	Alu	SINE	1	1735625	1735770	+	146	-2.48	4.04592e-07	1.14	5.84	upInhPGCLC
AluSg_dup39	AluSg	Alu	SINE	1	1735924	1736214	+	291	-3.58	5.58005e-11	1.31	14.78	upInhPGCLC
AluY_dup142	AluY	Alu	SINE	1	1736216	1736518	+	303	-3.55	2.76539e-08	0.5	6.03	upInhPGCLC
AluSx1_dup129	AluSx1	Alu	SINE	1	1736519	1736831	+	313	-3.59	3.41439e-10	0.62	7.43	upInhPGCLC
AluYm1_dup3	AluYm1	Alu	SINE	1	1741832	1742148	+	317	-4.64	6.36592e-18	0.68	17.97	upInhPGCLC
MIRb_dup87	MIRb	MIR	SINE	1	1742618	1742778	-	161	-3.14	8.77069e-05	0.26	2.54	upInhPGCLC
AluSz_dup84	AluSz	Alu	SINE	1	1742972	1743265	+	294	-4.3	1.07665e-09	0.23	5.06	upInhPGCLC
AluSc_dup28	AluSc	Alu	SINE	1	1754824	1755118	-	295	-3.59	6.65968e-05	0.28	3.48	upInhPGCLC
MSTD_dup13	MSTD	ERVL-MaLR	LTR	1	1756709	1756827	+	119	-3.85	0.0160747	0.07	2.83	upInhPGCLC
MSTD_dup14	MSTD	ERVL-MaLR	LTR	1	1756888	1757027	+	140	-3.95	0.00146974	0.11	3.33	upInhPGCLC
AluJb_dup132	AluJb	Alu	SINE	1	1761291	1761425	-	135	-2.99	0.00485968	0.43	3.54	upInhPGCLC
AluSx_dup114	AluSx	Alu	SINE	1	1764620	1764908	+	289	-2.38	0.00375943	0.4	2.22	upInhPGCLC
AluSq2_dup74	AluSq2	Alu	SINE	1	1765630	1765914	+	285	-6.29	7.85647e-07	0.3	25.36	upInhPGCLC
AluJb_dup133	AluJb	Alu	SINE	1	1765986	1766129	+	144	-4.66	1.22408e-09	0.41	11.82	upInhPGCLC
AluSp_dup64	AluSp	Alu	SINE	1	1766178	1766440	+	263	-2.65	5.0999e-05	0.72	4.75	upInhPGCLC
AluJo_dup85	AluJo	Alu	SINE	1	1768256	1768566	+	311	-2.22	0.00019909	1.34	5.48	upInhPGCLC
MLT1B_dup12	MLT1B	ERVL-MaLR	LTR	1	1768567	1768805	+	239	-2.15	0.0209628	0.74	2.87	upInhPGCLC
AluSz_dup87	AluSz	Alu	SINE	1	1769579	1769757	+	179	-3.59	6.78763e-06	0.44	4.7	upInhPGCLC
AluSx1_dup136	AluSx1	Alu	SINE	1	1769795	1769969	+	175	-5.02	9.06581e-08	0.39	13.87	upInhPGCLC
AluSx1_dup137	AluSx1	Alu	SINE	1	1770016	1770193	+	178	-2.99	7.97149e-06	0.51	3.83	upInhPGCLC
AluSq_dup28	AluSq	Alu	SINE	1	1770768	1771056	+	289	-3.1	6.37053e-06	1.16	10.07	upInhPGCLC
L1M4_dup21	L1M4	L1	LINE	1	1771140	1771795	+	656	-2.01	9.90296e-05	9.46	37.23	upInhPGCLC
AluSg_dup42	AluSg	Alu	SINE	1	1776502	1776796	+	295	-2.49	1.24389e-05	0.95	5.32	upInhPGCLC
AluSx4_dup6	AluSx4	Alu	SINE	1	1787753	1788052	+	300	-2.48	0.00301148	0.47	2.53	upInhPGCLC
AluSp_dup67	AluSp	Alu	SINE	1	1789411	1789711	+	301	-3.1	0.00562192	0.17	2.14	upInhPGCLC
AluSq2_dup76	AluSq2	Alu	SINE	1	1792784	1793077	+	294	-3.14	0.000145473	0.58	4.58	upInhPGCLC
AluSq_dup29	AluSq	Alu	SINE	1	1794218	1794326	+	109	-4.35	7.12342e-05	0.13	4.62	upInhPGCLC
AluSc_dup30	AluSc	Alu	SINE	1	1794704	1794987	-	284	-3.11	5.60053e-05	0.34	3.05	upInhPGCLC
MIR_dup47	MIR	MIR	SINE	1	1796359	1796484	+	126	-3.04	7.19008e-10	1.35	10.43	upInhPGCLC
L1ME3G_dup4	L1ME3G	L1	LINE	1	1797174	1797294	+	121	-3.87	9.17944e-12	1.22	17.06	upInhPGCLC
AluSx1_dup139	AluSx1	Alu	SINE	1	1797446	1797736	-	291	-3.64	5.63845e-07	0.33	4.48	upInhPGCLC
L1MEf_dup2	L1MEf	L1	LINE	1	1799606	1800740	+	1135	-2.17	3.85777e-10	7.02	30.68	upInhPGCLC
L1MEf_dup3	L1MEf	L1	LINE	1	1800784	1801034	+	251	-3.01	2.55714e-06	0.92	7.58	upInhPGCLC
AluSx_dup117	AluSx	Alu	SINE	1	1801035	1801328	-	294	-2.08	0.00465941	0.72	2.99	upInhPGCLC
AluSz_dup88	AluSz	Alu	SINE	1	1802487	1802784	+	298	-3.4	3.32378e-05	0.32	2.96	upInhPGCLC
AluJr_dup97	AluJr	Alu	SINE	1	1803317	1803580	-	264	-2.05	2.67869e-09	3.2	12.33	upInhPGCLC
AluSx4_dup7	AluSx4	Alu	SINE	1	1803702	1804011	+	310	-3.53	4.91272e-09	0.6	7.24	upInhPGCLC
AluJr_dup98	AluJr	Alu	SINE	1	1814525	1814827	+	303	-2.88	6.00304e-06	1.07	6.89	upInhPGCLC
AluY_dup152	AluY	Alu	SINE	1	1814831	1815141	+	311	-3.82	2.79147e-05	0.28	4.14	upInhPGCLC
AluJo_dup89	AluJo	Alu	SINE	1	1818436	1818563	+	128	-2.49	0.00132941	0.39	2.11	upInhPGCLC
AluSx1_dup141	AluSx1	Alu	SINE	1	1820075	1820380	+	306	-2.77	7.13736e-06	0.57	4.22	upInhPGCLC
AluSz_dup92	AluSz	Alu	SINE	1	1826135	1826434	+	300	-2.45	0.00335815	0.49	2.06	upInhPGCLC
AluY_dup156	AluY	Alu	SINE	1	1834668	1834967	-	300	-2.12	0.0069691	0.57	2.96	upInhPGCLC
AluSx_dup125	AluSx	Alu	SINE	1	1839565	1839863	+	299	-2.33	5.38341e-05	0.97	4.74	upInhPGCLC
L1MB5_dup12	L1MB5	L1	LINE	1	1841777	1842025	+	249	-2.06	0.00966358	0.78	3.6	upInhPGCLC
AluY_dup160	AluY	Alu	SINE	1	1843914	1844224	+	311	-2.82	0.00163905	0.3	2.28	upInhPGCLC
AluYf1_dup6	AluYf1	Alu	SINE	1	1845292	1845578	+	287	-2.99	0.013548	0.33	2.39	upInhPGCLC
AluSx3_dup33	AluSx3	Alu	SINE	1	1848098	1848387	+	290	-3.21	1.75155e-06	1.44	12.76	upInhPGCLC
AluSp_dup72	AluSp	Alu	SINE	1	1851129	1851431	+	303	-2.64	0.00115472	0.43	3.05	upInhPGCLC
AluJr_dup103	AluJr	Alu	SINE	1	1852530	1852700	+	171	-3.6	3.02911e-11	1	12.18	upInhPGCLC
FLAM_A_dup11	FLAM_A	Alu	SINE	1	1854626	1854756	+	131	-3.63	4.61699e-05	0.33	4.59	upInhPGCLC
AluSx1_dup147	AluSx1	Alu	SINE	1	1855173	1855349	+	177	-4.14	0.000549167	0.36	6.74	upInhPGCLC
Tigger7	Tigger7	TcMar-Tigger	DNA	1	1857670	1857934	-	265	-2.95	1e-05	1.32	10.26	upInhPGCLC
MER119	MER119	hAT-Charlie	DNA	1	1858667	1859016	+	350	-4.79	1.08933e-07	1.07	29.44	upInhPGCLC
AluSz_dup94	AluSz	Alu	SINE	1	1859017	1859317	-	301	-2.91	6.78663e-13	2.07	15.17	upInhPGCLC
L1PA5_dup6	L1PA5	L1	LINE	1	1859896	1860090	+	195	-2.06	0.000562998	1.11	3.91	upInhPGCLC
L1PA16_dup2	L1PA16	L1	LINE	1	1860091	1860443	+	353	-2.56	2.85397e-08	6.58	37.58	upInhPGCLC
AluY_dup162	AluY	Alu	SINE	1	1860482	1860655	+	174	-3.11	7.59719e-11	2.08	16.96	upInhPGCLC
AluSz6_dup37	AluSz6	Alu	SINE	1	1860679	1860723	+	45	-3.73	1.58507e-05	0.18	3.08	upInhPGCLC
AluSz6_dup38	AluSz6	Alu	SINE	1	1860860	1861128	+	269	-2.8	0.00336841	0.52	3.31	upInhPGCLC
AluJr4_dup20	AluJr4	Alu	SINE	1	1861176	1861459	+	284	-3.18	0.020265	0.13	1.87	upInhPGCLC
L1MC4_dup19	L1MC4	L1	LINE	1	1861793	1861908	+	116	-4.07	2.09349e-19	0.71	12.23	upInhPGCLC
AluSz_dup95	AluSz	Alu	SINE	1	1861919	1862229	+	311	-3.55	3.40608e-05	0.35	4.27	upInhPGCLC
X7A_LINE	X7A_LINE	CR1	LINE	1	1862412	1862461	-	50	-2.02	0.00455818	0.58	2.36	upInhPGCLC
AluJb_dup143	AluJb	Alu	SINE	1	1862462	1862758	-	297	-3.29	1.34259e-05	0.53	5.44	upInhPGCLC
FLAM_C_dup24	FLAM_C	Alu	SINE	1	1863917	1864024	+	108	-3.4	4.43505e-11	0.56	5.75	upInhPGCLC
AluSg7_dup13	AluSg7	Alu	SINE	1	1864042	1864344	+	303	-3.84	1.4946e-12	1.13	16.73	upInhPGCLC
AluY_dup163	AluY	Alu	SINE	1	1864981	1865288	+	308	-2.92	3.01773e-05	0.63	3.88	upInhPGCLC
AluSc8_dup30	AluSc8	Alu	SINE	1	1865316	1865593	+	278	-3.21	0.00142855	0.2	2.2	upInhPGCLC
AluSq2_dup79	AluSq2	Alu	SINE	1	1865940	1866239	-	300	-3.26	9.26131e-05	0.23	2.4	upInhPGCLC
AluY_dup164	AluY	Alu	SINE	1	1866673	1866973	+	301	-2.58	0.00871368	0.34	2.09	upInhPGCLC
AluSq_dup33	AluSq	Alu	SINE	1	1866985	1867270	+	286	-3.15	0.000305808	0.36	3.77	upInhPGCLC
AluY_dup165	AluY	Alu	SINE	1	1868904	1869214	+	311	-3.06	2.04686e-05	0.53	4.64	upInhPGCLC
AluSx_dup130	AluSx	Alu	SINE	1	1870685	1870956	+	272	-2.15	0.00557577	0.83	3.2	upInhPGCLC
L2a_dup85	L2a	L2	LINE	1	1871717	1871996	+	280	-2.45	1.00923e-06	1.7	8.6	upInhPGCLC
L2a_dup86	L2a	L2	LINE	1	1872278	1872367	+	90	-2.41	4.42769e-12	3.14	16.79	upInhPGCLC
MER94	MER94	hAT-Blackjack	DNA	1	1872419	1872451	-	33	-2.95	1.0829e-13	1.85	14.63	upInhPGCLC
FLAM_C_dup25	FLAM_C	Alu	SINE	1	1873058	1873199	-	142	-2.33	7.83174e-06	1.02	4.87	upInhPGCLC
MLT1H_dup9	MLT1H	ERVL-MaLR	LTR	1	1873200	1873587	+	388	-3.17	7.03154e-17	3.85	33.85	upInhPGCLC
AluYk11_dup4	AluYk11	Alu	SINE	1	1873629	1873689	+	61	-2.95	0.0010779	0.32	2.51	upInhPGCLC
AluSx_dup131	AluSx	Alu	SINE	1	1873690	1873824	+	135	-2.9	0.00051587	0.5	3.06	upInhPGCLC
AluSx3_dup34	AluSx3	Alu	SINE	1	1874189	1874322	+	134	-3.08	0.000226127	0.27	2.4	upInhPGCLC
AluSx_dup132	AluSx	Alu	SINE	1	1874323	1874632	+	310	-2.74	0.00352624	0.26	2.38	upInhPGCLC
MLT1C_dup10	MLT1C	ERVL-MaLR	LTR	1	1875825	1876228	+	404	-2.03	3.87454e-10	7.71	31.13	upInhPGCLC
AluJr_dup105	AluJr	Alu	SINE	1	1876332	1876452	-	121	-2.67	1.17863e-08	1.38	8.86	upInhPGCLC
MIRb_dup88	MIRb	MIR	SINE	1	1876761	1876884	-	124	-2.36	0.000268403	1.21	7.42	upInhPGCLC
AluSz_dup97	AluSz	Alu	SINE	1	1877019	1877317	+	299	-4.06	2.7287e-07	0.54	9.89	upInhPGCLC
L2a_dup88	L2a	L2	LINE	1	1878438	1878525	+	88	-3.1	7.72583e-13	4.57	39.5	upInhPGCLC
Charlie1_dup1	Charlie1	hAT-Charlie	DNA	1	1879217	1879424	-	208	-3.06	8.42895e-06	0.73	6.39	upInhPGCLC
Charlie1_dup2	Charlie1	hAT-Charlie	DNA	1	1879728	1879914	-	187	-2.11	2.89018e-05	2.3	9.8	upInhPGCLC
AluJr4_dup22	AluJr4	Alu	SINE	1	1879923	1880232	-	310	-3.07	0.00771551	0.27	2.17	upInhPGCLC
L2a_dup90	L2a	L2	LINE	1	1880958	1881078	-	121	-4.05	1.60294e-06	0.23	4.37	upInhPGCLC
AluSz_dup98	AluSz	Alu	SINE	1	1881421	1881699	-	279	-2.77	3.62184e-05	1.63	11.72	upInhPGCLC
L2b_dup48	L2b	L2	LINE	1	1881935	1882166	+	232	-2.57	0.000314138	1.36	7.33	upInhPGCLC
AluSx3_dup36	AluSx3	Alu	SINE	1	1882167	1882450	+	284	-3.74	3.92065e-05	0.18	3.06	upInhPGCLC
AluSg_dup45	AluSg	Alu	SINE	1	1882641	1882933	+	293	-3.45	2.83344e-06	0.33	3.63	upInhPGCLC
AluSz6_dup40	AluSz6	Alu	SINE	1	1887633	1887912	-	280	-2.69	2.74357e-05	0.75	4.69	upInhPGCLC
L3_dup24	L3	CR1	LINE	1	1888502	1888553	-	52	-3.17	0.00805157	0.12	2.01	upInhPGCLC
AluSq_dup34	AluSq	Alu	SINE	1	1888556	1888853	+	298	-2.93	0.00156489	0.43	3.01	upInhPGCLC
FLAM_C_dup26	FLAM_C	Alu	SINE	1	1889530	1889674	+	145	-2.15	0.000404581	1.2	4.65	upInhPGCLC
MLT2D_dup1	MLT2D	ERVL	LTR	1	1911994	1912151	-	158	-3.11	0.00125194	0.27	2.57	upInhPGCLC
AluY_dup197	AluY	Alu	SINE	1	2056716	2057027	-	312	-3.1	0.0104775	0.21	2.13	upInhPGCLC
L1MB5_dup20	L1MB5	L1	LINE	1	2062182	2062436	-	255	-3.76	1.50837e-06	0.33	4.04	upInhPGCLC
L1MB3_dup13	L1MB3	L1	LINE	1	2062788	2063306	-	519	-2.22	0.00338616	0.78	3.29	upInhPGCLC
AluSx1_dup162	AluSx1	Alu	SINE	1	2063842	2064145	-	304	-4.87	1.29857e-10	0.32	9.76	upInhPGCLC
AluSx_dup147	AluSx	Alu	SINE	1	2066392	2066641	-	250	-2.93	0.000602373	0.36	2.83	upInhPGCLC
L1M4_dup24	L1M4	L1	LINE	1	2066905	2067339	-	435	-2.33	2.55516e-05	2.25	10.45	upInhPGCLC
MER63A	MER63A	hAT-Blackjack	DNA	1	2082512	2082686	-	175	-4.26	0.00267367	0.3	6.43	upInhPGCLC
AluJr_dup114	AluJr	Alu	SINE	1	2084724	2085028	+	305	-2.85	0.0029153	0.51	3.11	upInhPGCLC
MLT1A0_dup10	MLT1A0	ERVL-MaLR	LTR	1	2089435	2089731	-	297	-2.03	0.0180257	0.91	3.7	upInhPGCLC
MLT1B_dup14	MLT1B	ERVL-MaLR	LTR	1	2089909	2090243	-	335	-3.29	0.000317672	0.28	3.72	upInhPGCLC
AluJr_dup115	AluJr	Alu	SINE	1	2102898	2103136	-	239	-4.79	7.77438e-08	0.18	6.61	upInhPGCLC
L2c_dup56	L2c	L2	LINE	1	2103151	2103206	+	56	-3.36	0.0418555	0.1	1.99	upInhPGCLC
AluSx_dup148	AluSx	Alu	SINE	1	2117992	2118296	-	305	-3.24	0.0140807	0.18	2.72	upInhPGCLC
AluSq2_dup89	AluSq2	Alu	SINE	1	2120323	2120595	-	273	-2.93	6.04642e-06	1.71	13.88	upInhPGCLC
L1MEd_dup16	L1MEd	L1	LINE	1	2140134	2140360	+	227	-2.08	0.0345565	0.47	1.72	upInhPGCLC
AluJb_dup172	AluJb	Alu	SINE	1	2145632	2145927	+	296	-2.2	0.000146766	1.4	6.63	upInhPGCLC
MER5A_dup5	MER5A	hAT-Charlie	DNA	1	2148634	2148770	-	137	-2.2	0.00221261	0.88	4.58	upInhPGCLC
Tigger3c	Tigger3c	TcMar-Tigger	DNA	1	2151110	2151307	-	198	-3.01	0.00060611	0.35	2.98	upInhPGCLC
MER68_dup1	MER68	ERVL	LTR	1	2156579	2156875	-	297	-2.91	0.00604652	0.45	3.52	upInhPGCLC
AluY_dup207	AluY	Alu	SINE	1	2163609	2163923	+	315	-2.75	6.05633e-09	1.27	7.96	upInhPGCLC
AluSx_dup153	AluSx	Alu	SINE	1	2171371	2171666	-	296	-2.92	0.000530845	0.24	2.2	upInhPGCLC
AluSx1_dup172	AluSx1	Alu	SINE	1	2182944	2183246	+	303	-2.58	2.17732e-14	10.67	66.22	upInhPGCLC
AluSx3_dup41	AluSx3	Alu	SINE	1	2183247	2183402	+	156	-2.39	0.000109953	0.9	5.29	upInhPGCLC
AluJo_dup108	AluJo	Alu	SINE	1	2192636	2192899	-	264	-4.76	5.66052e-16	0.29	9.27	upInhPGCLC
AluSq2_dup90	AluSq2	Alu	SINE	1	2200114	2200423	+	310	-4.21	9.34348e-10	0.36	8.05	upInhPGCLC
AluSz_dup114	AluSz	Alu	SINE	1	2235031	2235343	-	313	-4.51	0.00141832	0.15	5.39	upInhPGCLC
AluSc8_dup37	AluSc8	Alu	SINE	1	2236414	2236704	-	291	-4.68	0.00598772	0.15	5.77	upInhPGCLC
AluJo_dup112	AluJo	Alu	SINE	1	2242517	2242807	-	291	-2.02	1.06364e-05	1.58	6.48	upInhPGCLC
HAL1_dup18	HAL1	L1	LINE	1	2256701	2257315	-	615	-5.46	3.99988e-08	0.31	15.92	upInhPGCLC
AluSp_dup81	AluSp	Alu	SINE	1	2257719	2258037	-	319	-2.35	0.00287251	0.57	2.28	upInhPGCLC
AluSg_dup50	AluSg	Alu	SINE	1	2258552	2258845	-	294	-3.18	9.31793e-06	0.45	3.95	upInhPGCLC
MER5A_dup7	MER5A	hAT-Charlie	DNA	1	2259019	2259120	-	102	-3.38	1.36256e-07	0.49	4.44	upInhPGCLC
MER58A_dup8	MER58A	hAT-Charlie	DNA	1	2259140	2259326	+	187	-2.1	0.000427093	1.35	5.82	upInhPGCLC
AluJb_dup177	AluJb	Alu	SINE	1	2260530	2260838	-	309	-3.69	1.39112e-14	1.05	14.44	upInhPGCLC
L1MC4_dup34	L1MC4	L1	LINE	1	2260839	2261815	-	977	-2.53	5.42477e-08	3.58	20.29	upInhPGCLC
AluSz6_dup49	AluSz6	Alu	SINE	1	2277181	2277284	-	104	-2.65	4.90602e-05	0.96	5.86	upInhPGCLC
AluSx_dup161	AluSx	Alu	SINE	1	2288286	2288420	-	135	-3.36	0.0320305	0.11	1.99	upInhPGCLC
L1MB7_dup9	L1MB7	L1	LINE	1	2295377	2296110	-	734	-2.14	1.86353e-09	2.75	12.4	upInhPGCLC
AluSz_dup116	AluSz	Alu	SINE	1	2366519	2366834	-	316	-2.1	9.31064e-07	2.3	8.31	upInhPGCLC
L1MEc_dup26	L1MEc	L1	LINE	1	2366835	2366921	+	87	-2.62	0.00837046	0.33	1.93	upInhPGCLC
L1MEc_dup27	L1MEc	L1	LINE	1	2366968	2367105	+	138	-2.44	0.0454538	0.3	1.65	upInhPGCLC
FLAM_C_dup34	FLAM_C	Alu	SINE	1	2367338	2367486	+	149	-3.21	0.013172	0.14	1.87	upInhPGCLC
L1MEc_dup29	L1MEc	L1	LINE	1	2367493	2367647	+	155	-2.08	6.40901e-05	1.28	4.87	upInhPGCLC
AluSx1_dup183	AluSx1	Alu	SINE	1	2367648	2367928	-	281	-3.42	0.0162705	0.11	2.31	upInhPGCLC
L1MEc_dup31	L1MEc	L1	LINE	1	2368635	2368782	+	148	-2.8	5.95837e-09	2.53	15.81	upInhPGCLC
AluSc_dup40	AluSc	Alu	SINE	1	2368783	2369069	+	287	-3.7	4.93025e-12	1.07	13.02	upInhPGCLC
AluJb_dup183	AluJb	Alu	SINE	1	2370662	2370922	-	261	-2.23	0.000167557	1.17	5.29	upInhPGCLC
L2_dup47	L2	L2	LINE	1	2384197	2384320	+	124	-2.13	0.000541364	1.44	5.7	upInhPGCLC
MER34C_	MER34C_	ERV1	LTR	1	2384393	2384801	+	409	-3.39	0.00180512	0.3	3.27	upInhPGCLC
AluSx_dup166	AluSx	Alu	SINE	1	2386421	2386728	-	308	-2.46	6.92584e-05	1.3	6.29	upInhPGCLC
MLT1H2_dup5	MLT1H2	ERVL-MaLR	LTR	1	2386888	2386951	+	64	-3.12	0.0431981	0.17	1.82	upInhPGCLC
AluJb_dup185	AluJb	Alu	SINE	1	2388580	2388804	+	225	-2.3	1.00777e-06	1.26	6.29	upInhPGCLC
AluSz_dup117	AluSz	Alu	SINE	1	2389270	2389566	-	297	-5.01	0.01377	0.08	6.52	upInhPGCLC
AluSx_dup167	AluSx	Alu	SINE	1	2390751	2391025	-	275	-2.64	0.00331436	0.35	1.94	upInhPGCLC
L2a_dup98	L2a	L2	LINE	1	2393224	2393499	-	276	-2.71	8.55628e-11	1.78	11.48	upInhPGCLC
MIRc_dup34	MIRc	MIR	SINE	1	2393539	2393763	-	225	-3.16	1.04572e-14	2.26	19.68	upInhPGCLC
MIRb_dup94	MIRb	MIR	SINE	1	2394445	2394618	+	174	-5.41	7.53174e-21	0.35	15	upInhPGCLC
MIRb_dup95	MIRb	MIR	SINE	1	2394635	2394777	-	143	-3.66	1.40872e-05	0.17	2.91	upInhPGCLC
MIRc_dup35	MIRc	MIR	SINE	1	2395154	2395244	-	91	-3.68	3.58157e-08	0.38	4.49	upInhPGCLC
OldhAT1_dup2	OldhAT1	hAT-Ac	DNA	1	2395433	2395462	-	30	-4.16	0.00149163	0.1	3.43	upInhPGCLC
MER58C	MER58C	hAT-Charlie	DNA	1	2396020	2396168	-	149	-2.45	0.0164198	0.31	1.59	upInhPGCLC
L1MC5_dup9	L1MC5	L1	LINE	1	2396450	2396545	+	96	-7.28	1.68504e-06	0.19	40.44	upInhPGCLC
AluSx_dup168	AluSx	Alu	SINE	1	2398384	2398687	-	304	-2.34	0.00157301	0.56	2.46	upInhPGCLC
L2_dup49	L2	L2	LINE	1	2407861	2407983	-	123	-4.12	0.0255341	0.16	4.36	upInhPGCLC
AluSz_dup118	AluSz	Alu	SINE	1	2411231	2411531	-	301	-2.52	0.00434085	0.31	2.46	upInhPGCLC
AluJo_dup118	AluJo	Alu	SINE	1	2411533	2411818	-	286	-3.74	0.000978964	0.25	4.03	upInhPGCLC
MIRc_dup39	MIRc	MIR	SINE	1	2516793	2517009	+	217	-2.19	0.0327853	0.36	1.65	upInhPGCLC
AluSx_dup183	AluSx	Alu	SINE	1	3354178	3354479	+	302	-3.7	0.000109707	0.17	2.77	upInhPGCLC
AluSx1_dup201	AluSx1	Alu	SINE	1	3629450	3629725	+	276	-6.19	6.63198e-24	1.68	123.55	upInhPGCLC
L1M4_dup28	L1M4	L1	LINE	1	3642259	3642457	+	199	-2.67	0.000182049	1.02	6.8	upInhPGCLC
AluSg_dup53	AluSg	Alu	SINE	1	3737578	3737875	+	298	-2.55	8.69429e-15	13.05	75.05	upInhPGCLC
AluY_dup240	AluY	Alu	SINE	1	3744184	3744457	+	274	-2.33	0.0123865	0.39	1.92	upInhPGCLC
Tigger3d_dup1	Tigger3d	TcMar-Tigger	DNA	1	3780139	3780433	-	295	-3.56	3.99971e-31	43.85	519.59	upInhPGCLC
Alu_dup8	Alu	Alu	SINE	1	3780659	3780705	+	47	-4.38	5.00964e-21	0.74	14.84	upInhPGCLC
AluSc_dup45	AluSc	Alu	SINE	1	3780706	3780997	+	292	-4.15	3.95926e-23	5.17	92.9	upInhPGCLC
AluSq2_dup107	AluSq2	Alu	SINE	1	3783139	3783436	+	298	-3.3	0.000128621	0.43	4.15	upInhPGCLC
AluSx3_dup48	AluSx3	Alu	SINE	1	3812558	3812884	+	327	-2.98	1.01971e-17	4.8	39.38	upInhPGCLC
L1MEf_dup13	L1MEf	L1	LINE	1	3819459	3819792	+	334	-2.88	0.000174216	0.61	4.73	upInhPGCLC
LTR78B_dup2	LTR78B	ERV1	LTR	1	3822731	3822922	+	192	-3.72	4.84655e-07	0.58	6.88	upInhPGCLC
L1ME2_dup32	L1ME2	L1	LINE	1	3824425	3824733	+	309	-2.74	4.20748e-06	1.6	11.86	upInhPGCLC
AluJb_dup219	AluJb	Alu	SINE	1	3826870	3827117	+	248	-2.3	0.0109905	0.46	1.93	upInhPGCLC
Tigger4a	Tigger4a	TcMar-Tigger	DNA	1	3830318	3830445	+	128	-2.65	0.0013649	0.42	2.17	upInhPGCLC
L1MD2_dup5	L1MD2	L1	LINE	1	3864342	3864545	-	204	-2.28	0.04363	0.3	1.58	upInhPGCLC
AluSx_dup195	AluSx	Alu	SINE	1	3866253	3866537	-	285	-2.41	0.00589595	0.39	2.4	upInhPGCLC
AluSx1_dup218	AluSx1	Alu	SINE	1	3884570	3884870	-	301	-3.63	0.000214541	0.22	3.34	upInhPGCLC
MADE2_dup2	MADE2	TcMar-Mariner	DNA	1	3884934	3885006	-	73	-4.26	0.000215437	0.11	3.97	upInhPGCLC
AluSq2_dup109	AluSq2	Alu	SINE	1	3889414	3889725	+	312	-4.81	1.16525e-46	1.39	40.45	upInhPGCLC
L2a_dup117	L2a	L2	LINE	1	3891412	3891507	+	96	-4.09	1.65861e-12	0.4	6.01	upInhPGCLC
L2b_dup95	L2b	L2	LINE	1	3891512	3891568	-	57	-3.11	0.00189171	0.32	2.54	upInhPGCLC
L1M4b_dup4	L1M4b	L1	LINE	1	3898555	3899340	+	786	-2.37	4.89797e-07	2.74	13.33	upInhPGCLC
AluSz_dup138	AluSz	Alu	SINE	1	3937684	3937988	-	305	-3.22	0.00259112	0.14	2.22	upInhPGCLC
LTR7B_dup1	LTR7B	ERV1	LTR	1	4178039	4178500	-	462	-4.18	7.34231e-10	0.19	5.42	upInhPGCLC
AluSx_dup214	AluSx	Alu	SINE	1	4223975	4224278	+	304	-2.84	0.00382315	0.21	2.09	upInhPGCLC
L1PA5_dup8	L1PA5	L1	LINE	1	4508107	4508565	+	459	-2.98	1.82757e-15	1.6	13.82	upInhPGCLC
MER66B_dup5	MER66B	ERV1	LTR	1	4659724	4660241	+	518	-6.33	2.33901e-09	0.08	16.03	upInhPGCLC
L1MD1_dup2	L1MD1	L1	LINE	1	4660242	4660560	+	319	-3.5	7.87252e-06	0.35	4.53	upInhPGCLC
MIRb_dup201	MIRb	MIR	SINE	1	4661338	4661577	-	240	-4.16	7.67488e-20	1.2	21.45	upInhPGCLC
L1MB7_dup26	L1MB7	L1	LINE	1	4662081	4662582	-	502	-2.84	2.9322e-07	1.81	12.52	upInhPGCLC
MER117_dup3	MER117	hAT-Charlie	DNA	1	4663711	4663882	+	172	-5.23	7.54932e-16	0.44	16.19	upInhPGCLC
MIR_dup152	MIR	MIR	SINE	1	4663997	4664219	-	223	-5.16	3.56756e-16	0.4	15.31	upInhPGCLC
MIR_dup153	MIR	MIR	SINE	1	4668463	4668623	-	161	-5.32	0.000139267	0.15	9.23	upInhPGCLC
L1MB5_dup33	L1MB5	L1	LINE	1	4669049	4669298	-	250	-6.73	8.35881e-15	0.23	29.45	upInhPGCLC
THE1D_dup14	THE1D	ERVL-MaLR	LTR	1	4669299	4669661	-	363	-6.38	3.79957e-08	0.2	21.9	upInhPGCLC
AluSx1_dup233	AluSx1	Alu	SINE	1	4671087	4671387	+	301	-4.55	6.07533e-09	0.24	6.64	upInhPGCLC
MER53_dup16	MER53	hAT	DNA	1	4673921	4674140	-	220	-3.86	5.76121e-05	0.2	3.72	upInhPGCLC
MER77B_dup5	MER77B	ERVL	LTR	1	4675139	4675751	-	613	-4.91	1.2314e-15	0.27	8.79	upInhPGCLC
AluSx_dup224	AluSx	Alu	SINE	1	4676875	4677173	+	299	-4.77	6.90829e-06	0.28	9.15	upInhPGCLC
MLT1F2_dup14	MLT1F2	ERVL-MaLR	LTR	1	4678331	4678795	-	465	-5.22	0.00447429	0.19	9.75	upInhPGCLC
L2a_dup165	L2a	L2	LINE	1	4679146	4679395	+	250	-4.14	3.0894e-05	0.11	3.94	upInhPGCLC
MLT1C_dup99	MLT1C	ERVL-MaLR	LTR	1	4679472	4679775	-	304	-3.76	0.000139976	0.25	3.41	upInhPGCLC
MLT2B4_dup3	MLT2B4	ERVL	LTR	1	4679853	4680328	-	476	-3.84	7.8378e-26	2.85	41.95	upInhPGCLC
MIRc_dup110	MIRc	MIR	SINE	1	4684672	4684780	-	109	-4.91	0.0149001	0.02	5.2	upInhPGCLC
MLT1C_dup101	MLT1C	ERVL-MaLR	LTR	1	4686211	4686350	-	140	-5.85	8.90751e-09	0.23	15.94	upInhPGCLC
MIRc_dup111	MIRc	MIR	SINE	1	4686377	4686527	+	151	-4.12	8.56724e-10	0.26	5.8	upInhPGCLC
AluSx_dup225	AluSx	Alu	SINE	1	4688491	4688797	+	307	-4.21	8.33648e-06	0.32	6.59	upInhPGCLC
MLT1B_dup50	MLT1B	ERVL-MaLR	LTR	1	4695542	4695886	-	345	-4.71	0.000967943	0.11	5.31	upInhPGCLC
L1MC3_dup26	L1MC3	L1	LINE	1	4705441	4706060	+	620	-6.47	8.43935e-07	0.12	18.71	upInhPGCLC
L3b_dup3	L3b	CR1	LINE	1	4713131	4713275	+	145	-5.8	0.00551879	0.03	9.4	upInhPGCLC
MER20B_dup1	MER20B	hAT-Charlie	DNA	1	4721740	4722245	-	506	-3.98	0.000174338	0.1	3.21	upInhPGCLC
L2_dup74	L2	L2	LINE	1	4723108	4723924	-	817	-5.86	0.0116284	0.07	11	upInhPGCLC
MLT1B_dup52	MLT1B	ERVL-MaLR	LTR	1	4729514	4729811	-	298	-5.22	0.00201775	0.06	6.91	upInhPGCLC
MLT1C_dup103	MLT1C	ERVL-MaLR	LTR	1	4729821	4729959	-	139	-4.47	1.67554e-07	0.29	6.89	upInhPGCLC
MIR_dup162	MIR	MIR	SINE	1	4735986	4736162	+	177	-6.28	8.13722e-11	0.82	65.69	upInhPGCLC
AluJo_dup154	AluJo	Alu	SINE	1	4737612	4737904	+	293	-4.86	0.000564116	0.1	6.26	upInhPGCLC
L2_dup75	L2	L2	LINE	1	4738457	4738867	-	411	-6.06	3.7254e-06	0.24	19.52	upInhPGCLC
L1MB3_dup41	L1MB3	L1	LINE	1	4740014	4740503	+	490	-2.79	3.69453e-10	2.62	18.48	upInhPGCLC
MLT1C_dup104	MLT1C	ERVL-MaLR	LTR	1	4741214	4741564	-	351	-4.59	6.46707e-11	0.52	12.71	upInhPGCLC
L1MC4_dup50	L1MC4	L1	LINE	1	4741604	4742509	+	906	-2.32	4.59831e-07	4.05	21.08	upInhPGCLC
MIRc_dup115	MIRc	MIR	SINE	1	4745850	4745985	+	136	-4.21	0.000758751	0.1	3.63	upInhPGCLC
MLT1C_dup105	MLT1C	ERVL-MaLR	LTR	1	4745990	4746442	-	453	-5.06	4.01107e-15	0.32	12.54	upInhPGCLC
L2_dup76	L2	L2	LINE	1	4747517	4747692	+	176	-5.39	6.1155e-05	0.08	8.06	upInhPGCLC
AluSz6_dup63	AluSz6	Alu	SINE	1	4747708	4748017	+	310	-4.74	3.45178e-14	0.53	15.07	upInhPGCLC
AluSx_dup227	AluSx	Alu	SINE	1	4748466	4748777	+	312	-5.8	2.28839e-07	0.22	15.7	upInhPGCLC
L2c_dup97	L2c	L2	LINE	1	4752506	4752541	+	36	-5.51	7.30923e-18	0.27	14.05	upInhPGCLC
L1MEg_dup48	L1MEg	L1	LINE	1	4753872	4754063	-	192	-2.25	0.000208181	1.02	5.25	upInhPGCLC
MER58B_dup5	MER58B	hAT-Charlie	DNA	1	4754064	4754385	+	322	-2.56	1.05267e-07	1.14	7.18	upInhPGCLC
MLT2A2_dup6	MLT2A2	ERVL	LTR	1	4761565	4762023	-	459	-4.01	2.16415e-11	0.95	16.52	upInhPGCLC
MLT2B2_dup3	MLT2B2	ERVL	LTR	1	4763477	4763710	+	234	-3.47	0.000204403	0.84	9.75	upInhPGCLC
AluYc_dup1	AluYc	Alu	SINE	1	4779324	4779427	-	104	-4.56	7.73375e-06	0.09	4.21	upInhPGCLC
AluSx_dup228	AluSx	Alu	SINE	1	4779863	4780157	+	295	-5.27	2.06781e-07	0.22	10.23	upInhPGCLC
L1MB3_dup44	L1MB3	L1	LINE	1	4780158	4780395	-	238	-3.02	2.2838e-05	0.47	4.13	upInhPGCLC
L1MEj_dup4	L1MEj	L1	LINE	1	5031737	5032057	-	321	-5.83	3.39863e-18	0.25	15.79	upInhPGCLC
THE1D_dup18	THE1D	ERVL-MaLR	LTR	1	5033770	5034098	-	329	-5.94	0.0250509	0.05	11.55	upInhPGCLC
MLT1B_dup60	MLT1B	ERVL-MaLR	LTR	1	5037684	5037886	+	203	-6.03	9.10435e-06	0.14	14.64	upInhPGCLC
L1MC5a_dup33	L1MC5a	L1	LINE	1	5038564	5038913	-	350	-3.31	0.0460726	0.15	2.47	upInhPGCLC
L2_dup78	L2	L2	LINE	1	5038990	5039591	+	602	-4.34	6.86793e-11	0.56	12.18	upInhPGCLC
MIR_dup183	MIR	MIR	SINE	1	5039612	5039800	+	189	-5.63	0.000122497	0.11	11.08	upInhPGCLC
L1M5_dup80	L1M5	L1	LINE	1	5044221	5044795	-	575	-4.78	1.60999e-17	0.69	19.06	upInhPGCLC
HERVH-int_dup6	HERVH-int	ERV1	LTR	1	5048384	5052649	+	4266	-3.02	9.28211e-37	63.69	520.02	upInhPGCLC
L1PB3_dup3	L1PB3	L1	LINE	1	5053656	5056845	+	3190	-4.55	2.72204e-14	1.08	24.74	upInhPGCLC
L1PA17_dup5	L1PA17	L1	LINE	1	5087349	5088095	+	747	-5.35	7.85481e-05	0.1	7.91	upInhPGCLC
AluSp_dup107	AluSp	Alu	SINE	1	5088096	5088402	+	307	-3.61	0.0093625	0.12	2.75	upInhPGCLC
L1M5_dup84	L1M5	L1	LINE	1	5096086	5096290	+	205	-3.6	0.000367368	0.15	2.69	upInhPGCLC
MER21C_dup34	MER21C	ERVL	LTR	1	5096301	5097033	+	733	-4.51	5.93213e-09	0.4	10.25	upInhPGCLC
AluSq2_dup121	AluSq2	Alu	SINE	1	5097291	5097610	+	320	-3.5	1.31853e-05	0.29	3.13	upInhPGCLC
LTR39_dup6	LTR39	ERV1	LTR	1	5110371	5111147	+	777	-4.23	1.79603e-07	0.3	5.29	upInhPGCLC
MIR_dup186	MIR	MIR	SINE	1	5111938	5112189	+	252	-2.48	0.0222686	0.35	1.68	upInhPGCLC
MER4B_dup6	MER4B	ERV1	LTR	1	5112615	5113174	-	560	-4.89	3.35723e-17	1.08	32.39	upInhPGCLC
L2c_dup100	L2c	L2	LINE	1	5113181	5113524	-	344	-4.25	7.30124e-14	1.12	21.36	upInhPGCLC
MLT1E2_dup5	MLT1E2	ERVL-MaLR	LTR	1	5125633	5126228	-	596	-4.18	0.0335258	0.21	4.84	upInhPGCLC
MLT1A1_dup11	MLT1A1	ERVL-MaLR	LTR	1	5155522	5155896	-	375	-5.67	0.000401134	0.02	8.75	upInhPGCLC
AluSx1_dup239	AluSx1	Alu	SINE	1	5162739	5163042	-	304	-3.89	0.00520694	0.11	2.98	upInhPGCLC
AluSc_dup59	AluSc	Alu	SINE	1	5339220	5339528	+	309	-2.74	0.000886579	0.32	2.52	upInhPGCLC
AluY_dup292	AluY	Alu	SINE	1	5837666	5837963	+	298	-3.28	8.64188e-06	0.35	3.15	upInhPGCLC
L1MC5a_dup40	L1MC5a	L1	LINE	1	5871871	5871971	+	101	-4.49	1.64712e-07	0.17	5.33	upInhPGCLC
L1MC5a_dup42	L1MC5a	L1	LINE	1	5896012	5897909	+	1898	-3.14	1.71227e-16	3.79	33.15	upInhPGCLC
L1ME3A_dup27	L1ME3A	L1	LINE	1	5898859	5899594	+	736	-2.88	3.19303e-06	1.08	7.28	upInhPGCLC
AluJb_dup264	AluJb	Alu	SINE	1	5900759	5901064	+	306	-2.61	3.80322e-08	1.67	10	upInhPGCLC
MER58A_dup22	MER58A	hAT-Charlie	DNA	1	5918991	5919198	+	208	-2.7	0.00478108	0.33	2.75	upInhPGCLC
L1MC1_dup22	L1MC1	L1	LINE	1	5919309	5919427	-	119	-4.04	4.90905e-06	0.23	4.2	upInhPGCLC
L1MEc_dup63	L1MEc	L1	LINE	1	5923221	5924421	+	1201	-4.81	1.33603e-16	0.7	20.23	upInhPGCLC
L1M8_dup5	L1M8	L1	LINE	1	5924424	5924535	+	112	-2.55	0.0376389	0.2	1.67	upInhPGCLC
AluY_dup295	AluY	Alu	SINE	1	5925604	5925914	-	311	-2.48	0.0154262	0.27	2.19	upInhPGCLC
Tigger1_dup9	Tigger1	TcMar-Tigger	DNA	1	5932086	5932390	-	305	-3.27	3.52281e-08	1.55	14.92	upInhPGCLC
AluSx1_dup258	AluSx1	Alu	SINE	1	5935594	5935887	+	294	-4.41	2.44242e-07	0.23	5.63	upInhPGCLC
L1MD3_dup21	L1MD3	L1	LINE	1	5941629	5942249	+	621	-3.07	1.2755e-05	0.99	8.42	upInhPGCLC
AluSc8_dup51	AluSc8	Alu	SINE	1	5942250	5942551	+	302	-4.19	2.32261e-06	0.12	3.79	upInhPGCLC
AluSz_dup169	AluSz	Alu	SINE	1	5944688	5944981	+	294	-3.81	0.00085284	0.15	2.9	upInhPGCLC
MIR_dup246	MIR	MIR	SINE	1	5956792	5956973	-	182	-5.22	6.90233e-05	0.15	9.1	upInhPGCLC
AluJb_dup267	AluJb	Alu	SINE	1	5958264	5958412	+	149	-2.46	0.000115231	0.67	3.48	upInhPGCLC
AluJb_dup269	AluJb	Alu	SINE	1	5966246	5966546	-	301	-4.19	3.96531e-12	0.87	15.79	upInhPGCLC
AluSz_dup170	AluSz	Alu	SINE	1	5972875	5973184	-	310	-4.24	4.60228e-06	0.29	5.7	upInhPGCLC
Charlie15a_dup3	Charlie15a	hAT-Charlie	DNA	1	5978015	5978121	+	107	-4.73	0.0313248	0.07	4.96	upInhPGCLC
MER74A_dup6	MER74A	ERVL	LTR	1	5979819	5980351	+	533	-3.46	2.74651e-06	0.71	8.21	upInhPGCLC
L1M5_dup103	L1M5	L1	LINE	1	5983722	5983962	-	241	-2.47	0.000164027	1.62	8.48	upInhPGCLC
MIR_dup247	MIR	MIR	SINE	1	5984948	5985033	+	86	-2.42	7.52812e-05	0.98	5.26	upInhPGCLC
Charlie1a_dup11	Charlie1a	hAT-Charlie	DNA	1	5987346	5987506	+	161	-2.07	0.00382045	0.6	3.1	upInhPGCLC
Charlie1_dup6	Charlie1	hAT-Charlie	DNA	1	5987550	5988662	+	1113	-2.35	6.46819e-11	9.82	52.83	upInhPGCLC
MLT1D_dup80	MLT1D	ERVL-MaLR	LTR	1	5989217	5989332	+	116	-4.43	0.0320557	0.04	3.8	upInhPGCLC
MLT1A_dup32	MLT1A	ERVL-MaLR	LTR	1	6018629	6018877	+	249	-3.5	0.025253	0.1	2.41	upInhPGCLC
MLT1H_dup30	MLT1H	ERVL-MaLR	LTR	1	6030945	6031009	-	65	-2.41	0.00047295	1.19	6.05	upInhPGCLC
AluSc_dup61	AluSc	Alu	SINE	1	6060620	6060922	+	303	-4.13	0.0007357	0.14	3.74	upInhPGCLC
AluSz_dup180	AluSz	Alu	SINE	1	6187032	6187329	+	298	-3.66	5.24076e-09	0.62	7.09	upInhPGCLC
AluSc8_dup52	AluSc8	Alu	SINE	1	6187333	6187642	+	310	-3.02	0.000640689	0.36	3.34	upInhPGCLC
AluSz6_dup81	AluSz6	Alu	SINE	1	6188058	6188331	-	274	-3.76	2.92774e-07	0.33	4.88	upInhPGCLC
AluJr_dup161	AluJr	Alu	SINE	1	6189415	6189578	+	164	-3.32	3.11807e-07	0.79	8.18	upInhPGCLC
AluSq2_dup129	AluSq2	Alu	SINE	1	6189638	6189942	+	305	-2.33	0.00171144	0.57	2.19	upInhPGCLC
AluSx_dup268	AluSx	Alu	SINE	1	6190941	6191077	+	137	-4.56	0.0134249	0.16	5.65	upInhPGCLC
AluSx3_dup63	AluSx3	Alu	SINE	1	6191078	6191385	+	308	-3.01	0.00379068	0.2	2.51	upInhPGCLC
AluSx1_dup271	AluSx1	Alu	SINE	1	6192416	6192712	+	297	-2.49	0.0202588	0.33	1.93	upInhPGCLC
AluY_dup303	AluY	Alu	SINE	1	6195164	6195464	+	301	-3.13	6.06678e-05	0.39	3.76	upInhPGCLC
X7A_LINE_dup4	X7A_LINE	CR1	LINE	1	6197987	6198124	-	138	-2.68	4.97047e-11	4.04	25.18	upInhPGCLC
L2b_dup198	L2b	L2	LINE	1	6200396	6200505	+	110	-3.52	1.63799e-06	0.34	3.64	upInhPGCLC
LTR50_dup3	LTR50	ERVL	LTR	1	6200566	6201073	+	508	-2.87	2.68153e-10	1.49	10.16	upInhPGCLC
L2b_dup204	L2b	L2	LINE	1	6204853	6204964	-	112	-3.84	0.0048945	0.32	4.98	upInhPGCLC
HAL1_dup39	HAL1	L1	LINE	1	6215829	6215967	-	139	-3.94	2.66399e-11	0.33	5.19	upInhPGCLC
AluSp_dup120	AluSp	Alu	SINE	1	6219798	6220097	-	300	-3.82	0.000173051	0.23	4.43	upInhPGCLC
AluSz_dup182	AluSz	Alu	SINE	1	6222139	6222443	+	305	-2.06	2.52694e-09	3.23	14.61	upInhPGCLC
AluSx3_dup66	AluSx3	Alu	SINE	1	6223099	6223406	-	308	-2.9	1.67467e-08	1.03	8.6	upInhPGCLC
MIRb_dup318	MIRb	MIR	SINE	1	6223653	6223847	-	195	-3.46	9.58185e-25	11.03	120.83	upInhPGCLC
AluSq2_dup130	AluSq2	Alu	SINE	1	6232555	6232847	-	293	-2.62	5.28432e-06	0.71	4.53	upInhPGCLC
MIRc_dup161	MIRc	MIR	SINE	1	6238225	6238385	+	161	-2.88	1.19455e-05	0.48	2.9	upInhPGCLC
AluJo_dup191	AluJo	Alu	SINE	1	6238419	6238584	-	166	-2.8	0.0395032	0.18	2.06	upInhPGCLC
MIR3_dup117	MIR3	MIR	SINE	1	6248718	6248790	-	73	-2.95	0.00189204	0.25	2.48	upInhPGCLC
MIR_dup261	MIR	MIR	SINE	1	6250737	6250943	+	207	-4.3	4.38225e-07	0.18	5.04	upInhPGCLC
AluSq2_dup132	AluSq2	Alu	SINE	1	6253110	6253429	+	320	-2.46	0.0197711	0.26	2.17	upInhPGCLC
AluY_dup308	AluY	Alu	SINE	1	6255202	6255475	-	274	-2.81	0.00713618	0.18	1.89	upInhPGCLC
MLT1A1_dup18	MLT1A1	ERVL-MaLR	LTR	1	6256095	6256355	+	261	-3.23	2.24768e-05	0.37	4.13	upInhPGCLC
AluSz6_dup84	AluSz6	Alu	SINE	1	6256356	6256669	-	314	-2.8	0.00124166	0.36	2.34	upInhPGCLC
AluSg_dup72	AluSg	Alu	SINE	1	6275451	6275743	+	293	-3.19	0.00600859	0.21	2.51	upInhPGCLC
AluSx1_dup276	AluSx1	Alu	SINE	1	6292667	6292859	-	193	-2.16	0.0270887	0.4	1.92	upInhPGCLC
AluY_dup310	AluY	Alu	SINE	1	6292880	6293188	-	309	-3.34	0.000858313	0.22	2.79	upInhPGCLC
L2c_dup139	L2c	L2	LINE	1	6306668	6306775	+	108	-3.49	0.0137106	0.21	2.71	upInhPGCLC
L1MA1_dup5	L1MA1	L1	LINE	1	6312197	6312457	+	261	-3.46	0.000153325	0.34	3.88	upInhPGCLC
AluY_dup312	AluY	Alu	SINE	1	6325118	6325417	+	300	-3.07	0.0172017	0.33	3.27	upInhPGCLC
AluSg_dup73	AluSg	Alu	SINE	1	6344484	6344793	+	310	-3.14	0.00269735	0.21	2.22	upInhPGCLC
LTR13_dup6	LTR13	ERVK	LTR	1	6362927	6363907	+	981	-2.62	1.09517e-05	1.08	7.69	upInhPGCLC
AluSg_dup74	AluSg	Alu	SINE	1	6380318	6380610	+	293	-3.11	4.59975e-05	0.44	3.86	upInhPGCLC
AluSx1_dup287	AluSx1	Alu	SINE	1	6390654	6390960	+	307	-3.1	3.74875e-05	0.67	5.6	upInhPGCLC
AluSx_dup289	AluSx	Alu	SINE	1	6391014	6391208	+	195	-2.64	0.00166126	0.38	2.25	upInhPGCLC
AluSx1_dup291	AluSx1	Alu	SINE	1	6415777	6416077	-	301	-4.1	0.0247577	0.16	4.16	upInhPGCLC
AluSx_dup292	AluSx	Alu	SINE	1	6417603	6417883	-	281	-4.12	0.019513	0.11	3.81	upInhPGCLC
FRAM_dup19	FRAM	Alu	SINE	1	6463971	6464056	-	86	-3.34	0.000936375	0.24	2.42	upInhPGCLC
MER117_dup5	MER117	hAT-Charlie	DNA	1	6468702	6468890	-	189	-5.82	1.76802e-07	0.06	10.43	upInhPGCLC
MIR_dup274	MIR	MIR	SINE	1	6476579	6476654	+	76	-2.21	0.0222903	0.48	1.83	upInhPGCLC
AluSx_dup299	AluSx	Alu	SINE	1	6482699	6483006	-	308	-2.56	0.00850259	0.44	3	upInhPGCLC
AluSq2_dup143	AluSq2	Alu	SINE	1	6494119	6494430	-	312	-2.57	0.000855288	0.46	2.74	upInhPGCLC
MIRb_dup351	MIRb	MIR	SINE	1	6521808	6522027	-	220	-5.06	5.73548e-17	4.44	148.72	upInhPGCLC
AluSq4_dup7	AluSq4	Alu	SINE	1	6522064	6522237	+	174	-5	3.30555e-14	0.23	8.97	upInhPGCLC
AluSx1_dup297	AluSx1	Alu	SINE	1	6522270	6522575	+	306	-4.3	2.32219e-11	0.42	8.24	upInhPGCLC
AluSx4_dup18	AluSx4	Alu	SINE	1	6522912	6523186	+	275	-4.89	6.10531e-09	0.13	6.16	upInhPGCLC
AluSq_dup63	AluSq	Alu	SINE	1	6523299	6523603	+	305	-4.78	6.5806e-09	0.17	6.1	upInhPGCLC
AluY_dup338	AluY	Alu	SINE	1	6524739	6525038	-	300	-4.45	2.30158e-13	0.58	12.24	upInhPGCLC
AluSz_dup202	AluSz	Alu	SINE	1	6529644	6529955	+	312	-4.1	0.0288427	0.16	4.12	upInhPGCLC
AluSz6_dup90	AluSz6	Alu	SINE	1	6532891	6533195	+	305	-2.24	5.68533e-08	1.81	8.04	upInhPGCLC
L2a_dup291	L2a	L2	LINE	1	6533682	6533803	-	122	-3.17	1.10722e-05	0.73	6.76	upInhPGCLC
L1MC4a_dup30	L1MC4a	L1	LINE	1	6534626	6534791	+	166	-3.09	0.00119033	0.27	2.12	upInhPGCLC
AluJo_dup209	AluJo	Alu	SINE	1	6536872	6537019	+	148	-3.3	7.55823e-05	0.72	7.38	upInhPGCLC
AluSc8_dup64	AluSc8	Alu	SINE	1	6541012	6541182	-	171	-3.19	0.000427694	0.38	3.73	upInhPGCLC
AluSx_dup305	AluSx	Alu	SINE	1	6541183	6541473	-	291	-3.95	6.47107e-08	0.4	6.4	upInhPGCLC
HAL1ME_dup2	HAL1ME	L1	LINE	1	6545499	6545605	+	107	-2.26	0.000222152	1.02	3.95	upInhPGCLC
AluSz6_dup92	AluSz6	Alu	SINE	1	6545768	6545948	+	181	-3.44	0.00180009	0.16	2.15	upInhPGCLC
HAL1ME_dup3	HAL1ME	L1	LINE	1	6545950	6546385	+	436	-2.54	0.000505075	1.04	5.09	upInhPGCLC
L2_dup98	L2	L2	LINE	1	6546409	6547472	+	1064	-2.09	1.06933e-11	12.81	52.17	upInhPGCLC
AluJb_dup324	AluJb	Alu	SINE	1	6547579	6547866	+	288	-3.73	2.1179e-06	0.25	4.44	upInhPGCLC
AluSx1_dup301	AluSx1	Alu	SINE	1	6549108	6549263	+	156	-2.45	0.0129378	0.37	1.61	upInhPGCLC
AluSg4_dup17	AluSg4	Alu	SINE	1	6583293	6583598	-	306	-2.79	0.000127976	0.45	2.84	upInhPGCLC
AluSx3_dup77	AluSx3	Alu	SINE	1	6583768	6584081	-	314	-3.29	0.0248438	0.15	2.18	upInhPGCLC
AluY_dup351	AluY	Alu	SINE	1	6594421	6594717	+	297	-4.25	1.31171e-05	0.2	5.23	upInhPGCLC
AluJr_dup173	AluJr	Alu	SINE	1	6594748	6595069	+	322	-3.58	1.88587e-06	0.67	8.98	upInhPGCLC
L2a_dup293	L2a	L2	LINE	1	6595083	6595244	+	162	-3.76	0.00041443	0.29	4.57	upInhPGCLC
MIR_dup287	MIR	MIR	SINE	1	6595278	6595357	+	80	-3.83	0.000515382	0.18	3.84	upInhPGCLC
AluSx_dup315	AluSx	Alu	SINE	1	6605850	6606142	-	293	-2.72	0.000306082	0.44	2.58	upInhPGCLC
AluSx4_dup21	AluSx4	Alu	SINE	1	6607568	6607862	-	295	-3.6	0.0318061	0.13	2.52	upInhPGCLC
AluSg_dup85	AluSg	Alu	SINE	1	6616026	6616325	-	300	-2.93	3.59172e-06	1.09	8.77	upInhPGCLC
AluSz_dup210	AluSz	Alu	SINE	1	6633627	6633926	+	300	-2.62	0.00321642	0.51	3.16	upInhPGCLC
MER102a_dup1	MER102a	hAT-Charlie	DNA	1	6637817	6637991	+	175	-3.68	5.74071e-07	0.24	3.78	upInhPGCLC
AluY_dup355	AluY	Alu	SINE	1	6643879	6644114	-	236	-3.14	8.69532e-05	0.39	4.23	upInhPGCLC
MER5B_dup25	MER5B	hAT-Charlie	DNA	1	6646484	6646587	+	104	-3.78	4.55993e-07	0.58	8.45	upInhPGCLC
AluJb_dup334	AluJb	Alu	SINE	1	6646886	6647073	+	188	-3.16	5.1344e-10	1.45	14.73	upInhPGCLC
AluSq_dup68	AluSq	Alu	SINE	1	6647079	6647382	-	304	-2.68	0.000433039	0.39	2.91	upInhPGCLC
AluSc_dup75	AluSc	Alu	SINE	1	6647538	6647843	+	306	-3.62	2.24215e-05	0.26	3.31	upInhPGCLC
MER5A_dup34	MER5A	hAT-Charlie	DNA	1	6648064	6648140	-	77	-2.03	0.00139695	0.86	3.24	upInhPGCLC
AluJb_dup335	AluJb	Alu	SINE	1	6648460	6648755	-	296	-4.82	7.9851e-07	0.34	10.34	upInhPGCLC
AluJb_dup336	AluJb	Alu	SINE	1	6649004	6649168	-	165	-2.89	2.10991e-08	1.58	12.55	upInhPGCLC
AluYk2_dup3	AluYk2	Alu	SINE	1	6649186	6649468	-	283	-2.43	0.00790196	0.49	2.49	upInhPGCLC
AluJo_dup224	AluJo	Alu	SINE	1	6650295	6650589	+	295	-4	5.53799e-05	0.2	4.68	upInhPGCLC
AluSg_dup86	AluSg	Alu	SINE	1	6655822	6656122	+	301	-5.19	1.92023e-34	0.48	17.7	upInhPGCLC
AluY_dup356	AluY	Alu	SINE	1	6657656	6657944	-	289	-3.27	0.0330637	0.14	2.42	upInhPGCLC
L2a_dup300	L2a	L2	LINE	1	6659247	6659477	+	231	-2.06	8.65769e-06	1.67	7.52	upInhPGCLC
AluSq_dup70	AluSq	Alu	SINE	1	6662190	6662463	-	274	-2.5	4.74463e-05	1.11	7.04	upInhPGCLC
LTR12_dup1	LTR12	ERV1	LTR	1	6662464	6663020	+	557	-2.49	2.08295e-09	2.15	12.06	upInhPGCLC
MIRc_dup175	MIRc	MIR	SINE	1	6664657	6664796	-	140	-2.22	0.00513048	0.91	5.04	upInhPGCLC
AluY_dup361	AluY	Alu	SINE	1	6671537	6671818	-	282	-2.24	0.0183476	0.38	1.84	upInhPGCLC
AluJr_dup178	AluJr	Alu	SINE	1	6676398	6676666	+	269	-2.89	0.00577592	0.36	3.17	upInhPGCLC
AluSp_dup136	AluSp	Alu	SINE	1	6689516	6689789	+	274	-2.03	0.00110502	1.3	4.53	upInhPGCLC
MIRb_dup354	MIRb	MIR	SINE	1	6689920	6690071	-	152	-2.93	0.000147553	0.71	4.72	upInhPGCLC
AluSg_dup87	AluSg	Alu	SINE	1	6693400	6693681	-	282	-2.72	0.00554585	0.31	2.21	upInhPGCLC
MER1B_dup5	MER1B	hAT-Charlie	DNA	1	6697325	6697691	-	367	-3.8	1.12394e-12	1.5	20.1	upInhPGCLC
AluJo_dup225	AluJo	Alu	SINE	1	6699024	6699313	+	290	-3.61	1.8325e-07	0.96	10.89	upInhPGCLC
L1PA8_dup56	L1PA8	L1	LINE	1	6699644	6699765	+	122	-2.72	0.00423753	0.48	3.52	upInhPGCLC
AluSx_dup338	AluSx	Alu	SINE	1	6708507	6708777	-	271	-2.79	1.48747e-09	1.13	7.14	upInhPGCLC
AluSc_dup78	AluSc	Alu	SINE	1	6778896	6779213	+	318	-2.54	1.50306e-05	0.67	4.22	upInhPGCLC
AluSz_dup220	AluSz	Alu	SINE	1	6789805	6790128	-	324	-2.02	0.0137883	0.85	2.77	upInhPGCLC
AluJb_dup362	AluJb	Alu	SINE	1	6797080	6797359	-	280	-2.09	0.0081829	0.62	2.9	upInhPGCLC
AluJo_dup240	AluJo	Alu	SINE	1	6800123	6800429	+	307	-2.87	0.000216605	0.51	4	upInhPGCLC
L1MB3_dup69	L1MB3	L1	LINE	1	6801569	6801681	+	113	-2.57	0.000352735	0.84	5.07	upInhPGCLC
AluJb_dup363	AluJb	Alu	SINE	1	6805513	6805809	-	297	-3.01	4.4075e-09	1.1	8.24	upInhPGCLC
AluSx1_dup329	AluSx1	Alu	SINE	1	6818058	6818366	+	309	-2.03	0.0185555	0.71	3.11	upInhPGCLC
MER103C_dup16	MER103C	hAT-Charlie	DNA	1	6820181	6820209	-	29	-2.85	2.70667e-20	5.81	44.38	upInhPGCLC
AluY_dup373	AluY	Alu	SINE	1	6830025	6830343	-	319	-3.74	0.0027874	0.16	3.15	upInhPGCLC
MER5A_dup36	MER5A	hAT-Charlie	DNA	1	6835473	6835616	-	144	-2.36	0.0451787	0.33	1.57	upInhPGCLC
AluY_dup375	AluY	Alu	SINE	1	6836941	6837254	-	314	-3.33	5.12234e-07	0.55	5.37	upInhPGCLC
L2a_dup321	L2a	L2	LINE	1	6840210	6840867	-	658	-2.29	8.44116e-07	4.28	20.57	upInhPGCLC
AluSx3_dup86	AluSx3	Alu	SINE	1	6847708	6848010	-	303	-3.38	8.66517e-07	0.53	5.72	upInhPGCLC
MER5B_dup28	MER5B	hAT-Charlie	DNA	1	6875712	6875767	+	56	-2.77	0.0119346	0.42	2.79	upInhPGCLC
AluJo_dup247	AluJo	Alu	SINE	1	6879601	6879926	-	326	-3.06	0.000300133	0.53	3.67	upInhPGCLC
L2a_dup334	L2a	L2	LINE	1	6888013	6888203	+	191	-3.88	1.80614e-36	4.89	72.47	upInhPGCLC
AluJr4_dup42	AluJr4	Alu	SINE	1	6890564	6890871	-	308	-2.38	1.28407e-05	1.01	5.13	upInhPGCLC
AluSx3_dup89	AluSx3	Alu	SINE	1	6892999	6893289	+	291	-3.16	0.00016085	0.57	5.41	upInhPGCLC
AluJo_dup249	AluJo	Alu	SINE	1	6904766	6904892	-	127	-2.83	5.68964e-09	0.86	5.5	upInhPGCLC
AluSx_dup360	AluSx	Alu	SINE	1	6998079	6998324	-	246	-4.08	0.00582265	0.21	4.83	upInhPGCLC
AluSc8_dup73	AluSc8	Alu	SINE	1	7111604	7111912	+	309	-3.17	0.00200032	0.24	3.11	upInhPGCLC
AluY_dup382	AluY	Alu	SINE	1	7126769	7127068	-	300	-3.52	0.0227835	0.08	2.18	upInhPGCLC
AluYm1_dup15	AluYm1	Alu	SINE	1	7354138	7354448	-	311	-4.13	5.14037e-06	0.15	4.11	upInhPGCLC
MIR1_Amn_dup39	MIR1_Amn	MIR	SINE	1	7698420	7698569	-	150	-3.32	5.70712e-05	0.49	5.4	upInhPGCLC
AluJb_dup388	AluJb	Alu	SINE	1	7700958	7701044	+	87	-2.15	0.0205904	0.37	1.67	upInhPGCLC
AluSx_dup378	AluSx	Alu	SINE	1	7718555	7718843	-	289	-3.56	2.55343e-05	0.32	4.73	upInhPGCLC
MIRb_dup476	MIRb	MIR	SINE	1	7772065	7772249	+	185	-3.39	1.93986e-13	1.56	16.88	upInhPGCLC
AluSq2_dup180	AluSq2	Alu	SINE	1	7772607	7772911	+	305	-3.01	2.62479e-13	2.52	20.66	upInhPGCLC
AluSz_dup257	AluSz	Alu	SINE	1	7848532	7848816	-	285	-3.13	0.00283627	0.31	3.35	upInhPGCLC
AluSx1_dup384	AluSx1	Alu	SINE	1	7909623	7909913	-	291	-2.99	0.00672438	0.18	1.94	upInhPGCLC
AluJb_dup418	AluJb	Alu	SINE	1	7963095	7963358	-	264	-3.6	1.981e-09	0.84	11.08	upInhPGCLC
AluSx1_dup393	AluSx1	Alu	SINE	1	7963373	7963674	-	302	-3.75	1.83568e-12	1.45	19.94	upInhPGCLC
AluSg7_dup35	AluSg7	Alu	SINE	1	7963820	7964112	-	293	-2.18	0.00398068	0.8	3.22	upInhPGCLC
FLAM_C_dup58	FLAM_C	Alu	SINE	1	7977458	7977583	-	126	-5.15	2.3609e-11	1.46	52.45	upInhPGCLC
AluJb_dup420	AluJb	Alu	SINE	1	7978562	7978864	+	303	-4.45	1.54139e-06	0.55	12.93	upInhPGCLC
L1ME3G_dup20	L1ME3G	L1	LINE	1	7978889	7979183	-	295	-4.17	1.39845e-15	8.08	146.99	upInhPGCLC
MIR_dup358	MIR	MIR	SINE	1	7981131	7981271	+	141	-3.28	0.0313331	0.15	1.94	upInhPGCLC
AluSx1_dup394	AluSx1	Alu	SINE	1	7981966	7982285	-	320	-3.36	8.189e-07	0.4	4.35	upInhPGCLC
MSTB_dup21	MSTB	ERVL-MaLR	LTR	1	7996627	7997030	-	404	-2.69	0.00123288	0.79	5.01	upInhPGCLC
AluSz_dup266	AluSz	Alu	SINE	1	8005922	8006226	-	305	-4.12	2.13626e-08	0.34	5.81	upInhPGCLC
AluSg_dup108	AluSg	Alu	SINE	1	8007006	8007302	-	297	-2.77	8.84179e-05	0.49	3.11	upInhPGCLC
L2_dup121	L2	L2	LINE	1	8010287	8010477	+	191	-3.33	2.5202e-11	1.26	12.25	upInhPGCLC
MIR_dup359	MIR	MIR	SINE	1	8010953	8011084	-	132	-3.05	0.000261901	0.43	4.28	upInhPGCLC
MIRc_dup222	MIRc	MIR	SINE	1	8022379	8022538	-	160	-2.26	4.98234e-08	1.64	7.07	upInhPGCLC
L2a_dup427	L2a	L2	LINE	1	8022803	8023141	-	339	-2.43	6.40749e-07	1.51	7.89	upInhPGCLC
AluJb_dup424	AluJb	Alu	SINE	1	8023274	8023578	-	305	-3.8	7.70067e-21	3.27	44.5	upInhPGCLC
AluSx1_dup399	AluSx1	Alu	SINE	1	8037668	8037998	-	331	-2.18	0.0367564	0.37	2.14	upInhPGCLC
AluSq2_dup201	AluSq2	Alu	SINE	1	8058660	8058964	+	305	-2.66	1.11459e-05	0.54	3.45	upInhPGCLC
AluY_dup425	AluY	Alu	SINE	1	8079706	8080010	+	305	-4.22	4.5903e-07	0.11	4.09	upInhPGCLC
AluSx1_dup412	AluSx1	Alu	SINE	1	8167597	8167889	+	293	-2.65	0.000648789	0.35	2.68	upInhPGCLC
AluSp_dup167	AluSp	Alu	SINE	1	8233075	8233385	-	311	-2.6	0.000589651	0.42	2.7	upInhPGCLC
MER2_dup8	MER2	TcMar-Tigger	DNA	1	8362060	8362400	+	341	-2.57	9.34839e-05	0.84	4.82	upInhPGCLC
AluY_dup447	AluY	Alu	SINE	1	8368188	8368499	+	312	-2.72	0.00971906	0.33	2.19	upInhPGCLC
AluJr_dup243	AluJr	Alu	SINE	1	8368920	8369235	+	316	-2.03	0.000915988	1.28	4.59	upInhPGCLC
MLT1B_dup103	MLT1B	ERVL-MaLR	LTR	1	8378394	8378769	+	376	-2.77	1.9817e-08	2.98	21.31	upInhPGCLC
L1ME3E_dup26	L1ME3E	L1	LINE	1	8388619	8388737	+	119	-3.19	0.00293255	0.23	2.72	upInhPGCLC
MIR_dup381	MIR	MIR	SINE	1	8391184	8391359	+	176	-2.2	5.21325e-13	6.1	25.26	upInhPGCLC
L2c_dup211	L2c	L2	LINE	1	8391394	8391753	+	360	-2.37	2.69044e-07	1.98	9.11	upInhPGCLC
AluSx3_dup111	AluSx3	Alu	SINE	1	8395194	8395493	+	300	-2.38	1.11494e-05	1.73	9.49	upInhPGCLC
AluSc_dup96	AluSc	Alu	SINE	1	8401859	8402166	-	308	-2.56	0.000572119	0.55	3.57	upInhPGCLC
L1ME3Cz_dup35	L1ME3Cz	L1	LINE	1	8403197	8403449	-	253	-2.19	0.000300603	1.1	4.12	upInhPGCLC
L3_dup88	L3	CR1	LINE	1	8410404	8410556	+	153	-2.88	1.0954e-08	1.54	11.69	upInhPGCLC
AluSp_dup177	AluSp	Alu	SINE	1	8413775	8414077	+	303	-2.41	6.60947e-06	1.05	6.29	upInhPGCLC
AluY_dup450	AluY	Alu	SINE	1	8416304	8416615	+	312	-2.64	4.03224e-06	0.65	4.51	upInhPGCLC
MIR3_dup172	MIR3	MIR	SINE	1	8434331	8434408	-	78	-2.67	0.00335757	0.29	1.9	upInhPGCLC
MLT1G3_dup2	MLT1G3	ERVL-MaLR	LTR	1	8434476	8435076	+	601	-2.79	6.60597e-08	4.97	35.57	upInhPGCLC
AluSg_dup122	AluSg	Alu	SINE	1	8436039	8436345	+	307	-2.23	0.0210929	0.44	2.04	upInhPGCLC
AluSq2_dup222	AluSq2	Alu	SINE	1	8439792	8440092	+	301	-2.61	1.83408e-05	1.86	11.7	upInhPGCLC
AluSc5_dup12	AluSc5	Alu	SINE	1	8440314	8440605	+	292	-3.5	7.91122e-08	0.56	5.87	upInhPGCLC
Charlie2a	Charlie2a	hAT-Charlie	DNA	1	8441286	8441494	+	209	-3.99	2.69968e-07	0.64	10.8	upInhPGCLC
AluSx3_dup113	AluSx3	Alu	SINE	1	8443181	8443479	+	299	-2.51	1.52786e-06	1.58	7.62	upInhPGCLC
AluSg_dup124	AluSg	Alu	SINE	1	8454526	8454834	+	309	-2.49	3.67798e-05	0.99	5.71	upInhPGCLC
FLAM_A_dup40	FLAM_A	Alu	SINE	1	8462761	8462881	+	121	-2.52	0.000557061	0.71	3.32	upInhPGCLC
AluJo_dup302	AluJo	Alu	SINE	1	8471518	8471813	-	296	-2.54	0.00187687	0.55	3.83	upInhPGCLC
Tigger15a_dup7	Tigger15a	TcMar-Tigger	DNA	1	8477933	8478230	+	298	-2.17	2.75497e-06	7.63	36.7	upInhPGCLC
AluJb_dup503	AluJb	Alu	SINE	1	8492919	8493103	+	185	-2.49	0.000199351	3.24	18.79	upInhPGCLC
MIR3_dup174	MIR3	MIR	SINE	1	8493211	8493263	+	53	-2.37	0.000696147	1.28	7.26	upInhPGCLC
AluSg7_dup38	AluSg7	Alu	SINE	1	8498079	8498374	+	296	-3.74	0.00231703	0.17	3.41	upInhPGCLC
SVA_E	SVA_E	SVA	Retroposon	1	8501170	8503087	+	1918	-2.04	1.64346e-06	3	13.54	upInhPGCLC
AluSq2_dup227	AluSq2	Alu	SINE	1	8522591	8522889	+	299	-2.94	0.00110319	0.36	2.42	upInhPGCLC
MIRc_dup229	MIRc	MIR	SINE	1	8536220	8536346	-	127	-3.77	1.94103e-05	0.27	3.76	upInhPGCLC
AluSx1_dup448	AluSx1	Alu	SINE	1	8588842	8589147	+	306	-2.37	6.54042e-08	2.17	10.01	upInhPGCLC
MER5C1	MER5C1	hAT-Charlie	DNA	1	8593702	8593815	-	114	-3.47	1.40021e-09	1.97	22.87	upInhPGCLC
AluSz_dup315	AluSz	Alu	SINE	1	8601018	8601317	-	300	-2.4	0.0111013	0.5	2.31	upInhPGCLC
AluSx_dup481	AluSx	Alu	SINE	1	8608937	8609242	+	306	-2.01	0.00460377	0.72	3.05	upInhPGCLC
AluSg_dup127	AluSg	Alu	SINE	1	8610309	8610619	+	311	-3.24	0.000124802	0.38	3.82	upInhPGCLC
MIR_dup394	MIR	MIR	SINE	1	8610653	8610831	-	179	-2.42	0.0205714	0.29	1.39	upInhPGCLC
AluSc8_dup92	AluSc8	Alu	SINE	1	8610915	8611214	+	300	-3.4	1.92083e-06	0.67	7.03	upInhPGCLC
AluSz6_dup140	AluSz6	Alu	SINE	1	8611223	8611530	+	308	-3.69	5.32966e-05	0.36	4.5	upInhPGCLC
AluJo_dup315	AluJo	Alu	SINE	1	8646839	8647091	+	253	-2.19	0.00215118	0.76	2.75	upInhPGCLC
AluSx_dup484	AluSx	Alu	SINE	1	8650911	8651106	+	196	-3.33	0.0283149	0.13	2	upInhPGCLC
AluJr4_dup61	AluJr4	Alu	SINE	1	8664563	8664672	-	110	-2.08	0.0143468	0.7	2.51	upInhPGCLC
AluSq2_dup230	AluSq2	Alu	SINE	1	8673096	8673395	-	300	-2.45	0.00788221	0.72	3.82	upInhPGCLC
AluSq_dup100	AluSq	Alu	SINE	1	8683661	8683945	+	285	-3.05	1.64646e-07	0.96	7.5	upInhPGCLC
AluSx3_dup116	AluSx3	Alu	SINE	1	8708301	8708625	-	325	-2.37	3.50236e-08	2.22	9.67	upInhPGCLC
THE1B_dup96	THE1B	ERVL-MaLR	LTR	1	8708626	8708821	+	196	-2.89	0.0385479	0.14	1.48	upInhPGCLC
FLAM_C_dup81	FLAM_C	Alu	SINE	1	8709285	8709416	-	132	-2.66	0.00739507	0.33	1.7	upInhPGCLC
L1MC5a_dup53	L1MC5a	L1	LINE	1	8709662	8709809	-	148	-2.89	3.44426e-08	1.62	10.88	upInhPGCLC
AluSz_dup319	AluSz	Alu	SINE	1	8720775	8721063	+	289	-4.66	2.97928e-11	0.31	8.45	upInhPGCLC
AluSx_dup491	AluSx	Alu	SINE	1	8727166	8727440	-	275	-2.95	0.0115248	0.24	2.09	upInhPGCLC
AluSc_dup108	AluSc	Alu	SINE	1	8727484	8727791	-	308	-2.35	0.000209682	0.91	4	upInhPGCLC
MER5A_dup45	MER5A	hAT-Charlie	DNA	1	8730829	8730901	-	73	-2.91	0.0260058	0.22	1.76	upInhPGCLC
MER5A_dup46	MER5A	hAT-Charlie	DNA	1	8733193	8733314	-	122	-3.05	0.00627735	0.24	1.89	upInhPGCLC
MLT1F_dup5	MLT1F	ERVL-MaLR	LTR	1	8733376	8733791	+	416	-3.33	2.4604e-09	1.23	11.12	upInhPGCLC
L1ME2z_dup24	L1ME2z	L1	LINE	1	8736081	8736177	+	97	-2.43	0.000604066	0.8	4.13	upInhPGCLC
AluJb_dup531	AluJb	Alu	SINE	1	8737612	8737734	-	123	-2.64	0.00554538	0.56	4.13	upInhPGCLC
MIR_dup403	MIR	MIR	SINE	1	8738641	8738725	-	85	-2.78	0.000652173	0.35	2.9	upInhPGCLC
LTR41_dup18	LTR41	ERVL	LTR	1	8739037	8739455	-	419	-2.9	0.000227937	0.91	6.06	upInhPGCLC
LTR41_dup19	LTR41	ERVL	LTR	1	8739503	8739677	-	175	-2.63	0.0146634	0.38	2.17	upInhPGCLC
AluJr4_dup62	AluJr4	Alu	SINE	1	8743115	8743283	+	169	-4.4	0.00477852	0.16	4.78	upInhPGCLC
THE1D_dup30	THE1D	ERVL-MaLR	LTR	1	8745058	8745417	+	360	-3	2.57933e-08	0.97	7.47	upInhPGCLC
AluY_dup469	AluY	Alu	SINE	1	8747013	8747300	-	288	-3.12	1.20314e-06	1.07	8.92	upInhPGCLC
AluSz6_dup142	AluSz6	Alu	SINE	1	8749870	8750172	+	303	-2.35	8.65007e-06	2.27	11.71	upInhPGCLC
MIRb_dup514	MIRb	MIR	SINE	1	8751277	8751354	-	78	-2.67	3.81664e-05	0.53	3.2	upInhPGCLC
AluSq2_dup234	AluSq2	Alu	SINE	1	8756810	8757111	+	302	-2.35	1.5424e-07	2.36	10.99	upInhPGCLC
AluSp_dup183	AluSp	Alu	SINE	1	8761636	8761947	+	312	-2.76	0.00232001	0.5	3.42	upInhPGCLC
AluSc_dup109	AluSc	Alu	SINE	1	8763659	8763955	+	297	-3.77	6.21084e-07	0.44	5.83	upInhPGCLC
AluSc5_dup14	AluSc5	Alu	SINE	1	8765673	8765963	+	291	-2.04	6.13739e-05	2.17	8.17	upInhPGCLC
AluSq_dup105	AluSq	Alu	SINE	1	8765964	8766140	+	177	-3.9	1.04672e-05	0.21	3.69	upInhPGCLC
AluSz_dup323	AluSz	Alu	SINE	1	8766259	8766576	+	318	-2.45	0.00896791	0.45	2.67	upInhPGCLC
AluSz_dup324	AluSz	Alu	SINE	1	8767700	8767998	+	299	-2.23	0.00270847	0.68	3.13	upInhPGCLC
AluY_dup470	AluY	Alu	SINE	1	8771629	8771939	+	311	-3.42	8.91006e-14	0.79	9.01	upInhPGCLC
AluSz6_dup144	AluSz6	Alu	SINE	1	8772807	8773106	+	300	-2.31	0.00383891	0.47	2.9	upInhPGCLC
AluJb_dup534	AluJb	Alu	SINE	1	8773412	8773544	+	133	-2.36	0.00740527	0.41	1.97	upInhPGCLC
AluSg_dup133	AluSg	Alu	SINE	1	8773545	8773831	+	287	-2.58	0.00812179	0.34	2.08	upInhPGCLC
AluSx1_dup458	AluSx1	Alu	SINE	1	8779381	8779678	+	298	-4.25	4.14115e-07	0.29	6.89	upInhPGCLC
AluSz_dup326	AluSz	Alu	SINE	1	8779912	8780091	+	180	-2.09	0.00204564	0.71	3.03	upInhPGCLC
AluJb_dup538	AluJb	Alu	SINE	1	8787899	8788109	+	211	-4.28	0.000150797	0.11	3.72	upInhPGCLC
AluSg_dup135	AluSg	Alu	SINE	1	8788363	8788662	-	300	-3.51	4.27897e-05	0.39	3.93	upInhPGCLC
AluJr_dup264	AluJr	Alu	SINE	1	8791940	8792117	+	178	-3.64	1.19515e-09	0.97	12.99	upInhPGCLC
AluSx1_dup461	AluSx1	Alu	SINE	1	8792875	8793185	+	311	-2.46	7.94686e-05	0.94	5.15	upInhPGCLC
AluY_dup472	AluY	Alu	SINE	1	8794116	8794381	+	266	-2.07	0.0480829	0.62	2.23	upInhPGCLC
AluSp_dup185	AluSp	Alu	SINE	1	8795701	8796008	+	308	-2.49	1.56846e-06	1.48	9.15	upInhPGCLC
AluSz_dup327	AluSz	Alu	SINE	1	8797092	8797390	+	299	-3.2	3.88512e-10	4.57	42.18	upInhPGCLC
AluJr_dup266	AluJr	Alu	SINE	1	8797977	8798101	+	125	-2.13	0.0158174	0.59	2.27	upInhPGCLC
AluSx_dup494	AluSx	Alu	SINE	1	8798690	8798991	-	302	-3.55	3.63995e-05	0.48	6.14	upInhPGCLC
AluSx1_dup463	AluSx1	Alu	SINE	1	8799796	8800113	-	318	-2.45	1.05574e-05	1.41	7.85	upInhPGCLC
L1ME4b_dup36	L1ME4b	L1	LINE	1	8801610	8801970	+	361	-2.33	0.000160404	1.01	5.73	upInhPGCLC
AluSx1_dup466	AluSx1	Alu	SINE	1	8806248	8806524	+	277	-2.14	0.0436364	0.65	3.64	upInhPGCLC
AluY_dup473	AluY	Alu	SINE	1	8808856	8809160	+	305	-2.23	7.42345e-08	2.25	10.83	upInhPGCLC
AluSz_dup329	AluSz	Alu	SINE	1	8812366	8812651	+	286	-2.36	3.78826e-06	2.7	13.62	upInhPGCLC
AluSg4_dup27	AluSg4	Alu	SINE	1	8859881	8860176	-	296	-3.34	2.21055e-05	0.27	3.02	upInhPGCLC
MIR_dup414	MIR	MIR	SINE	1	8866870	8867005	-	136	-3.18	0.0181131	0.21	2.24	upInhPGCLC
AluY_dup477	AluY	Alu	SINE	1	8867553	8867829	-	277	-2.9	1.79113e-05	0.53	3.8	upInhPGCLC
MARNA_dup2	MARNA	TcMar-Mariner	DNA	1	8868473	8868671	-	199	-2.39	1.83066e-14	9.45	48.01	upInhPGCLC
AluSz6_dup151	AluSz6	Alu	SINE	1	8868677	8868987	-	311	-2.41	1.07422e-16	31.32	169.15	upInhPGCLC
AluSz_dup334	AluSz	Alu	SINE	1	8869559	8869859	-	301	-3.39	7.83718e-35	8.65	92.02	upInhPGCLC
Charlie15a_dup4	Charlie15a	hAT-Charlie	DNA	1	8869875	8870073	+	199	-4.12	7.52781e-31	5.91	103.48	upInhPGCLC
MER33_dup23	MER33	hAT-Charlie	DNA	1	8872328	8872386	-	59	-2.15	0.0389744	0.35	1.6	upInhPGCLC
AluSx1_dup478	AluSx1	Alu	SINE	1	8872388	8872680	-	293	-2.88	4.47523e-06	0.97	7.21	upInhPGCLC
AluSx4_dup31	AluSx4	Alu	SINE	1	8874294	8874606	+	313	-3.9	1.00782e-21	1.05	15.98	upInhPGCLC
MER85_dup4	MER85	PiggyBac	DNA	1	8875142	8875266	+	125	-3.21	2.1363e-14	1.53	13.07	upInhPGCLC
FLAM_C_dup84	FLAM_C	Alu	SINE	1	8875789	8875920	-	132	-4.09	4.60146e-42	11.4	195.22	upInhPGCLC
L1ME2z_dup25	L1ME2z	L1	LINE	1	8876434	8876513	-	80	-2.25	8.61863e-12	5.46	26.52	upInhPGCLC
AluY_dup478	AluY	Alu	SINE	1	8876616	8876691	+	76	-2.55	8.67647e-06	0.72	3.95	upInhPGCLC
AluSq2_dup246	AluSq2	Alu	SINE	1	8877252	8877391	-	140	-3.2	0.0122814	0.13	2.08	upInhPGCLC
AluSp_dup190	AluSp	Alu	SINE	1	8877574	8877891	+	318	-3.49	0.000355038	0.14	2.55	upInhPGCLC
AluSq2_dup256	AluSq2	Alu	SINE	1	8996788	8997077	-	290	-2.89	5.11221e-05	0.46	3.56	upInhPGCLC
LTR5B_dup2	LTR5B	ERVK	LTR	1	9001820	9002808	+	989	-4.22	2.11811e-15	0.48	10.04	upInhPGCLC
AluSx_dup534	AluSx	Alu	SINE	1	9003577	9003880	+	304	-3.05	0.000246741	0.5	4.97	upInhPGCLC
AluJb_dup589	AluJb	Alu	SINE	1	9100810	9101032	+	223	-5.71	0.000458671	0.11	11.13	upInhPGCLC
AluSz_dup375	AluSz	Alu	SINE	1	9113662	9113952	+	291	-3.29	1.90047e-05	0.27	3.04	upInhPGCLC
AluJo_dup362	AluJo	Alu	SINE	1	9152913	9153045	-	133	-2.28	0.00669409	0.58	2.19	upInhPGCLC
AluJr_dup299	AluJr	Alu	SINE	1	9154735	9154880	+	146	-2.51	0.000433335	0.6	2.89	upInhPGCLC
AluSp_dup195	AluSp	Alu	SINE	1	9163421	9163553	+	133	-2.2	1.4971e-06	2.2	10.89	upInhPGCLC
AluSx_dup558	AluSx	Alu	SINE	1	9167031	9167339	+	309	-3.22	0.00164759	0.28	2.52	upInhPGCLC
AluSx_dup559	AluSx	Alu	SINE	1	9169302	9169602	-	301	-3.84	3.41215e-07	0.38	6.32	upInhPGCLC
MIRb_dup526	MIRb	MIR	SINE	1	9179784	9179994	-	211	-3.95	4.16583e-08	1.24	18.4	upInhPGCLC
L2a_dup503	L2a	L2	LINE	1	9180261	9180353	+	93	-3.16	0.0314003	0.18	2.16	upInhPGCLC
AluSx1_dup524	AluSx1	Alu	SINE	1	9237237	9237532	-	296	-3.16	2.83114e-05	0.42	3.97	upInhPGCLC
MER63B_dup4	MER63B	hAT-Blackjack	DNA	1	9238789	9239034	-	246	-2.89	0.00105632	0.3	2.95	upInhPGCLC
Penelope1_Vert_dup2	Penelope1_Vert	Penelope	LINE	1	9239802	9239853	+	52	-3.55	0.0421161	0.06	2.3	upInhPGCLC
AluSz_dup397	AluSz	Alu	SINE	1	9254074	9254380	+	307	-2.22	0.00410431	0.77	3.04	upInhPGCLC
MIR_dup440	MIR	MIR	SINE	1	9255969	9256183	+	215	-3.01	0.00486532	0.21	2.06	upInhPGCLC
L2c_dup233	L2c	L2	LINE	1	9260813	9261424	+	612	-4.53	2.23738e-18	1.73	40.36	upInhPGCLC
MIRb_dup532	MIRb	MIR	SINE	1	9262803	9262934	-	132	-6.11	0.00569016	0.12	14.49	upInhPGCLC
AluJo_dup370	AluJo	Alu	SINE	1	9265672	9265793	-	122	-6.1	0.00538824	0.08	12.91	upInhPGCLC
AluSx1_dup525	AluSx1	Alu	SINE	1	9266825	9267119	-	295	-5.32	2.59746e-28	0.48	19.98	upInhPGCLC
AluSx_dup571	AluSx	Alu	SINE	1	9270948	9271233	-	286	-4.63	9.96287e-20	0.72	17.55	upInhPGCLC
ERVL-B4-int_dup5	ERVL-B4-int	ERVL	LTR	1	9297468	9298369	+	902	-2.22	3.26465e-20	22.89	106.98	upInhPGCLC
ERVL-B4-int_dup6	ERVL-B4-int	ERVL	LTR	1	9298476	9299356	+	881	-3.53	6.32608e-06	1.37	16.06	upInhPGCLC
ERVL-int_dup2	ERVL-int	ERVL	LTR	1	9302649	9303809	+	1161	-2.46	1.263e-05	1.68	9.8	upInhPGCLC
AluJr_dup307	AluJr	Alu	SINE	1	9304769	9304955	-	187	-5.86	4.36862e-05	0.14	12.88	upInhPGCLC
MIR_dup445	MIR	MIR	SINE	1	9306484	9306674	-	191	-4.05	0.0410673	0.12	3.45	upInhPGCLC
L1MB5_dup63	L1MB5	L1	LINE	1	9307231	9307517	-	287	-3.9	0.00167119	0.17	3.42	upInhPGCLC
AluSx1_dup528	AluSx1	Alu	SINE	1	9313894	9314203	+	310	-3.93	0.00207455	0.17	3.27	upInhPGCLC
AluSx_dup579	AluSx	Alu	SINE	1	9329501	9329722	+	222	-2.59	0.00411815	0.3	1.81	upInhPGCLC
AluSx1_dup529	AluSx1	Alu	SINE	1	9334084	9334385	-	302	-3.59	0.00346818	0.09	2.69	upInhPGCLC
FLAM_C_dup98	FLAM_C	Alu	SINE	1	9347036	9347168	+	133	-4.77	1.01292e-06	0.35	9.64	upInhPGCLC
AluJo_dup374	AluJo	Alu	SINE	1	9365159	9365416	-	258	-3.98	3.60272e-05	0.23	4.2	upInhPGCLC
AluSz6_dup173	AluSz6	Alu	SINE	1	9387797	9388111	+	315	-3.71	7.40747e-09	0.37	4.12	upInhPGCLC
AluSx_dup591	AluSx	Alu	SINE	1	9420028	9420322	-	295	-2.06	0.00934531	0.44	2.34	upInhPGCLC
AluSx_dup598	AluSx	Alu	SINE	1	9465202	9465502	-	301	-3.02	0.000108153	0.42	3.54	upInhPGCLC
AluSx1_dup563	AluSx1	Alu	SINE	1	9540987	9541147	-	161	-3.27	0.00216309	0.3	3.34	upInhPGCLC
AluSx1_dup564	AluSx1	Alu	SINE	1	9541449	9541589	-	141	-3.33	0.00456828	0.22	2.75	upInhPGCLC
AluY_dup521	AluY	Alu	SINE	1	9541797	9542095	-	299	-3.51	3.47845e-05	0.43	4.33	upInhPGCLC
AluY_dup523	AluY	Alu	SINE	1	9553212	9553531	-	320	-2.12	2.69565e-11	4.84	21.22	upInhPGCLC
AluSx_dup617	AluSx	Alu	SINE	1	9559970	9560281	+	312	-3.74	3.17075e-06	0.51	7.56	upInhPGCLC
AluSc_dup123	AluSc	Alu	SINE	1	9561968	9562064	+	97	-3.64	0.00200442	0.18	3.15	upInhPGCLC
AluSx_dup618	AluSx	Alu	SINE	1	9562077	9562366	+	290	-3.65	2.83253e-05	0.28	4.09	upInhPGCLC
AluSz_dup433	AluSz	Alu	SINE	1	9563711	9563958	-	248	-3.01	4.51585e-06	1.01	7.48	upInhPGCLC
AluY_dup527	AluY	Alu	SINE	1	9565246	9565527	+	282	-3.07	0.000440631	0.38	2.95	upInhPGCLC
AluSp_dup218	AluSp	Alu	SINE	1	9566565	9566871	+	307	-3.66	8.08521e-05	0.27	3.41	upInhPGCLC
AluSx1_dup567	AluSx1	Alu	SINE	1	9566875	9567057	+	183	-3.73	9.42264e-08	0.62	7.48	upInhPGCLC
AluY_dup529	AluY	Alu	SINE	1	9568570	9568863	+	294	-2.14	0.00262088	0.67	3.09	upInhPGCLC
AluY_dup530	AluY	Alu	SINE	1	9572331	9572632	+	302	-2.79	1.86581e-05	0.76	5.51	upInhPGCLC
AluJb_dup654	AluJb	Alu	SINE	1	9574166	9574390	-	225	-3.13	0.000126621	0.39	3.17	upInhPGCLC
AluSg_dup157	AluSg	Alu	SINE	1	9575336	9575640	+	305	-3.1	4.55292e-08	0.92	8.82	upInhPGCLC
AluJr4_dup74	AluJr4	Alu	SINE	1	9578641	9578770	-	130	-2.38	0.0010809	0.93	5.32	upInhPGCLC
AluSx_dup620	AluSx	Alu	SINE	1	9584397	9584698	-	302	-3.34	0.0238422	0.08	2.2	upInhPGCLC
AluJr4_dup75	AluJr4	Alu	SINE	1	9584710	9584994	-	285	-3.86	5.34008e-12	0.92	12.83	upInhPGCLC
AluSq2_dup292	AluSq2	Alu	SINE	1	9645605	9645903	-	299	-5.05	3.16437e-20	0.25	8.88	upInhPGCLC
MER21-int_dup2	MER21-int	ERVL	LTR	1	9662992	9663565	-	574	-4.58	1.61749e-09	0.34	7.88	upInhPGCLC
AluSc8_dup106	AluSc8	Alu	SINE	1	9667380	9667675	-	296	-2.83	0.00423869	0.25	2.36	upInhPGCLC
AluSq2_dup299	AluSq2	Alu	SINE	1	9679813	9680124	-	312	-2.55	1.2587e-05	2.02	13.31	upInhPGCLC
MLT1F1_dup6	MLT1F1	ERVL-MaLR	LTR	1	9680798	9681157	-	360	-4.18	1.28354e-10	0.76	14.67	upInhPGCLC
AluSq_dup122	AluSq	Alu	SINE	1	9682232	9682537	-	306	-2.29	0.00495139	0.51	2.17	upInhPGCLC
AluSx_dup647	AluSx	Alu	SINE	1	9685359	9685657	-	299	-2.24	1.46309e-05	1.66	7.02	upInhPGCLC
Charlie5_dup7	Charlie5	hAT-Charlie	DNA	1	9706514	9706788	+	275	-3.27	0.00771728	0.28	3.57	upInhPGCLC
AluJb_dup680	AluJb	Alu	SINE	1	9713838	9714151	-	314	-3.53	0.0200014	0.13	2.75	upInhPGCLC
AluSx_dup651	AluSx	Alu	SINE	1	9727807	9728104	-	298	-3.74	2.31574e-09	0.47	6.67	upInhPGCLC
MER5A_dup53	MER5A	hAT-Charlie	DNA	1	9728327	9728429	+	103	-4.31	7.29636e-27	1.48	28.46	upInhPGCLC
AluJb_dup681	AluJb	Alu	SINE	1	9732183	9732390	-	208	-2.01	0.00231607	1.03	3.47	upInhPGCLC
AluSx_dup652	AluSx	Alu	SINE	1	9736793	9737093	+	301	-3.29	8.66364e-05	0.44	4.8	upInhPGCLC
AluSz_dup450	AluSz	Alu	SINE	1	9740116	9740359	-	244	-2.81	0.00836521	0.27	1.7	upInhPGCLC
MIRb_dup575	MIRb	MIR	SINE	1	9740389	9740538	+	150	-2.23	0.00491704	0.91	3.56	upInhPGCLC
MER1B_dup8	MER1B	hAT-Charlie	DNA	1	9753032	9753372	-	341	-3.41	0.00695636	0.22	2.71	upInhPGCLC
AluSx1_dup588	AluSx1	Alu	SINE	1	9758316	9758613	-	298	-2.23	0.023465	0.41	2.23	upInhPGCLC
AluJb_dup685	AluJb	Alu	SINE	1	9760601	9760828	-	228	-3.5	0.000176399	0.37	4.82	upInhPGCLC
MLT1N2_dup7	MLT1N2	ERVL-MaLR	LTR	1	9761806	9761963	-	158	-2.98	0.00111661	0.41	3.39	upInhPGCLC
AluSx1_dup590	AluSx1	Alu	SINE	1	9765599	9765886	+	288	-2.84	0.00270247	0.31	2.5	upInhPGCLC
AluSx3_dup143	AluSx3	Alu	SINE	1	9767261	9767560	+	300	-4.17	3.47104e-05	0.19	5.09	upInhPGCLC
L1MB7_dup91	L1MB7	L1	LINE	1	9769275	9769760	+	486	-2.3	7.93972e-07	8.96	45.2	upInhPGCLC
AluYc_dup9	AluYc	Alu	SINE	1	9769761	9770044	+	284	-2.89	3.32477e-08	1.38	11.31	upInhPGCLC
AluJb_dup687	AluJb	Alu	SINE	1	9772305	9772469	-	165	-3.12	0.00403914	0.17	1.86	upInhPGCLC
MER5A1_dup33	MER5A1	hAT-Charlie	DNA	1	9772883	9772953	+	71	-3.08	8.35069e-07	0.59	4.27	upInhPGCLC
MER41B_dup10	MER41B	ERV1	LTR	1	9774666	9775292	-	627	-2.5	0.0107907	1.39	7.71	upInhPGCLC
MIRb_dup580	MIRb	MIR	SINE	1	9775293	9775376	+	84	-4.44	0.00572989	0.1	4.58	upInhPGCLC
L1MB2_dup17	L1MB2	L1	LINE	1	9776374	9776531	+	158	-3.53	3.19129e-05	0.55	7.44	upInhPGCLC
Charlie1b_dup18	Charlie1b	hAT-Charlie	DNA	1	9776664	9776788	-	125	-2.26	0.00191979	1.19	6.86	upInhPGCLC
AluSz_dup455	AluSz	Alu	SINE	1	9776938	9777237	+	300	-3.17	0.000146174	0.33	2.55	upInhPGCLC
Charlie1b_dup20	Charlie1b	hAT-Charlie	DNA	1	9777553	9777889	-	337	-2.55	0.00565948	0.5	2.65	upInhPGCLC
AluSx_dup659	AluSx	Alu	SINE	1	9782725	9783017	+	293	-2.99	6.76039e-07	0.79	6.45	upInhPGCLC
L3_dup109	L3	CR1	LINE	1	9797658	9797754	+	97	-2.2	0.0227699	0.52	2.37	upInhPGCLC
L1MB5_dup68	L1MB5	L1	LINE	1	9797784	9797859	+	76	-3.33	1.72858e-05	0.55	6.32	upInhPGCLC
AluSz_dup459	AluSz	Alu	SINE	1	9797860	9798105	+	246	-2.79	1.5721e-05	0.71	4.61	upInhPGCLC
AluSc_dup126	AluSc	Alu	SINE	1	9799662	9799963	+	302	-2.03	0.00996495	0.74	3.56	upInhPGCLC
AluY_dup556	AluY	Alu	SINE	1	9800438	9800759	+	322	-2.8	2.38608e-05	0.74	4.49	upInhPGCLC
Chap1_Mam_dup3	Chap1_Mam	hAT-Charlie	DNA	1	9805142	9805306	-	165	-3.6	0.0400766	0.08	2.39	upInhPGCLC
Charlie1a_dup17	Charlie1a	hAT-Charlie	DNA	1	9805386	9805584	+	199	-3.11	0.0138145	0.2	2.31	upInhPGCLC
AluSx_dup664	AluSx	Alu	SINE	1	9805585	9805886	+	302	-2.95	0.000436378	0.26	2.74	upInhPGCLC
AluSc8_dup110	AluSc8	Alu	SINE	1	9811856	9812157	+	302	-3.87	4.84819e-09	1.76	26.4	upInhPGCLC
AluSp_dup234	AluSp	Alu	SINE	1	9812565	9812873	+	309	-2.2	0.0038264	0.47	2.43	upInhPGCLC
L1MB7_dup93	L1MB7	L1	LINE	1	9815588	9815654	+	67	-2.97	2.98836e-08	2.23	19.22	upInhPGCLC
AluSx1_dup596	AluSx1	Alu	SINE	1	9815655	9815944	+	290	-2.12	0.000471097	1.47	6.95	upInhPGCLC
L2_dup169	L2	L2	LINE	1	9819915	9819979	-	65	-2.05	0.0225394	0.68	2.32	upInhPGCLC
AluJb_dup695	AluJb	Alu	SINE	1	9820042	9820173	-	132	-2.27	0.0157507	0.65	2.72	upInhPGCLC
AluSq2_dup306	AluSq2	Alu	SINE	1	9845619	9845836	+	218	-2.14	0.0257249	0.36	2.15	upInhPGCLC
AluJr_dup333	AluJr	Alu	SINE	1	9874288	9874551	-	264	-3.28	0.00519994	0.24	2.54	upInhPGCLC
L2b_dup385	L2b	L2	LINE	1	9875274	9875347	+	74	-3.48	0.00164571	0.14	2.54	upInhPGCLC
AluSx1_dup610	AluSx1	Alu	SINE	1	9876335	9876646	+	312	-4.89	5.96284e-09	0.7	21.28	upInhPGCLC
L2c_dup246	L2c	L2	LINE	1	9884963	9885335	-	373	-2.47	0.000248457	0.92	5.51	upInhPGCLC
AluSp_dup239	AluSp	Alu	SINE	1	9885662	9885952	+	291	-2.17	0.0075378	0.48	2.82	upInhPGCLC
MIR_dup490	MIR	MIR	SINE	1	9885953	9886011	+	59	-3.71	0.00451764	0.15	3.4	upInhPGCLC
MER20_dup57	MER20	hAT-Charlie	DNA	1	9886270	9886459	-	190	-5.78	8.79228e-08	0.18	13.2	upInhPGCLC
MIR1_Amn_dup49	MIR1_Amn	MIR	SINE	1	9886469	9886686	-	218	-6.41	0.00361722	0.11	17.77	upInhPGCLC
L1MC4_dup105	L1MC4	L1	LINE	1	9894072	9894347	-	276	-2.27	0.005894	0.91	4.74	upInhPGCLC
AluY_dup568	AluY	Alu	SINE	1	9894906	9895206	-	301	-3.85	1.64679e-07	0.18	3.31	upInhPGCLC
AluSx_dup678	AluSx	Alu	SINE	1	9899792	9900088	+	297	-2.45	0.00655901	0.36	1.95	upInhPGCLC
L2a_dup548	L2a	L2	LINE	1	9905203	9905426	+	224	-3.13	0.00110528	0.36	2.6	upInhPGCLC
AluSx1_dup614	AluSx1	Alu	SINE	1	9907169	9907471	-	303	-3.24	2.01957e-09	1.86	16.51	upInhPGCLC
L2a_dup551	L2a	L2	LINE	1	9907782	9908048	+	267	-2.55	0.010396	0.53	3.28	upInhPGCLC
AluSp_dup240	AluSp	Alu	SINE	1	9911755	9912057	+	303	-3.11	0.00324889	0.16	2.04	upInhPGCLC
AluJb_dup702	AluJb	Alu	SINE	1	9920735	9921060	-	326	-3.2	0.0161118	0.23	2.77	upInhPGCLC
AluSx_dup681	AluSx	Alu	SINE	1	9921806	9922107	-	302	-2.97	0.0428227	0.18	2.22	upInhPGCLC
AluSx_dup683	AluSx	Alu	SINE	1	9927313	9927599	-	287	-2.59	5.23758e-17	5.31	32.33	upInhPGCLC
AluSx3_dup149	AluSx3	Alu	SINE	1	9927679	9927971	-	293	-3.34	0.000714955	0.2	2.45	upInhPGCLC
AluSp_dup242	AluSp	Alu	SINE	1	9928030	9928321	+	292	-2.93	0.0151717	0.33	2.53	upInhPGCLC
AluSp_dup243	AluSp	Alu	SINE	1	9928597	9928893	+	297	-3.03	0.000129017	0.31	2.61	upInhPGCLC
MIR3_dup199	MIR3	MIR	SINE	1	9929833	9929977	+	145	-4.41	3.56653e-19	1.44	31.38	upInhPGCLC
AluSz_dup469	AluSz	Alu	SINE	1	9933945	9934251	+	307	-2.22	0.00171899	0.78	2.7	upInhPGCLC
AluSx1_dup620	AluSx1	Alu	SINE	1	9941190	9941494	-	305	-2.78	1.09772e-07	1.42	8.86	upInhPGCLC
AluSx_dup686	AluSx	Alu	SINE	1	9941914	9942215	-	302	-3.55	0.00260335	0.28	3.38	upInhPGCLC
FLAM_C_dup113	FLAM_C	Alu	SINE	1	9944289	9944408	+	120	-2.8	0.0261228	0.2	1.89	upInhPGCLC
7SK	7SK	RNA	RNA	1	9947319	9947562	+	244	-3.12	9.49077e-06	0.77	6.36	upInhPGCLC
AluJr_dup343	AluJr	Alu	SINE	1	9960136	9960313	+	178	-2.05	0.0283611	0.53	2.13	upInhPGCLC
AluSx1_dup624	AluSx1	Alu	SINE	1	9966942	9967216	+	275	-2.59	0.0423637	0.46	3.16	upInhPGCLC
AluSz_dup478	AluSz	Alu	SINE	1	9969509	9969768	+	260	-2.95	0.00537031	0.28	2.34	upInhPGCLC
MIRb_dup598	MIRb	MIR	SINE	1	9985246	9985308	-	63	-3.73	3.38229e-06	0.58	7.35	upInhPGCLC
MIR_dup500	MIR	MIR	SINE	1	9985341	9985400	-	60	-3.2	0.0081959	0.2	2.14	upInhPGCLC
AluSp_dup250	AluSp	Alu	SINE	1	10010584	10010883	-	300	-2.49	0.00838225	0.29	2.06	upInhPGCLC
AluY_dup595	AluY	Alu	SINE	1	10035761	10036043	-	283	-2.46	0.0122296	0.4	1.9	upInhPGCLC
AluSx_dup711	AluSx	Alu	SINE	1	10040118	10040408	-	291	-3.1	0.0418748	0.21	2.06	upInhPGCLC
AluSp_dup256	AluSp	Alu	SINE	1	10040605	10040919	-	315	-3.11	1.84498e-08	1.04	10.23	upInhPGCLC
AluSq2_dup326	AluSq2	Alu	SINE	1	10041333	10041634	-	302	-2.89	0.0012905	0.42	3.21	upInhPGCLC
L2a_dup559	L2a	L2	LINE	1	10042672	10042997	-	326	-3.93	8.9123e-08	0.38	5.75	upInhPGCLC
AluSx_dup712	AluSx	Alu	SINE	1	10043002	10043308	-	307	-2.69	0.000464167	0.41	3.46	upInhPGCLC
AluY_dup596	AluY	Alu	SINE	1	10043422	10043727	-	306	-2.69	5.42322e-05	0.45	3.14	upInhPGCLC
AluSz6_dup208	AluSz6	Alu	SINE	1	10044032	10044354	-	323	-2.42	0.00449492	1.01	5.33	upInhPGCLC
MER1A_dup20	MER1A	hAT-Charlie	DNA	1	10044398	10044608	-	211	-3.63	0.00444541	0.19	3.14	upInhPGCLC
MLT1J_dup43	MLT1J	ERVL-MaLR	LTR	1	10045893	10046261	-	369	-2.76	0.00111707	1.52	10.37	upInhPGCLC
L2a_dup562	L2a	L2	LINE	1	10050521	10050681	+	161	-2.53	0.0215524	0.46	3.14	upInhPGCLC
AluJb_dup728	AluJb	Alu	SINE	1	10052070	10052371	-	302	-3.39	0.000300716	0.22	2.71	upInhPGCLC
AluSz_dup492	AluSz	Alu	SINE	1	10055638	10055921	+	284	-2.93	0.00511117	0.35	3.29	upInhPGCLC
AluJb_dup733	AluJb	Alu	SINE	1	10068651	10068701	-	51	-3.85	0.00686812	0.1	2.72	upInhPGCLC
FLAM_A_dup59	FLAM_A	Alu	SINE	1	10071711	10071829	-	119	-2.62	0.00410435	0.57	3.13	upInhPGCLC
AluSx1_dup643	AluSx1	Alu	SINE	1	10076236	10076543	-	308	-3.55	0.000147121	0.29	4.42	upInhPGCLC
AluSx_dup718	AluSx	Alu	SINE	1	10078015	10078307	-	293	-2.99	0.0409787	0.31	2.49	upInhPGCLC
L2c_dup253	L2c	L2	LINE	1	10078341	10078436	-	96	-2.76	0.0322313	0.25	2.18	upInhPGCLC
L3_dup114	L3	CR1	LINE	1	10078509	10078788	-	280	-2.87	1.2247e-05	0.84	5.69	upInhPGCLC
AluJr_dup357	AluJr	Alu	SINE	1	10078836	10079101	-	266	-2.85	1.43801e-06	0.99	6.81	upInhPGCLC
AluJb_dup736	AluJb	Alu	SINE	1	10082218	10082520	+	303	-3.76	0.0437612	0.04	2.38	upInhPGCLC
AluSx3_dup159	AluSx3	Alu	SINE	1	10084687	10085003	-	317	-2.24	3.992e-05	2.6	11.73	upInhPGCLC
AluSg_dup178	AluSg	Alu	SINE	1	10086698	10086971	-	274	-3.49	3.47289e-11	1.39	16.81	upInhPGCLC
MIRc_dup272	MIRc	MIR	SINE	1	10087104	10087292	-	189	-3.19	0.00412098	0.37	4.16	upInhPGCLC
L1MD3_dup34	L1MD3	L1	LINE	1	10087295	10087454	-	160	-3.16	0.00215083	0.37	4.03	upInhPGCLC
AluJo_dup435	AluJo	Alu	SINE	1	10090128	10090419	-	292	-3.52	5.43901e-05	0.22	3.04	upInhPGCLC
AluSx1_dup649	AluSx1	Alu	SINE	1	10094796	10095077	-	282	-2.73	0.0132426	0.28	2.08	upInhPGCLC
AluSq2_dup330	AluSq2	Alu	SINE	1	10107565	10107877	-	313	-3.25	9.57137e-13	1.11	9.51	upInhPGCLC
AluSz_dup503	AluSz	Alu	SINE	1	10114582	10114872	+	291	-4.36	2.40399e-12	0.69	15.89	upInhPGCLC
Tigger3a_dup12	Tigger3a	TcMar-Tigger	DNA	1	10115641	10115994	-	354	-2.1	0.000767889	1.9	8.29	upInhPGCLC
MER5B_dup37	MER5B	hAT-Charlie	DNA	1	10128470	10128623	-	154	-2.14	1.48804e-06	4.16	17.88	upInhPGCLC
AluSx_dup723	AluSx	Alu	SINE	1	10129649	10129951	-	303	-2.05	0.00459396	0.62	2.34	upInhPGCLC
AluSx_dup725	AluSx	Alu	SINE	1	10131195	10131496	+	302	-2.99	8.93138e-11	1.15	8.33	upInhPGCLC
AluSx_dup731	AluSx	Alu	SINE	1	10142391	10142678	+	288	-2.59	4.59945e-05	1.17	7.03	upInhPGCLC
AluY_dup603	AluY	Alu	SINE	1	10145316	10145627	+	312	-2.17	0.000104967	1.22	5.81	upInhPGCLC
LTR50_dup4	LTR50	ERVL	LTR	1	10152817	10153078	-	262	-2.24	0.00654874	0.77	3.72	upInhPGCLC
AluSq2_dup335	AluSq2	Alu	SINE	1	10162471	10162605	-	135	-3.56	0.0148008	0.12	2.35	upInhPGCLC
L1PA16_dup16	L1PA16	L1	LINE	1	10162623	10162862	-	240	-2.64	2.428e-09	2.75	16.34	upInhPGCLC
AluSp_dup265	AluSp	Alu	SINE	1	10167158	10167441	+	284	-2.29	0.010305	0.49	3.34	upInhPGCLC
AluY_dup607	AluY	Alu	SINE	1	10168612	10168919	+	308	-4.94	2.77962e-31	1.27	38.22	upInhPGCLC
AluSx_dup737	AluSx	Alu	SINE	1	10169733	10170025	+	293	-2.64	7.51732e-06	0.85	4.68	upInhPGCLC
AluSx3_dup164	AluSx3	Alu	SINE	1	10171607	10171892	+	286	-2.38	0.000117579	1.05	4.79	upInhPGCLC
AluSq10_dup8	AluSq10	Alu	SINE	1	10181884	10182172	+	289	-3.06	0.00465934	0.2	1.87	upInhPGCLC
MSTB_dup26	MSTB	ERVL-MaLR	LTR	1	10191192	10191573	-	382	-4.42	3.36025e-05	0.16	4.56	upInhPGCLC
AluSx_dup744	AluSx	Alu	SINE	1	10216953	10217273	-	321	-3.21	0.000481551	0.54	5.64	upInhPGCLC
AluSx1_dup669	AluSx1	Alu	SINE	1	10217334	10217615	-	282	-3.95	2.28892e-11	0.7	11.99	upInhPGCLC
AluJb_dup753	AluJb	Alu	SINE	1	10238422	10238706	+	285	-2.85	0.0100239	0.34	2.19	upInhPGCLC
AluY_dup616	AluY	Alu	SINE	1	10239775	10240064	-	290	-2.7	0.00366036	0.41	2.55	upInhPGCLC
AluJo_dup452	AluJo	Alu	SINE	1	10241130	10241403	-	274	-3.73	2.30612e-06	0.4	5.12	upInhPGCLC
AluSz_dup525	AluSz	Alu	SINE	1	10256720	10257010	-	291	-2.52	0.00135286	0.66	3.56	upInhPGCLC
AluJb_dup759	AluJb	Alu	SINE	1	10259326	10259505	-	180	-2.48	0.000208925	0.7	3.61	upInhPGCLC
AluSq2_dup346	AluSq2	Alu	SINE	1	10269540	10269824	+	285	-2.4	0.00038283	1.33	6.55	upInhPGCLC
AluJr4_dup90	AluJr4	Alu	SINE	1	10279690	10280002	-	313	-2.7	7.95754e-19	8.2	53.61	upInhPGCLC
AluY_dup619	AluY	Alu	SINE	1	10282925	10283231	+	307	-3.31	1.46503e-05	0.27	3.06	upInhPGCLC
AluSz_dup531	AluSz	Alu	SINE	1	10294587	10294862	+	276	-2.2	0.00639813	0.71	3.09	upInhPGCLC
AluSx_dup751	AluSx	Alu	SINE	1	10307300	10307609	-	310	-3.78	2.8206e-18	0.96	11.88	upInhPGCLC
AluSq_dup134	AluSq	Alu	SINE	1	10313911	10314181	-	271	-3.27	0.000658524	0.31	2.71	upInhPGCLC
AluSx1_dup682	AluSx1	Alu	SINE	1	10314408	10314719	-	312	-2.95	1.13905e-16	4.88	37.59	upInhPGCLC
AluSx1_dup683	AluSx1	Alu	SINE	1	10315172	10315475	-	304	-4.68	0.00903087	0.11	5.49	upInhPGCLC
AluSx_dup754	AluSx	Alu	SINE	1	10319104	10319400	-	297	-2.44	0.00270634	0.55	2.38	upInhPGCLC
AluSq2_dup348	AluSq2	Alu	SINE	1	10320712	10321000	-	289	-2.37	0.000103015	1.04	6.78	upInhPGCLC
AluSx_dup755	AluSx	Alu	SINE	1	10321103	10321403	-	301	-3.61	0.00250969	0.15	3.02	upInhPGCLC
AluJb_dup767	AluJb	Alu	SINE	1	10323349	10323620	+	272	-2.09	0.000115748	1.9	8.62	upInhPGCLC
AluSx_dup757	AluSx	Alu	SINE	1	10330979	10331107	+	129	-2.37	5.97494e-05	0.71	4.38	upInhPGCLC
AluY_dup622	AluY	Alu	SINE	1	10332502	10332814	-	313	-3.24	0.0115027	0.15	2.26	upInhPGCLC
AluJr_dup371	AluJr	Alu	SINE	1	10334943	10335245	-	303	-3.06	1.61745e-05	0.59	4.05	upInhPGCLC
AluSz6_dup222	AluSz6	Alu	SINE	1	10349157	10349456	+	300	-3.01	8.67136e-10	0.98	8.45	upInhPGCLC
MIR_dup527	MIR	MIR	SINE	1	10351372	10351612	-	241	-2.04	0.0427439	0.79	2.98	upInhPGCLC
L2_dup181	L2	L2	LINE	1	10352285	10352477	-	193	-2.79	4.15287e-07	1.46	9.31	upInhPGCLC
AluSg7_dup48	AluSg7	Alu	SINE	1	10356086	10356374	+	289	-3.62	0.00474842	0.11	2.77	upInhPGCLC
AluSq2_dup351	AluSq2	Alu	SINE	1	10357727	10358029	+	303	-2.86	0.000329487	0.42	2.87	upInhPGCLC
AluJr_dup374	AluJr	Alu	SINE	1	10369347	10369616	+	270	-3.37	0.00041188	0.48	5.25	upInhPGCLC
AluSp_dup273	AluSp	Alu	SINE	1	10369651	10369957	+	307	-2.32	0.0269685	0.4	2.3	upInhPGCLC
AluJo_dup463	AluJo	Alu	SINE	1	10370816	10370962	+	147	-4.02	2.46699e-05	0.58	10.43	upInhPGCLC
AluSg_dup189	AluSg	Alu	SINE	1	10377657	10377950	+	294	-3.91	2.33262e-20	11.79	176.87	upInhPGCLC
AluSx_dup766	AluSx	Alu	SINE	1	10380426	10380719	+	294	-2.81	7.61821e-12	5.99	40.4	upInhPGCLC
L2a_dup601	L2a	L2	LINE	1	10384279	10384632	-	354	-3.54	7.84134e-08	0.74	9.44	upInhPGCLC
LTR79_dup20	LTR79	ERVL	LTR	1	10384724	10384845	-	122	-2.3	0.0346211	0.24	1.48	upInhPGCLC
AluJr_dup376	AluJr	Alu	SINE	1	10387162	10387458	+	297	-2.37	0.000827267	1.09	5.27	upInhPGCLC
AluSq_dup137	AluSq	Alu	SINE	1	10389034	10389305	-	272	-2.66	0.00719597	0.35	2.54	upInhPGCLC
AluJb_dup774	AluJb	Alu	SINE	1	10392204	10392509	+	306	-3.57	0.000462168	0.68	8.36	upInhPGCLC
AluSx_dup771	AluSx	Alu	SINE	1	10400999	10401219	+	221	-2.42	0.00270158	0.53	2.72	upInhPGCLC
AluYh3_dup15	AluYh3	Alu	SINE	1	10401734	10402029	+	296	-3.45	7.85535e-09	1.02	12.45	upInhPGCLC
AluSc8_dup128	AluSc8	Alu	SINE	1	10403310	10403610	+	301	-2.25	0.000202389	1.07	4.28	upInhPGCLC
AluSx_dup772	AluSx	Alu	SINE	1	10404538	10404799	-	262	-4.36	8.21723e-05	0.1	3.88	upInhPGCLC
AluJo_dup468	AluJo	Alu	SINE	1	10404927	10405055	+	129	-3.76	2.61213e-12	1.03	13.14	upInhPGCLC
AluSc_dup167	AluSc	Alu	SINE	1	10405093	10405399	+	307	-2.27	8.74651e-07	4.37	19.77	upInhPGCLC
AluJr_dup380	AluJr	Alu	SINE	1	10407167	10407455	+	289	-3.56	1.73207e-06	0.48	6.63	upInhPGCLC
AluJb_dup778	AluJb	Alu	SINE	1	10407672	10407973	+	302	-3.05	0.000241828	0.3	2.73	upInhPGCLC
AluJb_dup779	AluJb	Alu	SINE	1	10408659	10408910	-	252	-3.25	0.0161454	0.16	1.94	upInhPGCLC
AluSx_dup773	AluSx	Alu	SINE	1	10410169	10410457	+	289	-5.43	4.45744e-05	0.19	11.39	upInhPGCLC
MamRep605_dup14	MamRep605	LTR	LTR?	1	10410520	10410810	+	291	-3.19	0.000548624	0.46	4.67	upInhPGCLC
Tigger13a_dup10	Tigger13a	TcMar-Tigger	DNA	1	10412310	10412569	-	260	-2.22	0.00280948	0.73	3.24	upInhPGCLC
Tigger13a_dup11	Tigger13a	TcMar-Tigger	DNA	1	10412864	10412988	-	125	-2.68	0.000614539	0.47	2.64	upInhPGCLC
AluSc8_dup129	AluSc8	Alu	SINE	1	10413624	10413919	+	296	-3.49	2.70786e-09	0.62	7.26	upInhPGCLC
AluSx_dup774	AluSx	Alu	SINE	1	10413927	10414066	+	140	-3.9	4.35055e-08	0.49	8.74	upInhPGCLC
AluSg_dup191	AluSg	Alu	SINE	1	10414811	10415105	+	295	-2.66	0.000807475	0.46	2.38	upInhPGCLC
AluJr_dup382	AluJr	Alu	SINE	1	10416087	10416257	-	171	-3.11	1.6055e-06	0.55	4.47	upInhPGCLC
LTR7_dup6	LTR7	ERV1	LTR	1	10416523	10416951	-	429	-4.17	3.97414e-23	2.75	51.37	upInhPGCLC
AluSc_dup168	AluSc	Alu	SINE	1	10418495	10418790	+	296	-3.17	3.45085e-05	0.32	3.11	upInhPGCLC
L1ME3D_dup11	L1ME3D	L1	LINE	1	10420276	10420370	+	95	-4.79	7.25096e-37	2.6	71.28	upInhPGCLC
LTR5_Hs_dup3	LTR5_Hs	ERVK	LTR	1	10425395	10425655	+	261	-3.51	2.63874e-32	1.97	22.5	upInhPGCLC
LTR5_Hs_dup4	LTR5_Hs	ERVK	LTR	1	10426925	10427626	+	702	-3.57	3.77438e-16	0.95	11.41	upInhPGCLC
MIRb_dup609	MIRb	MIR	SINE	1	10431043	10431162	+	120	-4.25	2.86976e-12	0.62	12.44	upInhPGCLC
L1MC4_dup113	L1MC4	L1	LINE	1	10431361	10431573	-	213	-3.97	1.87452e-10	2.09	33.81	upInhPGCLC
AluY_dup633	AluY	Alu	SINE	1	10441621	10441924	-	304	-3.06	0.000135184	0.29	3.01	upInhPGCLC
AluSz6_dup224	AluSz6	Alu	SINE	1	10453045	10453352	+	308	-4.11	1.30838e-07	0.26	4.79	upInhPGCLC
AluSp_dup280	AluSp	Alu	SINE	1	10455050	10455360	-	311	-2.92	0.000914509	0.3	2.92	upInhPGCLC
L3_dup116	L3	CR1	LINE	1	10456255	10456395	+	141	-2.55	1.70206e-06	1.63	9.48	upInhPGCLC
AluSx1_dup696	AluSx1	Alu	SINE	1	10457390	10457700	+	311	-2.42	0.000357089	0.88	4.35	upInhPGCLC
MER20B_dup4	MER20B	hAT-Charlie	DNA	1	10458021	10458216	+	196	-3.89	2.80441e-16	1.52	23.47	upInhPGCLC
MER20B_dup5	MER20B	hAT-Charlie	DNA	1	10458205	10458404	+	200	-2.26	2.94166e-22	13.69	68.47	upInhPGCLC
AluSx3_dup178	AluSx3	Alu	SINE	1	10458857	10459153	-	297	-2.73	5.68354e-18	11.33	75.77	upInhPGCLC
AluJr_dup386	AluJr	Alu	SINE	1	10459750	10459931	-	182	-3.86	2.14997e-17	2.23	32.19	upInhPGCLC
AluSx_dup782	AluSx	Alu	SINE	1	10459963	10460261	+	299	-3.71	1.24593e-06	0.32	4.75	upInhPGCLC
AluSc8_dup130	AluSc8	Alu	SINE	1	10460531	10460827	-	297	-3.42	0.000243684	0.28	3.19	upInhPGCLC
AluY_dup637	AluY	Alu	SINE	1	10460908	10461207	-	300	-4.67	1.71644e-16	0.38	11.22	upInhPGCLC
AluY_dup638	AluY	Alu	SINE	1	10461861	10462157	-	297	-4.04	6.31966e-19	1.1	20.12	upInhPGCLC
AluSq2_dup354	AluSq2	Alu	SINE	1	10462168	10462430	-	263	-4.66	2.44817e-17	0.85	20.81	upInhPGCLC
AluSx1_dup699	AluSx1	Alu	SINE	1	10467507	10467810	-	304	-3.13	6.66262e-06	0.57	4.89	upInhPGCLC
AluSx1_dup702	AluSx1	Alu	SINE	1	10480388	10480694	-	307	-4.13	4.89093e-07	0.2	4.1	upInhPGCLC
AluSx1_dup703	AluSx1	Alu	SINE	1	10481120	10481427	-	308	-3.16	0.00156251	0.27	2.77	upInhPGCLC
AluSx1_dup704	AluSx1	Alu	SINE	1	10488218	10488456	-	239	-3.11	0.0078549	0.19	2.16	upInhPGCLC
AluY_dup643	AluY	Alu	SINE	1	10488499	10488802	-	304	-2.6	0.0247762	0.23	2.01	upInhPGCLC
L1ME2_dup73	L1ME2	L1	LINE	1	10489281	10490010	-	730	-3.08	0.00127867	0.63	4.98	upInhPGCLC
AluSz6_dup226	AluSz6	Alu	SINE	1	10500582	10500874	-	293	-3.15	0.0188509	0.17	2.16	upInhPGCLC
AluJr_dup393	AluJr	Alu	SINE	1	10502786	10503100	-	315	-2.15	0.00959992	0.49	2.01	upInhPGCLC
AluSz6_dup228	AluSz6	Alu	SINE	1	10503724	10504033	-	310	-3.27	0.000132463	0.36	2.83	upInhPGCLC
AluJo_dup478	AluJo	Alu	SINE	1	10505188	10505453	+	266	-4.08	9.6468e-09	0.53	9.94	upInhPGCLC
AluSp_dup283	AluSp	Alu	SINE	1	10506272	10506575	-	304	-2.85	3.81137e-07	0.74	6.27	upInhPGCLC
Tigger13a_dup12	Tigger13a	TcMar-Tigger	DNA	1	10506589	10507046	+	458	-2.25	0.0106886	0.79	4.48	upInhPGCLC
MIRb_dup616	MIRb	MIR	SINE	1	10507129	10507253	-	125	-2.93	0.00921654	0.26	2.33	upInhPGCLC
L2c_dup261	L2c	L2	LINE	1	10510664	10510722	+	59	-3.44	1.49439e-09	0.8	7.87	upInhPGCLC
AluJb_dup794	AluJb	Alu	SINE	1	10519781	10520139	-	359	-5.96	4.1847e-09	0.34	22.64	upInhPGCLC
AluJr4_dup98	AluJr4	Alu	SINE	1	10520143	10520457	-	315	-3.09	8.02734e-06	1.02	7.87	upInhPGCLC
Tigger15a_dup18	Tigger15a	TcMar-Tigger	DNA	1	10522828	10523354	-	527	-3.23	0.000218454	0.43	4.73	upInhPGCLC
MIR3_dup207	MIR3	MIR	SINE	1	10523485	10523595	-	111	-2.46	0.00407716	0.72	4.22	upInhPGCLC
AluSx4_dup48	AluSx4	Alu	SINE	1	10525631	10525922	-	292	-3.28	0.00804949	0.29	3.28	upInhPGCLC
L2a_dup613	L2a	L2	LINE	1	10537989	10538297	-	309	-3.52	1.81865e-05	0.57	6.94	upInhPGCLC
MER81_dup10	MER81	hAT-Blackjack	DNA	1	10541178	10541276	+	99	-2.98	0.033128	0.18	1.95	upInhPGCLC
AluJr_dup394	AluJr	Alu	SINE	1	10543642	10543899	-	258	-5.44	1.72769e-14	0.3	13.13	upInhPGCLC
L2_dup184	L2	L2	LINE	1	10543920	10544068	-	149	-3.66	2.86329e-06	0.44	5.7	upInhPGCLC
MIRc_dup283	MIRc	MIR	SINE	1	10544059	10544171	-	113	-3.9	0.000330935	0.15	3.23	upInhPGCLC
MIRc_dup284	MIRc	MIR	SINE	1	10544275	10544389	-	115	-3.72	4.42982e-06	0.53	7.5	upInhPGCLC
MIR_dup543	MIR	MIR	SINE	1	10546054	10546139	+	86	-2.56	0.0220799	0.29	1.81	upInhPGCLC
AluSz_dup547	AluSz	Alu	SINE	1	10546284	10546584	+	301	-3.38	1.98474e-05	0.54	5.42	upInhPGCLC
LTR67B_dup10	LTR67B	ERVL	LTR	1	10546885	10547178	-	294	-2.12	0.00226185	0.76	2.58	upInhPGCLC
AluSx_dup789	AluSx	Alu	SINE	1	10547934	10548244	+	311	-3.44	5.18649e-05	0.42	5.43	upInhPGCLC
UCON70	UCON70	UCON70	Unknown	1	10548879	10549033	+	155	-2.63	0.00120617	0.51	3.65	upInhPGCLC
L2b_dup398	L2b	L2	LINE	1	10549966	10550329	-	364	-2.22	7.97529e-05	1.34	5.8	upInhPGCLC
L2b_dup399	L2b	L2	LINE	1	10550425	10550485	-	61	-3.37	6.48164e-10	0.71	7.41	upInhPGCLC
MIRc_dup285	MIRc	MIR	SINE	1	10550591	10550674	-	84	-3.56	2.43132e-13	0.81	9.58	upInhPGCLC
AluSx1_dup706	AluSx1	Alu	SINE	1	10551821	10552102	+	282	-2.87	0.0371563	0.27	2.52	upInhPGCLC
AluSz6_dup231	AluSz6	Alu	SINE	1	10554712	10554932	-	221	-3.21	0.00219067	0.41	4.67	upInhPGCLC
AluSx1_dup707	AluSx1	Alu	SINE	1	10557304	10557604	+	301	-4.53	4.66951e-12	0.56	13.85	upInhPGCLC
L1M5_dup189	L1M5	L1	LINE	1	10557605	10557715	-	111	-3.23	1.76988e-07	1.32	13.2	upInhPGCLC
L1M5_dup190	L1M5	L1	LINE	1	10557910	10558121	-	212	-2.83	0.0188836	0.29	2.65	upInhPGCLC
AluSp_dup284	AluSp	Alu	SINE	1	10558176	10558307	-	132	-3.36	0.0181491	0.13	2.44	upInhPGCLC
AluSp_dup285	AluSp	Alu	SINE	1	10560043	10560356	-	314	-3.6	0.000615288	0.24	3.97	upInhPGCLC
AluSx_dup790	AluSx	Alu	SINE	1	10560426	10560670	-	245	-2.57	0.00116069	0.46	3.08	upInhPGCLC
AluJo_dup479	AluJo	Alu	SINE	1	10564431	10564733	-	303	-3.13	5.28409e-05	0.62	4.72	upInhPGCLC
AluSp_dup288	AluSp	Alu	SINE	1	10566695	10566816	-	122	-2.2	0.0401361	0.31	1.5	upInhPGCLC
L1M5_dup191	L1M5	L1	LINE	1	10568010	10568605	-	596	-2.21	0.000183428	7.67	37.23	upInhPGCLC
HAL1_dup76	HAL1	L1	LINE	1	10569205	10570333	-	1129	-2.19	1.36622e-05	2.9	13.69	upInhPGCLC
AluSc_dup176	AluSc	Alu	SINE	1	10570334	10570630	-	297	-3.4	5.50571e-08	0.4	4.56	upInhPGCLC
HAL1_dup77	HAL1	L1	LINE	1	10570631	10570746	-	116	-3.8	0.000197971	0.21	3.7	upInhPGCLC
AluJb_dup796	AluJb	Alu	SINE	1	10570849	10571156	-	308	-3.41	0.000497892	0.27	3.32	upInhPGCLC
AluSz_dup551	AluSz	Alu	SINE	1	10573819	10574117	+	299	-2.15	0.0115623	0.47	2.03	upInhPGCLC
AluY_dup650	AluY	Alu	SINE	1	10577563	10577845	-	283	-3.4	3.99679e-31	3.81	42.62	upInhPGCLC
MER41A_dup8	MER41A	ERV1	LTR	1	10579442	10579991	-	550	-2.99	7.56984e-08	1.11	7.93	upInhPGCLC
AluSz6_dup232	AluSz6	Alu	SINE	1	10587175	10587464	+	290	-2.34	0.032959	0.34	2	upInhPGCLC
Tigger7_dup10	Tigger7	TcMar-Tigger	DNA	1	10588440	10588945	+	506	-2.23	0.00306723	0.99	5.01	upInhPGCLC
Tigger7_dup11	Tigger7	TcMar-Tigger	DNA	1	10588928	10589037	+	110	-3.09	0.011973	0.25	2.59	upInhPGCLC
MamRep137_dup2	MamRep137	TcMar-Tigger	DNA	1	10589099	10589461	-	363	-3.43	4.2689e-05	0.61	6.79	upInhPGCLC
MIRb_dup617	MIRb	MIR	SINE	1	10590018	10590166	+	149	-2.14	0.00961857	0.56	2.87	upInhPGCLC
AluSq_dup142	AluSq	Alu	SINE	1	10600138	10600432	+	295	-2.44	0.000935272	0.43	2.71	upInhPGCLC
L2c_dup263	L2c	L2	LINE	1	10604022	10604150	-	129	-2.48	0.00132332	0.66	3.1	upInhPGCLC
MLT1J_dup46	MLT1J	ERVL-MaLR	LTR	1	10606071	10606478	-	408	-2.68	0.000696023	0.5	4.06	upInhPGCLC
L1ME3F_dup19	L1ME3F	L1	LINE	1	10606556	10606686	+	131	-2.36	0.000719144	0.85	5.71	upInhPGCLC
MamRTE1_dup15	MamRTE1	RTE-Bo.B	LINE	1	10612393	10613201	-	809	-5.05	1.17328e-05	0.36	13.04	upInhPGCLC
L1ME4b_dup49	L1ME4b	L1	LINE	1	10615150	10615789	+	640	-2.22	0.000355511	1.49	8.12	upInhPGCLC
AluSz_dup554	AluSz	Alu	SINE	1	10620507	10620833	+	327	-2.97	0.000464597	0.41	2.57	upInhPGCLC
AluSz_dup557	AluSz	Alu	SINE	1	10742702	10743004	+	303	-2.05	0.00160973	0.68	2.39	upInhPGCLC
AluSx_dup806	AluSx	Alu	SINE	1	10912075	10912376	+	302	-3.1	3.56963e-08	0.56	4.95	upInhPGCLC
AluSz_dup578	AluSz	Alu	SINE	1	10952523	10952811	-	289	-2.45	0.0430029	0.26	2.06	upInhPGCLC
AluY_dup662	AluY	Alu	SINE	1	11001499	11001805	+	307	-3.08	0.00745563	0.19	1.97	upInhPGCLC
AluSz6_dup246	AluSz6	Alu	SINE	1	11011403	11011686	+	284	-3.73	6.13376e-09	0.57	7.04	upInhPGCLC
AluSz6_dup247	AluSz6	Alu	SINE	1	11018186	11018488	-	303	-2.45	1.29672e-06	1.51	9.02	upInhPGCLC
AluY_dup665	AluY	Alu	SINE	1	11019572	11019865	-	294	-3.58	1.79253e-06	0.53	5.99	upInhPGCLC
L1M5_dup199	L1M5	L1	LINE	1	11026140	11026217	-	78	-2.63	1.18968e-05	1.32	7.73	upInhPGCLC
AluSp_dup295	AluSp	Alu	SINE	1	11029635	11029920	-	286	-2.27	1.99092e-10	4.95	22.09	upInhPGCLC
AluY_dup670	AluY	Alu	SINE	1	11055418	11055713	-	296	-2.43	2.70397e-05	1.4	9.02	upInhPGCLC
AluY_dup671	AluY	Alu	SINE	1	11057324	11057561	-	238	-2.97	0.0193495	0.23	1.94	upInhPGCLC
AluJr_dup418	AluJr	Alu	SINE	1	11069954	11070285	+	332	-3.62	2.86602e-11	0.89	9.42	upInhPGCLC
L2a_dup663	L2a	L2	LINE	1	11071285	11071991	+	707	-2.44	1.7156e-10	2.94	17.22	upInhPGCLC
L2c_dup284	L2c	L2	LINE	1	11077724	11077848	+	125	-3.48	0.000965937	0.26	2.97	upInhPGCLC
AluSp_dup300	AluSp	Alu	SINE	1	11081801	11082104	+	304	-3.85	2.82699e-18	1.38	19.7	upInhPGCLC
AluJb_dup843	AluJb	Alu	SINE	1	11082997	11083247	-	251	-2.88	4.3408e-08	1.05	6.98	upInhPGCLC
AluJo_dup500	AluJo	Alu	SINE	1	11088939	11089244	+	306	-2.08	0.00786972	0.59	2.33	upInhPGCLC
AluJr_dup420	AluJr	Alu	SINE	1	11093785	11094099	+	315	-3.44	1.05907e-07	0.95	11.31	upInhPGCLC
L2c_dup285	L2c	L2	LINE	1	11101555	11101952	+	398	-3.93	0.00141032	0.16	3.76	upInhPGCLC
AluSx_dup834	AluSx	Alu	SINE	1	11108432	11108742	+	311	-2.35	0.00270639	0.39	2.48	upInhPGCLC
FLAM_A_dup69	FLAM_A	Alu	SINE	1	11110730	11110834	-	105	-3.01	0.0347636	0.14	1.54	upInhPGCLC
AluSx1_dup748	AluSx1	Alu	SINE	1	11117175	11117460	-	286	-2.5	0.00010805	0.77	4.22	upInhPGCLC
AluSq_dup149	AluSq	Alu	SINE	1	11117798	11118100	+	303	-3.12	0.000227879	0.27	2.93	upInhPGCLC
AluJb_dup850	AluJb	Alu	SINE	1	11118607	11118926	-	320	-2.24	0.00995197	0.47	2.14	upInhPGCLC
MIR_dup590	MIR	MIR	SINE	1	11133583	11133779	-	197	-2.59	0.00625114	0.35	1.88	upInhPGCLC
AluJo_dup512	AluJo	Alu	SINE	1	11133783	11134072	+	290	-2.38	0.000837279	0.94	4.86	upInhPGCLC
AluSx_dup836	AluSx	Alu	SINE	1	11135553	11135852	+	300	-2.5	4.88138e-05	1.39	8.81	upInhPGCLC
MER5A_dup63	MER5A	hAT-Charlie	DNA	1	11151488	11151670	-	183	-2.74	3.83477e-10	1.99	13.05	upInhPGCLC
L3_dup126	L3	CR1	LINE	1	11151673	11151782	+	110	-3.18	2.06219e-05	0.35	3.11	upInhPGCLC
MIR3_dup228	MIR3	MIR	SINE	1	11153043	11153115	+	73	-2.86	0.000312975	0.43	3.5	upInhPGCLC
MER3_dup34	MER3	hAT-Charlie	DNA	1	11153628	11153786	+	159	-2.64	6.79453e-09	3.17	21.18	upInhPGCLC
AluSz_dup610	AluSz	Alu	SINE	1	11153787	11154098	+	312	-3.65	1.40832e-09	0.87	12.09	upInhPGCLC
AluY_dup678	AluY	Alu	SINE	1	11164063	11164354	+	292	-5.91	1.66983e-07	0.23	17.57	upInhPGCLC
AluY_dup679	AluY	Alu	SINE	1	11167788	11168084	+	297	-2.72	0.00066823	0.38	2.22	upInhPGCLC
AluSz_dup612	AluSz	Alu	SINE	1	11175747	11176047	-	301	-2.93	0.00057695	0.21	2.22	upInhPGCLC
L2c_dup288	L2c	L2	LINE	1	11184893	11185103	+	211	-2.68	1.98886e-09	1.41	9.03	upInhPGCLC
AluJb_dup852	AluJb	Alu	SINE	1	11185294	11185626	+	333	-2.54	9.49135e-05	0.69	3.6	upInhPGCLC
AluSx1_dup752	AluSx1	Alu	SINE	1	11192474	11192774	+	301	-2.32	0.0341404	0.4	2.53	upInhPGCLC
AluSc_dup186	AluSc	Alu	SINE	1	11196574	11196878	+	305	-2.47	1.29709e-05	0.93	4.72	upInhPGCLC
MER3_dup36	MER3	hAT-Charlie	DNA	1	11199829	11199984	+	156	-3.37	0.000299036	0.3	3.66	upInhPGCLC
FLAM_A_dup72	FLAM_A	Alu	SINE	1	11201066	11201178	+	113	-2.04	0.0274725	0.5	2.28	upInhPGCLC
L2b_dup437	L2b	L2	LINE	1	11211028	11211277	+	250	-2.02	0.0184035	0.89	3.61	upInhPGCLC
MER5A_dup64	MER5A	hAT-Charlie	DNA	1	11211279	11211382	-	104	-2.56	0.00618489	0.3	2.19	upInhPGCLC
AluJr_dup427	AluJr	Alu	SINE	1	11211383	11211665	-	283	-2.74	8.33283e-07	0.82	5.6	upInhPGCLC
MER5A_dup65	MER5A	hAT-Charlie	DNA	1	11211666	11211743	-	78	-2.89	0.00404851	0.3	2.22	upInhPGCLC
L2b_dup438	L2b	L2	LINE	1	11211750	11212180	+	431	-2.75	7.69796e-12	3.03	19.89	upInhPGCLC
AluSz6_dup252	AluSz6	Alu	SINE	1	11219742	11220060	+	319	-4.19	5.39878e-05	0.48	8.5	upInhPGCLC
AluY_dup684	AluY	Alu	SINE	1	11222201	11222496	-	296	-2.58	0.0200387	0.32	2.28	upInhPGCLC
AluSq2_dup382	AluSq2	Alu	SINE	1	11223758	11224038	+	281	-2.81	5.89316e-06	1.15	8.44	upInhPGCLC
AluSx_dup837	AluSx	Alu	SINE	1	11225420	11225721	-	302	-2.43	0.0060331	0.47	2.06	upInhPGCLC
AluJb_dup858	AluJb	Alu	SINE	1	11229819	11229978	+	160	-3.39	5.02668e-05	0.41	3.91	upInhPGCLC
AluJb_dup859	AluJb	Alu	SINE	1	11236130	11236438	-	309	-2.5	5.92403e-05	0.62	3.6	upInhPGCLC
AluSz_dup619	AluSz	Alu	SINE	1	11239624	11239932	+	309	-3.97	0.000465847	0.43	6.85	upInhPGCLC
AluJr_dup429	AluJr	Alu	SINE	1	11243410	11243711	+	302	-3.22	1.85776e-10	1.33	11.99	upInhPGCLC
FRAM_dup45	FRAM	Alu	SINE	1	11243878	11244017	+	140	-4.78	2.59024e-08	0.19	7.32	upInhPGCLC
AluSp_dup306	AluSp	Alu	SINE	1	11244019	11244316	+	298	-3.4	5.92781e-07	1.13	12.71	upInhPGCLC
AluSx_dup843	AluSx	Alu	SINE	1	11244351	11244657	+	307	-3.39	0.00298011	0.2	3.05	upInhPGCLC
LTR16B2_dup2	LTR16B2	ERVL	LTR	1	11252886	11253250	+	365	-3.29	3.80005e-15	2.48	23.93	upInhPGCLC
AluSx_dup846	AluSx	Alu	SINE	1	11259693	11259897	+	205	-3.55	3.13381e-05	0.46	5.42	upInhPGCLC
MIR_dup597	MIR	MIR	SINE	1	11259965	11260103	+	139	-4.15	8.47179e-06	0.3	5.63	upInhPGCLC
ORSL-2b_dup7	ORSL-2b	hAT-Tip100	DNA	1	11263024	11263178	+	155	-2.95	0.00378487	0.51	3.8	upInhPGCLC
AluSx_dup848	AluSx	Alu	SINE	1	11263189	11263485	+	297	-2.65	5.61021e-06	1.56	9.37	upInhPGCLC
AluJr_dup430	AluJr	Alu	SINE	1	11275459	11275747	+	289	-2.86	0.0252812	0.2	1.8	upInhPGCLC
L2-1_AMi_dup1	L2-1_AMi	L2	LINE	1	11280361	11280755	+	395	-3.61	1.14275e-08	2.38	30.29	upInhPGCLC
AluSp_dup310	AluSp	Alu	SINE	1	11282866	11283161	-	296	-3.12	0.000170953	0.44	3.54	upInhPGCLC
L2b_dup442	L2b	L2	LINE	1	11284016	11284337	-	322	-2.18	0.0161464	0.59	2.19	upInhPGCLC
AluSx_dup853	AluSx	Alu	SINE	1	11284456	11284759	-	304	-2.17	0.0105503	0.69	2.46	upInhPGCLC
AluY_dup690	AluY	Alu	SINE	1	11287649	11287952	+	304	-4.46	3.3733e-15	0.79	17.85	upInhPGCLC
CR1-8_Crp	CR1-8_Crp	CR1	LINE	1	11288953	11289477	+	525	-2.04	0.00124405	1.43	4.92	upInhPGCLC
L3_dup128	L3	CR1	LINE	1	11292305	11292511	+	207	-2.17	1.07492e-07	15.95	74.19	upInhPGCLC
L2b_dup444	L2b	L2	LINE	1	11295186	11295264	-	79	-2.83	0.0075555	0.29	2.12	upInhPGCLC
L2c_dup291	L2c	L2	LINE	1	11295774	11295880	-	107	-2.59	7.53759e-07	1.35	6.71	upInhPGCLC
L2a_dup680	L2a	L2	LINE	1	11296116	11296232	-	117	-3.59	0.000547694	0.19	3.08	upInhPGCLC
MIRb_dup700	MIRb	MIR	SINE	1	11296267	11296506	+	240	-3.61	3.00672e-06	0.34	3.83	upInhPGCLC
AluJb_dup864	AluJb	Alu	SINE	1	11296529	11296819	-	291	-2.07	0.00300046	1.81	8.38	upInhPGCLC
AluSq_dup153	AluSq	Alu	SINE	1	11297950	11298253	-	304	-4.9	0.0205362	0.12	6.38	upInhPGCLC
AluSz_dup652	AluSz	Alu	SINE	1	11495113	11495418	+	306	-3.2	4.91658e-09	0.58	5.71	upInhPGCLC
MIRc_dup356	MIRc	MIR	SINE	1	11655504	11655604	+	101	-2.36	0.00403136	0.49	1.87	upInhPGCLC
OldhAT1_dup12	OldhAT1	hAT-Ac	DNA	1	11662250	11662312	-	63	-3.12	2.86712e-10	1.82	17.36	upInhPGCLC
AluY_dup707	AluY	Alu	SINE	1	11662945	11663256	-	312	-2.88	4.45723e-11	2.62	18.39	upInhPGCLC
THE1D_dup35	THE1D	ERVL-MaLR	LTR	1	11663257	11663370	+	114	-2.66	1.62452e-07	1.07	5.89	upInhPGCLC
AluSc8_dup148	AluSc8	Alu	SINE	1	11688278	11688578	+	301	-2.68	0.00158457	0.32	2.25	upInhPGCLC
MIRb_dup776	MIRb	MIR	SINE	1	11739051	11739214	+	164	-2.7	0.0050185	0.34	2.86	upInhPGCLC
L2b_dup485	L2b	L2	LINE	1	11741009	11741307	+	299	-2.09	0.000303734	1.43	7.09	upInhPGCLC
MIR_dup677	MIR	MIR	SINE	1	11741584	11741806	+	223	-3.37	0.000148611	0.28	2.92	upInhPGCLC
MIRb_dup777	MIRb	MIR	SINE	1	11742141	11742359	+	219	-2.53	7.62809e-10	13.46	80.09	upInhPGCLC
AluJb_dup895	AluJb	Alu	SINE	1	11742519	11742829	-	311	-2.66	1.07576e-09	4.09	26.39	upInhPGCLC
MER41A_dup13	MER41A	ERV1	LTR	1	11745153	11745541	-	389	-4.73	1.88538e-07	0.43	12.03	upInhPGCLC
MIRb_dup778	MIRb	MIR	SINE	1	11745896	11746094	+	199	-3.59	2.4005e-07	1.71	21.56	upInhPGCLC
AluSq2_dup405	AluSq2	Alu	SINE	1	11753294	11753563	-	270	-2.75	0.00748498	0.27	2.02	upInhPGCLC
THE1B_dup110	THE1B	ERVL-MaLR	LTR	1	11754016	11754371	-	356	-3.04	0.000293189	0.47	3.53	upInhPGCLC
AluSz_dup671	AluSz	Alu	SINE	1	11785723	11786032	-	310	-3.82	1.48319e-15	2.92	40.12	upInhPGCLC
L1ME4a_dup86	L1ME4a	L1	LINE	1	11786038	11786142	-	105	-4.89	2.18658e-34	0.61	16.59	upInhPGCLC
Tigger15a_dup19	Tigger15a	TcMar-Tigger	DNA	1	11786166	11786308	+	143	-5.12	1.17651e-23	0.6	19.4	upInhPGCLC
AluJo_dup545	AluJo	Alu	SINE	1	11786427	11786743	-	317	-4.26	1.52999e-18	0.86	15.99	upInhPGCLC
Charlie16a_dup7	Charlie16a	hAT-Charlie	DNA	1	11798612	11798728	-	117	-2.91	5.07056e-05	0.46	3.26	upInhPGCLC
MLT1O_dup10	MLT1O	ERVL-MaLR	LTR	1	11799310	11799623	+	314	-3.5	0.00109091	0.2	2.63	upInhPGCLC
AluSx_dup905	AluSx	Alu	SINE	1	11799631	11799929	-	299	-3.23	2.33552e-05	0.44	3.24	upInhPGCLC
FLAM_A_dup78	FLAM_A	Alu	SINE	1	11804080	11804182	+	103	-3.12	0.0428694	0.09	1.82	upInhPGCLC
AluSq2_dup409	AluSq2	Alu	SINE	1	11804183	11804478	+	296	-3.41	1.04422e-07	0.38	4.36	upInhPGCLC
AluSq2_dup410	AluSq2	Alu	SINE	1	11808843	11809158	-	316	-2.7	2.68769e-08	3.37	22.96	upInhPGCLC
AluSp_dup323	AluSp	Alu	SINE	1	11811385	11811680	-	296	-2.83	0.00697338	0.32	2.19	upInhPGCLC
MER21B_dup8	MER21B	ERVL	LTR	1	11812130	11812630	-	501	-2.29	8.76774e-14	5.98	30.33	upInhPGCLC
Tigger1_dup40	Tigger1	TcMar-Tigger	DNA	1	11816033	11816159	+	127	-5.92	0.00221783	0.14	13.51	upInhPGCLC
Tigger1_dup41	Tigger1	TcMar-Tigger	DNA	1	11816156	11816371	+	216	-3.2	0.00035362	0.56	5.92	upInhPGCLC
AluJb_dup900	AluJb	Alu	SINE	1	11817086	11817237	-	152	-3.23	6.69793e-12	1.14	9.24	upInhPGCLC
FLAM_A_dup79	FLAM_A	Alu	SINE	1	11818790	11818913	+	124	-2.96	3.25292e-10	3.37	28.29	upInhPGCLC
L1ME3E_dup30	L1ME3E	L1	LINE	1	11820296	11820484	+	189	-2.79	2.6579e-06	1.17	7.65	upInhPGCLC
AluY_dup715	AluY	Alu	SINE	1	11820485	11820785	+	301	-4.24	2.08239e-09	0.39	7.74	upInhPGCLC
AluSq2_dup411	AluSq2	Alu	SINE	1	11820793	11821103	+	311	-2.04	1.05974e-06	2.77	10.63	upInhPGCLC
AluSz_dup674	AluSz	Alu	SINE	1	11821276	11821566	+	291	-2.25	0.00269164	0.57	2.37	upInhPGCLC
L1ME3E_dup32	L1ME3E	L1	LINE	1	11821567	11821691	+	125	-3.52	4.65899e-13	0.64	7.64	upInhPGCLC
L1ME3E_dup33	L1ME3E	L1	LINE	1	11821723	11822034	+	312	-2.24	4.89794e-07	1.7	8.47	upInhPGCLC
AluJb_dup901	AluJb	Alu	SINE	1	11822260	11822542	-	283	-3.64	3.76875e-05	0.19	3.55	upInhPGCLC
L1PA16_dup17	L1PA16	L1	LINE	1	11823016	11823178	+	163	-2.16	5.70926e-08	6.03	29.84	upInhPGCLC
AluSx_dup909	AluSx	Alu	SINE	1	11827431	11827705	-	275	-2.81	7.03481e-05	0.65	3.8	upInhPGCLC
AluSg_dup222	AluSg	Alu	SINE	1	11831182	11831453	-	272	-3.3	4.52632e-05	0.45	3.98	upInhPGCLC
MER58C_dup6	MER58C	hAT-Charlie	DNA	1	11831454	11831575	+	122	-2.74	0.000239297	0.67	3.8	upInhPGCLC
AluJr_dup464	AluJr	Alu	SINE	1	11831687	11831966	-	280	-2.33	0.00056434	0.97	4.86	upInhPGCLC
MIR_dup690	MIR	MIR	SINE	1	11832197	11832345	-	149	-3.8	1.52134e-12	0.98	15.38	upInhPGCLC
AluJo_dup551	AluJo	Alu	SINE	1	11835261	11835574	-	314	-2.8	0.000904381	0.41	3.71	upInhPGCLC
MLT1C_dup197	MLT1C	ERVL-MaLR	LTR	1	11837750	11838034	-	285	-4.85	2.2921e-09	0.26	7.69	upInhPGCLC
MIRb_dup784	MIRb	MIR	SINE	1	11838035	11838228	-	194	-5.04	0.0213853	0.04	5.97	upInhPGCLC
AluY_dup716	AluY	Alu	SINE	1	11843165	11843467	-	303	-2.69	0.00380333	0.45	3.3	upInhPGCLC
AluJb_dup903	AluJb	Alu	SINE	1	11845091	11845384	-	294	-2.72	4.36765e-12	4.14	25	upInhPGCLC
LTR13A_dup3	LTR13A	ERVK	LTR	1	11912413	11913376	-	964	-4.28	1.48905e-09	0.43	8.09	upInhPGCLC
AluSx_dup917	AluSx	Alu	SINE	1	11921540	11921849	-	310	-4.64	2.43771e-12	0.46	11.27	upInhPGCLC
AluJr_dup472	AluJr	Alu	SINE	1	11921853	11922147	-	295	-4.67	1.43537e-10	0.37	8.92	upInhPGCLC
AluJr_dup473	AluJr	Alu	SINE	1	11922188	11922353	-	166	-3.69	2.57964e-35	3.61	48.03	upInhPGCLC
MIR3_dup283	MIR3	MIR	SINE	1	11934934	11935085	+	152	-5.36	2.35286e-19	0.26	12.5	upInhPGCLC
AluSx_dup920	AluSx	Alu	SINE	1	11935512	11935625	-	114	-4.69	3.45618e-08	0.09	5.04	upInhPGCLC
AluSg_dup227	AluSg	Alu	SINE	1	11935626	11935922	-	297	-4.76	3.59423e-10	0.23	7.6	upInhPGCLC
AluSx_dup921	AluSx	Alu	SINE	1	11935923	11936128	-	206	-5.61	3.45619e-21	0.14	11.25	upInhPGCLC
MIR1_Amn_dup66	MIR1_Amn	MIR	SINE	1	11936132	11936250	-	119	-6.51	1.01785e-31	0.09	18.45	upInhPGCLC
AluSz6_dup279	AluSz6	Alu	SINE	1	11936509	11936822	-	314	-4.27	4.61249e-21	0.94	17.42	upInhPGCLC
AluSq2_dup412	AluSq2	Alu	SINE	1	11936835	11937147	-	313	-5.61	1.97403e-15	0.2	12.29	upInhPGCLC
AluSz6_dup280	AluSz6	Alu	SINE	1	11937943	11938250	-	308	-5.53	5.02686e-15	0.25	14.64	upInhPGCLC
AluSx1_dup806	AluSx1	Alu	SINE	1	11939608	11939901	-	294	-5.6	9.76357e-28	0.46	22.71	upInhPGCLC
AluJo_dup556	AluJo	Alu	SINE	1	11939928	11940062	-	135	-5	1.26781e-13	0.16	7.21	upInhPGCLC
AluJr_dup475	AluJr	Alu	SINE	1	11940077	11940318	-	242	-5.45	1.47156e-09	0.24	12.17	upInhPGCLC
MIR_dup704	MIR	MIR	SINE	1	11940984	11941184	+	201	-2.3	3.93889e-05	1.05	5.25	upInhPGCLC
AluSx1_dup807	AluSx1	Alu	SINE	1	11941340	11941467	-	128	-4.82	5.57148e-10	0.17	6.35	upInhPGCLC
AluSq2_dup413	AluSq2	Alu	SINE	1	11941495	11941781	-	287	-4.95	6.07564e-06	0.23	8.53	upInhPGCLC
MER5B_dup53	MER5B	hAT-Charlie	DNA	1	11942734	11942894	+	161	-4.12	7.25456e-05	0.12	3.39	upInhPGCLC
AluSg7_dup63	AluSg7	Alu	SINE	1	11942980	11943286	-	307	-3.68	7.35528e-05	0.15	2.83	upInhPGCLC
AluSx1_dup809	AluSx1	Alu	SINE	1	11943951	11944244	+	294	-6.24	2.48959e-15	0.54	40.36	upInhPGCLC
MIR_dup706	MIR	MIR	SINE	1	11944245	11944290	+	46	-2.9	8.03946e-28	3.49	26.59	upInhPGCLC
AluJb_dup923	AluJb	Alu	SINE	1	11945138	11945458	+	321	-6.05	1.87878e-05	0.11	13.24	upInhPGCLC
AluSz_dup683	AluSz	Alu	SINE	1	11945697	11946008	-	312	-3.76	0.00269516	0.08	2.63	upInhPGCLC
MER117_dup15	MER117	hAT-Charlie	DNA	1	11946427	11946602	+	176	-4.14	6.09766e-11	0.31	5.53	upInhPGCLC
MSTB_dup32	MSTB	ERVL-MaLR	LTR	1	11946760	11946987	-	228	-5.6	0.00331076	0.06	9.13	upInhPGCLC
AluSz_dup684	AluSz	Alu	SINE	1	11946988	11947266	+	279	-4.29	1.09504e-06	0.23	5.05	upInhPGCLC
L2_dup192	L2	L2	LINE	1	11950590	11950799	+	210	-4.33	3.29984e-16	0.5	9.2	upInhPGCLC
AluSx_dup927	AluSx	Alu	SINE	1	11956124	11956403	+	280	-4.78	4.37582e-12	0.17	6.25	upInhPGCLC
MIRb_dup794	MIRb	MIR	SINE	1	11956661	11956876	-	216	-4.58	5.6893e-07	0.05	4.67	upInhPGCLC
MER5A_dup77	MER5A	hAT-Charlie	DNA	1	11957536	11957631	+	96	-4.16	0.000856499	0.05	3.24	upInhPGCLC
AluSg7_dup64	AluSg7	Alu	SINE	1	11959922	11960269	-	348	-2.87	0.00048932	0.36	2.29	upInhPGCLC
AluSx_dup928	AluSx	Alu	SINE	1	11962759	11963070	+	312	-3.66	7.40339e-07	0.28	4.17	upInhPGCLC
L1M5_dup205	L1M5	L1	LINE	1	11963174	11963256	-	83	-4.56	1.27075e-13	0.23	6.75	upInhPGCLC
L3b_dup17	L3b	CR1	LINE	1	11964410	11964464	+	55	-3.86	0.001906	0.11	2.88	upInhPGCLC
AluSz6_dup282	AluSz6	Alu	SINE	1	11967766	11967929	-	164	-2.46	4.37956e-06	1.12	5.26	upInhPGCLC
AluSx1_dup810	AluSx1	Alu	SINE	1	11968507	11968814	-	308	-3.4	0.0136496	0.17	2.18	upInhPGCLC
AluSq2_dup418	AluSq2	Alu	SINE	1	11969021	11969288	-	268	-4.29	0.021555	0.07	3.76	upInhPGCLC
AluSx1_dup812	AluSx1	Alu	SINE	1	11971482	11971667	-	186	-3.31	9.79706e-10	1.22	11.9	upInhPGCLC
AluSz6_dup283	AluSz6	Alu	SINE	1	11973218	11973516	+	299	-3.83	0.000212478	0.25	3.85	upInhPGCLC
AluSx_dup931	AluSx	Alu	SINE	1	11974202	11974482	-	281	-3.91	0.00227783	0.11	2.91	upInhPGCLC
AluSx_dup932	AluSx	Alu	SINE	1	11976180	11976478	+	299	-3.48	0.0251983	0.09	2.05	upInhPGCLC
MER21A_dup8	MER21A	ERVL	LTR	1	11984496	11985279	+	784	-3.37	4.32896e-09	1.99	21.11	upInhPGCLC
MIRb_dup797	MIRb	MIR	SINE	1	11985289	11985418	-	130	-3.44	0.00334472	0.25	3.55	upInhPGCLC
AluSx3_dup202	AluSx3	Alu	SINE	1	11985496	11985767	-	272	-2.8	0.0112012	0.25	1.75	upInhPGCLC
AluY_dup727	AluY	Alu	SINE	1	11994307	11994618	+	312	-2.32	0.0105806	0.33	2.47	upInhPGCLC
AluSx1_dup820	AluSx1	Alu	SINE	1	12001040	12001312	-	273	-3.34	0.0254395	0.12	1.97	upInhPGCLC
L1ME3Cz_dup48	L1ME3Cz	L1	LINE	1	12002813	12003384	-	572	-2.04	5.33322e-05	2.94	11.12	upInhPGCLC
SVA_C_dup2	SVA_C	SVA	Retroposon	1	12007767	12009247	-	1481	-3.28	5.91696e-11	1.02	10.34	upInhPGCLC
AluJr_dup482	AluJr	Alu	SINE	1	12018278	12018483	-	206	-3.65	0.0247063	0.33	4.51	upInhPGCLC
AluSz_dup691	AluSz	Alu	SINE	1	12023058	12023359	-	302	-4.06	1.83321e-09	0.46	7.95	upInhPGCLC
AluYc_dup16	AluYc	Alu	SINE	1	12023420	12023676	-	257	-3.29	0.0235034	0.1	2.08	upInhPGCLC
AluSg_dup230	AluSg	Alu	SINE	1	12023714	12024017	+	304	-3.63	2.35214e-09	0.61	6.94	upInhPGCLC
L1MB3_dup115	L1MB3	L1	LINE	1	12024393	12024422	-	30	-3.14	9.99444e-09	0.52	5.02	upInhPGCLC
AluSq2_dup422	AluSq2	Alu	SINE	1	12024423	12024710	-	288	-2.07	4.07169e-09	4.8	18.34	upInhPGCLC
AluSz6_dup287	AluSz6	Alu	SINE	1	12025048	12025358	-	311	-3.22	6.54638e-20	6.04	54.85	upInhPGCLC
L1MB3_dup117	L1MB3	L1	LINE	1	12025359	12025522	-	164	-2.01	1.00586e-13	10.91	41.05	upInhPGCLC
AluSx1_dup824	AluSx1	Alu	SINE	1	12026023	12026316	+	294	-4.39	6.13226e-07	0.73	15.14	upInhPGCLC
L2a_dup740	L2a	L2	LINE	1	12026388	12026433	+	46	-4.9	1.13508e-11	0.24	8.48	upInhPGCLC
L2a_dup741	L2a	L2	LINE	1	12026445	12026618	+	174	-5.29	9.73206e-20	0.62	24.77	upInhPGCLC
MIR_dup719	MIR	MIR	SINE	1	12026677	12026848	-	172	-2.71	1.00854e-12	3.56	23.43	upInhPGCLC
AluSz_dup692	AluSz	Alu	SINE	1	12026996	12027309	-	314	-4.31	3.77047e-18	1.14	22.98	upInhPGCLC
AluSx1_dup831	AluSx1	Alu	SINE	1	12073582	12073895	-	314	-2.31	0.00577828	0.38	2.46	upInhPGCLC
L2a_dup3	L2a	L2	LINE	1	12189570	12190089	-	520	-3.93	0.0126768	0.22	4.21	upInhPGCLC
AluSp_dup336	AluSp	Alu	SINE	1	12200625	12200920	-	296	-2.32	0.00820011	0.37	2.11	upInhPGCLC
AluSx1_dup844	AluSx1	Alu	SINE	1	12207628	12207924	+	297	-4.55	9.83492e-09	0.79	19.47	upInhPGCLC
FRAM_dup49	FRAM	Alu	SINE	1	12208812	12208960	+	149	-3.02	0.031897	0.19	2.23	upInhPGCLC
AluSq2_dup430	AluSq2	Alu	SINE	1	12214006	12214260	+	255	-4.03	2.25659e-15	0.51	8.27	upInhPGCLC
AluJb_dup948	AluJb	Alu	SINE	1	12237261	12237483	+	223	-3.21	0.0243978	0.19	2.22	upInhPGCLC
AluJr_dup493	AluJr	Alu	SINE	1	12237537	12237839	+	303	-3.92	0.0270741	0.27	4.52	upInhPGCLC
AluJb_dup949	AluJb	Alu	SINE	1	12237874	12238169	+	296	-3.97	0.00441718	0.27	4.49	upInhPGCLC
AluSq2_dup432	AluSq2	Alu	SINE	1	12240313	12240618	+	306	-3.55	0.00508802	0.2	3.17	upInhPGCLC
MER58C_dup7	MER58C	hAT-Charlie	DNA	1	12242029	12242149	+	121	-2.15	2.00052e-05	3.04	12.5	upInhPGCLC
MLT1C_dup203	MLT1C	ERVL-MaLR	LTR	1	12251839	12252250	-	412	-3.25	1.75064e-13	6.36	59.26	upInhPGCLC
MER2_dup22	MER2	TcMar-Tigger	DNA	1	12252415	12252482	+	68	-2.52	0.0294188	0.27	1.37	upInhPGCLC
AluSp_dup337	AluSp	Alu	SINE	1	12252877	12253175	+	299	-3.67	0.000172838	0.15	2.98	upInhPGCLC
MER2_dup23	MER2	TcMar-Tigger	DNA	1	12253180	12253377	+	198	-3.23	6.04789e-09	0.85	7.53	upInhPGCLC
L2b_dup519	L2b	L2	LINE	1	12253491	12253667	+	177	-2.11	0.00269051	0.68	2.75	upInhPGCLC
AluJo_dup583	AluJo	Alu	SINE	1	12254217	12254340	-	124	-3.21	0.0381656	0.11	1.74	upInhPGCLC
AluJb_dup951	AluJb	Alu	SINE	1	12259032	12259295	-	264	-3.59	0.00277068	0.18	2.85	upInhPGCLC
MER3_dup40	MER3	hAT-Charlie	DNA	1	12261448	12261629	-	182	-3.1	0.000310325	0.47	3.36	upInhPGCLC
MER47B_dup1	MER47B	TcMar-Tigger	DNA	1	12262340	12262698	+	359	-3.51	0.00697792	0.14	2.35	upInhPGCLC
AluSz6_dup296	AluSz6	Alu	SINE	1	12267971	12268246	-	276	-2.65	0.0373935	0.21	1.93	upInhPGCLC
AluJo_dup586	AluJo	Alu	SINE	1	12271910	12272190	+	281	-3.22	0.0034972	0.2	2.47	upInhPGCLC
L1MC5a_dup88	L1MC5a	L1	LINE	1	12280942	12281872	-	931	-2.66	0.000531791	0.84	6.37	upInhPGCLC
L2_dup204	L2	L2	LINE	1	12283363	12283402	+	40	-3.35	1.10021e-10	1.71	19.16	upInhPGCLC
AluSz_dup726	AluSz	Alu	SINE	1	12285256	12285583	-	328	-2.72	7.83019e-13	1.65	9.35	upInhPGCLC
AluSz_dup727	AluSz	Alu	SINE	1	12286076	12286377	-	302	-2.22	0.00186566	1.15	4.81	upInhPGCLC
AluJr_dup496	AluJr	Alu	SINE	1	12291352	12291624	+	273	-3.63	2.53779e-06	0.36	4.45	upInhPGCLC
MIR3_dup302	MIR3	MIR	SINE	1	12291677	12291836	+	160	-4.6	8.14596e-08	0.25	7.11	upInhPGCLC
AluJb_dup954	AluJb	Alu	SINE	1	12294941	12295245	+	305	-2.22	1.18467e-05	1.06	4.18	upInhPGCLC
L1PA16_dup18	L1PA16	L1	LINE	1	12299903	12300046	-	144	-2.04	0.0191484	0.52	2.57	upInhPGCLC
AluSx1_dup855	AluSx1	Alu	SINE	1	12300208	12300507	-	300	-2.32	0.000378028	0.79	3.53	upInhPGCLC
L1PA16_dup20	L1PA16	L1	LINE	1	12300508	12300610	-	103	-3.07	0.00046367	0.26	2.45	upInhPGCLC
Tigger3a_dup24	Tigger3a	TcMar-Tigger	DNA	1	12301899	12302248	-	350	-2.44	0.0105528	0.63	2.97	upInhPGCLC
MIRb_dup840	MIRb	MIR	SINE	1	12306231	12306348	-	118	-2.66	0.0289047	0.23	1.92	upInhPGCLC
MER1B_dup15	MER1B	hAT-Charlie	DNA	1	12306699	12306994	-	296	-4.05	1.69385e-06	0.5	7.83	upInhPGCLC
AluSx1_dup856	AluSx1	Alu	SINE	1	12307495	12307790	-	296	-3.43	0.0371039	0.08	2.02	upInhPGCLC
AluSx_dup964	AluSx	Alu	SINE	1	12308649	12308944	-	296	-2.74	0.00854973	0.44	2.55	upInhPGCLC
AluSx4_dup54	AluSx4	Alu	SINE	1	12315819	12316114	-	296	-2.3	0.000608654	0.73	3.37	upInhPGCLC
AluJr4_dup117	AluJr4	Alu	SINE	1	12317599	12317765	+	167	-2.92	0.00269678	0.27	2.01	upInhPGCLC
L1ME4c_dup40	L1ME4c	L1	LINE	1	12321401	12321616	-	216	-2.31	2.77703e-06	2.7	13.64	upInhPGCLC
AluJr_dup498	AluJr	Alu	SINE	1	12323080	12323364	-	285	-3.85	3.58879e-07	0.43	7.03	upInhPGCLC
MIR_dup751	MIR	MIR	SINE	1	12324513	12324737	+	225	-4.49	1.81704e-14	0.27	6.87	upInhPGCLC
MIRb_dup844	MIRb	MIR	SINE	1	12324778	12325016	-	239	-2.65	8.81336e-09	1.67	10.73	upInhPGCLC
AluJo_dup587	AluJo	Alu	SINE	1	12325081	12325216	-	136	-3.31	4.27497e-06	0.44	4.41	upInhPGCLC
AluSg4_dup43	AluSg4	Alu	SINE	1	12325258	12325557	-	300	-3.46	1.34893e-08	0.86	9.65	upInhPGCLC
L1M5_dup220	L1M5	L1	LINE	1	12325713	12325835	-	123	-4.47	7.98002e-06	0.17	5.71	upInhPGCLC
AluJr_dup499	AluJr	Alu	SINE	1	12326322	12326634	-	313	-3.06	1.32393e-09	1.17	10.64	upInhPGCLC
AluSq_dup164	AluSq	Alu	SINE	1	12326647	12326942	-	296	-3.75	1.11145e-11	0.8	9.8	upInhPGCLC
MIR_dup752	MIR	MIR	SINE	1	12327041	12327244	-	204	-4.07	4.68177e-06	0.46	7.07	upInhPGCLC
AluSp_dup338	AluSp	Alu	SINE	1	12328546	12328837	-	292	-4.49	5.32514e-12	0.36	8.05	upInhPGCLC
MIRb_dup845	MIRb	MIR	SINE	1	12339200	12339391	-	192	-2.72	1.19407e-05	0.67	4.99	upInhPGCLC
AluSz_dup730	AluSz	Alu	SINE	1	12343189	12343469	-	281	-2.92	4.14157e-09	0.87	6.18	upInhPGCLC
FLAM_C_dup161	FLAM_C	Alu	SINE	1	12343542	12343674	-	133	-2.9	2.10028e-06	0.66	4	upInhPGCLC
L2a_dup758	L2a	L2	LINE	1	12348986	12349026	+	41	-3.01	0.00260616	0.39	3.07	upInhPGCLC
L3b_dup18	L3b	CR1	LINE	1	12356412	12356449	-	38	-3.85	4.50262e-19	1.48	22.51	upInhPGCLC
Charlie15a_dup11	Charlie15a	hAT-Charlie	DNA	1	12366319	12366476	+	158	-2.52	5.01389e-07	2.12	11.13	upInhPGCLC
AluJb_dup958	AluJb	Alu	SINE	1	12372047	12372362	-	316	-2.8	0.000406594	0.56	4.28	upInhPGCLC
AluSx1_dup860	AluSx1	Alu	SINE	1	12374743	12375037	-	295	-2.37	0.00241385	0.59	3.36	upInhPGCLC
L1M4_dup55	L1M4	L1	LINE	1	12396117	12396436	-	320	-2.6	0.000368592	0.93	6.15	upInhPGCLC
MIRb_dup850	MIRb	MIR	SINE	1	12398847	12399018	+	172	-2.33	2.32091e-09	4.66	25	upInhPGCLC
AluJb_dup960	AluJb	Alu	SINE	1	12408387	12408663	-	277	-3.21	9.49718e-05	0.28	2.6	upInhPGCLC
L2_dup207	L2	L2	LINE	1	12417032	12417096	+	65	-2.6	0.00345719	0.47	2.58	upInhPGCLC
MIRc_dup400	MIRc	MIR	SINE	1	12423132	12423284	-	153	-2.48	5.81967e-09	2.67	16.1	upInhPGCLC
AluJb_dup964	AluJb	Alu	SINE	1	12432610	12432893	-	284	-3.14	0.000224561	0.31	2.49	upInhPGCLC
AluSp_dup341	AluSp	Alu	SINE	1	12436661	12436967	-	307	-2.8	0.00147398	0.49	4.14	upInhPGCLC
AluSx1_dup863	AluSx1	Alu	SINE	1	12443839	12444139	-	301	-3.45	1.36597e-07	0.64	7.93	upInhPGCLC
L1MEg_dup71	L1MEg	L1	LINE	1	12444140	12444683	-	544	-3.78	5.17707e-06	1.19	17.14	upInhPGCLC
MIRc_dup406	MIRc	MIR	SINE	1	12448097	12448231	-	135	-2.31	0.00293782	0.95	4.25	upInhPGCLC
MER47B_dup3	MER47B	TcMar-Tigger	DNA	1	12450437	12450815	+	379	-3.67	0.000195073	0.36	5.09	upInhPGCLC
L2b_dup526	L2b	L2	LINE	1	12462030	12462412	-	383	-3.07	3.96775e-11	1.93	18.25	upInhPGCLC
MIRc_dup407	MIRc	MIR	SINE	1	12462425	12462636	-	212	-4.36	1.02826e-17	2.39	51.32	upInhPGCLC
AluJb_dup967	AluJb	Alu	SINE	1	12463470	12463750	+	281	-2.06	0.0134874	0.65	2.43	upInhPGCLC
MIRc_dup408	MIRc	MIR	SINE	1	12463757	12463996	+	240	-3.08	4.4776e-05	0.45	3.92	upInhPGCLC
AluSc_dup202	AluSc	Alu	SINE	1	12465855	12466148	+	294	-3.1	0.000399772	0.3	2.71	upInhPGCLC
AluSx_dup968	AluSx	Alu	SINE	1	12471020	12471316	+	297	-3.71	5.11989e-10	2.85	38.92	upInhPGCLC
MIR_dup760	MIR	MIR	SINE	1	12479469	12479678	-	210	-2.78	0.00339215	0.66	5.03	upInhPGCLC
AluSx3_dup213	AluSx3	Alu	SINE	1	12487328	12487634	+	307	-3.17	0.000105125	0.43	4.11	upInhPGCLC
MLT1A_dup44	MLT1A	ERVL-MaLR	LTR	1	12498618	12498954	-	337	-3.58	8.13283e-05	0.35	4.82	upInhPGCLC
AluJb_dup970	AluJb	Alu	SINE	1	12500823	12501058	+	236	-2.95	0.000655609	0.46	3.84	upInhPGCLC
L2c_dup359	L2c	L2	LINE	1	12501630	12502031	-	402	-3.91	0.00286167	0.29	5.41	upInhPGCLC
L2c_dup360	L2c	L2	LINE	1	12502178	12502381	-	204	-2.64	0.0377244	0.26	2.02	upInhPGCLC
MIR1_Amn_dup75	MIR1_Amn	MIR	SINE	1	12507274	12507408	+	135	-3.45	0.0001508	0.31	3.26	upInhPGCLC
AluSc8_dup156	AluSc8	Alu	SINE	1	12508424	12508707	+	284	-3.28	0.0319687	0.16	2.45	upInhPGCLC
MER117_dup17	MER117	hAT-Charlie	DNA	1	12572624	12572742	-	119	-2.3	1.11727e-05	2.25	10.55	upInhPGCLC
Charlie4z_dup28	Charlie4z	hAT-Charlie	DNA	1	12604008	12604158	+	151	-3.02	0.0281402	0.22	2.36	upInhPGCLC
L3_dup146	L3	CR1	LINE	1	12608728	12609064	-	337	-2.24	0.00119786	0.99	3.77	upInhPGCLC
L2a_dup774	L2a	L2	LINE	1	12609182	12609256	+	75	-3.18	0.0214886	0.21	2.29	upInhPGCLC
AluSz_dup743	AluSz	Alu	SINE	1	12613763	12614070	-	308	-2.48	0.000973817	0.74	3.58	upInhPGCLC
AluJb_dup992	AluJb	Alu	SINE	1	12656859	12657165	+	307	-3.91	3.37296e-10	0.33	6.37	upInhPGCLC
AluSx3_dup214	AluSx3	Alu	SINE	1	12696166	12696463	-	298	-3.45	0.0496934	0.09	2	upInhPGCLC
Tigger7_dup12	Tigger7	TcMar-Tigger	DNA	1	12696654	12696872	+	219	-5.12	0.0207714	0.09	7.29	upInhPGCLC
Charlie4a_dup19	Charlie4a	hAT-Charlie	DNA	1	12700083	12700420	+	338	-5.12	3.20984e-12	0.62	22.36	upInhPGCLC
AluJb_dup1002	AluJb	Alu	SINE	1	12700446	12700687	-	242	-5.55	1.8583e-07	0.18	11.64	upInhPGCLC
L1PA15_dup9	L1PA15	L1	LINE	1	12700695	12701120	+	426	-4.59	2.29318e-07	0.15	4.92	upInhPGCLC
Arthur1B_dup9	Arthur1B	hAT-Tip100	DNA	1	12702778	12702903	-	126	-5.14	0.00467461	0.02	5.94	upInhPGCLC
MIR_dup784	MIR	MIR	SINE	1	12703297	12703454	+	158	-6.04	1.683e-39	1.34	86.6	upInhPGCLC
MIRc_dup414	MIRc	MIR	SINE	1	12703460	12703527	-	68	-5.64	2.79823e-49	0.87	45.03	upInhPGCLC
LTR10F	LTR10F	ERV1	LTR	1	12703944	12704434	-	491	-3.2	2.82512e-35	4.26	40.46	upInhPGCLC
HERVIP10F-int_dup6	HERVIP10F-int	ERV1	LTR	1	12704435	12705235	-	801	-2.64	1.82512e-33	36.48	229.01	upInhPGCLC
MER11D_dup1	MER11D	ERVK	LTR	1	12705236	12706103	+	868	-5.53	5.87555e-37	1.9	87.59	upInhPGCLC
HERVIP10F-int_dup7	HERVIP10F-int	ERV1	LTR	1	12706104	12707851	-	1748	-4.54	2.57264e-57	8.31	192.27	upInhPGCLC
AluY_dup760	AluY	Alu	SINE	1	12707852	12708145	+	294	-5.36	7.53363e-38	1.06	41.82	upInhPGCLC
HERVIP10F-int_dup8	HERVIP10F-int	ERV1	LTR	1	12708146	12713280	-	5135	-4.83	1.24304e-75	27.44	782.78	upInhPGCLC
HERVH-int_dup13	HERVH-int	ERV1	LTR	1	12713282	12713437	-	156	-3.41	0.00346718	0.09	2.15	upInhPGCLC
LTR7	LTR7	ERV1	LTR	1	12713729	12714137	+	409	-2.9	0.000811198	0.36	3.32	upInhPGCLC
AluJb_dup1006	AluJb	Alu	SINE	1	12738792	12739094	+	303	-2.57	0.0340377	0.27	2.08	upInhPGCLC
AluSz_dup751	AluSz	Alu	SINE	1	12747065	12747368	-	304	-3.16	0.0132918	0.15	2.24	upInhPGCLC
HERVK-int_dup1	HERVK-int	ERVK	LTR	1	12780115	12784947	-	4833	-6.94	1.30333e-178	5.92	718.15	upInhPGCLC
AluSz6_dup312	AluSz6	Alu	SINE	1	12852967	12853240	+	274	-2.92	0.00177184	0.37	2.56	upInhPGCLC
AluSx_dup1000	AluSx	Alu	SINE	1	12945706	12946010	+	305	-3.13	3.20469e-17	1.41	14.19	upInhPGCLC
AluY_dup771	AluY	Alu	SINE	1	13229749	13230056	+	308	-4.44	4.84348e-05	0.02	3.68	upInhPGCLC
AluJb_dup1064	AluJb	Alu	SINE	1	13232052	13232323	+	272	-3.78	1.06957e-06	0.17	3	upInhPGCLC
AluY_dup774	AluY	Alu	SINE	1	13248934	13249206	-	273	-2.24	0.00872444	0.44	3.06	upInhPGCLC
SVA_E_dup3	SVA_E	SVA	Retroposon	1	13328939	13330093	+	1155	-3	6.01038e-10	1.75	13.64	upInhPGCLC
LTR5B_dup15	LTR5B	ERVK	LTR	1	13361260	13362257	+	998	-5.9	6.59998e-25	0.03	9.93	upInhPGCLC
AluY_dup778	AluY	Alu	SINE	1	13376032	13376337	+	306	-5.2	1.73698e-15	0.06	7.42	upInhPGCLC
AluSc_dup231	AluSc	Alu	SINE	1	13427463	13427772	+	310	-2.68	0.000467861	0.38	2.83	upInhPGCLC
L1PA4_dup57	L1PA4	L1	LINE	1	13449656	13450103	+	448	-2.96	0.000370679	0.53	3.56	upInhPGCLC
MLT1A_dup45	MLT1A	ERVL-MaLR	LTR	1	13474934	13475305	-	372	-9.23	2.5328e-109	0.5	288.79	upInhPGCLC
AluJr4_dup121	AluJr4	Alu	SINE	1	13477556	13477832	+	277	-4.24	0.000234485	0.11	3.53	upInhPGCLC
MIR_dup796	MIR	MIR	SINE	1	13478234	13478488	-	255	-4.45	0.0206342	0.06	4.24	upInhPGCLC
AluSz_dup811	AluSz	Alu	SINE	1	13490148	13490458	-	311	-4.15	0.0132859	0.13	3.97	upInhPGCLC
L2a_dup807	L2a	L2	LINE	1	13496638	13497221	-	584	-4.52	0.0206528	0.02	3.91	upInhPGCLC
AluSx_dup1078	AluSx	Alu	SINE	1	13500001	13500269	+	269	-2.87	9.05911e-05	0.37	3.31	upInhPGCLC
AluSx1_dup969	AluSx1	Alu	SINE	1	13507550	13507856	+	307	-2.93	0.0440209	0.13	1.93	upInhPGCLC
MIR3_dup318	MIR3	MIR	SINE	1	13535401	13535566	+	166	-6.48	0.00186602	0	14.52	upInhPGCLC
AluJr_dup533	AluJr	Alu	SINE	1	13542662	13542797	-	136	-6.84	0.000423578	0.04	20.68	upInhPGCLC
AluSx1_dup971	AluSx1	Alu	SINE	1	13542859	13543090	-	232	-3.81	3.14418e-08	0.27	4.71	upInhPGCLC
AluSq2_dup476	AluSq2	Alu	SINE	1	13544844	13545145	-	302	-3.75	0.0001038	0.22	3.42	upInhPGCLC
MLT1F_dup12	MLT1F	ERVL-MaLR	LTR	1	13545967	13546452	-	486	-5.94	0.00304763	0.02	10.47	upInhPGCLC
AluY_dup796	AluY	Alu	SINE	1	13546512	13546787	+	276	-3.99	0.0252919	0.14	3.59	upInhPGCLC
AluSg_dup281	AluSg	Alu	SINE	1	13548609	13548909	+	301	-3.95	0.00126726	0.12	3.51	upInhPGCLC
MSTD_dup46	MSTD	ERVL-MaLR	LTR	1	13549123	13549483	-	361	-5.74	0.00258881	0.02	9.04	upInhPGCLC
AluJo_dup630	AluJo	Alu	SINE	1	13549888	13550184	-	297	-4.86	0.000462531	0.12	6.18	upInhPGCLC
L1MEd_dup107	L1MEd	L1	LINE	1	13550891	13551415	+	525	-6.81	2.1087e-10	0.04	19.81	upInhPGCLC
L1MEd_dup108	L1MEd	L1	LINE	1	13551504	13551981	+	478	-5.19	0.000345606	0.08	7.04	upInhPGCLC
AluJb_dup1099	AluJb	Alu	SINE	1	13551982	13552249	+	268	-6.88	0.000508894	0	19.05	upInhPGCLC
AluSx3_dup252	AluSx3	Alu	SINE	1	13552278	13552529	+	252	-4.31	0.0375877	0.04	3.54	upInhPGCLC
AluY_dup797	AluY	Alu	SINE	1	13552677	13552977	+	301	-4.96	1.21409e-15	0.19	8.03	upInhPGCLC
L1MEd_dup112	L1MEd	L1	LINE	1	13552978	13553639	+	662	-7.39	8.65323e-52	0.07	30.86	upInhPGCLC
MIR_dup805	MIR	MIR	SINE	1	13553642	13553739	+	98	-5.67	4.6058e-05	0	8.05	upInhPGCLC
AluSp_dup401	AluSp	Alu	SINE	1	13555297	13555609	+	313	-3.15	4.57985e-06	0.62	5.37	upInhPGCLC
MamRTE1_dup22	MamRTE1	RTE-Bo.B	LINE	1	13556201	13556628	-	428	-6.98	1.21479e-45	0.12	28.75	upInhPGCLC
AluSp_dup402	AluSp	Alu	SINE	1	13557270	13557578	+	309	-4.91	0.0247583	0.05	5.43	upInhPGCLC
AluSz_dup815	AluSz	Alu	SINE	1	13558967	13559258	+	292	-4.95	1.36227e-08	0.05	5.88	upInhPGCLC
MER2_dup26	MER2	TcMar-Tigger	DNA	1	13559259	13559529	+	271	-6.19	0.0136975	0	11.8	upInhPGCLC
LTR10F_dup1	LTR10F	ERV1	LTR	1	13559651	13560150	+	500	-4.93	8.37617e-13	0.23	8.72	upInhPGCLC
HERVIP10FH-int_dup2	HERVIP10FH-int	ERV1	LTR	1	13560151	13560780	+	630	-5.64	0.000580769	0.04	8.91	upInhPGCLC
LTR7B_dup3	LTR7B	ERV1	LTR	1	13560841	13561228	+	388	-2.73	0.000764646	0.38	2.83	upInhPGCLC
HERVH-int_dup16	HERVH-int	ERV1	LTR	1	13561229	13561744	+	516	-5.1	8.1602e-21	0.25	11.18	upInhPGCLC
HERVH-int_dup18	HERVH-int	ERV1	LTR	1	13564108	13564912	+	805	-2.81	2.94052e-39	21.73	153.99	upInhPGCLC
HERVH-int_dup19	HERVH-int	ERV1	LTR	1	13564902	13566541	+	1640	-3.69	6.07769e-32	7.06	90.98	upInhPGCLC
HERVH-int_dup20	HERVH-int	ERV1	LTR	1	13566535	13567107	+	573	-2.72	5.93425e-06	0.64	4.29	upInhPGCLC
LTR7B_dup4	LTR7B	ERV1	LTR	1	13567108	13567494	+	387	-3.21	0.000535037	0.22	2.79	upInhPGCLC
HERVIP10FH-int_dup4	HERVIP10FH-int	ERV1	LTR	1	13568060	13568521	+	462	-6.05	0.000349159	0.08	12.56	upInhPGCLC
HERVIP10FH-int_dup5	HERVIP10FH-int	ERV1	LTR	1	13568811	13572722	+	3912	-4.43	7.27424e-72	2.94	64.94	upInhPGCLC
L2a_dup814	L2a	L2	LINE	1	13584939	13585109	+	171	-5.24	3.74915e-28	0.72	26.29	upInhPGCLC
MIRb_dup918	MIRb	MIR	SINE	1	13586695	13586760	-	66	-3.52	5.90093e-12	0.67	7.28	upInhPGCLC
AluSx4_dup67	AluSx4	Alu	SINE	1	13586786	13587070	+	285	-5.82	2.42114e-33	0.54	31.1	upInhPGCLC
AluJb_dup1101	AluJb	Alu	SINE	1	13588690	13588964	-	275	-3.4	2.62242e-05	0.3	3.08	upInhPGCLC
L2b_dup563	L2b	L2	LINE	1	13588987	13589073	-	87	-4.81	5.94805e-20	0.4	11.13	upInhPGCLC
MIR_dup806	MIR	MIR	SINE	1	13589474	13589710	-	237	-3.33	4.62747e-41	5.87	59.02	upInhPGCLC
AluSz_dup816	AluSz	Alu	SINE	1	13589844	13590127	-	284	-4.57	1.03756e-15	0.49	11.54	upInhPGCLC
L2b_dup564	L2b	L2	LINE	1	13590462	13590624	-	163	-4.22	9.90713e-14	0.68	14.14	upInhPGCLC
AluSg_dup282	AluSg	Alu	SINE	1	13590942	13591229	-	288	-3.51	6.20607e-48	11.13	124.97	upInhPGCLC
AluJo_dup632	AluJo	Alu	SINE	1	13591706	13591854	-	149	-2.74	1.0997e-31	6.55	42.06	upInhPGCLC
L1MB7_dup120	L1MB7	L1	LINE	1	13591860	13592543	-	684	-3.33	2.63732e-21	2.37	23.29	upInhPGCLC
AluSp_dup406	AluSp	Alu	SINE	1	13592544	13592849	-	306	-3.86	6.26347e-27	1.05	14.96	upInhPGCLC
L1MB7_dup121	L1MB7	L1	LINE	1	13592850	13593059	-	210	-5.17	2.72057e-14	0.32	11.76	upInhPGCLC
MIRb_dup919	MIRb	MIR	SINE	1	13594545	13594703	+	159	-4.28	1.03228e-06	0.23	5.24	upInhPGCLC
AluY_dup800	AluY	Alu	SINE	1	13594706	13595024	+	319	-3.12	6.96189e-06	0.56	4.79	upInhPGCLC
AluSx1_dup972	AluSx1	Alu	SINE	1	13595916	13596217	+	302	-3.82	1.06284e-17	0.85	12.37	upInhPGCLC
L2b_dup565	L2b	L2	LINE	1	13596250	13596301	-	52	-3.76	2.75877e-10	0.6	8.78	upInhPGCLC
AluJr_dup537	AluJr	Alu	SINE	1	13597724	13597981	+	258	-4.03	0.000553023	0.09	3.27	upInhPGCLC
AluSz6_dup342	AluSz6	Alu	SINE	1	13598012	13598316	-	305	-4.08	1.15318e-28	3.28	55.38	upInhPGCLC
L2a_dup815	L2a	L2	LINE	1	13598793	13598935	-	143	-5.17	3.51375e-10	0.11	7.3	upInhPGCLC
AluSc_dup235	AluSc	Alu	SINE	1	13599012	13599311	-	300	-4.69	1.37366e-10	0.35	8.46	upInhPGCLC
AluSx1_dup973	AluSx1	Alu	SINE	1	13599374	13599658	-	285	-4.13	5.32115e-11	0.27	5.37	upInhPGCLC
AluSq2_dup477	AluSq2	Alu	SINE	1	13600372	13600664	-	293	-5.11	1.77491e-07	0.28	9.67	upInhPGCLC
MER31B_dup14	MER31B	ERV1	LTR	1	13600686	13600932	-	247	-5.92	9.81371e-24	0.26	17.49	upInhPGCLC
AluSz6_dup343	AluSz6	Alu	SINE	1	13601363	13601656	-	294	-3.59	4.53577e-08	0.64	7.5	upInhPGCLC
AluY_dup801	AluY	Alu	SINE	1	13602074	13602339	+	266	-3.17	1.10798e-13	1.87	17.28	upInhPGCLC
AluSq2_dup478	AluSq2	Alu	SINE	1	13603135	13603402	+	268	-3.56	2.08277e-05	0.2	3.2	upInhPGCLC
AluSg4_dup46	AluSg4	Alu	SINE	1	13603592	13603886	-	295	-5.15	1.05153e-25	0.49	17.66	upInhPGCLC
AluSc_dup236	AluSc	Alu	SINE	1	13605629	13605920	-	292	-2.57	0.00186802	0.54	2.67	upInhPGCLC
AluSq_dup170	AluSq	Alu	SINE	1	13606010	13606302	-	293	-4.12	4.66451e-05	0.19	4.47	upInhPGCLC
AluJr_dup538	AluJr	Alu	SINE	1	13606521	13606710	+	190	-4.86	0.00381114	0.11	6.2	upInhPGCLC
MER6B	MER6B	TcMar-Tigger	DNA	1	13607463	13607624	-	162	-3.99	4.22455e-06	0.16	3.48	upInhPGCLC
Charlie10_dup2	Charlie10	hAT-Charlie	DNA	1	13607686	13607823	-	138	-5.03	4.24747e-18	0.43	13.09	upInhPGCLC
AluSq_dup171	AluSq	Alu	SINE	1	13607824	13608123	+	300	-2.51	1.83034e-14	6.55	34.76	upInhPGCLC
Charlie10_dup3	Charlie10	hAT-Charlie	DNA	1	13608124	13608199	-	76	-2.23	4.54069e-15	4.65	22.75	upInhPGCLC
L2a_dup817	L2a	L2	LINE	1	13608399	13608581	+	183	-2.67	1.55451e-21	11.85	78.33	upInhPGCLC
LTR10B	LTR10B	ERV1	LTR	1	13608613	13608903	-	291	-2.53	1.04813e-31	12.94	72.41	upInhPGCLC
L1MB2_dup22	L1MB2	L1	LINE	1	13609429	13609784	-	356	-3.09	1.68703e-08	1.28	9.96	upInhPGCLC
AluSp_dup407	AluSp	Alu	SINE	1	13609785	13610092	+	308	-3.14	1.99672e-06	0.8	7.37	upInhPGCLC
L1MB2_dup23	L1MB2	L1	LINE	1	13610093	13610235	-	143	-2.54	2.26661e-06	1.39	7.38	upInhPGCLC
AluY_dup802	AluY	Alu	SINE	1	13610941	13611248	+	308	-3.23	9.2409e-21	1.84	17.72	upInhPGCLC
AluJo_dup634	AluJo	Alu	SINE	1	13614504	13614802	+	299	-4.29	4.56649e-31	3.78	72.69	upInhPGCLC
AluSc5_dup37	AluSc5	Alu	SINE	1	13615278	13615585	-	308	-4.51	5.13824e-29	1.25	27.49	upInhPGCLC
AluSc_dup237	AluSc	Alu	SINE	1	13617474	13617670	-	197	-5.8	4.49699e-112	29.46	1642.58	upInhPGCLC
AluSx4_dup68	AluSx4	Alu	SINE	1	13618238	13618534	-	297	-3.7	0.00903127	0.11	2.65	upInhPGCLC
AluSc8_dup181	AluSc8	Alu	SINE	1	13621760	13622053	+	294	-3.4	1.50896e-09	0.65	7.91	upInhPGCLC
MamRep605_dup15	MamRep605	LTR	LTR?	1	13622086	13622312	+	227	-2.44	5.21736e-05	2.64	14.72	upInhPGCLC
LTR33_dup29	LTR33	ERVL	LTR	1	13624186	13624464	+	279	-2.23	0.00495896	1.18	4.99	upInhPGCLC
AluSx1_dup974	AluSx1	Alu	SINE	1	13629152	13629431	+	280	-2.53	0.0168903	0.46	2.33	upInhPGCLC
AluY_dup806	AluY	Alu	SINE	1	13640489	13640797	+	309	-3.02	0.000327119	0.24	2.31	upInhPGCLC
MLT1A1_dup25	MLT1A1	ERVL-MaLR	LTR	1	13640798	13640940	-	143	-2.89	0.0232961	0.19	1.77	upInhPGCLC
L2b_dup567	L2b	L2	LINE	1	13640941	13641301	-	361	-2.51	1.3815e-06	3.17	17.87	upInhPGCLC
AluSx_dup1090	AluSx	Alu	SINE	1	13672563	13672872	-	310	-3.47	0.00135502	0.17	2.18	upInhPGCLC
AluSc_dup240	AluSc	Alu	SINE	1	13712551	13712787	+	237	-2.23	0.00122545	1.35	5.7	upInhPGCLC
L2a_dup830	L2a	L2	LINE	1	13719406	13719524	-	119	-2.15	0.0472054	0.39	1.84	upInhPGCLC
AluSz_dup819	AluSz	Alu	SINE	1	13725214	13725504	-	291	-2.75	0.0113291	0.43	2.61	upInhPGCLC
AluSx_dup1092	AluSx	Alu	SINE	1	13727271	13727549	-	279	-2.41	0.00179725	0.48	1.94	upInhPGCLC
AluJb_dup1109	AluJb	Alu	SINE	1	13736102	13736420	-	319	-4.34	2.35158e-05	0.14	4.53	upInhPGCLC
MER58B_dup46	MER58B	hAT-Charlie	DNA	1	13737202	13737494	+	293	-2.56	0.000647856	0.67	3.48	upInhPGCLC
L2b_dup573	L2b	L2	LINE	1	13751984	13752099	-	116	-2.04	0.0433952	0.53	1.85	upInhPGCLC
MIRc_dup429	MIRc	MIR	SINE	1	13752781	13752944	+	164	-2.38	3.51097e-05	1.67	9.98	upInhPGCLC
L2a_dup838	L2a	L2	LINE	1	13753856	13754099	-	244	-2.92	0.000100975	0.67	5.08	upInhPGCLC
MIRb_dup930	MIRb	MIR	SINE	1	13760570	13760765	+	196	-2.62	2.92941e-10	2.31	14.11	upInhPGCLC
L2a_dup841	L2a	L2	LINE	1	13778134	13778240	+	107	-4.38	2.2381e-08	0.56	10.87	upInhPGCLC
AluY_dup823	AluY	Alu	SINE	1	13785824	13786135	-	312	-3.3	4.70186e-06	0.63	5.61	upInhPGCLC
MIR3_dup324	MIR3	MIR	SINE	1	13788879	13788980	+	102	-2.17	0.01968	0.54	1.97	upInhPGCLC
MIR_dup817	MIR	MIR	SINE	1	13790918	13791104	-	187	-2.13	2.60985e-05	1.43	5.33	upInhPGCLC
MER117_dup19	MER117	hAT-Charlie	DNA	1	13795896	13796032	+	137	-2.05	0.0456993	0.43	1.47	upInhPGCLC
MER5A_dup87	MER5A	hAT-Charlie	DNA	1	13797721	13797826	+	106	-2.05	0.00484309	0.76	2.31	upInhPGCLC
AluSc5_dup39	AluSc5	Alu	SINE	1	13910227	13910517	+	291	-2.93	0.000581865	0.32	2.32	upInhPGCLC
AluSx1_dup995	AluSx1	Alu	SINE	1	14436462	14436738	+	277	-3.74	0.000272483	0.18	3.5	upInhPGCLC
MIRb_dup1035	MIRb	MIR	SINE	1	14597398	14597581	+	184	-3.59	7.96505e-09	0.66	7.37	upInhPGCLC
L1ME4a_dup112	L1ME4a	L1	LINE	1	14601138	14601256	+	119	-3.05	1.7932e-08	0.82	5.49	upInhPGCLC
MIRc_dup468	MIRc	MIR	SINE	1	14605801	14605936	-	136	-2.18	1.82578e-07	1.36	6	upInhPGCLC
MIR_dup905	MIR	MIR	SINE	1	14605937	14606128	-	192	-2.61	2.35767e-11	1.82	11.39	upInhPGCLC
MIRb_dup1036	MIRb	MIR	SINE	1	14606141	14606215	-	75	-2.24	0.000180671	0.99	4.99	upInhPGCLC
MER20_dup101	MER20	hAT-Charlie	DNA	1	14606711	14606928	-	218	-3.41	2.76527e-13	1.7	16.51	upInhPGCLC
L2a_dup924	L2a	L2	LINE	1	14606959	14607089	+	131	-2.8	2.21022e-11	2.44	16.08	upInhPGCLC
MIRb_dup1037	MIRb	MIR	SINE	1	14607869	14608119	-	251	-2.9	2.57057e-14	4.29	33.97	upInhPGCLC
MIRc_dup469	MIRc	MIR	SINE	1	14609707	14609868	-	162	-3.72	1.38182e-07	0.48	5.91	upInhPGCLC
AluJo_dup651	AluJo	Alu	SINE	1	14611451	14611705	+	255	-3.26	7.37737e-13	1.84	17.86	upInhPGCLC
MIRc_dup470	MIRc	MIR	SINE	1	14612401	14612450	+	50	-4.35	7.58291e-10	0.4	8.38	upInhPGCLC
MER20_dup102	MER20	hAT-Charlie	DNA	1	14612630	14612829	-	200	-3.43	2.29391e-11	2.2	23.7	upInhPGCLC
MIRb_dup1039	MIRb	MIR	SINE	1	14612830	14612865	+	36	-3.95	7.00008e-15	1.14	18.35	upInhPGCLC
Charlie23a_dup5	Charlie23a	hAT-Charlie	DNA	1	14613514	14613776	-	263	-2.63	1.01674e-18	10.33	63.98	upInhPGCLC
MIR_dup907	MIR	MIR	SINE	1	14614819	14615067	+	249	-3.34	4.37769e-09	0.98	9.55	upInhPGCLC
AluSz6_dup355	AluSz6	Alu	SINE	1	14615343	14615640	+	298	-3.45	7.58379e-14	1.39	15.73	upInhPGCLC
MIR3_dup362	MIR3	MIR	SINE	1	14616102	14616278	-	177	-3.32	2.26841e-13	1.06	11.71	upInhPGCLC
Tigger1a_Art_dup5	Tigger1a_Art	TcMar-Tigger	DNA	1	14617394	14617559	-	166	-2.72	4.4294e-07	0.81	5.31	upInhPGCLC
MIR_dup908	MIR	MIR	SINE	1	14617560	14617669	+	110	-4.01	1.31178e-14	0.87	13.46	upInhPGCLC
L2c_dup426	L2c	L2	LINE	1	14618755	14619111	-	357	-4.43	5.91756e-15	1.33	29.27	upInhPGCLC
AluJr_dup548	AluJr	Alu	SINE	1	14619203	14619498	-	296	-4.25	8.44043e-30	5.85	112.57	upInhPGCLC
MIR_dup911	MIR	MIR	SINE	1	14620659	14620886	+	228	-3.82	1.38639e-09	0.83	11.84	upInhPGCLC
THE1B_dup131	THE1B	ERVL-MaLR	LTR	1	14621576	14621919	+	344	-3.17	1.96959e-12	1.99	18.35	upInhPGCLC
AluY_dup861	AluY	Alu	SINE	1	14622409	14622705	+	297	-3.38	6.66116e-11	0.63	6.28	upInhPGCLC
AluSc8_dup191	AluSc8	Alu	SINE	1	14624141	14624448	+	308	-2.74	1.10386e-08	1.33	7.94	upInhPGCLC
MIRb_dup1041	MIRb	MIR	SINE	1	14626414	14626513	-	100	-3.51	5.7627e-12	1.67	19.55	upInhPGCLC
L2a_dup925	L2a	L2	LINE	1	14626994	14627508	-	515	-4.44	5.75623e-13	1.59	35.66	upInhPGCLC
L2b_dup630	L2b	L2	LINE	1	14627506	14627669	+	164	-4.13	8.51356e-15	1.01	18.7	upInhPGCLC
AluSx1_dup1002	AluSx1	Alu	SINE	1	14628840	14629146	-	307	-2.29	0.012055	0.41	2.43	upInhPGCLC
AluJo_dup652	AluJo	Alu	SINE	1	14630405	14630522	+	118	-4.23	2.72859e-09	0.58	10.82	upInhPGCLC
MIRc_dup471	MIRc	MIR	SINE	1	14630547	14630678	+	132	-2.97	1.36988e-08	1.48	11.6	upInhPGCLC
MIRb_dup1043	MIRb	MIR	SINE	1	14630720	14630913	+	194	-2.9	2.97609e-12	4.01	30.68	upInhPGCLC
MLT1K_dup103	MLT1K	ERVL-MaLR	LTR	1	14631010	14631106	+	97	-2.83	1.76619e-06	1.62	11.07	upInhPGCLC
AluSx1_dup1003	AluSx1	Alu	SINE	1	14632917	14633216	-	300	-3.71	5.82032e-13	0.91	12.58	upInhPGCLC
Tigger14a_dup4	Tigger14a	TcMar-Tigger	DNA	1	14633684	14633815	-	132	-2.41	1.2107e-09	2.99	15.22	upInhPGCLC
MIR_dup912	MIR	MIR	SINE	1	14634932	14635141	+	210	-3.78	0.00270182	0.13	3.23	upInhPGCLC
MER20_dup103	MER20	hAT-Charlie	DNA	1	14635282	14635405	-	124	-5.67	1.31458e-08	0.37	19.16	upInhPGCLC
MER20_dup104	MER20	hAT-Charlie	DNA	1	14635770	14635882	+	113	-2.1	0.000441692	2.41	10.5	upInhPGCLC
MIR3_dup364	MIR3	MIR	SINE	1	14636088	14636293	+	206	-4.54	7.20074e-13	0.38	8.33	upInhPGCLC
MIR_dup913	MIR	MIR	SINE	1	14636530	14636653	-	124	-2.83	1.05862e-08	1.89	12.8	upInhPGCLC
MIRb_dup1044	MIRb	MIR	SINE	1	14637290	14637548	-	259	-4.86	1.51467e-05	0.24	8.1	upInhPGCLC
MER5B_dup68	MER5B	hAT-Charlie	DNA	1	14637570	14637699	-	130	-4.62	2.63599e-15	0.6	14.77	upInhPGCLC
MLT1C_dup234	MLT1C	ERVL-MaLR	LTR	1	14637803	14638254	-	452	-6.11	5.31288e-27	3.06	212.34	upInhPGCLC
AluSx_dup1117	AluSx	Alu	SINE	1	14638291	14638598	+	308	-5	3.17096e-12	0.99	32.73	upInhPGCLC
L2_dup241	L2	L2	LINE	1	14638739	14639132	+	394	-3.88	1.15595e-21	4.49	68.7	upInhPGCLC
L2c_dup428	L2c	L2	LINE	1	14640687	14640918	+	232	-2.87	1.24893e-06	1.11	8.66	upInhPGCLC
AluY_dup862	AluY	Alu	SINE	1	14644352	14644660	-	309	-3.25	0.000460907	0.28	2.86	upInhPGCLC
L1PA14_dup21	L1PA14	L1	LINE	1	14644661	14645919	-	1259	-4.35	2.66111e-18	2.46	51.18	upInhPGCLC
L1ME1_dup177	L1ME1	L1	LINE	1	14645920	14646242	+	323	-3.94	6.83022e-11	0.74	11.49	upInhPGCLC
AluJb_dup1135	AluJb	Alu	SINE	1	14646265	14646432	+	168	-4.08	1.27014e-09	0.83	13.71	upInhPGCLC
MER20_dup105	MER20	hAT-Charlie	DNA	1	14646540	14646754	-	215	-3.57	1.06997e-06	1.46	17.68	upInhPGCLC
Charlie8_dup12	Charlie8	hAT-Charlie	DNA	1	14647641	14647759	-	119	-2.72	3.16249e-07	1.42	8.74	upInhPGCLC
MIR_dup914	MIR	MIR	SINE	1	14649306	14649449	-	144	-2.98	6.47226e-16	4.5	36.56	upInhPGCLC
MIRb_dup1046	MIRb	MIR	SINE	1	14650059	14650129	-	71	-2.11	2.85759e-07	2.15	9.83	upInhPGCLC
AluJo_dup653	AluJo	Alu	SINE	1	14650273	14650569	+	297	-2.19	4.70282e-20	10.11	46.8	upInhPGCLC
L2c_dup429	L2c	L2	LINE	1	14653016	14653082	-	67	-3.78	6.38666e-05	0.18	2.85	upInhPGCLC
MER102b_dup13	MER102b	hAT-Charlie	DNA	1	14653307	14653667	-	361	-3.48	4.3388e-16	3.97	43.33	upInhPGCLC
MER20_dup107	MER20	hAT-Charlie	DNA	1	14653833	14654003	-	171	-2.95	2.79037e-11	1.42	10.26	upInhPGCLC
AluSq2_dup496	AluSq2	Alu	SINE	1	14654004	14654308	+	305	-3.09	8.55869e-06	0.64	5.24	upInhPGCLC
LTR32_dup1	LTR32	ERVL	LTR	1	14655794	14656237	-	444	-5.2	2.09078e-12	1.23	46.33	upInhPGCLC
MER81_dup23	MER81	hAT-Blackjack	DNA	1	14656265	14656373	+	109	-3.02	7.40334e-09	1.24	11.04	upInhPGCLC
MER5A_dup105	MER5A	hAT-Charlie	DNA	1	14657384	14657523	-	140	-5.84	8.36902e-05	0.09	11.55	upInhPGCLC
L2b_dup631	L2b	L2	LINE	1	14657700	14657814	+	115	-3.39	0.000108396	0.2	2.98	upInhPGCLC
MIR_dup916	MIR	MIR	SINE	1	14658210	14658358	+	149	-2.32	3.34695e-16	8.06	40.87	upInhPGCLC
MIRb_dup1050	MIRb	MIR	SINE	1	14660277	14660367	-	91	-2.33	4.80573e-06	1.57	7.69	upInhPGCLC
MER96B_dup14	MER96B	hAT-Tip100	DNA	1	14660406	14660518	-	113	-3.51	5.30738e-07	0.72	8.44	upInhPGCLC
MIRb_dup1051	MIRb	MIR	SINE	1	14660565	14660662	-	98	-3.06	2.33574e-12	2.71	22.38	upInhPGCLC
MIRb_dup1053	MIRb	MIR	SINE	1	14661926	14662103	+	178	-3.92	0.000390826	0.23	3.89	upInhPGCLC
L2a_dup927	L2a	L2	LINE	1	14662785	14662850	-	66	-2.13	0.0042797	0.94	3.79	upInhPGCLC
AluJo_dup654	AluJo	Alu	SINE	1	14662982	14663256	-	275	-3.21	9.70089e-21	4.17	37.66	upInhPGCLC
MER5B_dup70	MER5B	hAT-Charlie	DNA	1	14664954	14665019	+	66	-2.05	0.000646618	0.85	3.76	upInhPGCLC
MIR_dup917	MIR	MIR	SINE	1	14665628	14665757	+	130	-3.73	1.12661e-14	1.07	14.85	upInhPGCLC
MLT1C_dup235	MLT1C	ERVL-MaLR	LTR	1	14666474	14666739	-	266	-5.83	9.04299e-08	0.32	19.92	upInhPGCLC
AluSc_dup250	AluSc	Alu	SINE	1	14666740	14666995	-	256	-3.92	4.87738e-07	0.41	6.24	upInhPGCLC
MLT1C_dup236	MLT1C	ERVL-MaLR	LTR	1	14666996	14667170	-	175	-3.31	3.63023e-12	1.7	17.73	upInhPGCLC
MER20_dup109	MER20	hAT-Charlie	DNA	1	14669288	14669420	+	133	-2.81	1.72809e-10	3.39	23.49	upInhPGCLC
AluJr_dup549	AluJr	Alu	SINE	1	14669463	14669775	+	313	-2.88	1.16897e-23	11.17	81.7	upInhPGCLC
MER5A_dup107	MER5A	hAT-Charlie	DNA	1	14670494	14670670	-	177	-3.25	0.0136682	0.21	2.52	upInhPGCLC
L2a_dup928	L2a	L2	LINE	1	14671192	14671380	+	189	-3.92	1.82845e-07	0.49	7.78	upInhPGCLC
MLT1N2_dup19	MLT1N2	ERVL-MaLR	LTR	1	14672612	14673102	-	491	-2.58	5.40937e-06	0.94	5.48	upInhPGCLC
MIR3_dup367	MIR3	MIR	SINE	1	14674033	14674190	-	158	-2.85	5.87249e-06	0.67	4.84	upInhPGCLC
MIRc_dup472	MIRc	MIR	SINE	1	14676332	14676522	+	191	-3.44	1.13819e-08	0.71	7.45	upInhPGCLC
L1MB7_dup134	L1MB7	L1	LINE	1	14676525	14676971	+	447	-2.74	3.36433e-10	2.32	14.5	upInhPGCLC
MIRb_dup1055	MIRb	MIR	SINE	1	14677064	14677216	-	153	-3.45	1.81824e-09	1.2	12.14	upInhPGCLC
MIR3_dup368	MIR3	MIR	SINE	1	14678009	14678063	+	55	-3.6	7.56006e-05	0.15	3.18	upInhPGCLC
MLT2B3_dup22	MLT2B3	ERVL	LTR	1	14678064	14678620	+	557	-2.84	5.7126e-10	1.76	12.8	upInhPGCLC
MIR3_dup369	MIR3	MIR	SINE	1	14678621	14678718	+	98	-3.07	0.00257631	0.39	3.81	upInhPGCLC
L2a_dup929	L2a	L2	LINE	1	14678866	14678998	-	133	-4.17	5.83407e-06	0.97	18.23	upInhPGCLC
MER74B_dup7	MER74B	ERVL	LTR	1	14679076	14679633	-	558	-4.78	1.45564e-15	1.57	44.6	upInhPGCLC
MIR_dup918	MIR	MIR	SINE	1	14679635	14679821	-	187	-4	6.32012e-09	1.37	21.93	upInhPGCLC
MER5A	MER5A	hAT-Charlie	DNA	1	14680017	14680095	+	79	-3.08	6.56314e-10	1.98	16.1	upInhPGCLC
L1ME2_dup89	L1ME2	L1	LINE	1	14680138	14680458	-	321	-3.9	5.72673e-21	2.4	37.21	upInhPGCLC
L1PA8_dup70	L1PA8	L1	LINE	1	14680454	14680813	-	360	-4.3	2.38279e-14	0.52	11.85	upInhPGCLC
MSTB_dup46	MSTB	ERVL-MaLR	LTR	1	14680814	14681237	-	424	-3.91	1.29185e-19	2.49	37.68	upInhPGCLC
L1PA8_dup71	L1PA8	L1	LINE	1	14681238	14681399	-	162	-3.31	2.37608e-08	0.65	6.27	upInhPGCLC
AluY_dup864	AluY	Alu	SINE	1	14681665	14681985	-	321	-2.05	1.63626e-08	2.26	8.91	upInhPGCLC
L1MB3_dup140	L1MB3	L1	LINE	1	14681986	14682286	-	301	-2.67	6.8702e-09	2.35	14.68	upInhPGCLC
AluJb_dup1136	AluJb	Alu	SINE	1	14682287	14682587	-	301	-2.14	4.15654e-09	10.5	46.31	upInhPGCLC
MIRc_dup473	MIRc	MIR	SINE	1	14684249	14684414	+	166	-3.87	0.00320249	0.13	3.32	upInhPGCLC
MLT1D_dup144	MLT1D	ERVL-MaLR	LTR	1	14684443	14684958	-	516	-2.78	0.000143398	0.74	4.99	upInhPGCLC
LTR16C_dup20	LTR16C	ERVL	LTR	1	14685052	14685515	-	464	-4.03	0.000631087	0.51	8.28	upInhPGCLC
Tigger13a_dup15	Tigger13a	TcMar-Tigger	DNA	1	14685516	14685662	+	147	-2.14	0.028344	0.39	2.02	upInhPGCLC
Tigger13a_dup16	Tigger13a	TcMar-Tigger	DNA	1	14685652	14685860	+	209	-2.96	3.71063e-05	1.04	9.02	upInhPGCLC
MIRb_dup1056	MIRb	MIR	SINE	1	14685880	14686063	-	184	-4.38	6.55987e-11	0.81	18.34	upInhPGCLC
AluSc_dup251	AluSc	Alu	SINE	1	14686067	14686362	-	296	-3.8	1.88622e-08	0.94	14.27	upInhPGCLC
L2b_dup636	L2b	L2	LINE	1	14687237	14687564	-	328	-3.35	1.1252e-07	0.57	6.31	upInhPGCLC
MIR3_dup370	MIR3	MIR	SINE	1	14688225	14688351	+	127	-4.52	6.75722e-08	0.63	14.95	upInhPGCLC
AluSz6_dup359	AluSz6	Alu	SINE	1	14691484	14691791	-	308	-2.67	1.61056e-10	2.73	16.61	upInhPGCLC
Tigger2b_Pri_dup4	Tigger2b_Pri	TcMar-Tigger	DNA	1	14692425	14692541	-	117	-2.6	0.0155589	0.36	1.73	upInhPGCLC
AluSz6_dup360	AluSz6	Alu	SINE	1	14692650	14692942	+	293	-2.76	2.85743e-06	0.78	4.19	upInhPGCLC
MIR_dup919	MIR	MIR	SINE	1	14694622	14694826	+	205	-2.34	1.34559e-05	1.31	6.29	upInhPGCLC
L2c_dup431	L2c	L2	LINE	1	14694895	14694994	-	100	-2.9	7.97946e-10	2.01	15.07	upInhPGCLC
AluSg_dup297	AluSg	Alu	SINE	1	14695511	14695803	-	293	-2.63	0.000888849	0.4	2.72	upInhPGCLC
MER5A_dup109	MER5A	hAT-Charlie	DNA	1	14696626	14696812	-	187	-4.5	1.43518e-08	0.73	16.87	upInhPGCLC
AluJo_dup655	AluJo	Alu	SINE	1	14697009	14697359	+	351	-2.69	3.65083e-13	2.43	14.42	upInhPGCLC
AluSg_dup298	AluSg	Alu	SINE	1	14700250	14700484	+	235	-3.54	9.97579e-05	0.32	3.35	upInhPGCLC
AluJb_dup1137	AluJb	Alu	SINE	1	14701512	14701812	+	301	-3	1.43453e-06	0.77	6.96	upInhPGCLC
Charlie4z_dup37	Charlie4z	hAT-Charlie	DNA	1	14702367	14702454	+	88	-2.02	8.51006e-10	19.4	81.73	upInhPGCLC
MIR_dup920	MIR	MIR	SINE	1	14702941	14703122	-	182	-3.71	0.00416817	0.12	2.68	upInhPGCLC
THE1C_dup55	THE1C	ERVL-MaLR	LTR	1	14703249	14703625	+	377	-4.18	4.9907e-15	0.84	15.63	upInhPGCLC
AluJr_dup552	AluJr	Alu	SINE	1	14703626	14703909	+	284	-3.03	6.4212e-09	1.12	8.94	upInhPGCLC
LTR33_dup37	LTR33	ERVL	LTR	1	14704756	14704905	+	150	-2.92	1.43722e-08	1.38	10.19	upInhPGCLC
MLT1B_dup155	MLT1B	ERVL-MaLR	LTR	1	14704997	14705302	-	306	-2.1	3.05465e-15	8.84	37.5	upInhPGCLC
MER1A_dup25	MER1A	hAT-Charlie	DNA	1	14705862	14706403	+	542	-2.39	1.99489e-11	15.21	82.49	upInhPGCLC
MLT1B_dup156	MLT1B	ERVL-MaLR	LTR	1	14706632	14706743	-	112	-3	7.39288e-05	1.06	9.74	upInhPGCLC
LTR33_dup38	LTR33	ERVL	LTR	1	14706771	14706817	+	47	-2.81	5.80608e-07	0.96	7.22	upInhPGCLC
MIR_dup921	MIR	MIR	SINE	1	14709062	14709249	-	188	-2.19	3.15919e-07	2.71	10.93	upInhPGCLC
MIRc_dup474	MIRc	MIR	SINE	1	14709822	14709998	-	177	-3.02	3.40664e-13	6.19	50.25	upInhPGCLC
L2a_dup933	L2a	L2	LINE	1	14710078	14710208	-	131	-2.7	5.63814e-16	6.01	39.63	upInhPGCLC
L2a_dup934	L2a	L2	LINE	1	14710208	14710897	+	690	-2.48	2.13348e-11	4.64	27.21	upInhPGCLC
MLT1F2_dup37	MLT1F2	ERVL-MaLR	LTR	1	14711462	14711953	+	492	-4.57	4.51976e-17	0.93	23.04	upInhPGCLC
L2a_dup935	L2a	L2	LINE	1	14711954	14712338	-	385	-4.47	4.50763e-22	4.14	92.09	upInhPGCLC
MLT1H2_dup27	MLT1H2	ERVL-MaLR	LTR	1	14713131	14713333	-	203	-3.86	3.76661e-10	0.75	10.68	upInhPGCLC
MER20_dup111	MER20	hAT-Charlie	DNA	1	14713461	14713657	+	197	-2.45	1.43044e-06	1.49	8.13	upInhPGCLC
AluJo_dup656	AluJo	Alu	SINE	1	14713659	14713983	+	325	-5.73	0.000452409	0.14	11.9	upInhPGCLC
L2c_dup432	L2c	L2	LINE	1	14716332	14716635	+	304	-5.11	9.01868e-21	2.86	100.19	upInhPGCLC
L2a_dup936	L2a	L2	LINE	1	14717239	14717357	-	119	-3.93	1.48439e-09	0.72	11.4	upInhPGCLC
MLT1C_dup237	MLT1C	ERVL-MaLR	LTR	1	14717360	14717695	-	336	-3.91	3.13168e-12	0.74	11.64	upInhPGCLC
L2c_dup433	L2c	L2	LINE	1	14719045	14719216	+	172	-2.82	3.49784e-05	0.85	5.85	upInhPGCLC
L2a_dup937	L2a	L2	LINE	1	14719268	14719557	-	290	-2.17	0.000210329	1.77	7.11	upInhPGCLC
L2a_dup938	L2a	L2	LINE	1	14719860	14720020	-	161	-3.9	0.0154024	0.05	2.77	upInhPGCLC
THE1C_dup56	THE1C	ERVL-MaLR	LTR	1	14721124	14721498	+	375	-3.35	5.97322e-10	2.04	21.98	upInhPGCLC
L1MC4a_dup52	L1MC4a	L1	LINE	1	14721601	14721871	+	271	-3.11	1.32499e-14	2.59	22.58	upInhPGCLC
AluSz_dup832	AluSz	Alu	SINE	1	14721872	14722179	+	308	-2.55	3.29728e-14	3.96	24.06	upInhPGCLC
L1MC5_dup76	L1MC5	L1	LINE	1	14722640	14722827	-	188	-3.25	9.37382e-08	0.76	8.57	upInhPGCLC
AluJb_dup1139	AluJb	Alu	SINE	1	14722845	14723152	+	308	-4.76	1.34408e-07	1.16	32.24	upInhPGCLC
L2a_dup939	L2a	L2	LINE	1	14723819	14723921	-	103	-2.2	0.000317763	0.86	3.88	upInhPGCLC
MER5A_dup110	MER5A	hAT-Charlie	DNA	1	14726707	14726876	+	170	-3.53	2.39046e-11	1.44	17.21	upInhPGCLC
MER1A_dup28	MER1A	hAT-Charlie	DNA	1	14728318	14728464	-	147	-3.1	6.34002e-05	0.41	3.4	upInhPGCLC
MER5B_dup71	MER5B	hAT-Charlie	DNA	1	14728519	14728636	-	118	-5.35	3.53909e-14	0.24	11.38	upInhPGCLC
MIR_dup923	MIR	MIR	SINE	1	14728743	14728890	+	148	-4.3	1.12449e-06	0.35	8.21	upInhPGCLC
MIR_dup924	MIR	MIR	SINE	1	14730449	14730648	-	200	-5.25	3.96242e-05	0.19	10.13	upInhPGCLC
MIR3_dup371	MIR3	MIR	SINE	1	14730805	14730868	-	64	-4.48	5.09914e-06	0.12	5.41	upInhPGCLC
MIR_dup925	MIR	MIR	SINE	1	14731538	14731711	-	174	-2.81	0.0266133	0.21	1.74	upInhPGCLC
MIR_dup926	MIR	MIR	SINE	1	14731737	14731945	+	209	-4.38	0.0151588	0.15	4.99	upInhPGCLC
MER119_dup7	MER119	hAT-Charlie	DNA	1	14731959	14732356	+	398	-4.03	1.94896e-13	1.52	25.83	upInhPGCLC
MER119_dup8	MER119	hAT-Charlie	DNA	1	14732667	14732867	+	201	-3.01	0.00512296	0.26	2.02	upInhPGCLC
AluSp_dup426	AluSp	Alu	SINE	1	14734297	14734610	-	314	-2.64	0.0263092	0.23	1.65	upInhPGCLC
AluYk4_dup5	AluYk4	Alu	SINE	1	14735060	14735359	-	300	-6.79	2.90271e-45	0.26	33.91	upInhPGCLC
MER5A_dup112	MER5A	hAT-Charlie	DNA	1	14736618	14736687	-	70	-3.74	0.000259062	0.35	4.32	upInhPGCLC
L2a_dup941	L2a	L2	LINE	1	14736854	14737296	-	443	-4.27	3.41744e-14	0.8	16.36	upInhPGCLC
MLT1O_dup15	MLT1O	ERVL-MaLR	LTR	1	14737361	14737453	+	93	-3.67	0.000112649	0.33	4.93	upInhPGCLC
MLT1E1A_dup11	MLT1E1A	ERVL-MaLR	LTR	1	14737505	14738061	-	557	-5.2	1.31539e-06	0.47	18.21	upInhPGCLC
L2b_dup638	L2b	L2	LINE	1	14741204	14741308	+	105	-4.42	8.6802e-09	0.25	5.84	upInhPGCLC
L2a_dup942	L2a	L2	LINE	1	14742154	14742272	+	119	-3.49	4.65382e-12	1.93	22.46	upInhPGCLC
L2b_dup639	L2b	L2	LINE	1	14742280	14742398	+	119	-3.13	1.61889e-06	0.56	5.78	upInhPGCLC
AluSz_dup834	AluSz	Alu	SINE	1	14743153	14743443	+	291	-3.04	3.91575e-10	2.18	17.3	upInhPGCLC
MIRb_dup1061	MIRb	MIR	SINE	1	14744226	14744379	-	154	-3.29	3.4607e-07	0.46	4.28	upInhPGCLC
L2c_dup434	L2c	L2	LINE	1	14746499	14746625	-	127	-4.2	0.016849	0.15	4.02	upInhPGCLC
MIRc_dup475	MIRc	MIR	SINE	1	14748372	14748451	+	80	-3.58	3.08345e-07	0.35	5.09	upInhPGCLC
MIR_dup929	MIR	MIR	SINE	1	14748484	14748621	+	138	-2.69	6.47152e-06	1.99	13.78	upInhPGCLC
MIR_dup930	MIR	MIR	SINE	1	14748658	14748803	+	146	-2.5	4.65126e-13	7.29	42.54	upInhPGCLC
MIRc_dup476	MIRc	MIR	SINE	1	14749768	14749927	+	160	-3.93	4.75714e-06	0.2	3.61	upInhPGCLC
L1MD2_dup33	L1MD2	L1	LINE	1	14749929	14750212	+	284	-2.11	1.28752e-05	3.16	14.73	upInhPGCLC
MIR_dup931	MIR	MIR	SINE	1	14751408	14751666	-	259	-4.25	0.000977306	0.4	7.61	upInhPGCLC
MER117_dup22	MER117	hAT-Charlie	DNA	1	14751715	14751878	-	164	-2.85	0.00608281	0.47	3.92	upInhPGCLC
MSTB1_dup36	MSTB1	ERVL-MaLR	LTR	1	14751879	14752279	-	401	-2.32	4.25222e-08	3.69	18.7	upInhPGCLC
MIR3_dup373	MIR3	MIR	SINE	1	14752320	14752400	-	81	-2.86	8.8206e-06	0.93	6.34	upInhPGCLC
MLT1A1_dup27	MLT1A1	ERVL-MaLR	LTR	1	14752401	14752771	-	371	-2.92	3.03208e-12	5.92	44.1	upInhPGCLC
MIRb_dup1063	MIRb	MIR	SINE	1	14754755	14754950	+	196	-2.8	2.04765e-05	1.07	7.62	upInhPGCLC
AluJb_dup1140	AluJb	Alu	SINE	1	14754960	14755272	+	313	-2.08	0.000447112	1.46	5.57	upInhPGCLC
MIRb_dup1065	MIRb	MIR	SINE	1	14759688	14759799	+	112	-3.7	1.85095e-09	0.57	6.48	upInhPGCLC
LTR16A2_dup5	LTR16A2	ERVL	LTR	1	14759801	14760282	+	482	-4.32	3.43179e-35	1.17	23.57	upInhPGCLC
MIRb_dup1066	MIRb	MIR	SINE	1	14760331	14760394	-	64	-3.67	0.000186616	0.38	5.2	upInhPGCLC
L2b_dup641	L2b	L2	LINE	1	14760525	14760671	+	147	-2.58	1.84992e-06	1.17	8.11	upInhPGCLC
MER58A_dup71	MER58A	hAT-Charlie	DNA	1	14760823	14761045	-	223	-2.95	9.02793e-11	2.44	18.71	upInhPGCLC
L2b_dup643	L2b	L2	LINE	1	14761046	14761526	+	481	-3.73	8.11511e-22	4.93	66.7	upInhPGCLC
AluY_dup865	AluY	Alu	SINE	1	14762444	14762752	+	309	-3.29	0.00164938	0.25	2.82	upInhPGCLC
L2a_dup944	L2a	L2	LINE	1	14764209	14764635	+	427	-3.31	1.01138e-07	0.75	7.79	upInhPGCLC
LTR16B_dup1	LTR16B	ERVL	LTR	1	14765498	14765883	-	386	-3.83	8.76653e-12	1.37	19.8	upInhPGCLC
LTR16C_dup21	LTR16C	ERVL	LTR	1	14765980	14766276	-	297	-4.55	2.5411e-05	0.5	11.63	upInhPGCLC
L2c_dup435	L2c	L2	LINE	1	14766599	14766694	-	96	-3.64	0.0131136	0.11	2.74	upInhPGCLC
MIRb_dup1068	MIRb	MIR	SINE	1	14766749	14766905	+	157	-5.16	2.51131e-08	0.36	13.67	upInhPGCLC
MIRb_dup1069	MIRb	MIR	SINE	1	14768285	14768438	-	154	-4.22	2.9492e-17	1.11	22.59	upInhPGCLC
MER102b_dup14	MER102b	hAT-Charlie	DNA	1	14768706	14768937	-	232	-4.87	1.94403e-31	2.61	79.55	upInhPGCLC
AluSq2_dup499	AluSq2	Alu	SINE	1	14769358	14769653	-	296	-5.4	2.12129e-19	0.26	14.83	upInhPGCLC
L2b_dup644	L2b	L2	LINE	1	14769735	14770517	-	783	-4.8	2.71104e-42	7.7	216.42	upInhPGCLC
AluSx1_dup1006	AluSx1	Alu	SINE	1	14771543	14771849	+	307	-2.92	0.00155559	0.3	3.03	upInhPGCLC
AluJr_dup557	AluJr	Alu	SINE	1	14772200	14772479	+	280	-3.44	3.80252e-09	0.9	9.06	upInhPGCLC
L2a_dup945	L2a	L2	LINE	1	14772753	14772835	-	83	-3.82	0.00320509	0.09	2.67	upInhPGCLC
MIRb_dup1070	MIRb	MIR	SINE	1	14773528	14773618	+	91	-4.24	1.15758e-07	0.2	4.78	upInhPGCLC
MIRb_dup1071	MIRb	MIR	SINE	1	14774167	14774332	+	166	-3.1	2.11901e-23	11.89	104.36	upInhPGCLC
AluJr4_dup124	AluJr4	Alu	SINE	1	14774469	14774784	-	316	-3.25	0.000283443	0.33	2.95	upInhPGCLC
MIRb_dup1072	MIRb	MIR	SINE	1	14775295	14775494	-	200	-4.73	1.71665e-08	0.11	5.06	upInhPGCLC
AluSx_dup1119	AluSx	Alu	SINE	1	14776000	14776301	-	302	-3.73	1.9508e-06	0.36	5.6	upInhPGCLC
AluY_dup866	AluY	Alu	SINE	1	14777020	14777295	-	276	-3.66	0.00332222	0.16	3.07	upInhPGCLC
MIRb_dup1075	MIRb	MIR	SINE	1	14777296	14777417	-	122	-3.95	1.73122e-17	2.21	34.83	upInhPGCLC
L2a_dup946	L2a	L2	LINE	1	14777445	14777701	+	257	-5.12	6.33225e-27	1.29	46.34	upInhPGCLC
MER41B_dup14	MER41B	ERV1	LTR	1	14777711	14778169	-	459	-3.69	1.30982e-14	1.85	24.15	upInhPGCLC
MER72_dup7	MER72	ERV1	LTR	1	14778170	14778576	-	407	-4.58	1.72102e-18	1.39	33.21	upInhPGCLC
MLT1H1_dup20	MLT1H1	ERVL-MaLR	LTR	1	14778736	14779250	-	515	-3.82	2.12149e-07	0.61	8.58	upInhPGCLC
MIRb_dup1076	MIRb	MIR	SINE	1	14779960	14780068	-	109	-3.68	3.16412e-06	0.52	6.78	upInhPGCLC
L2b_dup646	L2b	L2	LINE	1	14780140	14780385	+	246	-3.03	3.47234e-05	0.58	4.36	upInhPGCLC
AluY_dup867	AluY	Alu	SINE	1	14781041	14781346	+	306	-4	3.54999e-07	0.44	6.3	upInhPGCLC
AluJo_dup661	AluJo	Alu	SINE	1	14781690	14781779	+	90	-3.8	0.000265104	0.18	3.44	upInhPGCLC
L2c_dup436	L2c	L2	LINE	1	14783493	14783928	-	436	-3.85	0.0473999	0.16	3.28	upInhPGCLC
MLT2C1_dup11	MLT2C1	ERVL	LTR	1	14783983	14784378	-	396	-3.24	2.72744e-07	1.54	13.48	upInhPGCLC
AluJb_dup1141	AluJb	Alu	SINE	1	14784477	14784766	+	290	-3.41	1.50284e-07	0.75	7.99	upInhPGCLC
MLT1O_dup16	MLT1O	ERVL-MaLR	LTR	1	14785099	14785225	-	127	-4.23	7.95466e-16	1.66	31.04	upInhPGCLC
MLT1O_dup17	MLT1O	ERVL-MaLR	LTR	1	14785303	14785430	-	128	-3.32	1.18039e-19	6.05	61.96	upInhPGCLC
MIR_dup934	MIR	MIR	SINE	1	14785632	14785739	+	108	-3.43	0.000104233	0.59	6.25	upInhPGCLC
MIR_dup936	MIR	MIR	SINE	1	14787396	14787607	+	212	-3.9	6.22788e-06	0.23	3.98	upInhPGCLC
MER45A_dup25	MER45A	hAT-Tip100	DNA	1	14788011	14788183	-	173	-3.23	0.00119087	0.31	3.28	upInhPGCLC
MamTip2_dup25	MamTip2	hAT-Tip100	DNA	1	14788809	14789064	+	256	-3.19	1.40106e-05	0.9	7.68	upInhPGCLC
AluSz_dup836	AluSz	Alu	SINE	1	14790721	14790990	-	270	-6.97	1.4066e-15	0.91	116.2	upInhPGCLC
L2b_dup648	L2b	L2	LINE	1	14792489	14792695	-	207	-3.66	5.52709e-05	0.35	5.28	upInhPGCLC
L2b_dup650	L2b	L2	LINE	1	14793147	14793240	-	94	-5.01	1.04405e-15	0.7	23.76	upInhPGCLC
MIR_dup937	MIR	MIR	SINE	1	14793402	14793656	+	255	-3.39	8.57356e-15	1.93	19.89	upInhPGCLC
MLT2A2_dup17	MLT2A2	ERVL	LTR	1	14794708	14795261	+	554	-4.14	1.00622e-15	2.72	47.39	upInhPGCLC
L2a_dup948	L2a	L2	LINE	1	14795654	14796014	+	361	-3.31	5.59046e-20	5.69	55.56	upInhPGCLC
MIR_dup938	MIR	MIR	SINE	1	14797922	14798142	-	221	-2.29	0.0496262	0.47	1.9	upInhPGCLC
AluY_dup868	AluY	Alu	SINE	1	14798390	14798733	-	344	-3.5	2.12757e-05	0.32	3.45	upInhPGCLC
AluJb_dup1142	AluJb	Alu	SINE	1	14798749	14799077	-	329	-2.58	0.00778747	0.52	2.58	upInhPGCLC
MLT1J2_dup24	MLT1J2	ERVL-MaLR	LTR	1	14805164	14805456	-	293	-2.55	0.00828773	0.47	2.69	upInhPGCLC
AluSx_dup1121	AluSx	Alu	SINE	1	14805477	14805762	+	286	-3.77	3.42268e-05	0.34	5.11	upInhPGCLC
UCON65	UCON65	UCON65	Unknown	1	14806328	14806450	+	123	-2.65	1.60265e-07	1.15	6.2	upInhPGCLC
LTR67B_dup17	LTR67B	ERVL	LTR	1	14806882	14807432	+	551	-4.53	0.0174856	0.08	4.45	upInhPGCLC
AluSz_dup837	AluSz	Alu	SINE	1	14808287	14808597	-	311	-3.3	1.71868e-07	0.67	6.78	upInhPGCLC
L2a_dup950	L2a	L2	LINE	1	14810234	14810493	+	260	-3.27	1.93978e-07	1.15	11.75	upInhPGCLC
MIRb_dup1084	MIRb	MIR	SINE	1	14810588	14810728	-	141	-5.44	0.000568167	0.17	10.75	upInhPGCLC
MamTip3_dup2	MamTip3	hAT-Tip100	DNA	1	14811959	14812139	+	181	-2.37	9.2808e-05	0.91	4.59	upInhPGCLC
MER91A_dup11	MER91A	hAT-Tip100	DNA	1	14812230	14812368	-	139	-2.37	8.66069e-05	1.04	5.35	upInhPGCLC
MIRc_dup482	MIRc	MIR	SINE	1	14813034	14813152	+	119	-4.26	0.019635	0.11	4.2	upInhPGCLC
MLT1G1_dup19	MLT1G1	ERVL-MaLR	LTR	1	14813198	14813640	+	443	-4.63	1.96766e-08	0.96	24.97	upInhPGCLC
MLT1E1A_dup12	MLT1E1A	ERVL-MaLR	LTR	1	14816179	14816561	-	383	-3.99	1.07352e-09	3	47.03	upInhPGCLC
MLT1E1A_dup13	MLT1E1A	ERVL-MaLR	LTR	1	14816855	14816931	-	77	-3.65	5.54339e-07	0.44	5.65	upInhPGCLC
MIRb_dup1088	MIRb	MIR	SINE	1	14816936	14817107	-	172	-2.74	2.16531e-08	3.21	21.34	upInhPGCLC
L2a_dup951	L2a	L2	LINE	1	14817233	14817348	+	116	-2.27	1.62993e-06	3.15	15.41	upInhPGCLC
LTR33_dup39	LTR33	ERVL	LTR	1	14818287	14818771	-	485	-4.82	6.47611e-12	0.51	14.18	upInhPGCLC
AluSq2_dup500	AluSq2	Alu	SINE	1	14818773	14819064	+	292	-4.42	3.03643e-09	1.15	25.15	upInhPGCLC
MLT2C2_dup8	MLT2C2	ERVL	LTR	1	14819305	14819706	+	402	-3.36	8.80092e-09	1.21	13.43	upInhPGCLC
AluSx1_dup1007	AluSx1	Alu	SINE	1	14819707	14820008	-	302	-2.93	0.000640511	0.4	2.54	upInhPGCLC
MLT1B_dup157	MLT1B	ERVL-MaLR	LTR	1	14821141	14821250	+	110	-3.41	0.0101251	0.18	2.45	upInhPGCLC
AluSx1_dup1008	AluSx1	Alu	SINE	1	14821251	14821528	+	278	-3.54	1.12957e-07	0.57	6.28	upInhPGCLC
MLT1B_dup158	MLT1B	ERVL-MaLR	LTR	1	14821529	14821781	+	253	-2.78	1.57078e-09	1.23	8.4	upInhPGCLC
MIR1_Amn_dup91	MIR1_Amn	MIR	SINE	1	14821782	14821954	-	173	-4.57	0.0041559	0.25	6.77	upInhPGCLC
AluSx_dup1122	AluSx	Alu	SINE	1	14823832	14824131	+	300	-2.94	0.00213447	0.36	2.71	upInhPGCLC
MIR_dup940	MIR	MIR	SINE	1	14825498	14825717	-	220	-2.81	2.71834e-06	1	6.7	upInhPGCLC
MLT1J_dup60	MLT1J	ERVL-MaLR	LTR	1	14828639	14829161	-	523	-2.45	1.63371e-10	2.99	14.54	upInhPGCLC
AluJo_dup662	AluJo	Alu	SINE	1	14829424	14829585	+	162	-3.89	0.00154002	0.1	3.13	upInhPGCLC
L2b_dup653	L2b	L2	LINE	1	14829646	14829830	-	185	-3.94	2.51942e-06	0.28	5.25	upInhPGCLC
MLT1K_dup107	MLT1K	ERVL-MaLR	LTR	1	14830087	14830443	-	357	-5.54	3.19615e-09	0.51	24.65	upInhPGCLC
MSTA_dup96	MSTA	ERVL-MaLR	LTR	1	14830471	14830862	-	392	-5.32	1.73945e-13	0.71	29.54	upInhPGCLC
MLT1K_dup108	MLT1K	ERVL-MaLR	LTR	1	14831839	14831912	-	74	-3.25	1.01163e-05	0.35	3.7	upInhPGCLC
AluSq2_dup501	AluSq2	Alu	SINE	1	14831913	14832211	+	299	-2.6	9.28231e-11	1.46	8.21	upInhPGCLC
MLT1K_dup109	MLT1K	ERVL-MaLR	LTR	1	14832212	14832479	-	268	-2.19	0.000112188	1.09	4.52	upInhPGCLC
MER30_dup27	MER30	hAT-Charlie	DNA	1	14832509	14832724	-	216	-2.84	0.000789045	0.39	3.56	upInhPGCLC
MER58B_dup53	MER58B	hAT-Charlie	DNA	1	14832741	14833006	+	266	-2.78	0.00121455	0.43	3.21	upInhPGCLC
LTR16C_dup22	LTR16C	ERVL	LTR	1	14833295	14833561	-	267	-2.13	0.0149854	0.79	3.77	upInhPGCLC
AluSx1_dup1009	AluSx1	Alu	SINE	1	14834034	14834335	-	302	-3.86	4.41312e-11	0.55	7.46	upInhPGCLC
MIRb_dup1090	MIRb	MIR	SINE	1	14835498	14835647	-	150	-7.13	1.86756e-07	0.13	31.09	upInhPGCLC
LTR79_dup33	LTR79	ERVL	LTR	1	14835855	14836246	-	392	-5.04	1.80577e-23	1.9	64.75	upInhPGCLC
AluJr_dup559	AluJr	Alu	SINE	1	14837551	14837853	-	303	-4.01	2.23299e-06	0.29	4.5	upInhPGCLC
MLT1A1_dup29	MLT1A1	ERVL-MaLR	LTR	1	14837960	14838325	-	366	-3.02	1.04524e-06	1.5	11.56	upInhPGCLC
L1ME3F_dup35	L1ME3F	L1	LINE	1	14838345	14838425	-	81	-3.78	3.11532e-05	0.27	3.73	upInhPGCLC
L2c_dup439	L2c	L2	LINE	1	14839537	14839800	+	264	-3.75	0.00090042	0.19	3.55	upInhPGCLC
MER63B_dup11	MER63B	hAT-Blackjack	DNA	1	14841614	14841725	+	112	-2.14	1.23337e-07	2.49	11.04	upInhPGCLC
L2a_dup955	L2a	L2	LINE	1	14841813	14842275	+	463	-2.07	7.93667e-09	6.65	28.71	upInhPGCLC
Tigger9a_dup8	Tigger9a	TcMar-Tigger	DNA	1	14849455	14849938	-	484	-2.51	4.82087e-05	0.91	5.9	upInhPGCLC
MSTB2_dup7	MSTB2	ERVL-MaLR	LTR	1	14854352	14854799	-	448	-3.14	1.97914e-05	1.12	10.13	upInhPGCLC
MIR_dup946	MIR	MIR	SINE	1	14855700	14855821	-	122	-3.6	0.000360797	0.31	4.31	upInhPGCLC
MIRb_dup1097	MIRb	MIR	SINE	1	14857078	14857242	+	165	-2.47	0.000345696	1.12	6.62	upInhPGCLC
AluJb_dup1145	AluJb	Alu	SINE	1	14857243	14857554	+	312	-3.67	9.59361e-13	1.76	24.09	upInhPGCLC
AluY_dup871	AluY	Alu	SINE	1	14858940	14859228	+	289	-2.28	4.34911e-05	0.79	4.16	upInhPGCLC
AluSx_dup1124	AluSx	Alu	SINE	1	14861097	14861390	+	294	-3.14	0.000295704	0.43	4.57	upInhPGCLC
L2c_dup443	L2c	L2	LINE	1	14863538	14863954	-	417	-2.82	6.28186e-07	1.42	10.38	upInhPGCLC
MIR_dup948	MIR	MIR	SINE	1	14864746	14864936	+	191	-3.42	1.84068e-05	0.64	7.56	upInhPGCLC
L3_dup165	L3	CR1	LINE	1	14865057	14865136	+	80	-3.02	0.0001805	0.41	3.59	upInhPGCLC
MLT1C_dup238	MLT1C	ERVL-MaLR	LTR	1	14865663	14866084	+	422	-3.47	2.75149e-10	2.29	26.92	upInhPGCLC
L2a_dup959	L2a	L2	LINE	1	14866087	14866225	+	139	-2.54	0.00315158	0.45	2.96	upInhPGCLC
AluJo_dup663	AluJo	Alu	SINE	1	14866447	14866740	+	294	-3.43	5.72418e-07	0.55	5.2	upInhPGCLC
MIR_dup949	MIR	MIR	SINE	1	14867473	14867587	+	115	-4.09	2.11947e-08	0.51	8.21	upInhPGCLC
AluSz_dup840	AluSz	Alu	SINE	1	14870335	14870638	-	304	-2.52	0.00258401	0.47	2.38	upInhPGCLC
L2-3_Crp_dup5	L2-3_Crp	L2	LINE	1	14874200	14874440	-	241	-2.05	0.0187489	0.92	4.78	upInhPGCLC
MIR_dup951	MIR	MIR	SINE	1	14876518	14876785	+	268	-2.03	0.000305214	1.88	8.61	upInhPGCLC
MLT1K_dup112	MLT1K	ERVL-MaLR	LTR	1	14876927	14877094	-	168	-3.1	6.47321e-05	0.42	2.99	upInhPGCLC
MER20_dup115	MER20	hAT-Charlie	DNA	1	14878251	14878467	-	217	-2.03	0.000247582	1.19	4.05	upInhPGCLC
MIRb_dup1102	MIRb	MIR	SINE	1	14879819	14880013	-	195	-2.63	0.00348634	0.49	2.67	upInhPGCLC
MIRb_dup1103	MIRb	MIR	SINE	1	14880207	14880407	-	201	-2.95	0.000831359	0.57	4.35	upInhPGCLC
AluSc_dup254	AluSc	Alu	SINE	1	14884112	14884402	+	291	-2.81	0.00305037	0.21	2.01	upInhPGCLC
L2a_dup962	L2a	L2	LINE	1	14885235	14885511	+	277	-3.67	1.70846e-06	0.58	8.27	upInhPGCLC
AluJo_dup664	AluJo	Alu	SINE	1	14885516	14885647	-	132	-2.16	0.0397202	0.44	2.42	upInhPGCLC
AluSp_dup431	AluSp	Alu	SINE	1	14886510	14886808	+	299	-2.57	3.21952e-08	2.42	14.38	upInhPGCLC
L2a_dup963	L2a	L2	LINE	1	14886859	14887001	+	143	-2.33	2.56648e-06	3.14	16.34	upInhPGCLC
AluY_dup872	AluY	Alu	SINE	1	14890841	14891142	-	302	-3.53	0.0470895	0.09	2.11	upInhPGCLC
L1PB1_dup24	L1PB1	L1	LINE	1	14891164	14891512	-	349	-2.7	0.000395815	0.65	3.79	upInhPGCLC
MIR_dup956	MIR	MIR	SINE	1	14897994	14898084	+	91	-4.08	0.0299591	0.17	4.23	upInhPGCLC
AluSx1_dup1012	AluSx1	Alu	SINE	1	14908259	14908571	+	313	-2.51	0.00501127	0.51	2.69	upInhPGCLC
AluSx1_dup1013	AluSx1	Alu	SINE	1	14908735	14908995	+	261	-2.15	0.0130697	0.52	2.64	upInhPGCLC
MER45A_dup26	MER45A	hAT-Tip100	DNA	1	14920623	14920773	-	151	-4.77	2.43766e-05	0.22	7.73	upInhPGCLC
MIRb_dup1114	MIRb	MIR	SINE	1	14925413	14925643	-	231	-2.78	9.06039e-07	0.79	6.33	upInhPGCLC
MIR_dup963	MIR	MIR	SINE	1	14925917	14926077	+	161	-4.21	1.82772e-08	0.59	11.98	upInhPGCLC
L2a_dup969	L2a	L2	LINE	1	14927265	14927572	-	308	-4.26	3.21743e-09	0.49	9.97	upInhPGCLC
MIRb_dup1115	MIRb	MIR	SINE	1	14928935	14929134	+	200	-2.26	0.0128782	0.4	2.18	upInhPGCLC
AluSz_dup843	AluSz	Alu	SINE	1	14931155	14931465	+	311	-5.32	0.00744191	0.09	7.96	upInhPGCLC
MER5A_dup117	MER5A	hAT-Charlie	DNA	1	14931620	14931692	-	73	-4.12	0.0166467	0.12	3.96	upInhPGCLC
MER3_dup48	MER3	hAT-Charlie	DNA	1	14932528	14932583	+	56	-3.2	0.0159751	0.13	1.85	upInhPGCLC
L1MB4_dup26	L1MB4	L1	LINE	1	14932801	14933076	-	276	-3.58	3.60507e-10	0.59	8	upInhPGCLC
AluSq2_dup503	AluSq2	Alu	SINE	1	14933092	14933392	-	301	-4.54	5.21205e-06	0.18	5.3	upInhPGCLC
AluSg7_dup72	AluSg7	Alu	SINE	1	14934200	14934504	-	305	-2.88	0.00562799	0.27	2.12	upInhPGCLC
MER5A_dup118	MER5A	hAT-Charlie	DNA	1	14935445	14935624	+	180	-3.31	0.000263034	0.37	3.31	upInhPGCLC
MIRc_dup493	MIRc	MIR	SINE	1	14936096	14936314	+	219	-5.28	5.08704e-13	0.18	9.94	upInhPGCLC
MER81_dup24	MER81	hAT-Blackjack	DNA	1	14936389	14936498	+	110	-4.53	2.5125e-13	0.33	8.31	upInhPGCLC
L2b_dup662	L2b	L2	LINE	1	14936638	14936735	-	98	-4.55	1.68566e-06	0.13	5.04	upInhPGCLC
MIRb_dup1117	MIRb	MIR	SINE	1	14938774	14938860	+	87	-3.67	0.0276557	0.07	2.47	upInhPGCLC
MLT1M_dup13	MLT1M	ERVL-MaLR	LTR	1	14940045	14940237	-	193	-3.8	0.0438685	0.04	2.42	upInhPGCLC
MIR_dup966	MIR	MIR	SINE	1	14943532	14943698	-	167	-5.66	0.000835549	0.1	10.12	upInhPGCLC
AluSx_dup1130	AluSx	Alu	SINE	1	14943791	14944096	+	306	-3.56	9.25971e-07	0.58	6.74	upInhPGCLC
MIR_dup969	MIR	MIR	SINE	1	14947595	14947804	+	210	-3.78	0.00356748	0.09	2.63	upInhPGCLC
MLT1K_dup116	MLT1K	ERVL-MaLR	LTR	1	14948156	14948650	-	495	-5.93	3.8895e-09	0.19	14.61	upInhPGCLC
AluSz_dup844	AluSz	Alu	SINE	1	14948875	14949155	+	281	-3.39	0.000349032	0.22	3.22	upInhPGCLC
MIR_dup970	MIR	MIR	SINE	1	14950993	14951122	+	130	-5.13	1.58336e-05	0.12	7.89	upInhPGCLC
MIR_dup971	MIR	MIR	SINE	1	14953382	14953624	+	243	-3.42	0.0150842	0.16	2.66	upInhPGCLC
MIRb_dup1121	MIRb	MIR	SINE	1	14962944	14963035	+	92	-3.59	0.000186694	0.14	2.44	upInhPGCLC
MIRb_dup1122	MIRb	MIR	SINE	1	14963253	14963420	-	168	-4.08	3.80126e-11	0.64	11.11	upInhPGCLC
MIR_dup972	MIR	MIR	SINE	1	14963523	14963601	+	79	-3.63	7.80011e-06	0.33	4.14	upInhPGCLC
L1PA8_dup72	L1PA8	L1	LINE	1	14963627	14964195	-	569	-2.81	7.79368e-08	1.11	8.35	upInhPGCLC
MIR_dup973	MIR	MIR	SINE	1	14964258	14964362	+	105	-4.94	5.74079e-16	0.23	8.18	upInhPGCLC
AluSz6_dup362	AluSz6	Alu	SINE	1	14965029	14965318	-	290	-5.75	2.41211e-13	0.77	40.73	upInhPGCLC
L1ME4a_dup114	L1ME4a	L1	LINE	1	14965473	14965673	-	201	-4.44	2.46765e-18	0.77	16.3	upInhPGCLC
Charlie1_dup14	Charlie1	hAT-Charlie	DNA	1	14965758	14965972	-	215	-3.91	1.70858e-07	0.21	3.66	upInhPGCLC
AluSz_dup845	AluSz	Alu	SINE	1	14965973	14966275	-	303	-3.77	0.000281521	0.11	3.13	upInhPGCLC
Charlie1_dup15	Charlie1	hAT-Charlie	DNA	1	14966276	14966673	-	398	-4.54	5.8241e-06	0.1	4.99	upInhPGCLC
AluSx_dup1131	AluSx	Alu	SINE	1	14966674	14966968	-	295	-4.89	7.83844e-10	0.17	6.67	upInhPGCLC
MLT1D_dup145	MLT1D	ERVL-MaLR	LTR	1	14967448	14967921	+	474	-4.72	8.61329e-21	0.64	16.71	upInhPGCLC
MER1A_dup29	MER1A	hAT-Charlie	DNA	1	14967922	14968462	-	541	-5.4	8.85846e-23	0.29	13.6	upInhPGCLC
MLT1D_dup146	MLT1D	ERVL-MaLR	LTR	1	14968463	14968514	+	52	-5.99	6.41002e-27	0.23	18.03	upInhPGCLC
AluSx1_dup1018	AluSx1	Alu	SINE	1	14969800	14970113	-	314	-3.62	1.12434e-09	0.41	5.52	upInhPGCLC
L1MD3_dup39	L1MD3	L1	LINE	1	14970123	14970243	-	121	-3.12	4.04496e-11	1.06	9.51	upInhPGCLC
MLT1H2_dup29	MLT1H2	ERVL-MaLR	LTR	1	14970251	14970358	-	108	-3.7	3.07931e-11	0.81	11.56	upInhPGCLC
AluSq2_dup505	AluSq2	Alu	SINE	1	14972517	14972814	-	298	-4.55	0.00746845	0.04	4.12	upInhPGCLC
MIRb_dup1125	MIRb	MIR	SINE	1	14972953	14973085	-	133	-4.52	7.79328e-27	2.37	54.53	upInhPGCLC
L2a_dup972	L2a	L2	LINE	1	14973218	14973299	-	82	-3.87	1.09202e-10	0.45	6.14	upInhPGCLC
MLT1H1_dup21	MLT1H1	ERVL-MaLR	LTR	1	14973848	14974339	-	492	-2.74	3.02866e-15	2.96	17.67	upInhPGCLC
MIR_dup974	MIR	MIR	SINE	1	14979683	14979873	+	191	-4.32	7.64011e-06	0.17	4.65	upInhPGCLC
AluSx_dup1132	AluSx	Alu	SINE	1	14979874	14980188	-	315	-3.18	6.82291e-06	0.36	4.07	upInhPGCLC
Zaphod2_dup6	Zaphod2	hAT-Tip100	DNA	1	14981391	14981444	-	54	-3.68	1.09098e-11	0.56	7.03	upInhPGCLC
MER91A_dup12	MER91A	hAT-Tip100	DNA	1	14981564	14981746	-	183	-3.53	6.14901e-08	0.44	4.51	upInhPGCLC
AluSq2_dup506	AluSq2	Alu	SINE	1	14983660	14983951	+	292	-3.76	0.00146567	0.12	3.06	upInhPGCLC
L1MC4_dup153	L1MC4	L1	LINE	1	14984397	14984858	+	462	-3.7	6.7251e-10	0.8	9.6	upInhPGCLC
AluJo_dup666	AluJo	Alu	SINE	1	14985287	14985556	+	270	-4.71	5.6162e-15	0.22	7.3	upInhPGCLC
AluSg_dup304	AluSg	Alu	SINE	1	14985723	14986032	+	310	-4.2	7.17368e-08	0.33	6.63	upInhPGCLC
L1MC4_dup156	L1MC4	L1	LINE	1	14986033	14986227	+	195	-5.19	0.000120534	0.03	6.42	upInhPGCLC
L2a_dup974	L2a	L2	LINE	1	14986957	14987212	-	256	-3.48	5.55339e-09	0.52	5.25	upInhPGCLC
L2a_dup975	L2a	L2	LINE	1	14987509	14987903	-	395	-4.64	1.58921e-13	0.34	9.87	upInhPGCLC
MIRb_dup1127	MIRb	MIR	SINE	1	14989967	14990141	-	175	-3.11	1.49623e-06	0.81	6.8	upInhPGCLC
MER58A_dup73	MER58A	hAT-Charlie	DNA	1	14990524	14990693	+	170	-4.18	0.000768912	0.1	3.45	upInhPGCLC
AluSx1_dup1020	AluSx1	Alu	SINE	1	14991071	14991375	+	305	-3.01	0.000589522	0.37	3.3	upInhPGCLC
L2b_dup667	L2b	L2	LINE	1	14996866	14997182	+	317	-5.34	7.58579e-16	0.17	9.48	upInhPGCLC
MIRb_dup1130	MIRb	MIR	SINE	1	14999219	14999409	+	191	-6.49	0.0152379	0.04	16.11	upInhPGCLC
MLT1D_dup148	MLT1D	ERVL-MaLR	LTR	1	15000004	15000447	+	444	-5.74	6.27748e-21	0.45	26.24	upInhPGCLC
MIR_dup980	MIR	MIR	SINE	1	15002452	15002588	+	137	-3.87	2.85122e-19	1.19	18.06	upInhPGCLC
MIR_dup981	MIR	MIR	SINE	1	15002623	15002693	-	71	-4.23	2.20414e-11	0.39	7.68	upInhPGCLC
AluSx1_dup1023	AluSx1	Alu	SINE	1	15002694	15003002	+	309	-2.97	1.38514e-14	2.24	17.58	upInhPGCLC
MIRb_dup1133	MIRb	MIR	SINE	1	15003228	15003276	+	49	-4.93	0.00490602	0.13	6.52	upInhPGCLC
L1MA10_dup14	L1MA10	L1	LINE	1	15003372	15003521	+	150	-3.42	9.58607e-08	0.59	6.83	upInhPGCLC
MER104_dup8	MER104	TcMar-Tc2	DNA	1	15004175	15004305	+	131	-3.68	0.00211	0.14	2.91	upInhPGCLC
MIRb_dup1134	MIRb	MIR	SINE	1	15004394	15004597	+	204	-2.84	0.0290363	0.16	1.67	upInhPGCLC
MIR_dup983	MIR	MIR	SINE	1	15004749	15004889	+	141	-4.42	5.19321e-10	0.32	6.98	upInhPGCLC
AluSz_dup848	AluSz	Alu	SINE	1	15005504	15005804	+	301	-4.73	0.0212679	0.04	4.68	upInhPGCLC
L2a_dup976	L2a	L2	LINE	1	15006558	15006774	-	217	-4.92	7.96777e-05	0.22	7.98	upInhPGCLC
AluY_dup884	AluY	Alu	SINE	1	15010387	15010689	-	303	-3.64	0.0129407	0.07	2.35	upInhPGCLC
L1MC5_dup78	L1MC5	L1	LINE	1	15010690	15010927	-	238	-3.79	1.92399e-10	0.58	8.4	upInhPGCLC
MIRb_dup1136	MIRb	MIR	SINE	1	15011133	15011254	-	122	-4.88	3.3293e-12	0.96	29.79	upInhPGCLC
MIRc_dup496	MIRc	MIR	SINE	1	15012089	15012265	-	177	-4.18	7.97214e-09	0.33	5.69	upInhPGCLC
AluSz6_dup365	AluSz6	Alu	SINE	1	15012640	15012935	+	296	-2.65	0.0078638	0.24	1.95	upInhPGCLC
MIR_dup984	MIR	MIR	SINE	1	15014914	15015082	+	169	-2.68	2.81284e-05	0.76	5	upInhPGCLC
AluSq2_dup508	AluSq2	Alu	SINE	1	15016290	15016585	-	296	-2.89	0.00195386	0.24	2.22	upInhPGCLC
AluSq2_dup509	AluSq2	Alu	SINE	1	15017522	15017815	+	294	-3.56	3.59053e-05	0.19	2.99	upInhPGCLC
L3_dup168	L3	CR1	LINE	1	15017902	15017951	+	50	-3.22	0.0301554	0.12	2.09	upInhPGCLC
LTR79_dup34	LTR79	ERVL	LTR	1	15018605	15018824	-	220	-4.93	3.59032e-13	0.16	7.88	upInhPGCLC
AluSz6_dup366	AluSz6	Alu	SINE	1	15019377	15019688	-	312	-2.31	0.000148016	0.67	3.5	upInhPGCLC
MIR_dup986	MIR	MIR	SINE	1	15019689	15019821	+	133	-3.97	0.00294891	0.04	2.96	upInhPGCLC
L1ME3A_dup91	L1ME3A	L1	LINE	1	15020264	15020784	-	521	-2.9	1.1771e-07	1.11	7.73	upInhPGCLC
L2a_dup979	L2a	L2	LINE	1	15023286	15024542	-	1257	-6.79	7.86346e-14	0.38	43.67	upInhPGCLC
AluSz_dup849	AluSz	Alu	SINE	1	15025841	15025926	+	86	-3.34	0.0195143	0.16	2.41	upInhPGCLC
AluJr_dup565	AluJr	Alu	SINE	1	15031602	15031907	-	306	-3.79	1.24342e-21	3.06	41.28	upInhPGCLC
L1MB8_dup107	L1MB8	L1	LINE	1	15031922	15032180	-	259	-3.81	1.2662e-12	0.87	11.93	upInhPGCLC
L1MB8_dup109	L1MB8	L1	LINE	1	15033250	15033736	-	487	-4.71	1.66595e-06	0.34	9.48	upInhPGCLC
AluSz_dup851	AluSz	Alu	SINE	1	15033737	15034038	-	302	-2.54	1.24164e-05	0.73	3.57	upInhPGCLC
L2b_dup673	L2b	L2	LINE	1	15035312	15035474	-	163	-3.16	0.0184894	0.15	2.19	upInhPGCLC
AluSz6_dup367	AluSz6	Alu	SINE	1	15035566	15035813	+	248	-4.11	0.00107438	0.1	3.75	upInhPGCLC
AluJb_dup1150	AluJb	Alu	SINE	1	15037971	15038280	+	310	-2.31	0.00515817	0.75	3.22	upInhPGCLC
MIR3_dup387	MIR3	MIR	SINE	1	15040026	15040186	-	161	-4.27	0.0394489	0.11	4.12	upInhPGCLC
AluY_dup887	AluY	Alu	SINE	1	15043634	15043885	-	252	-4.21	0.00883325	0.17	4.52	upInhPGCLC
MIRb_dup1143	MIRb	MIR	SINE	1	15045305	15045409	+	105	-5.08	0.00154329	0.11	6.89	upInhPGCLC
Tigger2a_dup10	Tigger2a	TcMar-Tigger	DNA	1	15045419	15045596	-	178	-3.56	9.18253e-06	0.17	2.98	upInhPGCLC
THE1D_dup49	THE1D	ERVL-MaLR	LTR	1	15045597	15045962	-	366	-4.39	3.97537e-09	0.37	8.69	upInhPGCLC
[truncated: 301,133+ more rows]
