# Supplementary material for: Human reproduction is regulated by retrotransposons derived from ancient Hominidae-specific viral infections
Source: Nat Commun. 2022 Jan 24;13:463. doi: 10.1038/s41467-022-28105-1 (PMC8786967; doi:10.1038/s41467-022-28105-1)
Supplement: Supplementary file 6 — Supplementary Data 3 [file 41467_2022_28105_MOESM6_ESM.xlsx]

## Sheet: TableS3
Table S3. List of up- or down-regulated DETEs in hPGCLCs compared with hESCs from SQuIRE quantification method. TE quntification was performed by SQuIRE v.0.9.9.92 (Yang et al., 2019). DETEs were processed using DESeq2 v1.26.0 (Love et al., 2014b). Only TE with RPKM mean in either control or treatment group greater than 1 were kept for further analysis. DETEs were obtained with at least 4-fold ch…
Column Name	Description
Dupid	Name of the TE copy.
TEid	Name of the TE subfamily.
family	Name of the TE family.
class	Name of the TE class.
Chr	Chromosome position of the feature.
Start	Start position of the feature in standard chromosomal coordinates.
End	End position of the feature in standard chromosomal coordinates.
Strand	Strand information of the feature. Defined as + (forward) or - (reverse).
Length	The sequence length (bp) of the feature.
log2FoldChange	The Log2 transfromed fold change (hESCs/hPGCLCs).
padj	The p adjust value.
hESCbaseman	The mean of normalized counts of hESC samples.
hPGCLCbasemean	The mean of normalized counts of hPGCLC samples.
type	The type of DETE (up-regulated DETE in hPGCLCs or down-regulated DETE in hPGCLCs).
Table S3. List of up- or down-regulated DETEs in hPGCLCs compared with hESCs from SQuIRE quantification method.
Dupid	TEid	family	class	Chr	Start	End	Strand	Length	log2FoldChange	padj	hESCbaseman	hPGCLCbasemean	type
chr1|18906|19048|L2a:L2:LINE|338|+	L2a	L2	LINE	chr1	18906	19048	+	143	-5.19	0.00540451	0.02	6.33	upInhPGCLC
chr1|19971|20405|L3:CR1:LINE|312|+	L3	CR1	LINE	chr1	19971	20405	+	435	-3.68	8.35663e-09	2.82	36.64	upInhPGCLC
chr1|20530|20679|Plat_L3:CR1:LINE|331|+	Plat_L3	CR1	LINE	chr1	20530	20679	+	150	-3.33	8.03718e-07	1.52	15.51	upInhPGCLC
chr1|23119|23371|MIR:MIR:SINE|282|-	MIR	MIR	SINE	chr1	23119	23371	-	253	-3.78	0.00088271	0.66	9.22	upInhPGCLC
chr1|23803|24038|L2b:L2:LINE|284|+	L2b	L2	LINE	chr1	23803	24038	+	236	-3.77	0.0257438	0.02	2.44	upInhPGCLC
chr1|92113|92392|MER4D1:ERV1:LTR|177|-	MER4D1	ERV1	LTR	chr1	92113	92392	-	280	-2.01	0.00746906	0.56	2.55	upInhPGCLC
chr1|123832|124404|L2c:L2:LINE|365|+	L2c	L2	LINE	chr1	123832	124404	+	573	-4.94	0.0186468	0.24	8.6	upInhPGCLC
chr1|127547|127657|L2a:L2:LINE|245|-	L2a	L2	LINE	chr1	127547	127657	-	111	-3.72	0.00371347	0.77	10.34	upInhPGCLC
chr1|128595|128893|AluSq2:Alu:SINE|121|-	AluSq2	Alu	SINE	chr1	128595	128893	-	299	-2.33	3.83187e-13	2.95	14.99	upInhPGCLC
chr1|134065|134374|AluSg:Alu:SINE|118|-	AluSg	Alu	SINE	chr1	134065	134374	-	310	-4.64	0.0213772	0.19	6.69	upInhPGCLC
chr1|139707|140127|MER1A:hAT-Charlie:DNA|143|-	MER1A	hAT-Charlie	DNA	chr1	139707	140127	-	421	-4.33	2.55473e-38	17.3	351.05	upInhPGCLC
chr1|140494|140784|AluJo:Alu:SINE|176|+	AluJo	Alu	SINE	chr1	140494	140784	+	291	-5.08	6.3962e-12	0.06	6.69	upInhPGCLC
chr1|140784|141290|MER21C:ERVL:LTR|222|+	MER21C	ERVL	LTR	chr1	140784	141290	+	507	-4.27	1.86423e-31	6.45	125.64	upInhPGCLC
chr1|141290|141597|AluJb:Alu:SINE|182|-	AluJb	Alu	SINE	chr1	141290	141597	-	308	-5.42	5.63679e-19	0.06	8.82	upInhPGCLC
chr1|141970|142271|MER21C:ERVL:LTR|222|+	MER21C	ERVL	LTR	chr1	141970	142271	+	302	-4.32	1.04593e-08	0.4	7.93	upInhPGCLC
chr1|142307|142506|MIRb:MIR:SINE|314|+	MIRb	MIR	SINE	chr1	142307	142506	+	200	-2.87	7.0116e-06	1.11	7.85	upInhPGCLC
chr1|143305|143430|AluJr:Alu:SINE|216|+	AluJr	Alu	SINE	chr1	143305	143430	+	126	-2	2.92e-06	2.88	11.62	upInhPGCLC
chr1|144234|144525|AluJb:Alu:SINE|158|+	AluJb	Alu	SINE	chr1	144234	144525	+	292	-6.65	3.31743e-05	0.04	18.76	upInhPGCLC
chr1|144605|144899|AluSp:Alu:SINE|99|+	AluSp	Alu	SINE	chr1	144605	144899	+	295	-2.65	0.00217878	2.72	17.35	upInhPGCLC
chr1|144986|145294|AluJr:Alu:SINE|179|+	AluJr	Alu	SINE	chr1	144986	145294	+	309	-4.75	4.44525e-17	0.73	20.48	upInhPGCLC
chr1|146051|146227|MLT1D:ERVL-MaLR:LTR|197|+	MLT1D	ERVL-MaLR	LTR	chr1	146051	146227	+	177	-4.22	5.98936e-05	0.11	3.89	upInhPGCLC
chr1|146228|146522|AluJr:Alu:SINE|235|+	AluJr	Alu	SINE	chr1	146228	146522	+	295	-5.3	3.73865e-25	0.5	21.25	upInhPGCLC
chr1|149395|149703|AluSq2:Alu:SINE|136|+	AluSq2	Alu	SINE	chr1	149395	149703	+	309	-2.77	7.61891e-10	1.96	12.83	upInhPGCLC
chr1|149864|150008|LTR37A:ERV1:LTR|281|-	LTR37A	ERV1	LTR	chr1	149864	150008	-	145	-4.48	0.00339282	0.1	4.92	upInhPGCLC
chr1|150153|150449|AluJo:Alu:SINE|247|-	AluJo	Alu	SINE	chr1	150153	150449	-	297	-3.1	0.0210399	0.38	3.02	upInhPGCLC
chr1|150711|151315|L2a:L2:LINE|259|+	L2a	L2	LINE	chr1	150711	151315	+	605	-4.45	1.3745e-06	0.68	15.24	upInhPGCLC
chr1|152275|152566|AluJr:Alu:SINE|203|+	AluJr	Alu	SINE	chr1	152275	152566	+	292	-5.57	2.08766e-19	0	8.36	upInhPGCLC
chr1|153735|154035|MER21C:ERVL:LTR|217|+	MER21C	ERVL	LTR	chr1	153735	154035	+	301	-2.5	0.00138564	1.42	8.8	upInhPGCLC
chr1|155144|155339|MIRb:MIR:SINE|311|+	MIRb	MIR	SINE	chr1	155144	155339	+	196	-4.33	0.0337891	0.09	4.23	upInhPGCLC
chr1|155994|156114|AluJb:Alu:SINE|208|-	AluJb	Alu	SINE	chr1	155994	156114	-	121	-3.57	4.63378e-08	0.29	4.5	upInhPGCLC
chr1|156116|156417|AluJo:Alu:SINE|226|-	AluJo	Alu	SINE	chr1	156116	156417	-	302	-3.48	0.000567244	0.16	2.75	upInhPGCLC
chr1|156456|156597|L1ME4b:L1:LINE|247|+	L1ME4b	L1	LINE	chr1	156456	156597	+	142	-3.75	0.033831	0.02	2.36	upInhPGCLC
chr1|156827|157135|AluJr:Alu:SINE|195|+	AluJr	Alu	SINE	chr1	156827	157135	+	309	-4.78	2.39358e-09	0.12	6.57	upInhPGCLC
chr1|157182|157358|AluSz:Alu:SINE|131|+	AluSz	Alu	SINE	chr1	157182	157358	+	177	-5.32	2.46129e-05	0.19	10.74	upInhPGCLC
chr1|158106|158214|MER8:TcMar-Tigger:DNA|188|-	MER8	TcMar-Tigger	DNA	chr1	158106	158214	-	109	-3.01	1.06837e-23	5.71	45.7	upInhPGCLC
chr1|158225|158370|AluJb:Alu:SINE|145|+	AluJb	Alu	SINE	chr1	158225	158370	+	146	-3.62	1.43427e-10	0.96	10.77	upInhPGCLC
chr1|158712|158996|AluJb:Alu:SINE|201|+	AluJb	Alu	SINE	chr1	158712	158996	+	285	-2.77	5.04612e-23	6.55	44.17	upInhPGCLC
chr1|162393|162711|MSTD:ERVL-MaLR:LTR|179|-	MSTD	ERVL-MaLR	LTR	chr1	162393	162711	-	319	-2.97	3.48511e-25	53.71	421.49	upInhPGCLC
chr1|163847|164153|AluSq2:Alu:SINE|150|+	AluSq2	Alu	SINE	chr1	163847	164153	+	307	-3.52	1.56722e-05	1.32	14.97	upInhPGCLC
chr1|164358|164695|AluSq2:Alu:SINE|107|+	AluSq2	Alu	SINE	chr1	164358	164695	+	338	-4.93	7.79859e-41	3.7	115.08	upInhPGCLC
chr1|165006|165310|AluSx1:Alu:SINE|151|+	AluSx1	Alu	SINE	chr1	165006	165310	+	305	-5.22	4.61759e-09	0.98	38.6	upInhPGCLC
chr1|168914|169342|MLT1D:ERVL-MaLR:LTR|227|+	MLT1D	ERVL-MaLR	LTR	chr1	168914	169342	+	429	-5.14	6.06517e-09	2.86	101.57	upInhPGCLC
chr1|174381|174517|AluSz:Alu:SINE|130|+	AluSz	Alu	SINE	chr1	174381	174517	+	137	-4.66	0.0124524	0.09	5.26	upInhPGCLC
chr1|174517|174820|AluSp:Alu:SINE|106|+	AluSp	Alu	SINE	chr1	174517	174820	+	304	-4.93	7.24254e-12	0.11	6.3	upInhPGCLC
chr1|186884|186981|Charlie15a:hAT-Charlie:DNA|299|-	Charlie15a	hAT-Charlie	DNA	chr1	186884	186981	-	98	-2.23	3.86351e-06	1.72	8.32	upInhPGCLC
chr1|189429|189571|L2a:L2:LINE|345|+	L2a	L2	LINE	chr1	189429	189571	+	143	-5.33	3.21724e-15	0.2	10.71	upInhPGCLC
chr1|190494|190928|L3:CR1:LINE|312|+	L3	CR1	LINE	chr1	190494	190928	+	435	-3.05	0.00317941	3.26	27.42	upInhPGCLC
chr1|191053|191252|Plat_L3:CR1:LINE|339|+	Plat_L3	CR1	LINE	chr1	191053	191252	+	200	-2.92	2.24996e-08	4.23	32.07	upInhPGCLC
chr1|193649|193865|MIR:MIR:SINE|273|-	MIR	MIR	SINE	chr1	193649	193865	-	217	-3.33	0.000928352	0.29	3.32	upInhPGCLC
chr1|268689|268968|MER4D1:ERV1:LTR|177|-	MER4D1	ERV1	LTR	chr1	268689	268968	-	280	-2.01	0.00746906	0.56	2.55	upInhPGCLC
chr1|494909|495329|MER1A:hAT-Charlie:DNA|143|-	MER1A	hAT-Charlie	DNA	chr1	494909	495329	-	421	-2.83	3.86753e-07	5.13	36.95	upInhPGCLC
chr1|497037|497139|MER8:TcMar-Tigger:DNA|216|-	MER8	TcMar-Tigger	DNA	chr1	497037	497139	-	103	-3.81	0.00708348	0.08	2.58	upInhPGCLC
chr1|497139|497327|AluJb:Alu:SINE|191|+	AluJb	Alu	SINE	chr1	497139	497327	+	189	-4.66	1.56674e-12	1.46	37.55	upInhPGCLC
chr1|497905|498062|AluJr:Alu:SINE|223|+	AluJr	Alu	SINE	chr1	497905	498062	+	158	-3.45	0.00352404	0.14	2.79	upInhPGCLC
chr1|498316|498736|MER1A:hAT-Charlie:DNA|148|-	MER1A	hAT-Charlie	DNA	chr1	498316	498736	-	421	-2.52	0.00371084	2.7	15.3	upInhPGCLC
chr1|499103|499393|AluJo:Alu:SINE|176|+	AluJo	Alu	SINE	chr1	499103	499393	+	291	-4.7	5.10399e-12	0.19	6.14	upInhPGCLC
chr1|499899|499992|AluSz6:Alu:SINE|204|-	AluSz6	Alu	SINE	chr1	499899	499992	-	94	-8.45	1.10347e-80	0.02	62.22	upInhPGCLC
chr1|500579|500880|MER21C:ERVL:LTR|214|+	MER21C	ERVL	LTR	chr1	500579	500880	+	302	-4.29	1.012e-29	1.17	24.73	upInhPGCLC
chr1|500916|501115|MIRb:MIR:SINE|319|+	MIRb	MIR	SINE	chr1	500916	501115	+	200	-3.18	5.44532e-09	1.51	13.91	upInhPGCLC
chr1|501914|502039|AluJr:Alu:SINE|216|+	AluJr	Alu	SINE	chr1	501914	502039	+	126	-2	2.92e-06	2.88	11.62	upInhPGCLC
chr1|502052|502484|MER1A:hAT-Charlie:DNA|128|-	MER1A	hAT-Charlie	DNA	chr1	502052	502484	-	433	-2.21	1.80282e-22	90.31	417.86	upInhPGCLC
chr1|502849|503134|AluJb:Alu:SINE|151|+	AluJb	Alu	SINE	chr1	502849	503134	+	286	-6.57	0.000152151	0.19	26.91	upInhPGCLC
chr1|503172|503198|LTR41:ERVL:LTR|241|-	LTR41	ERVL	LTR	chr1	503172	503198	-	27	-2.18	0.00233682	0.7	2.82	upInhPGCLC
chr1|503198|503494|AluSp:Alu:SINE|101|+	AluSp	Alu	SINE	chr1	503198	503494	+	297	-3.67	1.63801e-08	2.88	37.35	upInhPGCLC
chr1|503494|503580|LTR41:ERVL:LTR|241|-	LTR41	ERVL	LTR	chr1	503494	503580	-	87	-5.24	0.022491	0	6.32	upInhPGCLC
chr1|503580|503888|AluJr:Alu:SINE|182|+	AluJr	Alu	SINE	chr1	503580	503888	+	309	-5.59	2.00628e-53	1.64	83.46	upInhPGCLC
chr1|504505|504598|L2b:L2:LINE|283|+	L2b	L2	LINE	chr1	504505	504598	+	94	-4.18	0.0011462	0.06	3.22	upInhPGCLC
chr1|504822|505116|AluJr:Alu:SINE|235|+	AluJr	Alu	SINE	chr1	504822	505116	+	295	-5.3	3.73865e-25	0.5	21.25	upInhPGCLC
chr1|505369|505644|AluJr:Alu:SINE|153|+	AluJr	Alu	SINE	chr1	505369	505644	+	276	-6.41	1.50173e-11	0.2	22.76	upInhPGCLC
chr1|505654|505756|AluJb:Alu:SINE|250|-	AluJb	Alu	SINE	chr1	505654	505756	-	103	-5.81	1.81019e-08	0.25	16.78	upInhPGCLC
chr1|507388|507690|AluJr:Alu:SINE|176|+	AluJr	Alu	SINE	chr1	507388	507690	+	303	-2.32	8.83941e-14	12.56	62.21	upInhPGCLC
chr1|507992|508300|AluSq2:Alu:SINE|136|+	AluSq2	Alu	SINE	chr1	507992	508300	+	309	-2.77	7.61891e-10	1.96	12.83	upInhPGCLC
chr1|508750|509046|AluJo:Alu:SINE|243|-	AluJo	Alu	SINE	chr1	508750	509046	-	297	-5.24	1.01166e-14	0.23	10.83	upInhPGCLC
chr1|509074|509206|AluJr:Alu:SINE|204|-	AluJr	Alu	SINE	chr1	509074	509206	-	133	-3.85	0.0472663	0	2.43	upInhPGCLC
chr1|509305|509913|L2a:L2:LINE|268|+	L2a	L2	LINE	chr1	509305	509913	+	609	-4.8	5.70838e-16	7.54	210.98	upInhPGCLC
chr1|510506|510863|MLT1D:ERVL-MaLR:LTR|216|-	MLT1D	ERVL-MaLR	LTR	chr1	510506	510863	-	358	-4.62	0.0467036	0	4.08	upInhPGCLC
chr1|510866|511157|AluJr:Alu:SINE|203|+	AluJr	Alu	SINE	chr1	510866	511157	+	292	-5.57	2.08766e-19	0	8.36	upInhPGCLC
chr1|511157|511416|MER21C:ERVL:LTR|224|+	MER21C	ERVL	LTR	chr1	511157	511416	+	260	-6.11	5.60166e-34	0.06	13.5	upInhPGCLC
chr1|511416|511711|AluSq2:Alu:SINE|146|-	AluSq2	Alu	SINE	chr1	511416	511711	-	296	-5.14	0.0147385	0.07	6.94	upInhPGCLC
chr1|512628|513691|MER11C:ERVK:LTR|111|+	MER11C	ERVK	LTR	chr1	512628	513691	+	1064	-2.92	2.16228e-11	52.74	397.57	upInhPGCLC
chr1|513736|513931|MIRb:MIR:SINE|306|+	MIRb	MIR	SINE	chr1	513736	513931	+	196	-5.08	1.40609e-13	0.19	8.89	upInhPGCLC
chr1|514586|514706|AluJb:Alu:SINE|208|-	AluJb	Alu	SINE	chr1	514586	514706	-	121	-3.57	4.63378e-08	0.29	4.5	upInhPGCLC
chr1|514708|515009|AluJo:Alu:SINE|226|-	AluJo	Alu	SINE	chr1	514708	515009	-	302	-3.48	0.000567244	0.16	2.75	upInhPGCLC
chr1|515048|515189|L1ME4b:L1:LINE|210|+	L1ME4b	L1	LINE	chr1	515048	515189	+	142	-3.75	0.033831	0.02	2.36	upInhPGCLC
chr1|515419|515727|AluJr:Alu:SINE|195|+	AluJr	Alu	SINE	chr1	515419	515727	+	309	-4.78	2.39358e-09	0.12	6.57	upInhPGCLC
chr1|515774|515942|AluSz:Alu:SINE|125|+	AluSz	Alu	SINE	chr1	515774	515942	+	169	-4.93	0.00037031	0.07	6.34	upInhPGCLC
chr1|516698|516806|MER8:TcMar-Tigger:DNA|188|-	MER8	TcMar-Tigger	DNA	chr1	516698	516806	-	109	-3.01	1.06837e-23	5.71	45.7	upInhPGCLC
chr1|516817|516962|AluJb:Alu:SINE|145|+	AluJb	Alu	SINE	chr1	516817	516962	+	146	-3.62	1.43427e-10	0.96	10.77	upInhPGCLC
chr1|517304|517588|AluJb:Alu:SINE|204|+	AluJb	Alu	SINE	chr1	517304	517588	+	285	-3.34	4.83376e-14	22.22	225.82	upInhPGCLC
chr1|520989|521307|MSTD:ERVL-MaLR:LTR|179|-	MSTD	ERVL-MaLR	LTR	chr1	520989	521307	-	319	-2.97	3.48511e-25	53.71	421.49	upInhPGCLC
chr1|522443|522749|AluSq2:Alu:SINE|150|+	AluSq2	Alu	SINE	chr1	522443	522749	+	307	-3.76	2.42755e-08	1.11	14.97	upInhPGCLC
chr1|522954|523291|AluSq2:Alu:SINE|107|+	AluSq2	Alu	SINE	chr1	522954	523291	+	338	-4.93	7.79859e-41	3.7	115.08	upInhPGCLC
chr1|523602|523906|AluSx1:Alu:SINE|151|+	AluSx1	Alu	SINE	chr1	523602	523906	+	305	-5.26	1.80852e-09	0.98	39.62	upInhPGCLC
chr1|527510|527938|MLT1D:ERVL-MaLR:LTR|227|+	MLT1D	ERVL-MaLR	LTR	chr1	527510	527938	+	429	-5.26	4.06319e-14	1.97	75.73	upInhPGCLC
chr1|531255|531291|L2c:L2:LINE|222|+	L2c	L2	LINE	chr1	531255	531291	+	37	-4.53	5.36572e-06	0	3.92	upInhPGCLC
chr1|532976|533112|AluSz:Alu:SINE|124|+	AluSz	Alu	SINE	chr1	532976	533112	+	137	-5.05	0.000449993	0.09	6.92	upInhPGCLC
chr1|729815|730235|MER1A:hAT-Charlie:DNA|148|-	MER1A	hAT-Charlie	DNA	chr1	729815	730235	-	421	-2.78	8.08601e-13	10.31	71.48	upInhPGCLC
chr1|731168|731315|FLAM_C:Alu:SINE|257|-	FLAM_C	Alu	SINE	chr1	731168	731315	-	148	-4.21	4.46948e-10	0.25	5.39	upInhPGCLC
chr1|731534|731834|AluJr:Alu:SINE|173|-	AluJr	Alu	SINE	chr1	731534	731834	-	301	-6.06	0.00949292	0	11.15	upInhPGCLC
chr1|731945|732047|MER8:TcMar-Tigger:DNA|237|-	MER8	TcMar-Tigger	DNA	chr1	731945	732047	-	103	-4	0.000815775	0.12	3.84	upInhPGCLC
chr1|732047|732235|AluJb:Alu:SINE|191|+	AluJb	Alu	SINE	chr1	732047	732235	+	189	-5.44	7.47441e-10	4.33	189.92	upInhPGCLC
chr1|733224|733644|MER1A:hAT-Charlie:DNA|138|-	MER1A	hAT-Charlie	DNA	chr1	733224	733644	-	421	-3.91	4.47437e-06	3.16	47.94	upInhPGCLC
chr1|735351|735453|MER8:TcMar-Tigger:DNA|216|-	MER8	TcMar-Tigger	DNA	chr1	735351	735453	-	103	-4.1	0.00179808	0.08	3.15	upInhPGCLC
chr1|735453|735641|AluJb:Alu:SINE|191|+	AluJb	Alu	SINE	chr1	735453	735641	+	189	-4.66	1.56674e-12	1.46	37.55	upInhPGCLC
chr1|736630|737050|MER1A:hAT-Charlie:DNA|146|-	MER1A	hAT-Charlie	DNA	chr1	736630	737050	-	421	-3.04	1.57874e-05	4.75	39.37	upInhPGCLC
chr1|737983|738130|FLAM_C:Alu:SINE|257|-	FLAM_C	Alu	SINE	chr1	737983	738130	-	148	-4.21	4.46948e-10	0.25	5.39	upInhPGCLC
chr1|738351|738651|AluJr:Alu:SINE|173|-	AluJr	Alu	SINE	chr1	738351	738651	-	301	-5.53	0.0114222	0.23	15.39	upInhPGCLC
chr1|738864|739057|AluJb:Alu:SINE|186|+	AluJb	Alu	SINE	chr1	738864	739057	+	194	-4.81	1.19391e-37	8.48	239.28	upInhPGCLC
chr1|740838|741123|AluJo:Alu:SINE|175|+	AluJo	Alu	SINE	chr1	740838	741123	+	286	-5.12	1.54716e-14	0.27	10.95	upInhPGCLC
chr1|741629|741936|AluJb:Alu:SINE|182|-	AluJb	Alu	SINE	chr1	741629	741936	-	308	-5.42	5.63679e-19	0.06	8.82	upInhPGCLC
chr1|742309|742610|MER21C:ERVL:LTR|226|+	MER21C	ERVL	LTR	chr1	742309	742610	+	302	-4.29	1.012e-29	1.17	24.73	upInhPGCLC
chr1|742646|742845|MIRb:MIR:SINE|319|+	MIRb	MIR	SINE	chr1	742646	742845	+	200	-3.18	5.44532e-09	1.51	13.91	upInhPGCLC
chr1|743644|743769|AluJr:Alu:SINE|216|+	AluJr	Alu	SINE	chr1	743644	743769	+	126	-2	2.92e-06	2.88	11.62	upInhPGCLC
chr1|745295|745603|AluJr:Alu:SINE|179|+	AluJr	Alu	SINE	chr1	745295	745603	+	309	-4.75	4.44525e-17	0.73	20.48	upInhPGCLC
chr1|745623|745775|L2b:L2:LINE|331|+	L2b	L2	LINE	chr1	745623	745775	+	153	-4.65	8.95596e-60	2.28	59.6	upInhPGCLC
chr1|745825|746193|L2b:L2:LINE|323|+	L2b	L2	LINE	chr1	745825	746193	+	369	-4.1	5.05326e-06	0.87	15.35	upInhPGCLC
chr1|746537|746831|AluJr:Alu:SINE|235|+	AluJr	Alu	SINE	chr1	746537	746831	+	295	-5.47	6.07484e-14	0.68	31.14	upInhPGCLC
chr1|747467|747743|AluSx:Alu:SINE|131|+	AluSx	Alu	SINE	chr1	747467	747743	+	277	-5.34	0.0213934	0	6.7	upInhPGCLC
chr1|749704|750012|AluSq2:Alu:SINE|136|+	AluSq2	Alu	SINE	chr1	749704	750012	+	309	-2.77	7.61891e-10	1.96	12.83	upInhPGCLC
chr1|750457|750715|AluJo:Alu:SINE|213|-	AluJo	Alu	SINE	chr1	750457	750715	-	259	-5.8	0.000784691	0.07	10.86	upInhPGCLC
chr1|750786|750918|AluJr:Alu:SINE|204|-	AluJr	Alu	SINE	chr1	750786	750918	-	133	-3.85	0.0472663	0	2.43	upInhPGCLC
chr1|751017|751625|L2a:L2:LINE|265|+	L2a	L2	LINE	chr1	751017	751625	+	609	-3.83	0.000157791	2.9	41.88	upInhPGCLC
chr1|753738|754045|AluJo:Alu:SINE|173|+	AluJo	Alu	SINE	chr1	753738	754045	+	308	-5.09	1.33226e-15	0.37	13.4	upInhPGCLC
chr1|754045|754345|MER21C:ERVL:LTR|223|+	MER21C	ERVL	LTR	chr1	754045	754345	+	301	-2.93	1.54735e-06	5.73	43.55	upInhPGCLC
chr1|755454|755649|MIRb:MIR:SINE|311|+	MIRb	MIR	SINE	chr1	755454	755649	+	196	-4.33	0.0337891	0.09	4.23	upInhPGCLC
chr1|756302|756422|AluJb:Alu:SINE|208|-	AluJb	Alu	SINE	chr1	756302	756422	-	121	-3.57	4.63378e-08	0.29	4.5	upInhPGCLC
chr1|756424|756724|AluJo:Alu:SINE|227|-	AluJo	Alu	SINE	chr1	756424	756724	-	301	-5.99	0.000184455	0.19	18.06	upInhPGCLC
chr1|757134|757444|AluJr:Alu:SINE|197|+	AluJr	Alu	SINE	chr1	757134	757444	+	311	-5.71	9.01954e-06	0.04	9.55	upInhPGCLC
chr1|758667|758819|AluJb:Alu:SINE|158|+	AluJb	Alu	SINE	chr1	758667	758819	+	153	-4.13	2.7409e-10	0.76	13.2	upInhPGCLC
chr1|759161|759445|AluJb:Alu:SINE|201|+	AluJb	Alu	SINE	chr1	759161	759445	+	285	-2.77	5.04612e-23	6.55	44.17	upInhPGCLC
chr1|762579|762645|MSTD:ERVL-MaLR:LTR|182|-	MSTD	ERVL-MaLR	LTR	chr1	762579	762645	-	67	-2.23	0.0317068	0.31	1.27	upInhPGCLC
chr1|764307|764613|AluSq2:Alu:SINE|150|+	AluSq2	Alu	SINE	chr1	764307	764613	+	307	-3.16	0.00011445	1.68	14.97	upInhPGCLC
chr1|764818|765151|AluSq2:Alu:SINE|105|+	AluSq2	Alu	SINE	chr1	764818	765151	+	334	-2.49	0.000177488	7.4	41.73	upInhPGCLC
chr1|769362|769790|MLT1D:ERVL-MaLR:LTR|231|+	MLT1D	ERVL-MaLR	LTR	chr1	769362	769790	+	429	-2.86	3.96941e-17	3.29	24.68	upInhPGCLC
chr1|778254|778442|FRAM:Alu:SINE|197|-	FRAM	Alu	SINE	chr1	778254	778442	-	189	-5.81	1.4622e-08	0.17	13.63	upInhPGCLC
chr1|801203|801381|MIR:MIR:SINE|326|-	MIR	MIR	SINE	chr1	801203	801381	-	179	-3.08	0.037636	0.21	2.41	upInhPGCLC
chr1|804218|804482|MER113A:hAT-Charlie:DNA|252|+	MER113A	hAT-Charlie	DNA	chr1	804218	804482	+	265	-2.05	0.00144093	2.37	10.46	upInhPGCLC
chr1|819609|819650|L2c:L2:LINE|244|-	L2c	L2	LINE	chr1	819609	819650	-	42	-2.58	0.00304537	0.4	2.31	upInhPGCLC
chr1|819730|819948|MER44D:TcMar-Tigger:DNA|234|+	MER44D	TcMar-Tigger	DNA	chr1	819730	819948	+	219	-2.9	0.0210837	0.65	4.91	upInhPGCLC
chr1|829772|830064|HAL1:L1:LINE|277|-	HAL1	L1	LINE	chr1	829772	830064	-	293	-3.35	6.04936e-10	1.87	20.04	upInhPGCLC
chr1|830064|830433|MLT1A1:ERVL-MaLR:LTR|209|+	MLT1A1	ERVL-MaLR	LTR	chr1	830064	830433	+	370	-2.78	1.06457e-11	3.05	21.65	upInhPGCLC
chr1|853263|853435|Charlie19a:hAT-Charlie:DNA|237|-	Charlie19a	hAT-Charlie	DNA	chr1	853263	853435	-	173	-2.57	3.13897e-05	0.85	4.56	upInhPGCLC
chr1|858969|859039|L3:CR1:LINE|357|-	L3	CR1	LINE	chr1	858969	859039	-	71	-2.25	1.15313e-06	2.34	11.9	upInhPGCLC
chr1|905265|905461|L1MB5:L1:LINE|285|+	L1MB5	L1	LINE	chr1	905265	905461	+	197	-4.47	2.77226e-05	0.15	5.42	upInhPGCLC
chr1|905568|905799|L1MB5:L1:LINE|225|+	L1MB5	L1	LINE	chr1	905568	905799	+	232	-2.29	0.00314041	0.63	2.96	upInhPGCLC
chr1|906473|906556|HERV16-int:ERVL:LTR|215|-	HERV16-int	ERVL	LTR	chr1	906473	906556	-	84	-2.12	0.0105996	0.77	3.09	upInhPGCLC
chr1|914455|914665|L1MEc:L1:LINE|274|+	L1MEc	L1	LINE	chr1	914455	914665	+	211	-3.16	0.000150818	0.54	5.21	upInhPGCLC
chr1|914977|915397|L1MEc:L1:LINE|274|+	L1MEc	L1	LINE	chr1	914977	915397	+	421	-4.96	1.51985e-08	1.26	39.56	upInhPGCLC
chr1|958061|958240|AluSc8:Alu:SINE|84|-	AluSc8	Alu	SINE	chr1	958061	958240	-	180	-2.34	0.0202958	0.39	1.76	upInhPGCLC
chr1|958550|958795|L2a:L2:LINE|363|+	L2a	L2	LINE	chr1	958550	958795	+	246	-2.92	5.73878e-10	1.27	8.85	upInhPGCLC
chr1|1096200|1096464|AluJr:Alu:SINE|110|-	AluJr	Alu	SINE	chr1	1096200	1096464	-	265	-2.08	2.61924e-09	5.95	26.04	upInhPGCLC
chr1|1096464|1096735|L1ME2:L1:LINE|258|-	L1ME2	L1	LINE	chr1	1096464	1096735	-	272	-2.05	1.33192e-12	8.03	34.16	upInhPGCLC
chr1|1097028|1097116|L1ME2:L1:LINE|258|-	L1ME2	L1	LINE	chr1	1097028	1097116	-	89	-2.51	0.0105311	0.37	2.37	upInhPGCLC
chr1|1104935|1105165|MIR:MIR:SINE|297|-	MIR	MIR	SINE	chr1	1104935	1105165	-	231	-4.16	0.000764672	0.43	7.1	upInhPGCLC
chr1|1105237|1105529|AluJr:Alu:SINE|161|+	AluJr	Alu	SINE	chr1	1105237	1105529	+	293	-2.48	0.00359491	0.72	3.86	upInhPGCLC
chr1|1106021|1106603|L1ME2:L1:LINE|225|+	L1ME2	L1	LINE	chr1	1106021	1106603	+	583	-2.23	1.69213e-06	6.44	31.26	upInhPGCLC
chr1|1110352|1110585|L1M5:L1:LINE|281|+	L1M5	L1	LINE	chr1	1110352	1110585	+	234	-2.57	8.70758e-15	3.88	24.37	upInhPGCLC
chr1|1111245|1111551|AluJb:Alu:SINE|183|+	AluJb	Alu	SINE	chr1	1111245	1111551	+	307	-2.79	0.000905435	0.43	2.54	upInhPGCLC
chr1|1221678|1221965|AluJb:Alu:SINE|212|+	AluJb	Alu	SINE	chr1	1221678	1221965	+	288	-3.82	0.00269429	0.16	3.47	upInhPGCLC
chr1|1234760|1234867|MIRb:MIR:SINE|291|-	MIRb	MIR	SINE	chr1	1234760	1234867	-	108	-5.84	2.04255e-44	0.64	37.49	upInhPGCLC
chr1|1263733|1264001|AluJo:Alu:SINE|168|+	AluJo	Alu	SINE	chr1	1263733	1264001	+	269	-2.22	0.000214695	1.63	7	upInhPGCLC
chr1|1301069|1301243|AluJb:Alu:SINE|161|-	AluJb	Alu	SINE	chr1	1301069	1301243	-	175	-2.78	0.00766304	0.24	1.84	upInhPGCLC
chr1|1316053|1316301|AluSz:Alu:SINE|141|+	AluSz	Alu	SINE	chr1	1316053	1316301	+	249	-2.05	8.7313e-08	3.7	13.86	upInhPGCLC
chr1|1316306|1316593|AluSq2:Alu:SINE|125|+	AluSq2	Alu	SINE	chr1	1316306	1316593	+	288	-2.03	1.58473e-07	3.22	11.91	upInhPGCLC
chr1|1316643|1316945|AluSx:Alu:SINE|83|+	AluSx	Alu	SINE	chr1	1316643	1316945	+	303	-2.13	0.000519695	1.23	5.23	upInhPGCLC
chr1|1317738|1317864|L1MEg:L1:LINE|260|+	L1MEg	L1	LINE	chr1	1317738	1317864	+	127	-3.9	1.98725e-06	0.28	4.89	upInhPGCLC
chr1|1318169|1318365|L1MEg:L1:LINE|260|+	L1MEg	L1	LINE	chr1	1318169	1318365	+	197	-2.43	0.0165896	0.61	3.86	upInhPGCLC
chr1|1318376|1318662|AluJb:Alu:SINE|147|+	AluJb	Alu	SINE	chr1	1318376	1318662	+	287	-2.7	6.35366e-07	1.33	8.7	upInhPGCLC
chr1|1319607|1319873|L2a:L2:LINE|351|-	L2a	L2	LINE	chr1	1319607	1319873	-	267	-3.57	3.6822e-06	0.4	5.52	upInhPGCLC
chr1|1385650|1386135|MER66-int:ERV1:LTR|201|+	MER66-int	ERV1	LTR	chr1	1385650	1386135	+	486	-4.5	2.28527e-38	2.47	56.32	upInhPGCLC
chr1|1388612|1388794|AluSx1:Alu:SINE|137|+	AluSx1	Alu	SINE	chr1	1388612	1388794	+	183	-3.43	0.00110815	0.19	3.06	upInhPGCLC
chr1|1389968|1390133|AluJr:Alu:SINE|167|+	AluJr	Alu	SINE	chr1	1389968	1390133	+	166	-2.58	0.0337226	0.25	1.51	upInhPGCLC
chr1|1393844|1394140|AluSp:Alu:SINE|101|+	AluSp	Alu	SINE	chr1	1393844	1394140	+	297	-2.72	0.000486499	0.48	3.26	upInhPGCLC
chr1|1394467|1394776|AluSx:Alu:SINE|117|+	AluSx	Alu	SINE	chr1	1394467	1394776	+	310	-3.99	3.66792e-12	1.16	17.98	upInhPGCLC
chr1|1394776|1395086|AluSc:Alu:SINE|116|+	AluSc	Alu	SINE	chr1	1394776	1395086	+	311	-3.45	5.60177e-05	0.33	3.76	upInhPGCLC
chr1|1397298|1397456|AluJb:Alu:SINE|221|-	AluJb	Alu	SINE	chr1	1397298	1397456	-	159	-5.22	1.8044e-10	0.16	9.33	upInhPGCLC
chr1|1404147|1404453|AluY:Alu:SINE|69|-	AluY	Alu	SINE	chr1	1404147	1404453	-	307	-2.6	0.0404734	0.37	2.45	upInhPGCLC
chr1|1404493|1404771|AluSc8:Alu:SINE|115|-	AluSc8	Alu	SINE	chr1	1404493	1404771	-	279	-2.51	0.00063673	0.68	3.49	upInhPGCLC
chr1|1404993|1405274|AluSx1:Alu:SINE|117|-	AluSx1	Alu	SINE	chr1	1404993	1405274	-	282	-4.42	5.71376e-08	0.22	6.29	upInhPGCLC
chr1|1405279|1405442|AluJo:Alu:SINE|190|-	AluJo	Alu	SINE	chr1	1405279	1405442	-	164	-4.58	1.22268e-07	0.26	7.29	upInhPGCLC
chr1|1405445|1405752|7SLRNA:srpRNA:srpRNA|182|-	7SLRNA	srpRNA	srpRNA	chr1	1405445	1405752	-	308	-3.92	8.08002e-08	0.8	11.17	upInhPGCLC
chr1|1406074|1406366|AluSz:Alu:SINE|137|+	AluSz	Alu	SINE	chr1	1406074	1406366	+	293	-4.35	4.07788e-07	0.13	4.93	upInhPGCLC
chr1|1407799|1407953|AluSx3:Alu:SINE|143|-	AluSx3	Alu	SINE	chr1	1407799	1407953	-	155	-3.11	0.0311432	0.16	2.1	upInhPGCLC
chr1|1409763|1409806|MER74B:ERVL:LTR|283|-	MER74B	ERVL	LTR	chr1	1409763	1409806	-	44	-2.63	0.0426311	0.18	1.75	upInhPGCLC
chr1|1409806|1410773|LTR5_Hs:ERVK:LTR|30|+	LTR5_Hs	ERVK	LTR	chr1	1409806	1410773	+	968	-2.29	3.32385e-15	14.38	69.47	upInhPGCLC
chr1|1418377|1418852|LTR2B:ERV1:LTR|38|-	LTR2B	ERV1	LTR	chr1	1418377	1418852	-	476	-4.7	3.84584e-35	2.08	52.28	upInhPGCLC
chr1|1428718|1429019|AluY:Alu:SINE|73|+	AluY	Alu	SINE	chr1	1428718	1429019	+	302	-2.32	0.0179944	0.59	3.09	upInhPGCLC
chr1|1429019|1429198|AluSq2:Alu:SINE|134|+	AluSq2	Alu	SINE	chr1	1429019	1429198	+	180	-2.05	0.00180673	1.02	4	upInhPGCLC
chr1|1429201|1429360|AluSx4:Alu:SINE|145|+	AluSx4	Alu	SINE	chr1	1429201	1429360	+	160	-2.09	0.000846755	1.75	7.11	upInhPGCLC
chr1|1442933|1443242|AluY:Alu:SINE|55|-	AluY	Alu	SINE	chr1	1442933	1443242	-	310	-3.78	2.60839e-05	0.3	4.81	upInhPGCLC
chr1|1443396|1443671|AluSx1:Alu:SINE|113|-	AluSx1	Alu	SINE	chr1	1443396	1443671	-	276	-3.65	0.00874381	0.12	2.51	upInhPGCLC
chr1|1445342|1445642|AluJr4:Alu:SINE|153|-	AluJr4	Alu	SINE	chr1	1445342	1445642	-	301	-4.01	1.18565e-05	0.16	3.97	upInhPGCLC
chr1|1448772|1449070|AluSc8:Alu:SINE|121|-	AluSc8	Alu	SINE	chr1	1448772	1449070	-	299	-4.56	1.53541e-14	0.37	8.3	upInhPGCLC
chr1|1469675|1469768|AluSx:Alu:SINE|155|-	AluSx	Alu	SINE	chr1	1469675	1469768	-	94	-3.55	1.31723e-08	0.43	5.06	upInhPGCLC
chr1|1469768|1470201|LTR7B:ERV1:LTR|53|+	LTR7B	ERV1	LTR	chr1	1469768	1470201	+	434	-2.77	4.8509e-09	6.24	42.65	upInhPGCLC
chr1|1471236|1471375|LTR10A:ERV1:LTR|158|-	LTR10A	ERV1	LTR	chr1	1471236	1471375	-	140	-3	0.00115048	0.29	3.07	upInhPGCLC
chr1|1472828|1473120|AluSx3:Alu:SINE|113|-	AluSx3	Alu	SINE	chr1	1472828	1473120	-	293	-3.13	1.21838e-05	0.48	3.93	upInhPGCLC
chr1|1473130|1473368|AluY:Alu:SINE|50|-	AluY	Alu	SINE	chr1	1473130	1473368	-	239	-4.22	1.0872e-07	0.28	5.53	upInhPGCLC
chr1|1473368|1473495|AluY:Alu:SINE|39|-	AluY	Alu	SINE	chr1	1473368	1473495	-	128	-4.44	7.80451e-10	0.23	5.92	upInhPGCLC
chr1|1473503|1473793|AluSc5:Alu:SINE|128|-	AluSc5	Alu	SINE	chr1	1473503	1473793	-	291	-3.78	7.6737e-12	0.7	9.59	upInhPGCLC
chr1|1474061|1474164|FLAM_A:Alu:SINE|223|-	FLAM_A	Alu	SINE	chr1	1474061	1474164	-	104	-3.44	0.0203292	0.12	2.2	upInhPGCLC
chr1|1474182|1474488|AluY:Alu:SINE|65|-	AluY	Alu	SINE	chr1	1474182	1474488	-	307	-4.43	2.86836e-23	0.72	15.82	upInhPGCLC
chr1|1474500|1474800|AluSx1:Alu:SINE|127|-	AluSx1	Alu	SINE	chr1	1474500	1474800	-	301	-5.42	0.000521257	0.08	8.9	upInhPGCLC
chr1|1477677|1478003|AluSp:Alu:SINE|79|-	AluSp	Alu	SINE	chr1	1477677	1478003	-	327	-4.72	1.00073e-18	1.38	37.74	upInhPGCLC
chr1|1478005|1478296|AluSx1:Alu:SINE|141|-	AluSx1	Alu	SINE	chr1	1478005	1478296	-	292	-3.44	5.86074e-09	0.72	7.76	upInhPGCLC
chr1|1483317|1483490|AluSp:Alu:SINE|168|+	AluSp	Alu	SINE	chr1	1483317	1483490	+	174	-3.58	0.00247763	0.15	2.72	upInhPGCLC
chr1|1491253|1491542|AluSc5:Alu:SINE|118|+	AluSc5	Alu	SINE	chr1	1491253	1491542	+	290	-4.06	4.16283e-05	0.32	5.94	upInhPGCLC
chr1|1497208|1497508|AluJr4:Alu:SINE|153|-	AluJr4	Alu	SINE	chr1	1497208	1497508	-	301	-3.64	0.000897044	0.1	2.81	upInhPGCLC
chr1|1516403|1516709|AluSx1:Alu:SINE|108|-	AluSx1	Alu	SINE	chr1	1516403	1516709	-	307	-2	0.00558837	0.74	3.07	upInhPGCLC
chr1|1531172|1531477|AluSc:Alu:SINE|112|+	AluSc	Alu	SINE	chr1	1531172	1531477	+	306	-3.56	0.00463285	0.15	2.6	upInhPGCLC
chr1|1546554|1546884|AluSx:Alu:SINE|115|+	AluSx	Alu	SINE	chr1	1546554	1546884	+	331	-4.53	0.021336	0.09	4.71	upInhPGCLC
chr1|1549239|1549548|AluY:Alu:SINE|84|+	AluY	Alu	SINE	chr1	1549239	1549548	+	310	-2.69	0.0195517	0.32	2.44	upInhPGCLC
chr1|1555715|1556003|AluJr:Alu:SINE|194|+	AluJr	Alu	SINE	chr1	1555715	1556003	+	289	-3.59	0.000163752	0.4	4.85	upInhPGCLC
chr1|1560868|1560964|MIR:MIR:SINE|304|-	MIR	MIR	SINE	chr1	1560868	1560964	-	97	-2.01	5.35906e-06	1.74	7.2	upInhPGCLC
chr1|1563251|1563558|AluSg7:Alu:SINE|114|+	AluSg7	Alu	SINE	chr1	1563251	1563558	+	308	-4.51	4.65532e-27	0.97	21.98	upInhPGCLC
chr1|1563569|1563858|AluSx:Alu:SINE|104|+	AluSx	Alu	SINE	chr1	1563569	1563858	+	290	-5.33	5.20459e-23	0.34	16.2	upInhPGCLC
chr1|1566503|1566552|U6:snRNA:snRNA|224|+	U6	snRNA	snRNA	chr1	1566503	1566552	+	50	-2.54	2.37737e-05	0.71	4.35	upInhPGCLC
chr1|1566570|1566869|AluYf1:Alu:SINE|77|+	AluYf1	Alu	SINE	chr1	1566570	1566869	+	300	-3.81	2.78024e-12	1.39	19.67	upInhPGCLC
chr1|1567688|1567929|AluSz:Alu:SINE|87|+	AluSz	Alu	SINE	chr1	1567688	1567929	+	242	-3.17	0.0119788	0.22	2.14	upInhPGCLC
chr1|1568889|1569203|AluSx:Alu:SINE|92|+	AluSx	Alu	SINE	chr1	1568889	1569203	+	315	-2.04	0.0101076	0.83	3.05	upInhPGCLC
chr1|1569498|1569802|AluJo:Alu:SINE|204|-	AluJo	Alu	SINE	chr1	1569498	1569802	-	305	-3.08	1.66073e-08	0.81	6.43	upInhPGCLC
chr1|1570829|1570964|AluSc8:Alu:SINE|95|+	AluSc8	Alu	SINE	chr1	1570829	1570964	+	136	-2.47	0.000129488	0.62	3.32	upInhPGCLC
chr1|1575524|1575713|MER65A:ERV1:LTR|149|-	MER65A	ERV1	LTR	chr1	1575524	1575713	-	190	-3.69	0.0296381	0.1	2.79	upInhPGCLC
chr1|1576236|1576556|MER65-int:ERV1:LTR|236|-	MER65-int	ERV1	LTR	chr1	1576236	1576556	-	321	-3.52	0.00132478	0.17	2.98	upInhPGCLC
chr1|1576556|1576855|AluSc:Alu:SINE|120|+	AluSc	Alu	SINE	chr1	1576556	1576855	+	300	-2.57	2.57658e-05	1.78	10.04	upInhPGCLC
chr1|1576855|1576990|MER65-int:ERV1:LTR|236|-	MER65-int	ERV1	LTR	chr1	1576855	1576990	-	136	-3.06	0.000701194	0.61	5.38	upInhPGCLC
chr1|1580342|1581246|LTR5_Hs:ERVK:LTR|39|+	LTR5_Hs	ERVK	LTR	chr1	1580342	1581246	+	905	-3.91	0.00674842	0.96	14.56	upInhPGCLC
chr1|1614165|1614629|MER65D:ERV1:LTR|336|+	MER65D	ERV1	LTR	chr1	1614165	1614629	+	465	-2.31	4.89446e-11	7.54	37.79	upInhPGCLC
chr1|1614734|1615044|AluSg:Alu:SINE|113|+	AluSg	Alu	SINE	chr1	1614734	1615044	+	311	-4.16	0.00133369	0.1	3.56	upInhPGCLC
chr1|1641226|1641528|AluSx:Alu:SINE|89|+	AluSx	Alu	SINE	chr1	1641226	1641528	+	303	-5.34	1.52965e-05	0.1	8.92	upInhPGCLC
chr1|1643109|1644214|L1M4c:L1:LINE|200|+	L1M4c	L1	LINE	chr1	1643109	1644214	+	1106	-2.05	5.51321e-05	4.71	20.35	upInhPGCLC
chr1|1644464|1644709|L1M4c:L1:LINE|200|+	L1M4c	L1	LINE	chr1	1644464	1644709	+	246	-3.6	0.00654323	0.15	2.76	upInhPGCLC
chr1|1644709|1645008|AluSc8:Alu:SINE|107|+	AluSc8	Alu	SINE	chr1	1644709	1645008	+	300	-3.78	3.41793e-05	0.3	4.15	upInhPGCLC
chr1|1648776|1648932|FRAM:Alu:SINE|192|-	FRAM	Alu	SINE	chr1	1648776	1648932	-	157	-2.37	0.0341167	0.23	1.34	upInhPGCLC
chr1|1652078|1652174|L3:CR1:LINE|352|-	L3	CR1	LINE	chr1	1652078	1652174	-	97	-2.56	0.00626297	0.42	2.87	upInhPGCLC
chr1|1660609|1660913|AluY:Alu:SINE|82|-	AluY	Alu	SINE	chr1	1660609	1660913	-	305	-2.4	0.00247561	0.54	2.55	upInhPGCLC
chr1|1660914|1661207|AluSz6:Alu:SINE|130|-	AluSz6	Alu	SINE	chr1	1660914	1661207	-	294	-3.88	4.31932e-15	1.22	16.95	upInhPGCLC
chr1|1661232|1661372|MER65B:ERV1:LTR|288|+	MER65B	ERV1	LTR	chr1	1661232	1661372	+	141	-2.59	0.0460172	0.29	1.74	upInhPGCLC
chr1|1663479|1663768|AluSg:Alu:SINE|125|-	AluSg	Alu	SINE	chr1	1663479	1663768	-	290	-4	0.000723239	0.38	6.54	upInhPGCLC
chr1|1663911|1664197|AluJo:Alu:SINE|175|+	AluJo	Alu	SINE	chr1	1663911	1664197	+	287	-4.97	5.09058e-21	0.5	15.25	upInhPGCLC
chr1|1666415|1666537|FLAM_C:Alu:SINE|159|-	FLAM_C	Alu	SINE	chr1	1666415	1666537	-	123	-3.07	0.00922078	0.25	2.25	upInhPGCLC
chr1|1672705|1672974|L1MEg:L1:LINE|302|-	L1MEg	L1	LINE	chr1	1672705	1672974	-	270	-2.82	6.07879e-06	0.88	5.75	upInhPGCLC
chr1|1673088|1673234|AluJb:Alu:SINE|172|+	AluJb	Alu	SINE	chr1	1673088	1673234	+	147	-2.18	3.07678e-05	0.89	3.52	upInhPGCLC
chr1|1673387|1673679|AluSg:Alu:SINE|113|+	AluSg	Alu	SINE	chr1	1673387	1673679	+	293	-2.84	1.2485e-09	3.23	22.29	upInhPGCLC
chr1|1673680|1673991|AluYk2:Alu:SINE|77|+	AluYk2	Alu	SINE	chr1	1673680	1673991	+	312	-3.75	1.82635e-08	0.79	10.46	upInhPGCLC
chr1|1687920|1688324|L1MC4:L1:LINE|312|+	L1MC4	L1	LINE	chr1	1687920	1688324	+	405	-2.62	0.00129778	0.64	3.91	upInhPGCLC
chr1|1688889|1689186|AluSc8:Alu:SINE|114|+	AluSc8	Alu	SINE	chr1	1688889	1689186	+	298	-4.9	1.26859e-11	1.15	35.2	upInhPGCLC
chr1|1689330|1689511|MIR:MIR:SINE|339|-	MIR	MIR	SINE	chr1	1689330	1689511	-	182	-4.7	1.97237e-09	0.32	10.04	upInhPGCLC
chr1|1689516|1689704|L1M5:L1:LINE|238|+	L1M5	L1	LINE	chr1	1689516	1689704	+	189	-4.63	0.0139272	0.08	5.18	upInhPGCLC
chr1|1689704|1690002|AluSz:Alu:SINE|104|+	AluSz	Alu	SINE	chr1	1689704	1690002	+	299	-3.28	0.00334312	0.3	3	upInhPGCLC
chr1|1711601|1711846|L1M4c:L1:LINE|201|+	L1M4c	L1	LINE	chr1	1711601	1711846	+	246	-3.6	0.00654323	0.15	2.76	upInhPGCLC
chr1|1711846|1712146|AluSc8:Alu:SINE|113|+	AluSc8	Alu	SINE	chr1	1711846	1712146	+	301	-4.09	2.00499e-07	0.29	5.29	upInhPGCLC
chr1|1724849|1725158|AluSz:Alu:SINE|113|-	AluSz	Alu	SINE	chr1	1724849	1725158	-	310	-5.58	0.0201689	0.1	10.31	upInhPGCLC
chr1|1726818|1727113|AluSz6:Alu:SINE|125|-	AluSz6	Alu	SINE	chr1	1726818	1727113	-	296	-3.82	1.97244e-07	0.59	8.36	upInhPGCLC
chr1|1729389|1729678|AluSg:Alu:SINE|125|-	AluSg	Alu	SINE	chr1	1729389	1729678	-	290	-4.21	0.00487697	0.23	4.56	upInhPGCLC
chr1|1729821|1730103|AluJo:Alu:SINE|170|+	AluJo	Alu	SINE	chr1	1729821	1730103	+	283	-2.88	0.00011487	0.66	5.34	upInhPGCLC
chr1|1731630|1731933|AluSx1:Alu:SINE|92|+	AluSx1	Alu	SINE	chr1	1731630	1731933	+	304	-3.68	0.00364121	0.16	2.88	upInhPGCLC
chr1|1731936|1732256|AluSz6:Alu:SINE|141|+	AluSz6	Alu	SINE	chr1	1731936	1732256	+	321	-2.71	1.78284e-12	2.27	15.15	upInhPGCLC
chr1|1735508|1735624|L1MC5:L1:LINE|198|-	L1MC5	L1	LINE	chr1	1735508	1735624	-	117	-3.39	0.0321094	0.08	2.08	upInhPGCLC
chr1|1735624|1735770|AluJb:Alu:SINE|172|+	AluJb	Alu	SINE	chr1	1735624	1735770	+	147	-2.18	3.07678e-05	0.89	3.52	upInhPGCLC
chr1|1735923|1736214|AluSg:Alu:SINE|113|+	AluSg	Alu	SINE	chr1	1735923	1736214	+	292	-3.49	4.60597e-08	1.34	14.79	upInhPGCLC
chr1|1736215|1736518|AluY:Alu:SINE|79|+	AluY	Alu	SINE	chr1	1736215	1736518	+	304	-3.55	1.4504e-07	0.56	6.75	upInhPGCLC
chr1|1736518|1736831|AluSx1:Alu:SINE|125|+	AluSx1	Alu	SINE	chr1	1736518	1736831	+	314	-3.44	1.23332e-07	0.75	8.49	upInhPGCLC
chr1|1741831|1742148|AluYm1:Alu:SINE|79|+	AluYm1	Alu	SINE	chr1	1741831	1742148	+	318	-4.67	7.52381e-05	0.26	7.89	upInhPGCLC
chr1|1742783|1742971|L1M5:L1:LINE|236|+	L1M5	L1	LINE	chr1	1742783	1742971	+	189	-4.52	1.7097e-07	0.08	4.96	upInhPGCLC
chr1|1742971|1743265|AluSz:Alu:SINE|119|+	AluSz	Alu	SINE	chr1	1742971	1743265	+	295	-4.97	3.56575e-05	0.14	7.12	upInhPGCLC
chr1|1743274|1743565|AluSp:Alu:SINE|110|+	AluSp	Alu	SINE	chr1	1743274	1743565	+	292	-2.04	0.0321007	0.64	2.63	upInhPGCLC
chr1|1754823|1755118|AluSc:Alu:SINE|75|-	AluSc	Alu	SINE	chr1	1754823	1755118	-	296	-3.46	0.0100645	0.12	2.28	upInhPGCLC
chr1|1761290|1761425|AluJb:Alu:SINE|181|-	AluJb	Alu	SINE	chr1	1761290	1761425	-	136	-3.04	0.00655789	0.33	3.07	upInhPGCLC
chr1|1765629|1765914|AluSq2:Alu:SINE|109|+	AluSq2	Alu	SINE	chr1	1765629	1765914	+	286	-5.9	7.30178e-05	0.21	16.16	upInhPGCLC
chr1|1765985|1766129|AluJb:Alu:SINE|153|+	AluJb	Alu	SINE	chr1	1765985	1766129	+	145	-4.26	8.22364e-06	0.26	6.46	upInhPGCLC
chr1|1766177|1766440|AluSp:Alu:SINE|76|+	AluSp	Alu	SINE	chr1	1766177	1766440	+	264	-3.01	0.0161429	0.28	2.67	upInhPGCLC
chr1|1769794|1769969|AluSx1:Alu:SINE|110|+	AluSx1	Alu	SINE	chr1	1769794	1769969	+	176	-4.86	1.6989e-05	0.22	8.46	upInhPGCLC
chr1|1770015|1770193|AluSx1:Alu:SINE|110|+	AluSx1	Alu	SINE	chr1	1770015	1770193	+	179	-2.76	0.000950301	0.42	2.88	upInhPGCLC
chr1|1770767|1771056|AluSq:Alu:SINE|128|+	AluSq	Alu	SINE	chr1	1770767	1771056	+	290	-2.96	1.92728e-05	1.23	9.87	upInhPGCLC
chr1|1792783|1793077|AluSq2:Alu:SINE|116|+	AluSq2	Alu	SINE	chr1	1792783	1793077	+	295	-2.8	0.00298455	0.54	3.6	upInhPGCLC
chr1|1796358|1796484|MIR:MIR:SINE|322|+	MIR	MIR	SINE	chr1	1796358	1796484	+	127	-2.91	1.28438e-06	0.86	6.01	upInhPGCLC
chr1|1797173|1797294|L1ME3G:L1:LINE|246|+	L1ME3G	L1	LINE	chr1	1797173	1797294	+	122	-3.38	8.33409e-07	0.88	9.13	upInhPGCLC
chr1|1797445|1797736|AluSx1:Alu:SINE|110|-	AluSx1	Alu	SINE	chr1	1797445	1797736	-	292	-3.17	0.000593166	0.27	2.81	upInhPGCLC
chr1|1800783|1801034|L1MEf:L1:LINE|325|+	L1MEf	L1	LINE	chr1	1800783	1801034	+	252	-3.03	3.14901e-06	0.76	6.44	upInhPGCLC
chr1|1801034|1801328|AluSx:Alu:SINE|122|-	AluSx	Alu	SINE	chr1	1801034	1801328	-	295	-2.52	0.00927626	0.42	2.53	upInhPGCLC
chr1|1802486|1802784|AluSz:Alu:SINE|114|+	AluSz	Alu	SINE	chr1	1802486	1802784	+	299	-2.84	0.000828661	0.43	2.73	upInhPGCLC
chr1|1803701|1804011|AluSx4:Alu:SINE|119|+	AluSx4	Alu	SINE	chr1	1803701	1804011	+	311	-3.65	7.3353e-06	0.4	5.52	upInhPGCLC
chr1|1807192|1807493|AluSx3:Alu:SINE|139|+	AluSx3	Alu	SINE	chr1	1807192	1807493	+	302	-3.39	0.00218415	0.25	3.29	upInhPGCLC
chr1|1814524|1814827|AluJr:Alu:SINE|168|+	AluJr	Alu	SINE	chr1	1814524	1814827	+	304	-2.4	0.000184913	1.14	5.36	upInhPGCLC
chr1|1814830|1815141|AluY:Alu:SINE|90|+	AluY	Alu	SINE	chr1	1814830	1815141	+	312	-4.1	0.000307211	0.17	4.22	upInhPGCLC
chr1|1818435|1818563|AluJo:Alu:SINE|102|+	AluJo	Alu	SINE	chr1	1818435	1818563	+	129	-2.02	0.0213333	0.42	1.67	upInhPGCLC
chr1|1848097|1848387|AluSx3:Alu:SINE|117|+	AluSx3	Alu	SINE	chr1	1848097	1848387	+	291	-2.75	0.000133991	1.51	9.73	upInhPGCLC
chr1|1850987|1851128|AluSg:Alu:SINE|71|+	AluSg	Alu	SINE	chr1	1850987	1851128	+	142	-2.17	0.00473627	1.07	5.57	upInhPGCLC
chr1|1851128|1851431|AluSp:Alu:SINE|76|+	AluSp	Alu	SINE	chr1	1851128	1851431	+	304	-3.27	0.000558088	0.43	4.39	upInhPGCLC
chr1|1852529|1852700|AluJr:Alu:SINE|139|+	AluJr	Alu	SINE	chr1	1852529	1852700	+	172	-3.26	4.69902e-08	0.83	8.12	upInhPGCLC
chr1|1854625|1854756|FLAM_A:Alu:SINE|181|+	FLAM_A	Alu	SINE	chr1	1854625	1854756	+	132	-3.01	0.00150839	0.27	2.68	upInhPGCLC
chr1|1854756|1854880|AluSx1:Alu:SINE|136|+	AluSx1	Alu	SINE	chr1	1854756	1854880	+	125	-2.68	0.031604	0.22	1.95	upInhPGCLC
chr1|1855172|1855349|AluSx1:Alu:SINE|136|+	AluSx1	Alu	SINE	chr1	1855172	1855349	+	178	-3.41	0.00300406	0.33	4.05	upInhPGCLC
chr1|1857669|1857934|Tigger7:TcMar-Tigger:DNA|159|-	Tigger7	TcMar-Tigger	DNA	chr1	1857669	1857934	-	266	-2.35	0.00264641	1.12	5.49	upInhPGCLC
chr1|1858666|1859016|MER119:hAT-Charlie:DNA|236|+	MER119	hAT-Charlie	DNA	chr1	1858666	1859016	+	351	-4.54	5.62398e-07	1.05	24.89	upInhPGCLC
chr1|1859016|1859317|AluSz:Alu:SINE|126|-	AluSz	Alu	SINE	chr1	1859016	1859317	-	302	-2.41	2.52539e-09	2.36	12.22	upInhPGCLC
chr1|1860090|1860443|L1PA16:L1:LINE|142|+	L1PA16	L1	LINE	chr1	1860090	1860443	+	354	-2.08	5.72936e-07	7.21	29.32	upInhPGCLC
chr1|1860481|1860655|AluY:Alu:SINE|98|+	AluY	Alu	SINE	chr1	1860481	1860655	+	175	-2.78	2.85992e-08	1.97	13.01	upInhPGCLC
chr1|1860678|1860723|AluSz6:Alu:SINE|67|+	AluSz6	Alu	SINE	chr1	1860678	1860723	+	46	-3.22	0.0114682	0.12	2.01	upInhPGCLC
chr1|1860859|1861128|AluSz6:Alu:SINE|97|+	AluSz6	Alu	SINE	chr1	1860859	1861128	+	270	-2.5	0.0140083	0.46	2.45	upInhPGCLC
chr1|1861792|1861908|L1MC4:L1:LINE|181|+	L1MC4	L1	LINE	chr1	1861792	1861908	+	117	-3.36	6.05626e-11	0.69	7.54	upInhPGCLC
chr1|1861918|1862229|AluSz:Alu:SINE|142|+	AluSz	Alu	SINE	chr1	1861918	1862229	+	312	-3.83	7.65928e-05	0.3	4.91	upInhPGCLC
chr1|1862461|1862758|AluJb:Alu:SINE|158|-	AluJb	Alu	SINE	chr1	1862461	1862758	-	298	-2.92	3.92822e-05	0.66	5.46	upInhPGCLC
chr1|1863916|1864024|FLAM_C:Alu:SINE|176|+	FLAM_C	Alu	SINE	chr1	1863916	1864024	+	109	-2.76	2.0058e-07	0.63	4.31	upInhPGCLC
chr1|1864041|1864344|AluSg7:Alu:SINE|76|+	AluSg7	Alu	SINE	chr1	1864041	1864344	+	304	-3.86	3.71438e-11	1.17	17.69	upInhPGCLC
chr1|1864980|1865288|AluY:Alu:SINE|84|+	AluY	Alu	SINE	chr1	1864980	1865288	+	309	-3.57	0.000360234	0.29	3.34	upInhPGCLC
chr1|1866672|1866973|AluY:Alu:SINE|76|+	AluY	Alu	SINE	chr1	1866672	1866973	+	302	-2.85	0.010361	0.38	2.82	upInhPGCLC
chr1|1866984|1867270|AluSq:Alu:SINE|98|+	AluSq	Alu	SINE	chr1	1866984	1867270	+	287	-2.54	0.00574929	0.47	2.97	upInhPGCLC
chr1|1868903|1869214|AluY:Alu:SINE|87|+	AluY	Alu	SINE	chr1	1868903	1869214	+	312	-3.15	0.00427777	0.36	3.66	upInhPGCLC
chr1|1870684|1870956|AluSx:Alu:SINE|103|+	AluSx	Alu	SINE	chr1	1870684	1870956	+	273	-2.34	0.00495423	0.61	2.71	upInhPGCLC
chr1|1871716|1871996|L2a:L2:LINE|341|+	L2a	L2	LINE	chr1	1871716	1871996	+	281	-2.04	5.44406e-05	1.79	6.85	upInhPGCLC
chr1|1872277|1872367|L2a:L2:LINE|341|+	L2a	L2	LINE	chr1	1872277	1872367	+	91	-2.23	1.31989e-09	3.11	14.92	upInhPGCLC
chr1|1872418|1872451|MER94:hAT-Blackjack:DNA|152|-	MER94	hAT-Blackjack	DNA	chr1	1872418	1872451	-	34	-2.7	9.48035e-08	0.73	5.02	upInhPGCLC
chr1|1873199|1873587|MLT1H:ERVL-MaLR:LTR|312|+	MLT1H	ERVL-MaLR	LTR	chr1	1873199	1873587	+	389	-2.66	4.23143e-14	4.57	28.34	upInhPGCLC
chr1|1873628|1873689|AluYk11:Alu:SINE|131|+	AluYk11	Alu	SINE	chr1	1873628	1873689	+	62	-2.17	0.0377269	0.38	1.51	upInhPGCLC
chr1|1873689|1873824|AluSx:Alu:SINE|111|+	AluSx	Alu	SINE	chr1	1873689	1873824	+	136	-2.61	0.00172594	0.55	2.83	upInhPGCLC
chr1|1876331|1876452|AluJr:Alu:SINE|157|-	AluJr	Alu	SINE	chr1	1876331	1876452	-	122	-2.15	2.13245e-05	0.93	4.6	upInhPGCLC
chr1|1877018|1877317|AluSz:Alu:SINE|87|+	AluSz	Alu	SINE	chr1	1877018	1877317	+	300	-3.85	0.0332257	0.17	3.75	upInhPGCLC
chr1|1878437|1878525|L2a:L2:LINE|284|+	L2a	L2	LINE	chr1	1878437	1878525	+	89	-2.79	1.14319e-12	2.8	20.31	upInhPGCLC
chr1|1879216|1879424|Charlie1:hAT-Charlie:DNA|224|-	Charlie1	hAT-Charlie	DNA	chr1	1879216	1879424	-	209	-2.21	0.0015915	0.77	3.51	upInhPGCLC
chr1|1879424|1879727|AluY:Alu:SINE|73|+	AluY	Alu	SINE	chr1	1879424	1879727	+	304	-2.65	0.00317864	0.63	3.42	upInhPGCLC
chr1|1880957|1881078|L2a:L2:LINE|347|-	L2a	L2	LINE	chr1	1880957	1881078	-	122	-3.74	0.0019011	0.09	2.63	upInhPGCLC
chr1|1881420|1881699|AluSz:Alu:SINE|122|-	AluSz	Alu	SINE	chr1	1881420	1881699	-	280	-2.61	0.00023008	1.32	8.55	upInhPGCLC
chr1|1881934|1882166|L2b:L2:LINE|336|+	L2b	L2	LINE	chr1	1881934	1882166	+	233	-2.41	0.00161209	1.19	5.88	upInhPGCLC
chr1|1882166|1882450|AluSx3:Alu:SINE|120|+	AluSx3	Alu	SINE	chr1	1882166	1882450	+	285	-3.45	0.0104687	0.14	2.36	upInhPGCLC
chr1|1887632|1887912|AluSz6:Alu:SINE|111|-	AluSz6	Alu	SINE	chr1	1887632	1887912	-	281	-2.94	0.000302796	0.42	3.35	upInhPGCLC
chr1|1888501|1888553|L3:CR1:LINE|196|-	L3	CR1	LINE	chr1	1888501	1888553	-	53	-3.24	0.0102177	0.16	2.51	upInhPGCLC
chr1|1888555|1888853|AluSq:Alu:SINE|87|+	AluSq	Alu	SINE	chr1	1888555	1888853	+	299	-2.81	0.00947052	0.4	3.06	upInhPGCLC
chr1|1911993|1912151|MLT2D:ERVL:LTR|105|-	MLT2D	ERVL	LTR	chr1	1911993	1912151	-	159	-2.34	0.0435968	0.29	1.52	upInhPGCLC
chr1|2000000|2000183|AluSc8:Alu:SINE|104|+	AluSc8	Alu	SINE	chr1	2000000	2000183	+	184	-3.26	0.0038049	0.13	2.32	upInhPGCLC
chr1|2063841|2064145|AluSx1:Alu:SINE|122|-	AluSx1	Alu	SINE	chr1	2063841	2064145	-	305	-4.74	5.56654e-10	0.33	9.24	upInhPGCLC
chr1|2066391|2066641|AluSx:Alu:SINE|140|-	AluSx	Alu	SINE	chr1	2066391	2066641	-	251	-2.99	0.00164059	0.29	2.54	upInhPGCLC
chr1|2083949|2084258|AluSx1:Alu:SINE|94|+	AluSx1	Alu	SINE	chr1	2083949	2084258	+	310	-2.81	0.00505107	0.48	3.58	upInhPGCLC
chr1|2089434|2089731|MLT1A0:ERVL-MaLR:LTR|269|-	MLT1A0	ERVL-MaLR	LTR	chr1	2089434	2089731	-	298	-2.2	0.0111213	0.88	4.15	upInhPGCLC
chr1|2089806|2089915|FLAM_A:Alu:SINE|193|+	FLAM_A	Alu	SINE	chr1	2089806	2089915	+	110	-3.93	0.000557342	0.15	4	upInhPGCLC
chr1|2089908|2090243|MLT1B:ERVL-MaLR:LTR|290|-	MLT1B	ERVL-MaLR	LTR	chr1	2089908	2090243	-	336	-2.94	0.00169759	0.31	3.12	upInhPGCLC
chr1|2102897|2103136|AluJr:Alu:SINE|138|-	AluJr	Alu	SINE	chr1	2102897	2103136	-	240	-4.44	3.88659e-06	0.16	5.13	upInhPGCLC
chr1|2117991|2118296|AluSx:Alu:SINE|85|-	AluSx	Alu	SINE	chr1	2117991	2118296	-	306	-3.11	0.00347912	0.35	3.69	upInhPGCLC
chr1|2120322|2120595|AluSq2:Alu:SINE|99|-	AluSq2	Alu	SINE	chr1	2120322	2120595	-	274	-2.51	0.000159111	2.19	13.17	upInhPGCLC
chr1|2156578|2156875|MER68:ERVL:LTR|220|-	MER68	ERVL	LTR	chr1	2156578	2156875	-	298	-2.57	0.0213563	0.45	2.85	upInhPGCLC
chr1|2182943|2183246|AluSx1:Alu:SINE|89|+	AluSx1	Alu	SINE	chr1	2182943	2183246	+	304	-2.21	7.64788e-12	11.56	55.26	upInhPGCLC
chr1|2183246|2183402|AluSx3:Alu:SINE|96|+	AluSx3	Alu	SINE	chr1	2183246	2183402	+	157	-2.35	0.000357035	1.06	5.92	upInhPGCLC
chr1|2192635|2192899|AluJo:Alu:SINE|136|-	AluJo	Alu	SINE	chr1	2192635	2192899	-	265	-4.2	4.47771e-11	0.26	6.04	upInhPGCLC
chr1|2256700|2257315|HAL1:L1:LINE|353|-	HAL1	L1	LINE	chr1	2256700	2257315	-	616	-4.95	3.21899e-07	0.29	11.02	upInhPGCLC
chr1|2258551|2258845|AluSg:Alu:SINE|116|-	AluSg	Alu	SINE	chr1	2258551	2258845	-	295	-3.24	0.000213685	0.28	2.77	upInhPGCLC
chr1|2259018|2259120|MER5A:hAT-Charlie:DNA|245|-	MER5A	hAT-Charlie	DNA	chr1	2259018	2259120	-	103	-2.84	0.000248574	0.44	2.98	upInhPGCLC
chr1|2259139|2259326|MER58A:hAT-Charlie:DNA|295|+	MER58A	hAT-Charlie	DNA	chr1	2259139	2259326	+	188	-2.03	0.000910423	1.12	4.82	upInhPGCLC
chr1|2260529|2260838|AluJb:Alu:SINE|146|-	AluJb	Alu	SINE	chr1	2260529	2260838	-	310	-2.99	7.36958e-11	1.49	12.75	upInhPGCLC
chr1|2260838|2261815|L1MC4:L1:LINE|296|-	L1MC4	L1	LINE	chr1	2260838	2261815	-	978	-2.23	1.27696e-06	3.78	17.45	upInhPGCLC
chr1|2362246|2362438|Tigger2a:TcMar-Tigger:DNA|164|-	Tigger2a	TcMar-Tigger	DNA	chr1	2362246	2362438	-	193	-3.48	0.0268856	0.18	3.01	upInhPGCLC
chr1|2367647|2367928|AluSx1:Alu:SINE|103|-	AluSx1	Alu	SINE	chr1	2367647	2367928	-	282	-3.44	0.00383578	0.23	3.19	upInhPGCLC
chr1|2368634|2368782|L1MEc:L1:LINE|152|+	L1MEc	L1	LINE	chr1	2368634	2368782	+	149	-2.41	3.13832e-07	3.62	17.45	upInhPGCLC
chr1|2368782|2369069|AluSc:Alu:SINE|101|+	AluSc	Alu	SINE	chr1	2368782	2369069	+	288	-4.06	2.67791e-07	1.03	16.9	upInhPGCLC
chr1|2386420|2386728|AluSx:Alu:SINE|120|-	AluSx	Alu	SINE	chr1	2386420	2386728	-	309	-2.01	0.00865833	1.23	4.38	upInhPGCLC
chr1|2388579|2388804|AluJb:Alu:SINE|147|+	AluJb	Alu	SINE	chr1	2388579	2388804	+	226	-2.22	3.11996e-05	0.96	4.6	upInhPGCLC
chr1|2393223|2393499|L2a:L2:LINE|355|-	L2a	L2	LINE	chr1	2393223	2393499	-	277	-2.11	5.95908e-06	1.46	6.22	upInhPGCLC
chr1|2393538|2393763|MIRc:MIR:SINE|305|-	MIRc	MIR	SINE	chr1	2393538	2393763	-	226	-3	2.65398e-11	1.78	13.98	upInhPGCLC
chr1|2394444|2394618|MIRb:MIR:SINE|289|+	MIRb	MIR	SINE	chr1	2394444	2394618	+	175	-5.07	8.88784e-16	0.33	11.74	upInhPGCLC
chr1|2394634|2394777|MIRb:MIR:SINE|304|-	MIRb	MIR	SINE	chr1	2394634	2394777	-	144	-3.06	0.0058139	0.17	1.97	upInhPGCLC
chr1|2395153|2395244|MIRc:MIR:SINE|326|-	MIRc	MIR	SINE	chr1	2395153	2395244	-	92	-3.08	0.00187765	0.22	2.23	upInhPGCLC
chr1|2411532|2411818|AluJo:Alu:SINE|143|-	AluJo	Alu	SINE	chr1	2411532	2411818	-	287	-3.53	0.00217218	0.25	3.65	upInhPGCLC
chr1|3629449|3629725|AluSx1:Alu:SINE|152|+	AluSx1	Alu	SINE	chr1	3629449	3629725	+	277	-5.88	2.74987e-23	1.35	82.28	upInhPGCLC
chr1|3642258|3642457|L1M4:L1:LINE|299|+	L1M4	L1	LINE	chr1	3642258	3642457	+	200	-2.42	0.000637413	1.1	6.25	upInhPGCLC
chr1|3737577|3737875|AluSg:Alu:SINE|91|+	AluSg	Alu	SINE	chr1	3737577	3737875	+	299	-2.43	3.33339e-13	11.59	61.8	upInhPGCLC
chr1|3780138|3780433|Tigger3d:TcMar-Tigger:DNA|237|-	Tigger3d	TcMar-Tigger	DNA	chr1	3780138	3780433	-	296	-3.21	2.05181e-28	41.58	386.5	upInhPGCLC
chr1|3780658|3780705|Alu:Alu:SINE|85|+	Alu	Alu	SINE	chr1	3780658	3780705	+	48	-3.95	3.78874e-12	0.69	10.99	upInhPGCLC
chr1|3780705|3780997|AluSc:Alu:SINE|106|+	AluSc	Alu	SINE	chr1	3780705	3780997	+	293	-3.79	4.5247e-17	5.67	79.79	upInhPGCLC
chr1|3782814|3783130|7SLRNA:srpRNA:srpRNA|171|+	7SLRNA	srpRNA	srpRNA	chr1	3782814	3783130	+	317	-2.78	0.00157332	0.43	2.67	upInhPGCLC
chr1|3783138|3783436|AluSq2:Alu:SINE|107|+	AluSq2	Alu	SINE	chr1	3783138	3783436	+	299	-2.86	0.00660632	0.39	2.96	upInhPGCLC
chr1|3812557|3812884|AluSx3:Alu:SINE|73|+	AluSx3	Alu	SINE	chr1	3812557	3812884	+	328	-2.99	1.04123e-10	4.64	37.64	upInhPGCLC
chr1|3819458|3819792|L1MEf:L1:LINE|279|+	L1MEf	L1	LINE	chr1	3819458	3819792	+	335	-2.64	9.54932e-05	0.83	5.16	upInhPGCLC
chr1|3822730|3822922|LTR78B:ERV1:LTR|284|+	LTR78B	ERV1	LTR	chr1	3822730	3822922	+	193	-3.46	9.07868e-06	0.47	4.54	upInhPGCLC
chr1|3824424|3824733|L1ME2:L1:LINE|291|+	L1ME2	L1	LINE	chr1	3824424	3824733	+	310	-2.33	0.000118503	1.71	9.5	upInhPGCLC
chr1|3884569|3884870|AluSx1:Alu:SINE|106|-	AluSx1	Alu	SINE	chr1	3884569	3884870	-	302	-3.92	0.000839488	0.14	3.55	upInhPGCLC
chr1|3889413|3889725|AluSq2:Alu:SINE|90|+	AluSq2	Alu	SINE	chr1	3889413	3889725	+	313	-4.96	7.05002e-35	0.97	32.23	upInhPGCLC
chr1|3891411|3891507|L2a:L2:LINE|219|+	L2a	L2	LINE	chr1	3891411	3891507	+	97	-3.81	1.13411e-08	0.35	4.66	upInhPGCLC
chr1|3891511|3891568|L2b:L2:LINE|268|-	L2b	L2	LINE	chr1	3891511	3891568	-	58	-2.54	0.0147638	0.38	2.23	upInhPGCLC
chr1|4659673|4659723|L1MD1:L1:LINE|187|+	L1MD1	L1	LINE	chr1	4659673	4659723	+	51	-4.18	0.00151774	0.05	3.46	upInhPGCLC
chr1|4659723|4660241|MER66B:ERV1:LTR|188|+	MER66B	ERV1	LTR	chr1	4659723	4660241	+	519	-6.11	1.58792e-10	0.09	15	upInhPGCLC
chr1|4660241|4660560|L1MD1:L1:LINE|187|+	L1MD1	L1	LINE	chr1	4660241	4660560	+	320	-3.24	7.55316e-05	0.36	3.7	upInhPGCLC
chr1|4661337|4661577|MIRb:MIR:SINE|261|-	MIRb	MIR	SINE	chr1	4661337	4661577	-	241	-3.71	2.38983e-14	1.1	14.82	upInhPGCLC
chr1|4662080|4662582|L1MB7:L1:LINE|316|-	L1MB7	L1	LINE	chr1	4662080	4662582	-	503	-2.38	4.45495e-05	1.85	9.31	upInhPGCLC
chr1|4663710|4663882|MER117:hAT-Charlie:DNA|321|+	MER117	hAT-Charlie	DNA	chr1	4663710	4663882	+	173	-4.84	2.84838e-12	0.37	11.05	upInhPGCLC
chr1|4663996|4664219|MIR:MIR:SINE|246|-	MIR	MIR	SINE	chr1	4663996	4664219	-	224	-4.73	3.97558e-11	0.35	10.12	upInhPGCLC
chr1|4668462|4668623|MIR:MIR:SINE|258|-	MIR	MIR	SINE	chr1	4668462	4668623	-	162	-4.83	0.000217524	0.1	6.13	upInhPGCLC
chr1|4669048|4669298|L1MB5:L1:LINE|208|-	L1MB5	L1	LINE	chr1	4669048	4669298	-	251	-4.55	5.89389e-13	0.24	6.9	upInhPGCLC
chr1|4669298|4669661|THE1D:ERVL-MaLR:LTR|105|-	THE1D	ERVL-MaLR	LTR	chr1	4669298	4669661	-	364	-6.18	6.78487e-07	0.18	18.63	upInhPGCLC
chr1|4669661|4669934|L1MB5:L1:LINE|208|-	L1MB5	L1	LINE	chr1	4669661	4669934	-	274	-3.66	0.0238936	0.12	2.78	upInhPGCLC
chr1|4671086|4671387|AluSx1:Alu:SINE|113|+	AluSx1	Alu	SINE	chr1	4671086	4671387	+	302	-4.55	0.00959695	0.08	4.55	upInhPGCLC
chr1|4675138|4675751|MER77B:ERVL:LTR|208|-	MER77B	ERVL	LTR	chr1	4675138	4675751	-	614	-4.43	1.11073e-11	0.28	6.58	upInhPGCLC
chr1|4678330|4678795|MLT1F2:ERVL-MaLR:LTR|267|-	MLT1F2	ERVL-MaLR	LTR	chr1	4678330	4678795	-	466	-4.83	0.00789942	0.16	7.32	upInhPGCLC
chr1|4679145|4679395|L2a:L2:LINE|329|+	L2a	L2	LINE	chr1	4679145	4679395	+	251	-3.7	0.00128875	0.12	3.01	upInhPGCLC
chr1|4679471|4679775|MLT1C:ERVL-MaLR:LTR|191|-	MLT1C	ERVL-MaLR	LTR	chr1	4679471	4679775	-	305	-3.37	0.00109087	0.28	2.87	upInhPGCLC
chr1|4679852|4680328|MLT2B4:ERVL:LTR|169|-	MLT2B4	ERVL	LTR	chr1	4679852	4680328	-	477	-3.5	5.05285e-21	2.9	34	upInhPGCLC
chr1|4686210|4686350|MLT1C:ERVL-MaLR:LTR|221|-	MLT1C	ERVL-MaLR	LTR	chr1	4686210	4686350	-	141	-5.22	9.32373e-06	0.18	9.6	upInhPGCLC
chr1|4686376|4686527|MIRc:MIR:SINE|316|+	MIRc	MIR	SINE	chr1	4686376	4686527	+	152	-3.67	7.12823e-07	0.27	4.43	upInhPGCLC
chr1|4695541|4695886|MLT1B:ERVL-MaLR:LTR|174|-	MLT1B	ERVL-MaLR	LTR	chr1	4695541	4695886	-	346	-4.21	0.000315536	0.11	3.86	upInhPGCLC
chr1|4705440|4706060|L1MC3:L1:LINE|284|+	L1MC3	L1	LINE	chr1	4705440	4706060	+	621	-6.05	4.78291e-06	0.13	14.57	upInhPGCLC
chr1|4713130|4713275|L3b:CR1:LINE|340|+	L3b	CR1	LINE	chr1	4713130	4713275	+	146	-5	0.0195934	0.03	5.65	upInhPGCLC
chr1|4723107|4723924|L2:L2:LINE|318|-	L2	L2	LINE	chr1	4723107	4723924	-	818	-5.33	0.0241409	0.08	7.9	upInhPGCLC
chr1|4729513|4729811|MLT1B:ERVL-MaLR:LTR|212|-	MLT1B	ERVL-MaLR	LTR	chr1	4729513	4729811	-	299	-4.86	0.00114819	0.08	5.87	upInhPGCLC
chr1|4729820|4729959|MLT1C:ERVL-MaLR:LTR|228|-	MLT1C	ERVL-MaLR	LTR	chr1	4729820	4729959	-	140	-4.19	1.55158e-05	0.28	5.52	upInhPGCLC
chr1|4735985|4736162|MIR:MIR:SINE|273|+	MIR	MIR	SINE	chr1	4735985	4736162	+	178	-5.83	1.84282e-08	0.74	44.03	upInhPGCLC
chr1|4737611|4737904|AluJo:Alu:SINE|147|+	AluJo	Alu	SINE	chr1	4737611	4737904	+	294	-4.53	0.0051882	0.06	4.65	upInhPGCLC
chr1|4738456|4738867|L2:L2:LINE|363|-	L2	L2	LINE	chr1	4738456	4738867	-	412	-5.4	3.19028e-05	0.24	12.81	upInhPGCLC
chr1|4740013|4740503|L1MB3:L1:LINE|195|+	L1MB3	L1	LINE	chr1	4740013	4740503	+	491	-2.28	3.08981e-06	2.24	11.29	upInhPGCLC
chr1|4741213|4741564|MLT1C:ERVL-MaLR:LTR|252|-	MLT1C	ERVL-MaLR	LTR	chr1	4741213	4741564	-	352	-4.26	2.60701e-09	0.51	10.02	upInhPGCLC
chr1|4745989|4746442|MLT1C:ERVL-MaLR:LTR|251|-	MLT1C	ERVL-MaLR	LTR	chr1	4745989	4746442	-	454	-5.04	1.1096e-13	0.35	13.34	upInhPGCLC
chr1|4747516|4747692|L2:L2:LINE|371|+	L2	L2	LINE	chr1	4747516	4747692	+	177	-4.77	1.02659e-07	0.1	5.9	upInhPGCLC
chr1|4747707|4748017|AluSz6:Alu:SINE|116|+	AluSz6	Alu	SINE	chr1	4747707	4748017	+	311	-4.56	1.82026e-11	0.51	12.71	upInhPGCLC
chr1|4752505|4752541|L2c:L2:LINE|194|+	L2c	L2	LINE	chr1	4752505	4752541	+	37	-4.87	9.30747e-08	0.06	5.92	upInhPGCLC
chr1|4753871|4754063|L1MEg:L1:LINE|277|-	L1MEg	L1	LINE	chr1	4753871	4754063	-	193	-2.03	0.00132169	1.25	5.3	upInhPGCLC
chr1|4754063|4754385|MER58B:hAT-Charlie:DNA|261|+	MER58B	hAT-Charlie	DNA	chr1	4754063	4754385	+	323	-2.12	6.99581e-06	1.63	7.82	upInhPGCLC
chr1|4761564|4762023|MLT2A2:ERVL:LTR|98|-	MLT2A2	ERVL	LTR	chr1	4761564	4762023	-	460	-3.71	3.86216e-09	0.94	13.19	upInhPGCLC
chr1|4763476|4763710|MLT2B2:ERVL:LTR|189|+	MLT2B2	ERVL	LTR	chr1	4763476	4763710	+	235	-3.08	0.000245632	0.8	7.25	upInhPGCLC
chr1|4779323|4779427|AluYc:Alu:SINE|77|-	AluYc	Alu	SINE	chr1	4779323	4779427	-	105	-3.91	0.0151486	0.06	2.69	upInhPGCLC
chr1|4779862|4780157|AluSx:Alu:SINE|81|+	AluSx	Alu	SINE	chr1	4779862	4780157	+	296	-5.08	1.18621e-05	0.25	10.47	upInhPGCLC
chr1|4780157|4780395|L1MB3:L1:LINE|236|-	L1MB3	L1	LINE	chr1	4780157	4780395	-	239	-2.98	1.09048e-05	0.57	4.87	upInhPGCLC
chr1|5031736|5032057|L1MEj:L1:LINE|313|-	L1MEj	L1	LINE	chr1	5031736	5032057	-	322	-5.56	7.64783e-08	0.18	11.83	upInhPGCLC
chr1|5033769|5034098|THE1D:ERVL-MaLR:LTR|178|-	THE1D	ERVL-MaLR	LTR	chr1	5033769	5034098	-	330	-5.27	0.0478786	0.03	7.15	upInhPGCLC
chr1|5037683|5037886|MLT1B:ERVL-MaLR:LTR|213|+	MLT1B	ERVL-MaLR	LTR	chr1	5037683	5037886	+	204	-5.38	7.43752e-05	0.14	9.7	upInhPGCLC
chr1|5038989|5039591|L2:L2:LINE|337|+	L2	L2	LINE	chr1	5038989	5039591	+	603	-3.81	2.48296e-08	0.58	8.79	upInhPGCLC
chr1|5039611|5039800|MIR:MIR:SINE|281|+	MIR	MIR	SINE	chr1	5039611	5039800	+	190	-4.8	0.000932908	0.12	6.49	upInhPGCLC
chr1|5044220|5044795|L1M5:L1:LINE|269|-	L1M5	L1	LINE	chr1	5044220	5044795	-	576	-4.32	1.77548e-15	0.9	18.14	upInhPGCLC
chr1|5048383|5052649|HERVH-int:ERV1:LTR|87|+	HERVH-int	ERV1	LTR	chr1	5048383	5052649	+	4267	-4.35	5.78024e-73	25.66	523.96	upInhPGCLC
chr1|5052649|5053098|LTR7:ERV1:LTR|58|+	LTR7	ERV1	LTR	chr1	5052649	5053098	+	450	-3.1	3.6945e-17	4.6	39.56	upInhPGCLC
chr1|5087348|5088095|L1PA17:L1:LINE|112|+	L1PA17	L1	LINE	chr1	5087348	5088095	+	748	-5.01	0.000238448	0.11	6.53	upInhPGCLC
chr1|5096085|5096290|L1M5:L1:LINE|265|+	L1M5	L1	LINE	chr1	5096085	5096290	+	206	-3.03	0.00295121	0.2	2.06	upInhPGCLC
chr1|5096300|5097033|MER21C:ERVL:LTR|186|+	MER21C	ERVL	LTR	chr1	5096300	5097033	+	734	-4.21	4.21472e-07	0.39	8.13	upInhPGCLC
chr1|5097290|5097610|AluSq2:Alu:SINE|138|+	AluSq2	Alu	SINE	chr1	5097290	5097610	+	321	-3.13	0.00138368	0.3	2.82	upInhPGCLC
chr1|5112614|5113174|MER4B:ERV1:LTR|150|-	MER4B	ERV1	LTR	chr1	5112614	5113174	-	561	-4.61	1.38767e-15	1.11	27.52	upInhPGCLC
chr1|5113180|5113524|L2c:L2:LINE|291|-	L2c	L2	LINE	chr1	5113180	5113524	-	345	-3.97	3.7758e-12	1.2	19.03	upInhPGCLC
chr1|5114346|5114486|LTR37A:ERV1:LTR|221|-	LTR37A	ERV1	LTR	chr1	5114346	5114486	-	141	-2.79	0.000594194	0.37	2.49	upInhPGCLC
chr1|5155521|5155896|MLT1A1:ERVL-MaLR:LTR|165|-	MLT1A1	ERVL-MaLR	LTR	chr1	5155521	5155896	-	376	-5.25	0.00116911	0.02	6.79	upInhPGCLC
chr1|5871870|5871971|L1MC5a:L1:LINE|245|+	L1MC5a	L1	LINE	chr1	5871870	5871971	+	102	-3.68	0.00128842	0.13	2.84	upInhPGCLC
chr1|5896011|5897909|L1MC5a:L1:LINE|288|+	L1MC5a	L1	LINE	chr1	5896011	5897909	+	1899	-2.75	4.77538e-13	3.82	25.74	upInhPGCLC
chr1|5900758|5901064|AluJb:Alu:SINE|137|+	AluJb	Alu	SINE	chr1	5900758	5901064	+	307	-2.19	1.00388e-06	2.06	9.21	upInhPGCLC
chr1|5918990|5919198|MER58A:hAT-Charlie:DNA|221|+	MER58A	hAT-Charlie	DNA	chr1	5918990	5919198	+	209	-2.52	0.0232073	0.29	2.15	upInhPGCLC
chr1|5923220|5924421|L1MEc:L1:LINE|201|+	L1MEc	L1	LINE	chr1	5923220	5924421	+	1202	-4.39	1.18141e-14	0.76	16.88	upInhPGCLC
chr1|5924423|5924535|L1M8:L1:LINE|286|+	L1M8	L1	LINE	chr1	5924423	5924535	+	113	-2.57	0.0326612	0.23	1.84	upInhPGCLC
chr1|5932085|5932390|Tigger1:TcMar-Tigger:DNA|134|-	Tigger1	TcMar-Tigger	DNA	chr1	5932085	5932390	-	306	-2.77	6.17307e-06	1.52	10.44	upInhPGCLC
chr1|5941628|5942249|L1MD3:L1:LINE|268|+	L1MD3	L1	LINE	chr1	5941628	5942249	+	622	-2.67	3.98869e-05	1.11	7.26	upInhPGCLC
chr1|5956791|5956973|MIR:MIR:SINE|243|-	MIR	MIR	SINE	chr1	5956791	5956973	-	183	-4.53	0.00116283	0.15	5.86	upInhPGCLC
chr1|5958263|5958412|AluJb:Alu:SINE|155|+	AluJb	Alu	SINE	chr1	5958263	5958412	+	150	-2.14	0.00776534	0.55	2.35	upInhPGCLC
chr1|5966245|5966546|AluJb:Alu:SINE|163|-	AluJb	Alu	SINE	chr1	5966245	5966546	-	302	-3.82	7.01366e-10	0.81	11.53	upInhPGCLC
chr1|5972874|5973184|AluSz:Alu:SINE|129|-	AluSz	Alu	SINE	chr1	5972874	5973184	-	311	-3.9	7.04871e-05	0.35	5.31	upInhPGCLC
chr1|5978014|5978121|Charlie15a:hAT-Charlie:DNA|219|+	Charlie15a	hAT-Charlie	DNA	chr1	5978014	5978121	+	108	-3.74	0.0296193	0.07	2.6	upInhPGCLC
chr1|5979818|5980351|MER74A:ERVL:LTR|256|+	MER74A	ERVL	LTR	chr1	5979818	5980351	+	534	-3.13	1.53431e-05	0.78	7.37	upInhPGCLC
chr1|5983721|5983962|L1M5:L1:LINE|264|-	L1M5	L1	LINE	chr1	5983721	5983962	-	242	-2.06	0.000992332	1.97	7.84	upInhPGCLC
chr1|6187031|6187329|AluSz:Alu:SINE|114|+	AluSz	Alu	SINE	chr1	6187031	6187329	+	299	-3.91	1.1661e-05	0.46	6.46	upInhPGCLC
chr1|6187332|6187642|AluSc8:Alu:SINE|119|+	AluSc8	Alu	SINE	chr1	6187332	6187642	+	311	-3.3	0.000564261	0.24	2.91	upInhPGCLC
chr1|6188057|6188331|AluSz6:Alu:SINE|146|-	AluSz6	Alu	SINE	chr1	6188057	6188331	-	275	-3.36	7.87996e-05	0.26	3.22	upInhPGCLC
chr1|6189414|6189578|AluJr:Alu:SINE|165|+	AluJr	Alu	SINE	chr1	6189414	6189578	+	165	-2.87	1.23279e-05	0.7	5.43	upInhPGCLC
chr1|6195163|6195464|AluY:Alu:SINE|80|+	AluY	Alu	SINE	chr1	6195163	6195464	+	302	-3.01	0.000230964	0.35	3.05	upInhPGCLC
chr1|6197986|6198124|X7A_LINE:CR1:LINE|347|-	X7A_LINE	CR1	LINE	chr1	6197986	6198124	-	139	-2.37	9.65698e-10	3.05	15.19	upInhPGCLC
chr1|6200565|6201073|LTR50:ERVL:LTR|186|+	LTR50	ERVL	LTR	chr1	6200565	6201073	+	509	-2.35	1.30228e-06	1.54	7.47	upInhPGCLC
chr1|6204852|6204964|L2b:L2:LINE|324|-	L2b	L2	LINE	chr1	6204852	6204964	-	113	-3.45	0.00726588	0.25	3.44	upInhPGCLC
chr1|6219797|6220097|AluSp:Alu:SINE|93|-	AluSp	Alu	SINE	chr1	6219797	6220097	-	301	-3.39	0.0160743	0.19	2.94	upInhPGCLC
chr1|6223098|6223406|AluSx3:Alu:SINE|107|-	AluSx3	Alu	SINE	chr1	6223098	6223406	-	309	-2.69	3.10177e-05	0.7	5.1	upInhPGCLC
chr1|6223652|6223847|MIRb:MIR:SINE|365|-	MIRb	MIR	SINE	chr1	6223652	6223847	-	196	-3.21	4.93618e-20	8.32	77.55	upInhPGCLC
chr1|6238224|6238385|MIRc:MIR:SINE|256|+	MIRc	MIR	SINE	chr1	6238224	6238385	+	162	-2.38	0.00261071	0.43	1.81	upInhPGCLC
chr1|6250736|6250943|MIR:MIR:SINE|251|+	MIR	MIR	SINE	chr1	6250736	6250943	+	208	-3.7	0.000218934	0.14	3.12	upInhPGCLC
chr1|6255950|6256094|AluJr:Alu:SINE|145|-	AluJr	Alu	SINE	chr1	6255950	6256094	-	145	-3.67	0.036182	0.08	2.61	upInhPGCLC
chr1|6256094|6256355|MLT1A1:ERVL-MaLR:LTR|227|+	MLT1A1	ERVL-MaLR	LTR	chr1	6256094	6256355	+	262	-3.12	2.23039e-05	0.48	4.6	upInhPGCLC
chr1|6312196|6312457|L1MA1:L1:LINE|114|+	L1MA1	L1	LINE	chr1	6312196	6312457	+	262	-3.28	0.0029123	0.27	3	upInhPGCLC
chr1|6380317|6380610|AluSg:Alu:SINE|99|+	AluSg	Alu	SINE	chr1	6380317	6380610	+	294	-2.06	0.0284022	0.77	2.95	upInhPGCLC
chr1|6390653|6390960|AluSx1:Alu:SINE|94|+	AluSx1	Alu	SINE	chr1	6390653	6390960	+	308	-2.41	0.00886999	0.67	3.6	upInhPGCLC
chr1|6468701|6468890|MER117:hAT-Charlie:DNA|307|-	MER117	hAT-Charlie	DNA	chr1	6468701	6468890	-	190	-5.13	4.8081e-09	0.04	6.27	upInhPGCLC
chr1|6521807|6522027|MIRb:MIR:SINE|304|-	MIRb	MIR	SINE	chr1	6521807	6522027	-	221	-4.71	3.56569e-14	3.4	90.24	upInhPGCLC
chr1|6522063|6522237|AluSq4:Alu:SINE|81|+	AluSq4	Alu	SINE	chr1	6522063	6522237	+	175	-4.6	0.00238795	0.14	5.72	upInhPGCLC
chr1|6522269|6522575|AluSx1:Alu:SINE|128|+	AluSx1	Alu	SINE	chr1	6522269	6522575	+	307	-4.17	1.95433e-09	0.38	7.09	upInhPGCLC
chr1|6522911|6523186|AluSx4:Alu:SINE|102|+	AluSx4	Alu	SINE	chr1	6522911	6523186	+	276	-4.45	3.67687e-07	0.14	4.7	upInhPGCLC
chr1|6524738|6525038|AluY:Alu:SINE|77|-	AluY	Alu	SINE	chr1	6524738	6525038	-	301	-3.99	4.07357e-06	0.33	5.12	upInhPGCLC
chr1|6533681|6533803|L2a:L2:LINE|336|-	L2a	L2	LINE	chr1	6533681	6533803	-	123	-2.87	0.000814539	0.58	4.48	upInhPGCLC
chr1|6534625|6534791|L1MC4a:L1:LINE|256|+	L1MC4a	L1	LINE	chr1	6534625	6534791	+	167	-2.73	0.00542228	0.3	1.82	upInhPGCLC
chr1|6536871|6537019|AluJo:Alu:SINE|203|+	AluJo	Alu	SINE	chr1	6536871	6537019	+	149	-2.92	0.000577615	0.82	6.52	upInhPGCLC
chr1|6541011|6541182|AluSc8:Alu:SINE|123|-	AluSc8	Alu	SINE	chr1	6541011	6541182	-	172	-3.23	0.000322558	0.38	3.94	upInhPGCLC
chr1|6541182|6541473|AluSx:Alu:SINE|117|-	AluSx	Alu	SINE	chr1	6541182	6541473	-	292	-3.53	5.10272e-06	0.45	5.51	upInhPGCLC
chr1|6545767|6545948|AluSz6:Alu:SINE|116|+	AluSz6	Alu	SINE	chr1	6545767	6545948	+	182	-2.91	0.0466357	0.13	1.52	upInhPGCLC
chr1|6545949|6546385|HAL1ME:L1:LINE|334|+	HAL1ME	L1	LINE	chr1	6545949	6546385	+	437	-2.13	0.004067	1.11	4.12	upInhPGCLC
chr1|6547578|6547866|AluJb:Alu:SINE|174|+	AluJb	Alu	SINE	chr1	6547578	6547866	+	289	-3.59	0.000523387	0.15	3.16	upInhPGCLC
chr1|6548581|6548775|HAL1ME:L1:LINE|337|+	HAL1ME	L1	LINE	chr1	6548581	6548775	+	195	-4.07	0.000458064	0.08	3.69	upInhPGCLC
chr1|6594747|6595069|AluJr:Alu:SINE|127|+	AluJr	Alu	SINE	chr1	6594747	6595069	+	323	-3.75	1.26059e-05	0.54	7.94	upInhPGCLC
chr1|6595082|6595244|L2a:L2:LINE|231|+	L2a	L2	LINE	chr1	6595082	6595244	+	163	-3.37	0.00307494	0.3	3.63	upInhPGCLC
chr1|6595277|6595357|MIR:MIR:SINE|256|+	MIR	MIR	SINE	chr1	6595277	6595357	+	81	-3.44	0.005563	0.18	3.03	upInhPGCLC
chr1|6616025|6616325|AluSg:Alu:SINE|60|-	AluSg	Alu	SINE	chr1	6616025	6616325	-	301	-2.67	0.00306979	0.67	4.24	upInhPGCLC
chr1|6637816|6637991|MER102a:hAT-Charlie:DNA|256|+	MER102a	hAT-Charlie	DNA	chr1	6637816	6637991	+	176	-2.85	0.00301866	0.22	1.9	upInhPGCLC
chr1|6643878|6644114|AluY:Alu:SINE|76|-	AluY	Alu	SINE	chr1	6643878	6644114	-	237	-2.99	0.0197501	0.22	2.59	upInhPGCLC
chr1|6646483|6646587|MER5B:hAT-Charlie:DNA|235|+	MER5B	hAT-Charlie	DNA	chr1	6646483	6646587	+	105	-3.28	8.81824e-05	0.38	4.18	upInhPGCLC
chr1|6646885|6647073|AluJb:Alu:SINE|170|+	AluJb	Alu	SINE	chr1	6646885	6647073	+	189	-3.34	1.60875e-09	0.97	11.3	upInhPGCLC
chr1|6647078|6647382|AluSq:Alu:SINE|99|-	AluSq	Alu	SINE	chr1	6647078	6647382	-	305	-2.74	0.00191607	0.35	2.78	upInhPGCLC
chr1|6648459|6648755|AluJb:Alu:SINE|145|-	AluJb	Alu	SINE	chr1	6648459	6648755	-	297	-4.44	8.71072e-05	0.32	7.45	upInhPGCLC
chr1|6649003|6649168|AluJb:Alu:SINE|236|-	AluJb	Alu	SINE	chr1	6649003	6649168	-	166	-2.84	2.69794e-06	1.29	9.72	upInhPGCLC
chr1|6649185|6649468|AluYk2:Alu:SINE|60|-	AluYk2	Alu	SINE	chr1	6649185	6649468	-	284	-2.71	0.00218221	0.46	3.09	upInhPGCLC
chr1|6650294|6650589|AluJo:Alu:SINE|210|+	AluJo	Alu	SINE	chr1	6650294	6650589	+	296	-3.88	5.5125e-05	0.2	4.42	upInhPGCLC
chr1|6662463|6663020|LTR12:ERV1:LTR|111|+	LTR12	ERV1	LTR	chr1	6662463	6663020	+	558	-3.11	1.90186e-11	1.34	12.01	upInhPGCLC
chr1|6697324|6697691|MER1B:hAT-Charlie:DNA|135|-	MER1B	hAT-Charlie	DNA	chr1	6697324	6697691	-	368	-3.55	5.09185e-11	1.27	14.51	upInhPGCLC
chr1|6699023|6699313|AluJo:Alu:SINE|159|+	AluJo	Alu	SINE	chr1	6699023	6699313	+	291	-3.72	8.84037e-07	0.62	7.6	upInhPGCLC
chr1|6800122|6800429|AluJo:Alu:SINE|143|+	AluJo	Alu	SINE	chr1	6800122	6800429	+	308	-2.75	0.00157107	0.38	2.96	upInhPGCLC
chr1|6820180|6820209|MER103C:hAT-Charlie:DNA|69|-	MER103C	hAT-Charlie	DNA	chr1	6820180	6820209	-	30	-2.41	1.01982e-06	1.17	7.35	upInhPGCLC
chr1|6836940|6837254|AluY:Alu:SINE|64|-	AluY	Alu	SINE	chr1	6836940	6837254	-	315	-2.74	0.00213619	0.45	2.91	upInhPGCLC
chr1|6847707|6848010|AluSx3:Alu:SINE|109|-	AluSx3	Alu	SINE	chr1	6847707	6848010	-	304	-4.09	1.32213e-06	0.36	7.09	upInhPGCLC
chr1|6888012|6888203|L2a:L2:LINE|267|+	L2a	L2	LINE	chr1	6888012	6888203	+	192	-3.41	5.46434e-31	4.46	48.45	upInhPGCLC
chr1|6904765|6904892|AluJo:Alu:SINE|140|-	AluJo	Alu	SINE	chr1	6904765	6904892	-	128	-2.74	0.0302535	0.21	1.64	upInhPGCLC
chr1|7698419|7698569|MIR1_Amn:MIR:SINE|296|-	MIR1_Amn	MIR	SINE	chr1	7698419	7698569	-	151	-3.03	0.000866702	0.41	3.86	upInhPGCLC
chr1|7772064|7772249|MIRb:MIR:SINE|257|+	MIRb	MIR	SINE	chr1	7772064	7772249	+	186	-3.07	4.01405e-10	1.29	11.17	upInhPGCLC
chr1|7772606|7772911|AluSq2:Alu:SINE|102|+	AluSq2	Alu	SINE	chr1	7772606	7772911	+	306	-2.81	1.70174e-09	2.74	19.58	upInhPGCLC
chr1|7963094|7963358|AluJb:Alu:SINE|163|-	AluJb	Alu	SINE	chr1	7963094	7963358	-	265	-3.39	2.55307e-08	0.95	10.77	upInhPGCLC
chr1|7963372|7963674|AluSx1:Alu:SINE|122|-	AluSx1	Alu	SINE	chr1	7963372	7963674	-	303	-3.49	3.95025e-10	1.39	16.05	upInhPGCLC
chr1|7977457|7977583|FLAM_C:Alu:SINE|175|-	FLAM_C	Alu	SINE	chr1	7977457	7977583	-	127	-4.71	4.02557e-09	1.18	31.81	upInhPGCLC
chr1|7978561|7978864|AluJb:Alu:SINE|148|+	AluJb	Alu	SINE	chr1	7978561	7978864	+	304	-4.3	1.84472e-05	0.48	10.44	upInhPGCLC
chr1|7978888|7979183|L1ME3G:L1:LINE|290|-	L1ME3G	L1	LINE	chr1	7978888	7979183	-	296	-3.81	7.27189e-15	7.54	107.6	upInhPGCLC
chr1|7996626|7997030|MSTB:ERVL-MaLR:LTR|159|-	MSTB	ERVL-MaLR	LTR	chr1	7996626	7997030	-	405	-2.28	0.0029502	0.95	4.53	upInhPGCLC
chr1|7997030|7997142|L1MEd:L1:LINE|247|-	L1MEd	L1	LINE	chr1	7997030	7997142	-	113	-2.92	0.0130067	0.27	2.19	upInhPGCLC
chr1|7997139|7997407|L1MB5:L1:LINE|238|-	L1MB5	L1	LINE	chr1	7997139	7997407	-	269	-2.33	0.0211431	0.53	3.2	upInhPGCLC
chr1|8005921|8006226|AluSz:Alu:SINE|115|-	AluSz	Alu	SINE	chr1	8005921	8006226	-	306	-4.07	5.14552e-07	0.27	4.95	upInhPGCLC
chr1|8010286|8010477|L2:L2:LINE|314|+	L2	L2	LINE	chr1	8010286	8010477	+	192	-3	2.46057e-07	1.04	7.86	upInhPGCLC
chr1|8010952|8011084|MIR:MIR:SINE|309|-	MIR	MIR	SINE	chr1	8010952	8011084	-	133	-2.55	0.008321	0.37	2.69	upInhPGCLC
chr1|8023273|8023578|AluJb:Alu:SINE|148|-	AluJb	Alu	SINE	chr1	8023273	8023578	-	306	-3.39	7.26571e-14	2.78	28.8	upInhPGCLC
chr1|8378393|8378769|MLT1B:ERVL-MaLR:LTR|141|+	MLT1B	ERVL-MaLR	LTR	chr1	8378393	8378769	+	377	-2.44	2.52956e-07	2.71	15.75	upInhPGCLC
chr1|8391393|8391753|L2c:L2:LINE|346|+	L2c	L2	LINE	chr1	8391393	8391753	+	361	-2.05	2.1466e-05	1.87	6.96	upInhPGCLC
chr1|8401858|8402166|AluSc:Alu:SINE|88|-	AluSc	Alu	SINE	chr1	8401858	8402166	-	309	-3	0.00208082	0.42	3.62	upInhPGCLC
chr1|8410403|8410556|L3:CR1:LINE|329|+	L3	CR1	LINE	chr1	8410403	8410556	+	154	-2.51	5.19902e-06	1.22	7.47	upInhPGCLC
chr1|8413774|8414077|AluSp:Alu:SINE|125|+	AluSp	Alu	SINE	chr1	8413774	8414077	+	304	-2.1	0.00590625	0.75	3.48	upInhPGCLC
chr1|8416303|8416615|AluY:Alu:SINE|64|+	AluY	Alu	SINE	chr1	8416303	8416615	+	313	-2.46	0.00167705	0.45	2.91	upInhPGCLC
chr1|8434475|8435076|MLT1G3:ERVL-MaLR:LTR|280|+	MLT1G3	ERVL-MaLR	LTR	chr1	8434475	8435076	+	602	-2.43	4.60069e-06	4.98	27.71	upInhPGCLC
chr1|8439791|8440092|AluSq2:Alu:SINE|96|+	AluSq2	Alu	SINE	chr1	8439791	8440092	+	302	-2.31	0.00146869	1.64	8.53	upInhPGCLC
chr1|8440313|8440605|AluSc5:Alu:SINE|72|+	AluSc5	Alu	SINE	chr1	8440313	8440605	+	293	-2.79	0.000116126	0.77	5.05	upInhPGCLC
chr1|8441285|8441494|Charlie2a:hAT-Charlie:DNA|271|+	Charlie2a	hAT-Charlie	DNA	chr1	8441285	8441494	+	210	-5.41	7.86995e-08	0.5	22.86	upInhPGCLC
chr1|8443180|8443479|AluSx3:Alu:SINE|110|+	AluSx3	Alu	SINE	chr1	8443180	8443479	+	300	-2.27	6.94212e-06	1.91	8.35	upInhPGCLC
chr1|8454525|8454834|AluSg:Alu:SINE|123|+	AluSg	Alu	SINE	chr1	8454525	8454834	+	310	-2.24	0.00569302	0.87	4.35	upInhPGCLC
chr1|8462760|8462881|FLAM_A:Alu:SINE|157|+	FLAM_A	Alu	SINE	chr1	8462760	8462881	+	122	-2.07	0.0115926	0.53	1.81	upInhPGCLC
chr1|8471517|8471813|AluJo:Alu:SINE|186|-	AluJo	Alu	SINE	chr1	8471517	8471813	-	297	-2.5	0.00267971	0.5	3.46	upInhPGCLC
chr1|8493210|8493263|MIR3:MIR:SINE|176|+	MIR3	MIR	SINE	chr1	8493210	8493263	+	54	-2.53	0.0067412	0.51	3.36	upInhPGCLC
chr1|8498413|8498723|AluSx:Alu:SINE|103|+	AluSx	Alu	SINE	chr1	8498413	8498723	+	311	-2.14	0.000102714	2.07	10.05	upInhPGCLC
chr1|8535826|8536121|AluSc:Alu:SINE|71|+	AluSc	Alu	SINE	chr1	8535826	8536121	+	296	-2.58	0.000672796	0.62	3.84	upInhPGCLC
chr1|8536219|8536346|MIRc:MIR:SINE|260|-	MIRc	MIR	SINE	chr1	8536219	8536346	-	128	-3.21	0.00193501	0.25	2.56	upInhPGCLC
chr1|8588841|8589147|AluSx1:Alu:SINE|131|+	AluSx1	Alu	SINE	chr1	8588841	8589147	+	307	-2.36	8.56823e-06	1.69	8.14	upInhPGCLC
chr1|8593701|8593815|MER5C1:hAT-Charlie:DNA|237|-	MER5C1	hAT-Charlie	DNA	chr1	8593701	8593815	-	115	-2.94	3.17418e-06	1.44	11.89	upInhPGCLC
chr1|8608936|8609242|AluSx:Alu:SINE|121|+	AluSx	Alu	SINE	chr1	8608936	8609242	+	307	-2.07	0.0122326	0.85	3.91	upInhPGCLC
chr1|8610308|8610619|AluSg:Alu:SINE|93|+	AluSg	Alu	SINE	chr1	8610308	8610619	+	312	-3.12	0.00314151	0.39	3.69	upInhPGCLC
chr1|8610914|8611214|AluSc8:Alu:SINE|117|+	AluSc8	Alu	SINE	chr1	8610914	8611214	+	301	-3.47	4.43585e-06	0.61	6.62	upInhPGCLC
chr1|8611222|8611530|AluSz6:Alu:SINE|159|+	AluSz6	Alu	SINE	chr1	8611222	8611530	+	309	-3.71	0.00021368	0.3	4.19	upInhPGCLC
chr1|8708625|8708821|THE1B:ERVL-MaLR:LTR|114|+	THE1B	ERVL-MaLR	LTR	chr1	8708625	8708821	+	197	-2.94	0.0366059	0.16	1.75	upInhPGCLC
chr1|8709661|8709809|L1MC5a:L1:LINE|276|-	L1MC5a	L1	LINE	chr1	8709661	8709809	-	149	-2.51	1.0327e-05	1.13	5.7	upInhPGCLC
chr1|8720774|8721063|AluSz:Alu:SINE|114|+	AluSz	Alu	SINE	chr1	8720774	8721063	+	290	-3.45	0.00383329	0.24	3.35	upInhPGCLC
chr1|8730645|8730737|AluJb:Alu:SINE|152|-	AluJb	Alu	SINE	chr1	8730645	8730737	-	93	-3.59	0.0385799	0.06	2.21	upInhPGCLC
chr1|8733375|8733791|MLT1F:ERVL-MaLR:LTR|193|+	MLT1F	ERVL-MaLR	LTR	chr1	8733375	8733791	+	417	-2.99	1.90705e-07	1.07	7.61	upInhPGCLC
chr1|8736080|8736177|L1ME2z:L1:LINE|245|+	L1ME2z	L1	LINE	chr1	8736080	8736177	+	98	-2.18	0.00957572	0.58	2.54	upInhPGCLC
chr1|8737611|8737734|AluJb:Alu:SINE|130|-	AluJb	Alu	SINE	chr1	8737611	8737734	-	124	-2.76	0.00946076	0.4	3.29	upInhPGCLC
chr1|8738640|8738725|MIR:MIR:SINE|202|-	MIR	MIR	SINE	chr1	8738640	8738725	-	86	-2.8	0.0265141	0.19	2.07	upInhPGCLC
chr1|8739036|8739455|LTR41:ERVL:LTR|230|-	LTR41	ERVL	LTR	chr1	8739036	8739455	-	420	-2.52	0.00599308	0.76	3.93	upInhPGCLC
chr1|8743114|8743283|AluJr4:Alu:SINE|160|+	AluJr4	Alu	SINE	chr1	8743114	8743283	+	170	-3.78	0.00875441	0.14	2.99	upInhPGCLC
chr1|8745057|8745417|THE1D:ERVL-MaLR:LTR|132|+	THE1D	ERVL-MaLR	LTR	chr1	8745057	8745417	+	361	-2.94	9.33259e-08	0.77	5.72	upInhPGCLC
chr1|8747012|8747300|AluY:Alu:SINE|59|-	AluY	Alu	SINE	chr1	8747012	8747300	-	289	-3.13	2.8936e-05	0.78	6.94	upInhPGCLC
chr1|8756809|8757111|AluSq2:Alu:SINE|113|+	AluSq2	Alu	SINE	chr1	8756809	8757111	+	303	-2.21	2.96198e-05	1.81	7.77	upInhPGCLC
chr1|8763658|8763955|AluSc:Alu:SINE|81|+	AluSc	Alu	SINE	chr1	8763658	8763955	+	298	-3.5	2.45589e-05	0.5	5.53	upInhPGCLC
chr1|8765963|8766140|AluSq:Alu:SINE|131|+	AluSq	Alu	SINE	chr1	8765963	8766140	+	178	-3.17	0.0015649	0.27	2.63	upInhPGCLC
chr1|8771628|8771939|AluY:Alu:SINE|74|+	AluY	Alu	SINE	chr1	8771628	8771939	+	312	-3.86	3.82777e-06	0.28	4.74	upInhPGCLC
chr1|8788362|8788662|AluSg:Alu:SINE|93|-	AluSg	Alu	SINE	chr1	8788362	8788662	-	301	-3.32	0.00122806	0.29	2.99	upInhPGCLC
chr1|8791939|8792117|AluJr:Alu:SINE|163|+	AluJr	Alu	SINE	chr1	8791939	8792117	+	179	-3.18	6.31244e-06	0.72	7.25	upInhPGCLC
chr1|8792874|8793185|AluSx1:Alu:SINE|84|+	AluSx1	Alu	SINE	chr1	8792874	8793185	+	312	-2.44	0.000216002	1.04	5.62	upInhPGCLC
chr1|8795700|8796008|AluSp:Alu:SINE|88|+	AluSp	Alu	SINE	chr1	8795700	8796008	+	309	-2.61	5.8481e-05	1.2	8.01	upInhPGCLC
chr1|8797091|8797390|AluSz:Alu:SINE|194|+	AluSz	Alu	SINE	chr1	8797091	8797390	+	300	-2.98	2.2342e-08	3.66	29.3	upInhPGCLC
chr1|8799795|8800113|AluSx1:Alu:SINE|101|-	AluSx1	Alu	SINE	chr1	8799795	8800113	-	319	-2.25	2.64381e-06	1.93	9.37	upInhPGCLC
chr1|8806622|8806723|L2a:L2:LINE|290|-	L2a	L2	LINE	chr1	8806622	8806723	-	102	-2.17	0.0168508	0.73	2.92	upInhPGCLC
chr1|8808855|8809160|AluY:Alu:SINE|85|+	AluY	Alu	SINE	chr1	8808855	8809160	+	306	-2.4	5.49842e-05	2.56	14.07	upInhPGCLC
chr1|8812365|8812651|AluSz:Alu:SINE|119|+	AluSz	Alu	SINE	chr1	8812365	8812651	+	287	-2.03	0.000370209	2.26	9.05	upInhPGCLC
chr1|8867552|8867829|AluY:Alu:SINE|94|-	AluY	Alu	SINE	chr1	8867552	8867829	-	278	-2.79	0.0197399	0.32	2.26	upInhPGCLC
chr1|8869558|8869859|AluSz:Alu:SINE|120|-	AluSz	Alu	SINE	chr1	8869558	8869859	-	302	-3.1	6.96824e-31	8.23	71.93	upInhPGCLC
chr1|8869874|8870073|Charlie15a:hAT-Charlie:DNA|267|+	Charlie15a	hAT-Charlie	DNA	chr1	8869874	8870073	+	200	-3.81	6.04273e-26	5.37	76.89	upInhPGCLC
chr1|8872387|8872680|AluSx1:Alu:SINE|116|-	AluSx1	Alu	SINE	chr1	8872387	8872680	-	294	-2.47	0.00165591	0.77	4.25	upInhPGCLC
chr1|8874293|8874606|AluSx4:Alu:SINE|99|+	AluSx4	Alu	SINE	chr1	8874293	8874606	+	314	-3.7	4.65537e-12	0.75	10.14	upInhPGCLC
chr1|8875141|8875266|MER85:PiggyBac:DNA|96|+	MER85	PiggyBac	DNA	chr1	8875141	8875266	+	126	-2.57	2.18738e-07	1.25	6.45	upInhPGCLC
chr1|8875788|8875920|FLAM_C:Alu:SINE|114|-	FLAM_C	Alu	SINE	chr1	8875788	8875920	-	133	-3.65	1.65314e-36	9	114.58	upInhPGCLC
chr1|8876433|8876513|L1ME2z:L1:LINE|169|-	L1ME2z	L1	LINE	chr1	8876433	8876513	-	81	-2.01	2.95548e-09	3.38	14.19	upInhPGCLC
chr1|8876615|8876691|AluY:Alu:SINE|26|+	AluY	Alu	SINE	chr1	8876615	8876691	+	77	-3.23	0.00304518	0.18	2.21	upInhPGCLC
chr1|8894394|8894464|Tigger19b:TcMar-Tigger:DNA|188|-	Tigger19b	TcMar-Tigger	DNA	chr1	8894394	8894464	-	71	-3.1	1.96109e-22	3.42	29.87	upInhPGCLC
chr1|9100809|9101032|AluJb:Alu:SINE|157|+	AluJb	Alu	SINE	chr1	9100809	9101032	+	224	-5.18	0.00272198	0.1	8.01	upInhPGCLC
chr1|9113661|9113952|AluSz:Alu:SINE|93|+	AluSz	Alu	SINE	chr1	9113661	9113952	+	292	-2.85	0.0227944	0.27	2.38	upInhPGCLC
chr1|9154734|9154880|AluJr:Alu:SINE|130|+	AluJr	Alu	SINE	chr1	9154734	9154880	+	147	-2.13	0.00470541	0.59	2.22	upInhPGCLC
chr1|9169301|9169602|AluSx:Alu:SINE|103|-	AluSx	Alu	SINE	chr1	9169301	9169602	-	302	-3.68	0.00122881	0.25	3.83	upInhPGCLC
chr1|9179783|9179994|MIRb:MIR:SINE|320|-	MIRb	MIR	SINE	chr1	9179783	9179994	-	212	-3.56	1.03482e-07	1.03	11.47	upInhPGCLC
chr1|9237236|9237532|AluSx1:Alu:SINE|118|-	AluSx1	Alu	SINE	chr1	9237236	9237532	-	297	-2.85	0.000593252	0.45	3.32	upInhPGCLC
chr1|9238788|9239034|MER63B:hAT-Blackjack:DNA|203|-	MER63B	hAT-Blackjack	DNA	chr1	9238788	9239034	-	247	-2.63	0.00301917	0.33	2.58	upInhPGCLC
chr1|9260812|9261424|L2c:L2:LINE|325|+	L2c	L2	LINE	chr1	9260812	9261424	+	613	-4.21	6.3265e-17	1.52	28.7	upInhPGCLC
chr1|9262802|9262934|MIRb:MIR:SINE|225|-	MIRb	MIR	SINE	chr1	9262802	9262934	-	133	-5.47	0.0358694	0.06	8.68	upInhPGCLC
chr1|9266824|9267119|AluSx1:Alu:SINE|105|-	AluSx1	Alu	SINE	chr1	9266824	9267119	-	296	-4.86	5.49817e-20	0.48	14.52	upInhPGCLC
chr1|9270947|9271233|AluSx:Alu:SINE|70|-	AluSx	Alu	SINE	chr1	9270947	9271233	-	287	-4.8	6.31937e-14	0.51	13.91	upInhPGCLC
chr1|9298475|9299356|ERVL-B4-int:ERVL:LTR|159|+	ERVL-B4-int	ERVL	LTR	chr1	9298475	9299356	+	882	-3.16	8.69542e-06	1.33	12.09	upInhPGCLC
chr1|9304768|9304955|AluJr:Alu:SINE|144|-	AluJr	Alu	SINE	chr1	9304768	9304955	-	188	-5.22	0.000257081	0.11	8.18	upInhPGCLC
chr1|9306483|9306674|MIR:MIR:SINE|273|-	MIR	MIR	SINE	chr1	9306483	9306674	-	192	-3.58	0.0474083	0.1	2.47	upInhPGCLC
chr1|9347035|9347168|FLAM_C:Alu:SINE|165|+	FLAM_C	Alu	SINE	chr1	9347035	9347168	+	134	-4.34	1.17791e-05	0.22	5.32	upInhPGCLC
chr1|9365158|9365416|AluJo:Alu:SINE|159|-	AluJo	Alu	SINE	chr1	9365158	9365416	-	259	-3.74	0.000512454	0.19	3.35	upInhPGCLC
chr1|9541448|9541589|AluSx1:Alu:SINE|79|-	AluSx1	Alu	SINE	chr1	9541448	9541589	-	142	-2.92	0.0246093	0.2	2.04	upInhPGCLC
chr1|9559969|9560281|AluSx:Alu:SINE|109|+	AluSx	Alu	SINE	chr1	9559969	9560281	+	313	-4.09	0.00269585	0.31	6.09	upInhPGCLC
chr1|9561967|9562064|AluSc:Alu:SINE|52|+	AluSc	Alu	SINE	chr1	9561967	9562064	+	98	-3.61	0.00564912	0.15	2.94	upInhPGCLC
chr1|9562076|9562366|AluSx:Alu:SINE|93|+	AluSx	Alu	SINE	chr1	9562076	9562366	+	291	-3.62	0.000213286	0.31	4.31	upInhPGCLC
chr1|9563710|9563958|AluSz:Alu:SINE|133|-	AluSz	Alu	SINE	chr1	9563710	9563958	-	249	-3.08	8.92606e-05	0.67	5.55	upInhPGCLC
chr1|9565245|9565527|AluY:Alu:SINE|78|+	AluY	Alu	SINE	chr1	9565245	9565527	+	283	-2.8	0.00733053	0.37	2.52	upInhPGCLC
chr1|9566874|9567057|AluSx1:Alu:SINE|131|+	AluSx1	Alu	SINE	chr1	9566874	9567057	+	184	-3.29	4.61061e-05	0.77	7.08	upInhPGCLC
chr1|9574165|9574390|AluJb:Alu:SINE|133|-	AluJb	Alu	SINE	chr1	9574165	9574390	-	226	-2.88	0.00578885	0.31	2.34	upInhPGCLC
chr1|9575335|9575640|AluSg:Alu:SINE|121|+	AluSg	Alu	SINE	chr1	9575335	9575640	+	306	-2.96	0.000674573	0.51	4.46	upInhPGCLC
chr1|9578640|9578770|AluJr4:Alu:SINE|131|-	AluJr4	Alu	SINE	chr1	9578640	9578770	-	131	-2.21	0.0259088	0.7	3.63	upInhPGCLC
chr1|9584709|9584994|AluJr4:Alu:SINE|196|-	AluJr4	Alu	SINE	chr1	9584709	9584994	-	286	-3.54	3.51026e-09	0.87	9.74	upInhPGCLC
chr1|9662991|9663565|MER21-int:ERVL:LTR|203|-	MER21-int	ERVL	LTR	chr1	9662991	9663565	-	575	-4.25	1.02095e-07	0.34	6.53	upInhPGCLC
chr1|9679812|9680124|AluSq2:Alu:SINE|131|-	AluSq2	Alu	SINE	chr1	9679812	9680124	-	313	-2.1	0.000626625	2.26	10.73	upInhPGCLC
chr1|9680797|9681157|MLT1F1:ERVL-MaLR:LTR|232|-	MLT1F1	ERVL-MaLR	LTR	chr1	9680797	9681157	-	361	-3.81	2.1444e-08	0.72	10.81	upInhPGCLC
chr1|9685358|9685657|AluSx:Alu:SINE|87|-	AluSx	Alu	SINE	chr1	9685358	9685657	-	300	-2.28	3.89963e-05	1.92	8.47	upInhPGCLC
chr1|9727806|9728104|AluSx:Alu:SINE|91|-	AluSx	Alu	SINE	chr1	9727806	9728104	-	299	-3.94	1.69384e-05	0.27	4.84	upInhPGCLC
chr1|9728326|9728429|MER5A:hAT-Charlie:DNA|204|+	MER5A	hAT-Charlie	DNA	chr1	9728326	9728429	+	104	-4.03	2.49757e-20	0.93	14.75	upInhPGCLC
chr1|9735697|9735744|LFSINE_Vert:tRNA:SINE|319|-	LFSINE_Vert	tRNA	SINE	chr1	9735697	9735744	-	48	-2.22	0.0141861	0.73	3.99	upInhPGCLC
chr1|9736792|9737093|AluSx:Alu:SINE|120|+	AluSx	Alu	SINE	chr1	9736792	9737093	+	302	-2.88	0.00124823	0.47	3.98	upInhPGCLC
chr1|9739814|9740115|AluY:Alu:SINE|60|-	AluY	Alu	SINE	chr1	9739814	9740115	-	302	-2.55	0.00082667	0.77	4.17	upInhPGCLC
chr1|9760600|9760828|AluJb:Alu:SINE|158|-	AluJb	Alu	SINE	chr1	9760600	9760828	-	229	-2.86	0.0117797	0.32	2.87	upInhPGCLC
chr1|9761805|9761963|MLT1N2:ERVL-MaLR:LTR|326|-	MLT1N2	ERVL-MaLR	LTR	chr1	9761805	9761963	-	159	-2.73	0.0156326	0.29	2.37	upInhPGCLC
chr1|9767260|9767560|AluSx3:Alu:SINE|93|+	AluSx3	Alu	SINE	chr1	9767260	9767560	+	301	-4.28	0.0158324	0.24	6.18	upInhPGCLC
chr1|9769760|9770044|AluYc:Alu:SINE|49|+	AluYc	Alu	SINE	chr1	9769760	9770044	+	285	-2.76	1.81116e-06	2.17	15.44	upInhPGCLC
chr1|9772882|9772953|MER5A1:hAT-Charlie:DNA|183|+	MER5A1	hAT-Charlie	DNA	chr1	9772882	9772953	+	72	-2.69	0.00308671	0.28	1.95	upInhPGCLC
chr1|9774665|9775292|MER41B:ERV1:LTR|114|-	MER41B	ERV1	LTR	chr1	9774665	9775292	-	628	-2.09	0.0109138	1.48	6.11	upInhPGCLC
chr1|9775292|9775376|MIRb:MIR:SINE|304|+	MIRb	MIR	SINE	chr1	9775292	9775376	+	85	-3.84	0.00362559	0.14	3.36	upInhPGCLC
chr1|9776373|9776531|L1MB2:L1:LINE|184|+	L1MB2	L1	LINE	chr1	9776373	9776531	+	159	-3.29	0.000312997	0.42	4.88	upInhPGCLC
chr1|9782724|9783017|AluSx:Alu:SINE|102|+	AluSx	Alu	SINE	chr1	9782724	9783017	+	294	-3.09	0.000174836	0.46	4.29	upInhPGCLC
chr1|9797783|9797859|L1MB5:L1:LINE|200|+	L1MB5	L1	LINE	chr1	9797783	9797859	+	77	-2.94	3.10463e-06	0.79	6.77	upInhPGCLC
chr1|9797859|9798105|AluSz:Alu:SINE|102|+	AluSz	Alu	SINE	chr1	9797859	9798105	+	247	-2.64	2.58257e-07	0.9	5.64	upInhPGCLC
chr1|9800437|9800759|AluY:Alu:SINE|99|+	AluY	Alu	SINE	chr1	9800437	9800759	+	323	-2.13	0.00383809	0.93	3.49	upInhPGCLC
chr1|9805385|9805584|Charlie1a:hAT-Charlie:DNA|159|+	Charlie1a	hAT-Charlie	DNA	chr1	9805385	9805584	+	200	-2.96	0.044771	0.2	2.17	upInhPGCLC
chr1|9806322|9806398|Charlie1a:hAT-Charlie:DNA|159|+	Charlie1a	hAT-Charlie	DNA	chr1	9806322	9806398	+	77	-2.73	0.0431518	0.3	2.05	upInhPGCLC
chr1|9809498|9809628|AluSz:Alu:SINE|140|+	AluSz	Alu	SINE	chr1	9809498	9809628	+	131	-2.93	0.0367786	0.18	1.81	upInhPGCLC
chr1|9811855|9812157|AluSc8:Alu:SINE|116|+	AluSc8	Alu	SINE	chr1	9811855	9812157	+	303	-3.49	7.52764e-06	1.57	18.12	upInhPGCLC
chr1|9815587|9815654|L1MB7:L1:LINE|151|+	L1MB7	L1	LINE	chr1	9815587	9815654	+	68	-2.25	2.8527e-06	2.52	13.49	upInhPGCLC
chr1|9874287|9874551|AluJr:Alu:SINE|174|-	AluJr	Alu	SINE	chr1	9874287	9874551	-	265	-3.04	0.0267042	0.2	2.08	upInhPGCLC
chr1|9876334|9876646|AluSx1:Alu:SINE|131|+	AluSx1	Alu	SINE	chr1	9876334	9876646	+	313	-4.62	6.71819e-07	0.63	15.85	upInhPGCLC
chr1|9884962|9885335|L2c:L2:LINE|317|-	L2c	L2	LINE	chr1	9884962	9885335	-	374	-2.01	0.00238333	1.02	4.35	upInhPGCLC
chr1|9885661|9885952|AluSp:Alu:SINE|107|+	AluSp	Alu	SINE	chr1	9885661	9885952	+	292	-3.07	0.000748645	0.41	4.13	upInhPGCLC
chr1|9885952|9886011|MIR:MIR:SINE|204|+	MIR	MIR	SINE	chr1	9885952	9886011	+	60	-4.28	0.00649949	0.19	5.1	upInhPGCLC
chr1|9886269|9886459|MER20:hAT-Charlie:DNA|216|-	MER20	hAT-Charlie	DNA	chr1	9886269	9886459	-	191	-5.34	3.69511e-05	0.2	10.71	upInhPGCLC
chr1|9886468|9886686|MIR1_Amn:MIR:SINE|374|-	MIR1_Amn	MIR	SINE	chr1	9886468	9886686	-	219	-5.95	0.00132361	0.1	13.42	upInhPGCLC
chr1|9894071|9894347|L1MC4:L1:LINE|279|-	L1MC4	L1	LINE	chr1	9894071	9894347	-	277	-2.48	0.00391201	0.72	4.44	upInhPGCLC
chr1|9905426|9905729|AluY:Alu:SINE|56|-	AluY	Alu	SINE	chr1	9905426	9905729	-	304	-2.13	0.0172775	0.57	2.26	upInhPGCLC
chr1|9907168|9907471|AluSx1:Alu:SINE|99|-	AluSx1	Alu	SINE	chr1	9907168	9907471	-	304	-2.98	3.12448e-07	1.75	13.14	upInhPGCLC
chr1|9927312|9927599|AluSx:Alu:SINE|171|-	AluSx	Alu	SINE	chr1	9927312	9927599	-	288	-2.14	1.47871e-10	5.19	23.12	upInhPGCLC
chr1|9928596|9928893|AluSp:Alu:SINE|125|+	AluSp	Alu	SINE	chr1	9928596	9928893	+	298	-3.23	0.000268674	0.25	2.81	upInhPGCLC
chr1|9929832|9929977|MIR3:MIR:SINE|243|+	MIR3	MIR	SINE	chr1	9929832	9929977	+	146	-4.16	6.22619e-19	1.09	20.66	upInhPGCLC
chr1|9941189|9941494|AluSx1:Alu:SINE|138|-	AluSx1	Alu	SINE	chr1	9941189	9941494	-	306	-2.56	4.92366e-06	1.4	7.69	upInhPGCLC
chr1|9947318|9947562|7SK:RNA:RNA|99|+	7SK	RNA	RNA	chr1	9947318	9947562	+	245	-2.16	0.00119632	1.32	5.53	upInhPGCLC
chr1|9985245|9985308|MIRb:MIR:SINE|283|-	MIRb	MIR	SINE	chr1	9985245	9985308	-	64	-3.54	0.000187612	0.36	4.16	upInhPGCLC
chr1|10007765|10008067|AluSx1:Alu:SINE|122|+	AluSx1	Alu	SINE	chr1	10007765	10008067	+	303	-4.52	4.92565e-09	0.43	10.17	upInhPGCLC
chr1|10040604|10040919|AluSp:Alu:SINE|105|-	AluSp	Alu	SINE	chr1	10040604	10040919	-	316	-2.89	2.6516e-06	0.96	8.14	upInhPGCLC
chr1|10042671|10042997|L2a:L2:LINE|301|-	L2a	L2	LINE	chr1	10042671	10042997	-	327	-3.55	3.96807e-06	0.39	4.62	upInhPGCLC
chr1|10043001|10043308|AluSx:Alu:SINE|127|-	AluSx	Alu	SINE	chr1	10043001	10043308	-	308	-3.27	0.00309772	0.18	2.82	upInhPGCLC
chr1|10044397|10044608|MER1A:hAT-Charlie:DNA|136|-	MER1A	hAT-Charlie	DNA	chr1	10044397	10044608	-	212	-3.04	0.00796534	0.26	2.57	upInhPGCLC
chr1|10049181|10049449|L2b:L2:LINE|332|-	L2b	L2	LINE	chr1	10049181	10049449	-	269	-2.23	0.00248108	1.03	5.42	upInhPGCLC
chr1|10068337|10068650|AluSx:Alu:SINE|121|-	AluSx	Alu	SINE	chr1	10068337	10068650	-	314	-3.54	4.43546e-05	0.28	3.73	upInhPGCLC
chr1|10068650|10068701|AluJb:Alu:SINE|174|-	AluJb	Alu	SINE	chr1	10068650	10068701	-	52	-3.73	0.0256921	0.06	2.5	upInhPGCLC
chr1|10071710|10071829|FLAM_A:Alu:SINE|219|-	FLAM_A	Alu	SINE	chr1	10071710	10071829	-	120	-2.2	0.0372324	0.46	1.93	upInhPGCLC
chr1|10076235|10076543|AluSx1:Alu:SINE|120|-	AluSx1	Alu	SINE	chr1	10076235	10076543	-	309	-3.28	0.0266316	0.22	3	upInhPGCLC
chr1|10078508|10078788|L3:CR1:LINE|314|-	L3	CR1	LINE	chr1	10078508	10078788	-	281	-2.41	0.000315147	0.76	3.68	upInhPGCLC
chr1|10078835|10079101|AluJr:Alu:SINE|169|-	AluJr	Alu	SINE	chr1	10078835	10079101	-	267	-2.51	2.71861e-05	1	5.45	upInhPGCLC
chr1|10086697|10086971|AluSg:Alu:SINE|106|-	AluSg	Alu	SINE	chr1	10086697	10086971	-	275	-3.1	9.13233e-08	1.39	13.01	upInhPGCLC
chr1|10087103|10087292|MIRc:MIR:SINE|367|-	MIRc	MIR	SINE	chr1	10087103	10087292	-	190	-3.21	0.0127345	0.28	3.2	upInhPGCLC
chr1|10087294|10087454|L1MD3:L1:LINE|206|-	L1MD3	L1	LINE	chr1	10087294	10087454	-	161	-2.97	0.000992107	0.47	4.35	upInhPGCLC
chr1|10090127|10090419|AluJo:Alu:SINE|192|-	AluJo	Alu	SINE	chr1	10090127	10090419	-	293	-3.22	0.000426946	0.22	2.65	upInhPGCLC
chr1|10094795|10095077|AluSx1:Alu:SINE|135|-	AluSx1	Alu	SINE	chr1	10094795	10095077	-	283	-3.03	0.00341313	0.35	3.36	upInhPGCLC
chr1|10107564|10107877|AluSq2:Alu:SINE|112|-	AluSq2	Alu	SINE	chr1	10107564	10107877	-	314	-3.56	6.69851e-11	0.7	7.62	upInhPGCLC
chr1|10114581|10114872|AluSz:Alu:SINE|134|+	AluSz	Alu	SINE	chr1	10114581	10114872	+	292	-4.57	7.63551e-09	0.39	10.74	upInhPGCLC
chr1|10131194|10131496|AluSx:Alu:SINE|99|+	AluSx	Alu	SINE	chr1	10131194	10131496	+	303	-2.84	1.34815e-07	0.73	4.58	upInhPGCLC
chr1|10142390|10142678|AluSx:Alu:SINE|90|+	AluSx	Alu	SINE	chr1	10142390	10142678	+	289	-2.11	0.00149543	1.77	7.72	upInhPGCLC
chr1|10145315|10145627|AluY:Alu:SINE|55|+	AluY	Alu	SINE	chr1	10145315	10145627	+	313	-2.42	0.00930946	0.92	5.02	upInhPGCLC
chr1|10152816|10153078|LTR50:ERVL:LTR|292|-	LTR50	ERVL	LTR	chr1	10152816	10153078	-	263	-2.06	0.00799527	0.89	3.7	upInhPGCLC
chr1|10153667|10153801|AluSc:Alu:SINE|103|+	AluSc	Alu	SINE	chr1	10153667	10153801	+	135	-3.13	0.00171592	0.25	2.45	upInhPGCLC
chr1|10162470|10162605|AluSq2:Alu:SINE|110|-	AluSq2	Alu	SINE	chr1	10162470	10162605	-	136	-3.18	0.0335337	0.14	1.99	upInhPGCLC
chr1|10162622|10162862|L1PA16:L1:LINE|99|-	L1PA16	L1	LINE	chr1	10162622	10162862	-	241	-2.4	7.25106e-07	2.43	12.44	upInhPGCLC
chr1|10169732|10170025|AluSx:Alu:SINE|116|+	AluSx	Alu	SINE	chr1	10169732	10170025	+	294	-2.1	0.010384	0.65	2.4	upInhPGCLC
chr1|10171606|10171892|AluSx3:Alu:SINE|108|+	AluSx3	Alu	SINE	chr1	10171606	10171892	+	287	-2.41	0.00301693	0.95	4.68	upInhPGCLC
chr1|10191191|10191573|MSTB:ERVL-MaLR:LTR|176|-	MSTB	ERVL-MaLR	LTR	chr1	10191191	10191573	-	383	-3.96	0.000698838	0.16	3.49	upInhPGCLC
chr1|10216952|10217273|AluSx:Alu:SINE|113|-	AluSx	Alu	SINE	chr1	10216952	10217273	-	322	-3.44	0.00776016	0.47	5.64	upInhPGCLC
chr1|10217333|10217615|AluSx1:Alu:SINE|117|-	AluSx1	Alu	SINE	chr1	10217333	10217615	-	283	-3.63	9.52836e-09	1.1	14.55	upInhPGCLC
chr1|10241129|10241403|AluJo:Alu:SINE|171|-	AluJo	Alu	SINE	chr1	10241129	10241403	-	275	-3.45	6.37474e-05	0.31	3.5	upInhPGCLC
chr1|10256719|10257010|AluSz:Alu:SINE|107|-	AluSz	Alu	SINE	chr1	10256719	10257010	-	292	-2.58	0.00213441	0.46	2.65	upInhPGCLC
chr1|10279689|10280002|AluJr4:Alu:SINE|187|-	AluJr4	Alu	SINE	chr1	10279689	10280002	-	314	-2.34	1.43084e-14	8.19	41.98	upInhPGCLC
chr1|10306464|10306777|7SLRNA:srpRNA:srpRNA|185|+	7SLRNA	srpRNA	srpRNA	chr1	10306464	10306777	+	314	-2.3	1.85041e-09	2.28	11.19	upInhPGCLC
chr1|10307299|10307609|AluSx:Alu:SINE|116|-	AluSx	Alu	SINE	chr1	10307299	10307609	-	311	-3.75	1.39289e-14	0.67	8.49	upInhPGCLC
chr1|10314407|10314719|AluSx1:Alu:SINE|176|-	AluSx1	Alu	SINE	chr1	10314407	10314719	-	313	-2.65	1.60464e-13	4.22	26.96	upInhPGCLC
chr1|10330978|10331107|AluSx:Alu:SINE|108|+	AluSx	Alu	SINE	chr1	10330978	10331107	+	130	-2.74	0.0475522	0.17	1.72	upInhPGCLC
chr1|10334942|10335245|AluJr:Alu:SINE|172|-	AluJr	Alu	SINE	chr1	10334942	10335245	-	304	-3.15	5.83375e-05	0.41	3.19	upInhPGCLC
chr1|10349156|10349456|AluSz6:Alu:SINE|163|+	AluSz6	Alu	SINE	chr1	10349156	10349456	+	301	-2.79	2.96339e-07	0.8	6.01	upInhPGCLC
chr1|10352284|10352477|L2:L2:LINE|317|-	L2	L2	LINE	chr1	10352284	10352477	-	194	-2.45	6.98886e-05	1.24	6.24	upInhPGCLC
chr1|10357726|10358029|AluSq2:Alu:SINE|73|+	AluSq2	Alu	SINE	chr1	10357726	10358029	+	304	-3.4	0.000138105	0.3	3.34	upInhPGCLC
chr1|10369346|10369616|AluJr:Alu:SINE|163|+	AluJr	Alu	SINE	chr1	10369346	10369616	+	271	-2.89	0.00396779	0.51	3.92	upInhPGCLC
chr1|10370815|10370962|AluJo:Alu:SINE|197|+	AluJo	Alu	SINE	chr1	10370815	10370962	+	148	-3.53	0.000102847	0.43	6	upInhPGCLC
chr1|10377656|10377950|AluSg:Alu:SINE|105|+	AluSg	Alu	SINE	chr1	10377656	10377950	+	295	-3.5	5.82675e-18	10.33	116.97	upInhPGCLC
chr1|10380425|10380719|AluSx:Alu:SINE|99|+	AluSx	Alu	SINE	chr1	10380425	10380719	+	295	-2.64	8.64531e-08	4.69	28.37	upInhPGCLC
chr1|10384278|10384632|L2a:L2:LINE|306|-	L2a	L2	LINE	chr1	10384278	10384632	-	355	-2.89	0.000234364	0.65	5.39	upInhPGCLC
chr1|10392203|10392509|AluJb:Alu:SINE|150|+	AluJb	Alu	SINE	chr1	10392203	10392509	+	307	-4.05	0.00301298	0.46	7.83	upInhPGCLC
chr1|10392989|10393291|AluSp:Alu:SINE|116|+	AluSp	Alu	SINE	chr1	10392989	10393291	+	303	-3.34	0.0001683	0.26	3.59	upInhPGCLC
chr1|10400998|10401219|AluSx:Alu:SINE|104|+	AluSx	Alu	SINE	chr1	10400998	10401219	+	222	-2.14	0.0427274	0.43	1.94	upInhPGCLC
chr1|10401733|10402029|AluYh3:Alu:SINE|71|+	AluYh3	Alu	SINE	chr1	10401733	10402029	+	297	-3.87	3.7817e-07	0.76	12.1	upInhPGCLC
chr1|10404537|10404799|AluSx:Alu:SINE|160|-	AluSx	Alu	SINE	chr1	10404537	10404799	-	263	-3.76	0.0259836	0.08	2.64	upInhPGCLC
chr1|10404926|10405055|AluJo:Alu:SINE|163|+	AluJo	Alu	SINE	chr1	10404926	10405055	+	130	-3.4	7.58958e-09	0.8	7.92	upInhPGCLC
chr1|10407166|10407455|AluJr:Alu:SINE|149|+	AluJr	Alu	SINE	chr1	10407166	10407455	+	290	-2.99	2.94326e-05	0.65	5.95	upInhPGCLC
chr1|10410168|10410457|AluSx:Alu:SINE|142|+	AluSx	Alu	SINE	chr1	10410168	10410457	+	290	-5.14	0.0355457	0.11	7.74	upInhPGCLC
chr1|10412863|10412988|Tigger13a:TcMar-Tigger:DNA|202|-	Tigger13a	TcMar-Tigger	DNA	chr1	10412863	10412988	-	126	-2.37	0.00392674	0.43	2.17	upInhPGCLC
chr1|10413623|10413919|AluSc8:Alu:SINE|84|+	AluSc8	Alu	SINE	chr1	10413623	10413919	+	297	-3.56	4.59879e-08	0.68	8.1	upInhPGCLC
chr1|10413926|10414066|AluSx:Alu:SINE|107|+	AluSx	Alu	SINE	chr1	10413926	10414066	+	141	-2.91	1.3738e-05	0.68	6.04	upInhPGCLC
chr1|10416086|10416257|AluJr:Alu:SINE|181|-	AluJr	Alu	SINE	chr1	10416086	10416257	-	172	-2.48	0.0402539	0.34	1.74	upInhPGCLC
chr1|10416522|10416951|LTR7:ERV1:LTR|119|-	LTR7	ERV1	LTR	chr1	10416522	10416951	-	430	-5.25	6.28403e-11	0.51	20.88	upInhPGCLC
chr1|10418994|10419316|AluSx3:Alu:SINE|84|-	AluSx3	Alu	SINE	chr1	10418994	10419316	-	323	-4.84	3.83781e-33	5.39	153.16	upInhPGCLC
chr1|10420275|10420370|L1ME3D:L1:LINE|326|+	L1ME3D	L1	LINE	chr1	10420275	10420370	+	96	-4.34	3.63347e-31	1.97	40.02	upInhPGCLC
chr1|10425394|10425655|LTR5_Hs:ERVK:LTR|62|+	LTR5_Hs	ERVK	LTR	chr1	10425394	10425655	+	262	-2.52	0.000249757	1.35	7.72	upInhPGCLC
chr1|10431042|10431162|MIRb:MIR:SINE|302|+	MIRb	MIR	SINE	chr1	10431042	10431162	+	121	-4.06	1.24045e-09	0.37	6.71	upInhPGCLC
chr1|10431360|10431573|L1MC4:L1:LINE|272|-	L1MC4	L1	LINE	chr1	10431360	10431573	-	214	-2.19	0.00380879	0.83	4.17	upInhPGCLC
chr1|10453044|10453352|AluSz6:Alu:SINE|120|+	AluSz6	Alu	SINE	chr1	10453044	10453352	+	309	-4.01	0.00201899	0.1	3.09	upInhPGCLC
chr1|10457389|10457700|AluSx1:Alu:SINE|119|+	AluSx1	Alu	SINE	chr1	10457389	10457700	+	312	-2.17	0.00691623	0.76	3.12	upInhPGCLC
chr1|10458020|10458216|MER20B:hAT-Charlie:DNA|269|+	MER20B	hAT-Charlie	DNA	chr1	10458020	10458216	+	197	-3.38	4.85384e-18	2.81	30.43	upInhPGCLC
chr1|10458204|10458404|MER20B:hAT-Charlie:DNA|270|+	MER20B	hAT-Charlie	DNA	chr1	10458204	10458404	+	201	-2.37	4.50045e-20	10.89	58.28	upInhPGCLC
chr1|10458856|10459153|AluSx3:Alu:SINE|121|-	AluSx3	Alu	SINE	chr1	10458856	10459153	-	298	-2.32	1.10532e-15	12.01	60.84	upInhPGCLC
chr1|10459749|10459931|AluJr:Alu:SINE|176|-	AluJr	Alu	SINE	chr1	10459749	10459931	-	183	-3.47	2.73752e-16	2.01	22.57	upInhPGCLC
chr1|10459962|10460261|AluSx:Alu:SINE|114|+	AluSx	Alu	SINE	chr1	10459962	10460261	+	300	-3.37	0.000278978	0.2	2.99	upInhPGCLC
chr1|10460907|10461207|AluY:Alu:SINE|63|-	AluY	Alu	SINE	chr1	10460907	10461207	-	301	-4.25	9.1753e-10	0.37	8.1	upInhPGCLC
chr1|10461860|10462157|AluY:Alu:SINE|61|-	AluY	Alu	SINE	chr1	10461860	10462157	-	298	-3.88	4.56492e-14	1.1	17.69	upInhPGCLC
chr1|10462167|10462430|AluSq2:Alu:SINE|88|-	AluSq2	Alu	SINE	chr1	10462167	10462430	-	264	-4.48	3.28539e-15	0.71	15.78	upInhPGCLC
chr1|10467506|10467810|AluSx1:Alu:SINE|109|-	AluSx1	Alu	SINE	chr1	10467506	10467810	-	305	-3.05	3.75686e-05	0.41	3.57	upInhPGCLC
chr1|10480387|10480694|AluSx1:Alu:SINE|108|-	AluSx1	Alu	SINE	chr1	10480387	10480694	-	308	-3.7	7.15293e-06	0.4	4.92	upInhPGCLC
chr1|10488217|10488456|AluSx1:Alu:SINE|121|-	AluSx1	Alu	SINE	chr1	10488217	10488456	-	240	-3.59	0.0457581	0.12	2.62	upInhPGCLC
chr1|10502785|10503100|AluJr:Alu:SINE|137|-	AluJr	Alu	SINE	chr1	10502785	10503100	-	316	-2.82	0.00180822	0.3	2.17	upInhPGCLC
chr1|10505187|10505453|AluJo:Alu:SINE|165|+	AluJo	Alu	SINE	chr1	10505187	10505453	+	267	-3.85	1.57071e-07	0.48	7.65	upInhPGCLC
chr1|10506271|10506575|AluSp:Alu:SINE|89|-	AluSp	Alu	SINE	chr1	10506271	10506575	-	305	-2.42	0.000153143	0.8	4.95	upInhPGCLC
chr1|10510663|10510722|L2c:L2:LINE|207|+	L2c	L2	LINE	chr1	10510663	10510722	+	60	-2.97	0.000101288	0.43	3.13	upInhPGCLC
chr1|10519780|10520139|AluJb:Alu:SINE|156|-	AluJb	Alu	SINE	chr1	10519780	10520139	-	360	-5.78	2.18747e-07	0.29	17.53	upInhPGCLC
chr1|10520142|10520457|AluJr4:Alu:SINE|156|-	AluJr4	Alu	SINE	chr1	10520142	10520457	-	316	-2.64	0.000330416	1	5.66	upInhPGCLC
chr1|10523484|10523595|MIR3:MIR:SINE|240|-	MIR3	MIR	SINE	chr1	10523484	10523595	-	112	-2.3	0.0239957	0.47	2.38	upInhPGCLC
chr1|10537988|10538297|L2a:L2:LINE|272|-	L2a	L2	LINE	chr1	10537988	10538297	-	310	-3.48	0.000102384	0.43	5.12	upInhPGCLC
chr1|10543641|10543899|AluJr:Alu:SINE|174|-	AluJr	Alu	SINE	chr1	10543641	10543899	-	259	-5.2	3.33671e-12	0.3	11.11	upInhPGCLC
chr1|10543919|10544068|L2:L2:LINE|322|-	L2	L2	LINE	chr1	10543919	10544068	-	150	-3.4	1.86593e-05	0.53	5.64	upInhPGCLC
chr1|10544058|10544171|MIRc:MIR:SINE|269|-	MIRc	MIR	SINE	chr1	10544058	10544171	-	114	-3.95	0.000347615	0.18	3.69	upInhPGCLC
chr1|10544274|10544389|MIRc:MIR:SINE|204|-	MIRc	MIR	SINE	chr1	10544274	10544389	-	116	-3.44	3.54593e-05	0.41	5.04	upInhPGCLC
chr1|10546283|10546584|AluSz:Alu:SINE|100|+	AluSz	Alu	SINE	chr1	10546283	10546584	+	302	-3.53	0.00263962	0.58	6.88	upInhPGCLC
chr1|10547933|10548244|AluSx:Alu:SINE|90|+	AluSx	Alu	SINE	chr1	10547933	10548244	+	312	-3.56	0.00654951	0.22	3.52	upInhPGCLC
chr1|10550424|10550485|L2b:L2:LINE|237|-	L2b	L2	LINE	chr1	10550424	10550485	-	62	-3.31	3.71715e-05	0.33	3.65	upInhPGCLC
chr1|10550590|10550674|MIRc:MIR:SINE|286|-	MIRc	MIR	SINE	chr1	10550590	10550674	-	85	-3.09	3.22544e-06	0.49	3.91	upInhPGCLC
chr1|10551820|10552102|AluSx1:Alu:SINE|85|+	AluSx1	Alu	SINE	chr1	10551820	10552102	+	283	-2.55	0.0402691	0.4	2.7	upInhPGCLC
chr1|10557303|10557604|AluSx1:Alu:SINE|96|+	AluSx1	Alu	SINE	chr1	10557303	10557604	+	302	-3.82	6.36294e-10	0.89	13.14	upInhPGCLC
chr1|10557604|10557715|L1M5:L1:LINE|335|-	L1M5	L1	LINE	chr1	10557604	10557715	-	112	-2.44	8.33085e-05	1.51	8.85	upInhPGCLC
chr1|10560042|10560356|AluSp:Alu:SINE|89|-	AluSp	Alu	SINE	chr1	10560042	10560356	-	315	-3.65	0.00193146	0.25	4.04	upInhPGCLC
chr1|10560363|10560425|L1MC4:L1:LINE|291|-	L1MC4	L1	LINE	chr1	10560363	10560425	-	63	-3.14	0.0281294	0.12	2.11	upInhPGCLC
chr1|10560425|10560670|AluSx:Alu:SINE|143|-	AluSx	Alu	SINE	chr1	10560425	10560670	-	246	-2.51	0.000972559	0.55	3.33	upInhPGCLC
chr1|10564430|10564733|AluJo:Alu:SINE|165|-	AluJo	Alu	SINE	chr1	10564430	10564733	-	304	-2.74	0.000482639	0.68	4	upInhPGCLC
chr1|10570333|10570630|AluSc:Alu:SINE|81|-	AluSc	Alu	SINE	chr1	10570333	10570630	-	298	-3.21	2.03533e-06	0.43	4.1	upInhPGCLC
chr1|10570630|10570746|HAL1:L1:LINE|280|-	HAL1	L1	LINE	chr1	10570630	10570746	-	117	-3.4	0.000373388	0.22	2.83	upInhPGCLC
chr1|10570848|10571156|AluJb:Alu:SINE|153|-	AluJb	Alu	SINE	chr1	10570848	10571156	-	309	-3.33	0.0017627	0.2	2.9	upInhPGCLC
chr1|10577562|10577845|AluY:Alu:SINE|56|-	AluY	Alu	SINE	chr1	10577562	10577845	-	284	-2.95	1.07244e-12	2.38	19.82	upInhPGCLC
chr1|10579441|10579991|MER41A:ERV1:LTR|100|-	MER41A	ERV1	LTR	chr1	10579441	10579991	-	551	-2.46	1.15355e-05	1.27	6.32	upInhPGCLC
chr1|10588927|10589037|Tigger7:TcMar-Tigger:DNA|198|+	Tigger7	TcMar-Tigger	DNA	chr1	10588927	10589037	+	111	-3.17	0.0452939	0.19	2.41	upInhPGCLC
chr1|10589098|10589461|MamRep137:TcMar-Tigger:DNA|294|-	MamRep137	TcMar-Tigger	DNA	chr1	10589098	10589461	-	364	-3.08	0.00130505	0.57	4.98	upInhPGCLC
chr1|10590017|10590166|MIRb:MIR:SINE|313|+	MIRb	MIR	SINE	chr1	10590017	10590166	+	150	-2.01	0.0437101	0.38	1.86	upInhPGCLC
chr1|10600979|10601284|AluSq2:Alu:SINE|85|+	AluSq2	Alu	SINE	chr1	10600979	10601284	+	306	-3.58	0.00244455	0.17	2.99	upInhPGCLC
chr1|10606555|10606686|L1ME3F:L1:LINE|305|+	L1ME3F	L1	LINE	chr1	10606555	10606686	+	132	-2.41	0.00222957	0.74	4.86	upInhPGCLC
chr1|10612392|10613201|MamRTE1:RTE-BovB:LINE|319|-	MamRTE1	RTE-BovB	LINE	chr1	10612392	10613201	-	810	-4.71	8.883e-05	0.31	9.67	upInhPGCLC
chr1|10615149|10615789|L1ME4b:L1:LINE|309|+	L1ME4b	L1	LINE	chr1	10615149	10615789	+	641	-2.09	0.00193179	1.15	5.76	upInhPGCLC
chr1|10620506|10620833|AluSz:Alu:SINE|113|+	AluSz	Alu	SINE	chr1	10620506	10620833	+	328	-2.87	0.0103037	0.36	2.47	upInhPGCLC
chr1|10912074|10912376|AluSx:Alu:SINE|109|+	AluSx	Alu	SINE	chr1	10912074	10912376	+	303	-2.46	0.0047517	0.68	3.95	upInhPGCLC
chr1|11011402|11011686|AluSz6:Alu:SINE|102|+	AluSz6	Alu	SINE	chr1	11011402	11011686	+	285	-3.22	9.06069e-06	0.59	5.32	upInhPGCLC
chr1|11018185|11018488|AluSz6:Alu:SINE|152|-	AluSz6	Alu	SINE	chr1	11018185	11018488	-	304	-2.43	3.96284e-06	1.37	8.23	upInhPGCLC
chr1|11019866|11020159|AluSq2:Alu:SINE|106|-	AluSq2	Alu	SINE	chr1	11019866	11020159	-	294	-2.73	0.0042496	0.64	3.72	upInhPGCLC
chr1|11026139|11026217|L1M5:L1:LINE|211|-	L1M5	L1	LINE	chr1	11026139	11026217	-	79	-2.41	0.00015399	0.84	4.45	upInhPGCLC
chr1|11055417|11055713|AluY:Alu:SINE|71|-	AluY	Alu	SINE	chr1	11055417	11055713	-	297	-2.2	0.000185634	1.76	9.17	upInhPGCLC
chr1|11057323|11057561|AluY:Alu:SINE|126|-	AluY	Alu	SINE	chr1	11057323	11057561	-	239	-2.96	0.010643	0.25	2.1	upInhPGCLC
chr1|11069953|11070285|AluJr:Alu:SINE|139|+	AluJr	Alu	SINE	chr1	11069953	11070285	+	333	-3.21	4.19204e-08	0.81	6.69	upInhPGCLC
chr1|11071284|11071991|L2a:L2:LINE|283|+	L2a	L2	LINE	chr1	11071284	11071991	+	708	-2.01	3.58435e-17	8.17	33.33	upInhPGCLC
chr1|11077723|11077848|L2c:L2:LINE|246|+	L2c	L2	LINE	chr1	11077723	11077848	+	126	-3.04	0.0373121	0.17	1.9	upInhPGCLC
chr1|11081800|11082104|AluSp:Alu:SINE|72|+	AluSp	Alu	SINE	chr1	11081800	11082104	+	305	-3.9	8.22397e-12	1.19	17.8	upInhPGCLC
chr1|11082996|11083247|AluJb:Alu:SINE|136|-	AluJb	Alu	SINE	chr1	11082996	11083247	-	252	-2.9	0.000151976	0.5	3.08	upInhPGCLC
chr1|11093784|11094099|AluJr:Alu:SINE|165|+	AluJr	Alu	SINE	chr1	11093784	11094099	+	316	-3	0.000147175	0.84	7.21	upInhPGCLC
chr1|11133582|11133779|MIR:MIR:SINE|269|-	MIR	MIR	SINE	chr1	11133582	11133779	-	198	-2.7	0.00310892	0.37	2.43	upInhPGCLC
chr1|11133782|11134072|AluJo:Alu:SINE|138|+	AluJo	Alu	SINE	chr1	11133782	11134072	+	291	-2.1	0.00307895	0.95	4.05	upInhPGCLC
chr1|11135552|11135852|AluSx:Alu:SINE|80|+	AluSx	Alu	SINE	chr1	11135552	11135852	+	301	-2.21	0.00418087	1.3	6.52	upInhPGCLC
chr1|11151487|11151670|MER5A:hAT-Charlie:DNA|177|-	MER5A	hAT-Charlie	DNA	chr1	11151487	11151670	-	184	-2.43	2.7572e-07	1.82	9.74	upInhPGCLC
chr1|11151672|11151782|L3:CR1:LINE|324|+	L3	CR1	LINE	chr1	11151672	11151782	+	111	-3.27	7.14404e-06	0.36	3.65	upInhPGCLC
chr1|11153038|11153074|MIRc:MIR:SINE|167|+	MIRc	MIR	SINE	chr1	11153038	11153074	+	37	-2.05	0.0123266	0.44	1.72	upInhPGCLC
chr1|11153042|11153115|MIR3:MIR:SINE|301|+	MIR3	MIR	SINE	chr1	11153042	11153115	+	74	-2.21	0.000621274	0.83	3.87	upInhPGCLC
chr1|11153627|11153786|MER3:hAT-Charlie:DNA|145|+	MER3	hAT-Charlie	DNA	chr1	11153627	11153786	+	160	-2.29	2.25483e-06	3.36	17.33	upInhPGCLC
chr1|11153786|11154098|AluSz:Alu:SINE|131|+	AluSz	Alu	SINE	chr1	11153786	11154098	+	313	-3.6	8.57854e-10	1.06	13.65	upInhPGCLC
chr1|11164062|11164354|AluY:Alu:SINE|68|+	AluY	Alu	SINE	chr1	11164062	11164354	+	293	-5.89	4.63527e-05	0.24	18.77	upInhPGCLC
chr1|11184892|11185103|L2c:L2:LINE|296|+	L2c	L2	LINE	chr1	11184892	11185103	+	212	-2.45	4.45686e-06	0.97	5.4	upInhPGCLC
chr1|11199828|11199984|MER3:hAT-Charlie:DNA|173|+	MER3	hAT-Charlie	DNA	chr1	11199828	11199984	+	157	-3.32	0.00535971	0.22	2.88	upInhPGCLC
chr1|11211278|11211382|MER5A:hAT-Charlie:DNA|220|-	MER5A	hAT-Charlie	DNA	chr1	11211278	11211382	-	105	-2.33	0.00240133	0.51	3.02	upInhPGCLC
chr1|11211382|11211665|AluJr:Alu:SINE|187|-	AluJr	Alu	SINE	chr1	11211382	11211665	-	284	-2.17	2.82498e-05	1.24	5.78	upInhPGCLC
chr1|11211665|11211743|MER5A:hAT-Charlie:DNA|220|-	MER5A	hAT-Charlie	DNA	chr1	11211665	11211743	-	79	-2.58	0.00474321	0.5	2.99	upInhPGCLC
chr1|11211749|11212180|L2b:L2:LINE|311|+	L2b	L2	LINE	chr1	11211749	11212180	+	432	-2.42	9.2573e-09	3	15.52	upInhPGCLC
chr1|11219741|11220060|AluSz6:Alu:SINE|151|+	AluSz6	Alu	SINE	chr1	11219741	11220060	+	320	-3.86	8.77349e-06	0.48	6.75	upInhPGCLC
chr1|11229818|11229978|AluJb:Alu:SINE|144|+	AluJb	Alu	SINE	chr1	11229818	11229978	+	161	-3.32	0.000806269	0.27	3.13	upInhPGCLC
chr1|11243409|11243711|AluJr:Alu:SINE|126|+	AluJr	Alu	SINE	chr1	11243409	11243711	+	303	-2.93	9.39098e-08	1.18	8.96	upInhPGCLC
chr1|11243877|11244017|FRAM:Alu:SINE|193|+	FRAM	Alu	SINE	chr1	11243877	11244017	+	141	-4.44	5.2069e-07	0.25	6.69	upInhPGCLC
chr1|11252885|11253250|LTR16B2:ERVL:LTR|239|+	LTR16B2	ERVL	LTR	chr1	11252885	11253250	+	366	-2.87	1.13122e-12	2.75	20.11	upInhPGCLC
chr1|11259692|11259897|AluSx:Alu:SINE|132|+	AluSx	Alu	SINE	chr1	11259692	11259897	+	206	-2.82	0.00230872	0.49	3.54	upInhPGCLC
chr1|11259964|11260103|MIR:MIR:SINE|191|+	MIR	MIR	SINE	chr1	11259964	11260103	+	140	-3.64	0.00148281	0.22	3.32	upInhPGCLC
chr1|11260260|11260567|AluSq2:Alu:SINE|104|+	AluSq2	Alu	SINE	chr1	11260260	11260567	+	308	-2.88	0.00813932	0.4	3.42	upInhPGCLC
chr1|11261220|11261487|AluY:Alu:SINE|45|+	AluY	Alu	SINE	chr1	11261220	11261487	+	268	-4.23	0.00330069	0.05	3.42	upInhPGCLC
chr1|11263023|11263178|ORSL-2b:hAT-Tip100:DNA|235|+	ORSL-2b	hAT-Tip100	DNA	chr1	11263023	11263178	+	156	-2.71	0.0140137	0.48	3.05	upInhPGCLC
chr1|11263188|11263485|AluSx:Alu:SINE|88|+	AluSx	Alu	SINE	chr1	11263188	11263485	+	298	-2.22	0.000437365	1.75	7.8	upInhPGCLC
chr1|11287648|11287952|AluY:Alu:SINE|66|+	AluY	Alu	SINE	chr1	11287648	11287952	+	305	-4.19	2.18429e-05	0.77	14.72	upInhPGCLC
chr1|11295773|11295880|L2c:L2:LINE|317|-	L2c	L2	LINE	chr1	11295773	11295880	-	108	-2.05	0.00140504	1.08	3.57	upInhPGCLC
chr1|11296115|11296232|L2a:L2:LINE|284|-	L2a	L2	LINE	chr1	11296115	11296232	-	118	-2.91	0.0263708	0.17	1.9	upInhPGCLC
chr1|11296266|11296506|MIRb:MIR:SINE|292|+	MIRb	MIR	SINE	chr1	11296266	11296506	+	241	-3.09	0.000634996	0.34	2.86	upInhPGCLC
chr1|11296528|11296819|AluJb:Alu:SINE|144|-	AluJb	Alu	SINE	chr1	11296528	11296819	-	292	-2	0.00366495	1.54	6.94	upInhPGCLC
chr1|11662249|11662312|OldhAT1:hAT-Ac:DNA|328|-	OldhAT1	hAT-Ac	DNA	chr1	11662249	11662312	-	64	-2.87	6.04636e-07	1.24	10.3	upInhPGCLC
chr1|11662944|11663256|AluY:Alu:SINE|80|-	AluY	Alu	SINE	chr1	11662944	11663256	-	313	-2.22	1.01629e-07	4.79	21.45	upInhPGCLC
chr1|11739050|11739214|MIRb:MIR:SINE|275|+	MIRb	MIR	SINE	chr1	11739050	11739214	+	165	-2.21	0.0348557	0.38	2.28	upInhPGCLC
chr1|11741583|11741806|MIR:MIR:SINE|164|+	MIR	MIR	SINE	chr1	11741583	11741806	+	224	-3.47	0.00150291	0.16	2.7	upInhPGCLC
chr1|11742518|11742829|AluJb:Alu:SINE|219|-	AluJb	Alu	SINE	chr1	11742518	11742829	-	312	-2.17	1.25327e-06	3.28	14.75	upInhPGCLC
chr1|11745152|11745541|MER41A:ERV1:LTR|60|-	MER41A	ERV1	LTR	chr1	11745152	11745541	-	390	-4.15	1.26063e-06	0.35	7.19	upInhPGCLC
chr1|11745895|11746094|MIRb:MIR:SINE|342|+	MIRb	MIR	SINE	chr1	11745895	11746094	+	200	-3.06	7.52325e-07	1.31	11.87	upInhPGCLC
chr1|11785722|11786032|AluSz:Alu:SINE|107|-	AluSz	Alu	SINE	chr1	11785722	11786032	-	311	-3.48	7.23185e-16	3.33	36.7	upInhPGCLC
chr1|11786037|11786142|L1ME4a:L1:LINE|252|-	L1ME4a	L1	LINE	chr1	11786037	11786142	-	106	-4.53	1.14868e-30	0.7	15.02	upInhPGCLC
chr1|11786165|11786308|Tigger15a:TcMar-Tigger:DNA|265|+	Tigger15a	TcMar-Tigger	DNA	chr1	11786165	11786308	+	144	-4.68	1.18549e-21	0.59	14.57	upInhPGCLC
chr1|11786426|11786743|AluJo:Alu:SINE|151|-	AluJo	Alu	SINE	chr1	11786426	11786743	-	318	-3.77	3.57741e-11	0.76	10.2	upInhPGCLC
chr1|11798611|11798728|Charlie16a:hAT-Charlie:DNA|281|-	Charlie16a	hAT-Charlie	DNA	chr1	11798611	11798728	-	118	-2.91	0.00502816	0.24	2.09	upInhPGCLC
chr1|11799630|11799929|AluSx:Alu:SINE|110|-	AluSx	Alu	SINE	chr1	11799630	11799929	-	300	-3.15	0.00380047	0.24	2.17	upInhPGCLC
chr1|11804182|11804478|AluSq2:Alu:SINE|88|+	AluSq2	Alu	SINE	chr1	11804182	11804478	+	297	-3.88	4.08701e-08	0.32	5.47	upInhPGCLC
chr1|11808842|11809158|AluSq2:Alu:SINE|117|-	AluSq2	Alu	SINE	chr1	11808842	11809158	-	317	-2.56	3.25864e-06	2.91	17.83	upInhPGCLC
chr1|11817085|11817237|AluJb:Alu:SINE|164|-	AluJb	Alu	SINE	chr1	11817085	11817237	-	153	-2.86	5.99877e-08	0.9	5.69	upInhPGCLC
chr1|11818789|11818913|FLAM_A:Alu:SINE|177|+	FLAM_A	Alu	SINE	chr1	11818789	11818913	+	125	-2.41	7.44391e-07	2.77	16.14	upInhPGCLC
chr1|11820295|11820484|L1ME3E:L1:LINE|239|+	L1ME3E	L1	LINE	chr1	11820295	11820484	+	190	-2.31	5.50413e-06	1.66	7.88	upInhPGCLC
chr1|11820484|11820785|AluY:Alu:SINE|83|+	AluY	Alu	SINE	chr1	11820484	11820785	+	302	-5.32	4.59226e-06	0.32	14.08	upInhPGCLC
chr1|11821103|11821275|L1ME3E:L1:LINE|239|+	L1ME3E	L1	LINE	chr1	11821103	11821275	+	173	-2.56	0.0326043	0.33	2.27	upInhPGCLC
chr1|11821275|11821566|AluSz:Alu:SINE|107|+	AluSz	Alu	SINE	chr1	11821275	11821566	+	292	-2.11	0.0179049	0.66	2.71	upInhPGCLC
chr1|11821566|11821691|L1ME3E:L1:LINE|239|+	L1ME3E	L1	LINE	chr1	11821566	11821691	+	126	-3.04	2.88895e-07	0.69	5.95	upInhPGCLC
chr1|11827430|11827705|AluSx:Alu:SINE|106|-	AluSx	Alu	SINE	chr1	11827430	11827705	-	276	-3.48	0.00021879	0.29	3.35	upInhPGCLC
chr1|11831181|11831453|AluSg:Alu:SINE|125|-	AluSg	Alu	SINE	chr1	11831181	11831453	-	273	-2.73	0.000496339	0.65	3.88	upInhPGCLC
chr1|11831453|11831575|MER58C:hAT-Charlie:DNA|164|+	MER58C	hAT-Charlie	DNA	chr1	11831453	11831575	+	123	-2.23	0.00276728	0.8	3.22	upInhPGCLC
chr1|11832196|11832345|MIR:MIR:SINE|272|-	MIR	MIR	SINE	chr1	11832196	11832345	-	150	-3.05	1.29738e-08	0.75	7.33	upInhPGCLC
chr1|11837749|11838034|MLT1C:ERVL-MaLR:LTR|246|-	MLT1C	ERVL-MaLR	LTR	chr1	11837749	11838034	-	286	-4.44	8.09127e-07	0.23	5.75	upInhPGCLC
chr1|11845090|11845384|AluJb:Alu:SINE|157|-	AluJb	Alu	SINE	chr1	11845090	11845384	-	295	-2.32	8.39871e-09	3.79	17.24	upInhPGCLC
chr1|11921539|11921849|AluSx:Alu:SINE|103|-	AluSx	Alu	SINE	chr1	11921539	11921849	-	311	-5.1	7.26028e-07	0.47	15.87	upInhPGCLC
chr1|11921852|11922147|AluJr:Alu:SINE|163|-	AluJr	Alu	SINE	chr1	11921852	11922147	-	296	-4.57	2.163e-08	0.33	7.9	upInhPGCLC
chr1|11922187|11922353|AluJr:Alu:SINE|145|-	AluJr	Alu	SINE	chr1	11922187	11922353	-	167	-3.18	5.00069e-28	2.99	28.22	upInhPGCLC
chr1|11934933|11935085|MIR3:MIR:SINE|283|+	MIR3	MIR	SINE	chr1	11934933	11935085	+	153	-4.97	7.32357e-15	0.24	9.39	upInhPGCLC
chr1|11935511|11935625|AluSx:Alu:SINE|167|-	AluSx	Alu	SINE	chr1	11935511	11935625	-	115	-4.15	0.000491281	0.09	3.59	upInhPGCLC
chr1|11935625|11935922|AluSg:Alu:SINE|101|-	AluSg	Alu	SINE	chr1	11935625	11935922	-	298	-5.49	0.00551098	0.02	7.9	upInhPGCLC
chr1|11935922|11936128|AluSx:Alu:SINE|136|-	AluSx	Alu	SINE	chr1	11935922	11936128	-	207	-6.08	6.70284e-26	0.08	13.73	upInhPGCLC
chr1|11936131|11936250|MIR1_Amn:MIR:SINE|261|-	MIR1_Amn	MIR	SINE	chr1	11936131	11936250	-	120	-5.98	1.0536e-25	0.1	13.01	upInhPGCLC
chr1|11936508|11936822|AluSz6:Alu:SINE|121|-	AluSz6	Alu	SINE	chr1	11936508	11936822	-	315	-4.1	2.69596e-12	0.74	11.97	upInhPGCLC
chr1|11936834|11937147|AluSq2:Alu:SINE|109|-	AluSq2	Alu	SINE	chr1	11936834	11937147	-	314	-5.6	2.48254e-08	0.11	10.41	upInhPGCLC
chr1|11937942|11938250|AluSz6:Alu:SINE|104|-	AluSz6	Alu	SINE	chr1	11937942	11938250	-	309	-6.02	1.0997e-05	0.08	13.54	upInhPGCLC
chr1|11939607|11939901|AluSx1:Alu:SINE|105|-	AluSx1	Alu	SINE	chr1	11939607	11939901	-	295	-5.51	2.00436e-23	0.44	21.17	upInhPGCLC
chr1|11939927|11940062|AluJo:Alu:SINE|170|-	AluJo	Alu	SINE	chr1	11939927	11940062	-	136	-4.7	1.62566e-10	0.17	6.12	upInhPGCLC
chr1|11940076|11940318|AluJr:Alu:SINE|178|-	AluJr	Alu	SINE	chr1	11940076	11940318	-	243	-5.03	1.58101e-11	0.27	9.75	upInhPGCLC
chr1|11941339|11941467|AluSx1:Alu:SINE|102|-	AluSx1	Alu	SINE	chr1	11941339	11941467	-	129	-4.35	2.11022e-06	0.18	4.82	upInhPGCLC
chr1|11941494|11941781|AluSq2:Alu:SINE|108|-	AluSq2	Alu	SINE	chr1	11941494	11941781	-	288	-4.63	1.76103e-07	0.24	6.99	upInhPGCLC
chr1|11942733|11942894|MER5B:hAT-Charlie:DNA|296|+	MER5B	hAT-Charlie	DNA	chr1	11942733	11942894	+	162	-3.66	0.00747065	0.07	2.35	upInhPGCLC
chr1|11943950|11944244|AluSx1:Alu:SINE|102|+	AluSx1	Alu	SINE	chr1	11943950	11944244	+	295	-5.64	4.6143e-11	0.74	37.23	upInhPGCLC
chr1|11944244|11944290|MIR:MIR:SINE|286|+	MIR	MIR	SINE	chr1	11944244	11944290	+	47	-2.93	1.29797e-25	3.12	24.39	upInhPGCLC
chr1|11945137|11945458|AluJb:Alu:SINE|162|+	AluJb	Alu	SINE	chr1	11945137	11945458	+	322	-5.64	0.000625379	0.06	9.36	upInhPGCLC
chr1|11946426|11946602|MER117:hAT-Charlie:DNA|314|+	MER117	hAT-Charlie	DNA	chr1	11946426	11946602	+	177	-3.56	3.06236e-06	0.3	3.69	upInhPGCLC
chr1|11946759|11946987|MSTB:ERVL-MaLR:LTR|140|-	MSTB	ERVL-MaLR	LTR	chr1	11946759	11946987	-	229	-5.19	0.00147011	0.06	7.11	upInhPGCLC
chr1|11946987|11947266|AluSz:Alu:SINE|125|+	AluSz	Alu	SINE	chr1	11946987	11947266	+	280	-4.42	1.1467e-06	0.17	5.29	upInhPGCLC
chr1|11950589|11950799|L2:L2:LINE|314|+	L2	L2	LINE	chr1	11950589	11950799	+	211	-3.75	5.05006e-12	0.53	6.68	upInhPGCLC
chr1|11956123|11956403|AluSx:Alu:SINE|104|+	AluSx	Alu	SINE	chr1	11956123	11956403	+	281	-4.18	0.000945512	0.1	3.83	upInhPGCLC
chr1|11962758|11963070|AluSx:Alu:SINE|96|+	AluSx	Alu	SINE	chr1	11962758	11963070	+	313	-4.23	2.21035e-08	0.25	5.76	upInhPGCLC
chr1|11963088|11963162|MER58B:hAT-Charlie:DNA|219|-	MER58B	hAT-Charlie	DNA	chr1	11963088	11963162	-	75	-3.55	0.00124171	0.14	2.43	upInhPGCLC
chr1|11963173|11963256|L1M5:L1:LINE|265|-	L1M5	L1	LINE	chr1	11963173	11963256	-	84	-4.11	5.80336e-10	0.24	5.19	upInhPGCLC
chr1|11971481|11971667|AluSx1:Alu:SINE|97|-	AluSx1	Alu	SINE	chr1	11971481	11971667	-	187	-2.94	7.05912e-05	0.93	7.01	upInhPGCLC
chr1|11984495|11985279|MER21A:ERVL:LTR|163|+	MER21A	ERVL	LTR	chr1	11984495	11985279	+	785	-2.99	1.57999e-07	2.01	16.69	upInhPGCLC
chr1|11985288|11985418|MIRb:MIR:SINE|323|-	MIRb	MIR	SINE	chr1	11985288	11985418	-	131	-3.23	0.00600847	0.26	3.3	upInhPGCLC
chr1|12007766|12009247|SVA_C:SVA:Retroposon|35|-	SVA_C	SVA	Retroposon	chr1	12007766	12009247	-	1482	-2.47	3.34162e-05	3.45	19.55	upInhPGCLC
chr1|12012943|12012989|LFSINE_Vert:tRNA:SINE|196|+	LFSINE_Vert	tRNA	SINE	chr1	12012943	12012989	+	47	-5.43	1.20375e-24	0.69	32.28	upInhPGCLC
chr1|12018277|12018483|AluJr:Alu:SINE|146|-	AluJr	Alu	SINE	chr1	12018277	12018483	-	207	-2.67	0.0420123	0.45	3.29	upInhPGCLC
chr1|12023057|12023359|AluSz:Alu:SINE|129|-	AluSz	Alu	SINE	chr1	12023057	12023359	-	303	-3.62	2.84158e-07	0.52	6.85	upInhPGCLC
chr1|12023713|12024017|AluSg:Alu:SINE|99|+	AluSg	Alu	SINE	chr1	12023713	12024017	+	305	-3.87	2.07537e-05	0.17	3.33	upInhPGCLC
chr1|12024025|12024124|HY1:scRNA:scRNA|134|-	HY1	scRNA	scRNA	chr1	12024025	12024124	-	100	-2.51	1.69916e-10	1.79	9.86	upInhPGCLC
chr1|12024392|12024422|L1MB3:L1:LINE|174|-	L1MB3	L1	LINE	chr1	12024392	12024422	-	31	-2.42	0.00193156	0.51	2.78	upInhPGCLC
chr1|12025047|12025358|AluSz6:Alu:SINE|129|-	AluSz6	Alu	SINE	chr1	12025047	12025358	-	312	-2.73	6.19197e-16	9.68	63.59	upInhPGCLC
chr1|12026022|12026316|AluSx1:Alu:SINE|133|+	AluSx1	Alu	SINE	chr1	12026022	12026316	+	295	-4.73	4.57146e-11	0.32	9.26	upInhPGCLC
chr1|12026387|12026433|L2a:L2:LINE|217|+	L2a	L2	LINE	chr1	12026387	12026433	+	47	-4.6	1.22925e-09	0.21	6.69	upInhPGCLC
chr1|12026444|12026618|L2a:L2:LINE|353|+	L2a	L2	LINE	chr1	12026444	12026618	+	175	-5.04	4.16253e-16	0.51	17.56	upInhPGCLC
chr1|12026676|12026848|MIR:MIR:SINE|341|-	MIR	MIR	SINE	chr1	12026676	12026848	-	173	-2.01	9.29212e-09	4.51	18.32	upInhPGCLC
chr1|12026995|12027309|AluSz:Alu:SINE|124|-	AluSz	Alu	SINE	chr1	12026995	12027309	-	315	-3.89	2.9566e-16	1.54	23.44	upInhPGCLC
chr1|12207627|12207924|AluSx1:Alu:SINE|91|+	AluSx1	Alu	SINE	chr1	12207627	12207924	+	298	-5.15	0.00283597	0.26	10.75	upInhPGCLC
chr1|12237873|12238169|AluJb:Alu:SINE|135|+	AluJb	Alu	SINE	chr1	12237873	12238169	+	297	-3.75	0.00460398	0.19	3.38	upInhPGCLC
chr1|12251838|12252250|MLT1C:ERVL-MaLR:LTR|243|-	MLT1C	ERVL-MaLR	LTR	chr1	12251838	12252250	-	413	-2.89	3.78326e-11	6.2	44.93	upInhPGCLC
chr1|12252876|12253175|AluSp:Alu:SINE|90|+	AluSp	Alu	SINE	chr1	12252876	12253175	+	300	-3.61	0.000938668	0.13	2.67	upInhPGCLC
chr1|12253179|12253377|MER2:TcMar-Tigger:DNA|149|+	MER2	TcMar-Tigger	DNA	chr1	12253179	12253377	+	199	-2.83	4.29495e-06	0.82	5.57	upInhPGCLC
chr1|12261447|12261629|MER3:hAT-Charlie:DNA|212|-	MER3	hAT-Charlie	DNA	chr1	12261447	12261629	-	183	-2.66	0.0110081	0.35	1.94	upInhPGCLC
chr1|12283362|12283402|L2:L2:LINE|225|+	L2	L2	LINE	chr1	12283362	12283402	+	41	-2.87	7.67075e-06	0.96	8.3	upInhPGCLC
chr1|12285255|12285583|AluSz:Alu:SINE|92|-	AluSz	Alu	SINE	chr1	12285255	12285583	-	329	-2.33	9.57669e-09	2.13	9.7	upInhPGCLC
chr1|12285589|12285621|LTR82A:ERVL:LTR|94|-	LTR82A	ERVL	LTR	chr1	12285589	12285621	-	33	-2.23	0.00594808	0.51	2.3	upInhPGCLC
chr1|12291351|12291624|AluJr:Alu:SINE|172|+	AluJr	Alu	SINE	chr1	12291351	12291624	+	274	-3.54	0.000465092	0.2	3.1	upInhPGCLC
chr1|12291676|12291836|MIR3:MIR:SINE|301|+	MIR3	MIR	SINE	chr1	12291676	12291836	+	161	-3.77	0.000542858	0.21	3.64	upInhPGCLC
chr1|12294940|12295245|AluJb:Alu:SINE|131|+	AluJb	Alu	SINE	chr1	12294940	12295245	+	306	-2.15	0.00105486	0.69	2.76	upInhPGCLC
chr1|12300207|12300507|AluSx1:Alu:SINE|130|-	AluSx1	Alu	SINE	chr1	12300207	12300507	-	301	-2.19	0.0219665	0.59	2.44	upInhPGCLC
chr1|12300507|12300610|L1PA16:L1:LINE|109|-	L1PA16	L1	LINE	chr1	12300507	12300610	-	104	-2.73	0.00767715	0.24	1.91	upInhPGCLC
chr1|12306698|12306994|MER1B:hAT-Charlie:DNA|125|-	MER1B	hAT-Charlie	DNA	chr1	12306698	12306994	-	297	-3.76	0.000359985	0.6	7.99	upInhPGCLC
chr1|12317418|12317598|MER20:hAT-Charlie:DNA|233|-	MER20	hAT-Charlie	DNA	chr1	12317418	12317598	-	181	-3.28	0.0166191	0.14	2.01	upInhPGCLC
chr1|12317598|12317765|AluJr4:Alu:SINE|162|+	AluJr4	Alu	SINE	chr1	12317598	12317765	+	168	-2.91	0.00116911	0.33	2.5	upInhPGCLC
chr1|12323079|12323364|AluJr:Alu:SINE|161|-	AluJr	Alu	SINE	chr1	12323079	12323364	-	286	-3.45	5.45556e-05	0.36	4.72	upInhPGCLC
chr1|12324512|12324737|MIR:MIR:SINE|258|+	MIR	MIR	SINE	chr1	12324512	12324737	+	226	-4.25	8.58014e-10	0.21	5.46	upInhPGCLC
chr1|12324777|12325016|MIRb:MIR:SINE|272|-	MIRb	MIR	SINE	chr1	12324777	12325016	-	240	-2.16	1.29986e-05	1.45	6.58	upInhPGCLC
chr1|12325080|12325216|AluJo:Alu:SINE|96|-	AluJo	Alu	SINE	chr1	12325080	12325216	-	137	-3.19	0.000349242	0.3	2.92	upInhPGCLC
chr1|12325257|12325557|AluSg4:Alu:SINE|107|-	AluSg4	Alu	SINE	chr1	12325257	12325557	-	301	-3.17	5.86854e-05	0.74	6.78	upInhPGCLC
chr1|12325712|12325835|L1M5:L1:LINE|246|-	L1M5	L1	LINE	chr1	12325712	12325835	-	124	-3.63	0.00343508	0.17	3.3	upInhPGCLC
chr1|12326321|12326634|AluJr:Alu:SINE|163|-	AluJr	Alu	SINE	chr1	12326321	12326634	-	314	-2.7	7.76997e-08	1.2	8.54	upInhPGCLC
chr1|12326646|12326942|AluSq:Alu:SINE|95|-	AluSq	Alu	SINE	chr1	12326646	12326942	-	297	-3.87	1.63329e-05	0.38	5.26	upInhPGCLC
chr1|12327040|12327244|MIR:MIR:SINE|328|-	MIR	MIR	SINE	chr1	12327040	12327244	-	205	-3.56	0.000320198	0.4	4.67	upInhPGCLC
chr1|12328545|12328837|AluSp:Alu:SINE|92|-	AluSp	Alu	SINE	chr1	12328545	12328837	-	293	-3.9	1.08e-05	0.28	4.73	upInhPGCLC
chr1|12339199|12339391|MIRb:MIR:SINE|361|-	MIRb	MIR	SINE	chr1	12339199	12339391	-	193	-2.57	0.000238787	0.51	3.45	upInhPGCLC
chr1|12343188|12343469|AluSz:Alu:SINE|107|-	AluSz	Alu	SINE	chr1	12343188	12343469	-	282	-3.01	7.38421e-08	0.6	4.78	upInhPGCLC
chr1|12343541|12343674|FLAM_C:Alu:SINE|120|-	FLAM_C	Alu	SINE	chr1	12343541	12343674	-	134	-2.88	0.00153908	0.33	2.33	upInhPGCLC
chr1|12356411|12356449|L3b:CR1:LINE|79|-	L3b	CR1	LINE	chr1	12356411	12356449	-	39	-2.66	6.46835e-06	0.58	3.81	upInhPGCLC
chr1|12366318|12366476|Charlie15a:hAT-Charlie:DNA|298|+	Charlie15a	hAT-Charlie	DNA	chr1	12366318	12366476	+	159	-2.06	0.000389442	1.61	6.01	upInhPGCLC
chr1|12372046|12372362|AluJb:Alu:SINE|161|-	AluJb	Alu	SINE	chr1	12372046	12372362	-	317	-2.24	0.00813577	0.6	3.09	upInhPGCLC
chr1|12374742|12375037|AluSx1:Alu:SINE|102|-	AluSx1	Alu	SINE	chr1	12374742	12375037	-	296	-2.11	0.0109217	0.67	3.22	upInhPGCLC
chr1|12396116|12396436|L1M4:L1:LINE|218|-	L1M4	L1	LINE	chr1	12396116	12396436	-	321	-2.08	0.00622285	0.85	3.92	upInhPGCLC
chr1|12423131|12423284|MIRc:MIR:SINE|294|-	MIRc	MIR	SINE	chr1	12423131	12423284	-	154	-2.04	2.9753e-06	2.11	9.58	upInhPGCLC
chr1|12443838|12444139|AluSx1:Alu:SINE|116|-	AluSx1	Alu	SINE	chr1	12443838	12444139	-	302	-3.83	2.53118e-06	0.4	6.67	upInhPGCLC
chr1|12444139|12444683|L1MEg:L1:LINE|244|-	L1MEg	L1	LINE	chr1	12444139	12444683	-	545	-3.46	8.19147e-07	1.32	15.35	upInhPGCLC
chr1|12450436|12450815|MER47B:TcMar-Tigger:DNA|196|+	MER47B	TcMar-Tigger	DNA	chr1	12450436	12450815	+	380	-3.46	0.00191735	0.32	4.06	upInhPGCLC
chr1|12462029|12462412|L2b:L2:LINE|293|-	L2b	L2	LINE	chr1	12462029	12462412	-	384	-3.1	2.48719e-10	1.71	16.15	upInhPGCLC
chr1|12462424|12462636|MIRc:MIR:SINE|309|-	MIRc	MIR	SINE	chr1	12462424	12462636	-	213	-3.96	5.17599e-16	2.23	36.62	upInhPGCLC
chr1|12463756|12463996|MIRc:MIR:SINE|277|+	MIRc	MIR	SINE	chr1	12463756	12463996	+	241	-2.5	0.000368212	0.53	3.02	upInhPGCLC
chr1|12471019|12471316|AluSx:Alu:SINE|135|+	AluSx	Alu	SINE	chr1	12471019	12471316	+	298	-3.59	1.23979e-10	2.24	28.65	upInhPGCLC
chr1|12479468|12479678|MIR:MIR:SINE|262|-	MIR	MIR	SINE	chr1	12479468	12479678	-	211	-2.98	0.00359756	0.41	3.69	upInhPGCLC
chr1|12487327|12487634|AluSx3:Alu:SINE|85|+	AluSx3	Alu	SINE	chr1	12487327	12487634	+	308	-3.62	0.000290618	0.28	4.05	upInhPGCLC
chr1|12498617|12498954|MLT1A:ERVL-MaLR:LTR|214|-	MLT1A	ERVL-MaLR	LTR	chr1	12498617	12498954	-	338	-3.04	0.00234562	0.36	3.45	upInhPGCLC
chr1|12515776|12516065|AluY:Alu:SINE|66|-	AluY	Alu	SINE	chr1	12515776	12516065	-	290	-3.44	0.000100368	0.14	2.79	upInhPGCLC
chr1|12613762|12614070|AluSz:Alu:SINE|104|-	AluSz	Alu	SINE	chr1	12613762	12614070	-	309	-2.16	0.0149493	0.66	2.64	upInhPGCLC
chr1|12656858|12657165|AluJb:Alu:SINE|150|+	AluJb	Alu	SINE	chr1	12656858	12657165	+	308	-4.1	8.96353e-11	0.26	6.17	upInhPGCLC
chr1|12696653|12696872|Tigger7:TcMar-Tigger:DNA|119|+	Tigger7	TcMar-Tigger	DNA	chr1	12696653	12696872	+	220	-4.8	0.0132189	0.11	6.34	upInhPGCLC
chr1|12700082|12700420|Charlie4a:hAT-Charlie:DNA|224|+	Charlie4a	hAT-Charlie	DNA	chr1	12700082	12700420	+	339	-4.63	4.20074e-13	0.68	17.69	upInhPGCLC
chr1|12700445|12700687|AluJb:Alu:SINE|153|-	AluJb	Alu	SINE	chr1	12700445	12700687	-	243	-5.42	1.58206e-06	0.15	10.46	upInhPGCLC
chr1|12700694|12701120|L1PA15:L1:LINE|149|+	L1PA15	L1	LINE	chr1	12700694	12701120	+	427	-4.21	2.77917e-06	0.18	4.22	upInhPGCLC
chr1|12703296|12703454|MIR:MIR:SINE|247|+	MIR	MIR	SINE	chr1	12703296	12703454	+	159	-5.72	8.79138e-35	1.42	74.31	upInhPGCLC
chr1|12703459|12703527|MIRc:MIR:SINE|246|-	MIRc	MIR	SINE	chr1	12703459	12703527	-	69	-5.56	3.26767e-45	0.77	38.15	upInhPGCLC
chr1|12703943|12704434|LTR10F:ERV1:LTR|98|-	LTR10F	ERV1	LTR	chr1	12703943	12704434	-	492	-2.33	4.46842e-14	5.56	28.93	upInhPGCLC
chr1|12704434|12705235|HERVIP10F-int:ERV1:LTR|68|-	HERVIP10F-int	ERV1	LTR	chr1	12704434	12705235	-	802	-2.5	1.13389e-25	31.92	180.41	upInhPGCLC
chr1|12705235|12706103|MER11D:ERVK:LTR|57|+	MER11D	ERVK	LTR	chr1	12705235	12706103	+	869	-5.76	2.81793e-17	1.61	87.77	upInhPGCLC
chr1|12706103|12707851|HERVIP10F-int:ERV1:LTR|68|-	HERVIP10F-int	ERV1	LTR	chr1	12706103	12707851	-	1749	-4.19	1.80356e-46	9.07	165.33	upInhPGCLC
chr1|12707851|12708145|AluY:Alu:SINE|116|+	AluY	Alu	SINE	chr1	12707851	12708145	+	295	-5.5	1.91348e-30	1.04	43.88	upInhPGCLC
chr1|12708145|12713280|HERVIP10F-int:ERV1:LTR|68|-	HERVIP10F-int	ERV1	LTR	chr1	12708145	12713280	-	5136	-4.45	1.19874e-67	28.79	630.43	upInhPGCLC
chr1|12713281|12713437|HERVH-int:ERV1:LTR|90|-	HERVH-int	ERV1	LTR	chr1	12713281	12713437	-	157	-3.88	0.000505866	0.07	2.9	upInhPGCLC
chr1|12907619|12907697|LTR12C:ERV1:LTR|39|-	LTR12C	ERV1	LTR	chr1	12907619	12907697	-	79	-4.36	3.13609e-08	0.07	4.23	upInhPGCLC
chr1|12945705|12946010|AluSx:Alu:SINE|161|+	AluSx	Alu	SINE	chr1	12945705	12946010	+	306	-2.82	3.22822e-13	1.71	13.34	upInhPGCLC
chr1|13294083|13294161|LTR12C:ERV1:LTR|39|+	LTR12C	ERV1	LTR	chr1	13294083	13294161	+	79	-3.81	1.27065e-05	0.1	3.04	upInhPGCLC
chr1|13474933|13475305|MLT1A:ERVL-MaLR:LTR|202|-	MLT1A	ERVL-MaLR	LTR	chr1	13474933	13475305	-	373	-8.8	1.65613e-97	0.5	222.22	upInhPGCLC
chr1|13477555|13477832|AluJr4:Alu:SINE|173|+	AluJr4	Alu	SINE	chr1	13477555	13477832	+	278	-4.21	0.000427383	0.11	3.66	upInhPGCLC
chr1|13535400|13535566|MIR3:MIR:SINE|296|+	MIR3	MIR	SINE	chr1	13535400	13535566	+	167	-5.94	0.0053404	0	10.37	upInhPGCLC
chr1|13545966|13546452|MLT1F:ERVL-MaLR:LTR|259|-	MLT1F	ERVL-MaLR	LTR	chr1	13545966	13546452	-	487	-5.72	0.00472266	0.02	9.3	upInhPGCLC
chr1|13546511|13546787|AluY:Alu:SINE|47|+	AluY	Alu	SINE	chr1	13546511	13546787	+	277	-4.32	4.17118e-06	0.27	6.26	upInhPGCLC
chr1|13549122|13549483|MSTD:ERVL-MaLR:LTR|234|-	MSTD	ERVL-MaLR	LTR	chr1	13549122	13549483	-	362	-5.23	0.0282587	0	6.29	upInhPGCLC
chr1|13550890|13551415|L1MEd:L1:LINE|254|+	L1MEd	L1	LINE	chr1	13550890	13551415	+	526	-6.07	5.45639e-05	0.05	12.42	upInhPGCLC
chr1|13551503|13551981|L1MEd:L1:LINE|281|+	L1MEd	L1	LINE	chr1	13551503	13551981	+	479	-5.26	0.00053873	0.08	7.63	upInhPGCLC
chr1|13551981|13552249|AluJb:Alu:SINE|190|+	AluJb	Alu	SINE	chr1	13551981	13552249	+	269	-6.79	6.04393e-05	0.02	19.52	upInhPGCLC
chr1|13552676|13552977|AluY:Alu:SINE|57|+	AluY	Alu	SINE	chr1	13552676	13552977	+	302	-4.88	0.000608142	0.08	5.98	upInhPGCLC
chr1|13552977|13553639|L1MEd:L1:LINE|297|+	L1MEd	L1	LINE	chr1	13552977	13553639	+	663	-7.12	4.56131e-45	0.07	26.8	upInhPGCLC
chr1|13553641|13553739|MIR:MIR:SINE|245|+	MIR	MIR	SINE	chr1	13553641	13553739	+	99	-5.37	0.000110008	0	6.87	upInhPGCLC
chr1|13553953|13554061|Charlie2b:hAT-Charlie:DNA|206|-	Charlie2b	hAT-Charlie	DNA	chr1	13553953	13554061	-	109	-4.07	0.0245011	0	2.9	upInhPGCLC
chr1|13556200|13556628|MamRTE1:RTE-BovB:LINE|394|-	MamRTE1	RTE-BovB	LINE	chr1	13556200	13556628	-	429	-6.51	5.69536e-36	0.13	21.56	upInhPGCLC
chr1|13558966|13559258|AluSz:Alu:SINE|147|+	AluSz	Alu	SINE	chr1	13558966	13559258	+	293	-5.06	5.03817e-08	0.03	6.15	upInhPGCLC
chr1|13559650|13560150|LTR10F:ERV1:LTR|122|+	LTR10F	ERV1	LTR	chr1	13559650	13560150	+	501	-5.38	0.00513118	0.03	7.39	upInhPGCLC
chr1|13560150|13560780|HERVIP10FH-int:ERV1:LTR|201|+	HERVIP10FH-int	ERV1	LTR	chr1	13560150	13560780	+	631	-5.41	0.000651487	0.03	7.46	upInhPGCLC
chr1|13561228|13561744|HERVH-int:ERV1:LTR|212|+	HERVH-int	ERV1	LTR	chr1	13561228	13561744	+	517	-5.36	1.27357e-05	0.03	7.35	upInhPGCLC
chr1|13561714|13564107|HERVH-int:ERV1:LTR|200|+	HERVH-int	ERV1	LTR	chr1	13561714	13564107	+	2394	-3.42	4.13569e-20	5.61	59.03	upInhPGCLC
chr1|13564107|13564912|HERVH-int:ERV1:LTR|147|+	HERVH-int	ERV1	LTR	chr1	13564107	13564912	+	806	-4.15	5.67679e-37	7.71	136.87	upInhPGCLC
chr1|13564901|13566541|HERVH-int:ERV1:LTR|95|+	HERVH-int	ERV1	LTR	chr1	13564901	13566541	+	1641	-4.09	2.99189e-25	5.16	87.6	upInhPGCLC
chr1|13568059|13568521|HERVIP10FH-int:ERV1:LTR|78|+	HERVIP10FH-int	ERV1	LTR	chr1	13568059	13568521	+	463	-5.81	0.000642857	0.09	11.02	upInhPGCLC
chr1|13568810|13572722|HERVIP10FH-int:ERV1:LTR|78|+	HERVIP10FH-int	ERV1	LTR	chr1	13568810	13572722	+	3913	-6.99	1.63905e-64	0.35	47.32	upInhPGCLC
chr1|13584938|13585109|L2a:L2:LINE|258|+	L2a	L2	LINE	chr1	13584938	13585109	+	172	-4.93	1.17042e-17	0.48	14.25	upInhPGCLC
chr1|13586694|13586760|MIRb:MIR:SINE|318|-	MIRb	MIR	SINE	chr1	13586694	13586760	-	67	-3.59	6.28284e-07	0.23	3.21	upInhPGCLC
chr1|13586785|13587070|AluSx4:Alu:SINE|105|+	AluSx4	Alu	SINE	chr1	13586785	13587070	+	286	-5.11	9.71472e-22	0.51	18	upInhPGCLC
chr1|13588689|13588964|AluJb:Alu:SINE|131|-	AluJb	Alu	SINE	chr1	13588689	13588964	-	276	-3.39	0.00426238	0.15	2.34	upInhPGCLC
chr1|13588986|13589073|L2b:L2:LINE|271|-	L2b	L2	LINE	chr1	13588986	13589073	-	88	-4.68	4.16157e-15	0.24	7.02	upInhPGCLC
chr1|13589473|13589710|MIR:MIR:SINE|321|-	MIR	MIR	SINE	chr1	13589473	13589710	-	238	-2.81	5.68553e-28	5.32	37.25	upInhPGCLC
chr1|13589843|13590127|AluSz:Alu:SINE|116|-	AluSz	Alu	SINE	chr1	13589843	13590127	-	285	-4.69	2.40521e-11	0.3	8.15	upInhPGCLC
chr1|13590461|13590624|L2b:L2:LINE|436|-	L2b	L2	LINE	chr1	13590461	13590624	-	164	-3.25	1.12419e-07	0.54	6	upInhPGCLC
chr1|13590941|13591229|AluSg:Alu:SINE|80|-	AluSg	Alu	SINE	chr1	13590941	13591229	-	289	-3.23	3.17268e-36	10.62	98.02	upInhPGCLC
chr1|13591705|13591854|AluJo:Alu:SINE|195|-	AluJo	Alu	SINE	chr1	13591705	13591854	-	150	-2.35	3.47661e-26	8.64	43.03	upInhPGCLC
chr1|13591859|13592543|L1MB7:L1:LINE|175|-	L1MB7	L1	LINE	chr1	13591859	13592543	-	685	-2.97	2.28472e-20	3.1	23.85	upInhPGCLC
chr1|13592543|13592849|AluSp:Alu:SINE|59|-	AluSp	Alu	SINE	chr1	13592543	13592849	-	307	-4.09	2.19095e-17	1	17.33	upInhPGCLC
chr1|13592849|13593059|L1MB7:L1:LINE|175|-	L1MB7	L1	LINE	chr1	13592849	13593059	-	211	-4.79	4.39179e-14	0.34	9.4	upInhPGCLC
chr1|13594544|13594703|MIRb:MIR:SINE|303|+	MIRb	MIR	SINE	chr1	13594544	13594703	+	160	-3.47	5.90664e-05	0.31	3.62	upInhPGCLC
chr1|13594705|13595024|AluY:Alu:SINE|63|+	AluY	Alu	SINE	chr1	13594705	13595024	+	320	-3.37	0.000991513	0.29	3.23	upInhPGCLC
chr1|13595915|13596217|AluSx1:Alu:SINE|99|+	AluSx1	Alu	SINE	chr1	13595915	13596217	+	303	-2.49	0.00027455	0.83	4.14	upInhPGCLC
chr1|13596249|13596301|L2b:L2:LINE|294|-	L2b	L2	LINE	chr1	13596249	13596301	-	53	-3.52	3.09399e-06	0.36	4.5	upInhPGCLC
chr1|13596638|13596677|5S:rRNA:rRNA|154|-	5S	rRNA	rRNA	chr1	13596638	13596677	-	40	-3.95	1.07122e-14	0.58	9.44	upInhPGCLC
chr1|13598011|13598316|AluSz6:Alu:SINE|154|-	AluSz6	Alu	SINE	chr1	13598011	13598316	-	306	-3.96	2.04993e-21	2.29	35.95	upInhPGCLC
chr1|13598792|13598935|L2a:L2:LINE|280|-	L2a	L2	LINE	chr1	13598792	13598935	-	144	-4.49	5.50319e-06	0.09	4.54	upInhPGCLC
chr1|13599011|13599311|AluSc:Alu:SINE|97|-	AluSc	Alu	SINE	chr1	13599011	13599311	-	301	-4.58	4.54141e-07	0.18	5.79	upInhPGCLC
chr1|13599373|13599658|AluSx1:Alu:SINE|114|-	AluSx1	Alu	SINE	chr1	13599373	13599658	-	286	-4.37	1.67447e-11	0.22	5.73	upInhPGCLC
chr1|13600371|13600664|AluSq2:Alu:SINE|113|-	AluSq2	Alu	SINE	chr1	13600371	13600664	-	294	-4.95	1.06138e-05	0.23	7.67	upInhPGCLC
chr1|13600685|13600932|MER31B:ERV1:LTR|211|-	MER31B	ERV1	LTR	chr1	13600685	13600932	-	248	-5.34	1.14573e-11	0.13	9.02	upInhPGCLC
chr1|13601362|13601656|AluSz6:Alu:SINE|163|-	AluSz6	Alu	SINE	chr1	13601362	13601656	-	295	-3.61	4.0566e-06	0.38	4.88	upInhPGCLC
chr1|13602073|13602339|AluY:Alu:SINE|68|+	AluY	Alu	SINE	chr1	13602073	13602339	+	267	-3.88	3.19528e-10	0.81	12.03	upInhPGCLC
chr1|13603591|13603886|AluSg4:Alu:SINE|95|-	AluSg4	Alu	SINE	chr1	13603591	13603886	-	296	-5.13	9.97148e-21	0.31	11.97	upInhPGCLC
chr1|13606009|13606302|AluSq:Alu:SINE|133|-	AluSq	Alu	SINE	chr1	13606009	13606302	-	294	-3.52	0.00543997	0.18	3.05	upInhPGCLC
chr1|13606520|13606710|AluJr:Alu:SINE|158|+	AluJr	Alu	SINE	chr1	13606520	13606710	+	191	-3.98	0.00641361	0.09	3.38	upInhPGCLC
chr1|13607685|13607823|Charlie10:hAT-Charlie:DNA|209|-	Charlie10	hAT-Charlie	DNA	chr1	13607685	13607823	-	139	-4.79	3.488e-18	0.44	11.47	upInhPGCLC
chr1|13607823|13608123|AluSq:Alu:SINE|100|+	AluSq	Alu	SINE	chr1	13607823	13608123	+	301	-2.21	5.07319e-14	8.72	37.98	upInhPGCLC
chr1|13608398|13608581|L2a:L2:LINE|319|+	L2a	L2	LINE	chr1	13608398	13608581	+	184	-2.18	2.10197e-14	10.39	49.25	upInhPGCLC
chr1|13608612|13608903|LTR10B:ERV1:LTR|167|-	LTR10B	ERV1	LTR	chr1	13608612	13608903	-	292	-2.25	6.36563e-23	11.4	52.74	upInhPGCLC
chr1|13609428|13609784|L1MB2:L1:LINE|126|-	L1MB2	L1	LINE	chr1	13609428	13609784	-	357	-2.54	8.73716e-07	1.69	9.04	upInhPGCLC
chr1|13609784|13610092|AluSp:Alu:SINE|97|+	AluSp	Alu	SINE	chr1	13609784	13610092	+	309	-3.02	2.34019e-06	0.96	8.2	upInhPGCLC
chr1|13610092|13610235|L1MB2:L1:LINE|126|-	L1MB2	L1	LINE	chr1	13610092	13610235	-	144	-2.06	0.000124701	1.36	4.91	upInhPGCLC
chr1|13610940|13611248|AluY:Alu:SINE|78|+	AluY	Alu	SINE	chr1	13610940	13611248	+	309	-2.73	3.77014e-12	1.98	12.94	upInhPGCLC
chr1|13614503|13614802|AluJo:Alu:SINE|151|+	AluJo	Alu	SINE	chr1	13614503	13614802	+	300	-4.04	1.17748e-25	3.14	50.2	upInhPGCLC
chr1|13615277|13615585|AluSc5:Alu:SINE|107|-	AluSc5	Alu	SINE	chr1	13615277	13615585	-	309	-4.7	1.44738e-19	0.75	18.99	upInhPGCLC
chr1|13617473|13617670|AluSc:Alu:SINE|102|-	AluSc	Alu	SINE	chr1	13617473	13617670	-	198	-5.43	1.7637e-106	23.64	1019.73	upInhPGCLC
chr1|13621759|13622053|AluSc8:Alu:SINE|54|+	AluSc8	Alu	SINE	chr1	13621759	13622053	+	295	-4.77	0.000349043	0.15	6.84	upInhPGCLC
chr1|13622085|13622312|MamRep605:LTR?:LTR?|313|+	MamRep605	LTR?	LTR?	chr1	13622085	13622312	+	228	-2.03	0.00112046	2.19	9.22	upInhPGCLC
chr1|13640797|13640940|MLT1A1:ERVL-MaLR:LTR|188|-	MLT1A1	ERVL-MaLR	LTR	chr1	13640797	13640940	-	144	-2.61	0.0442977	0.25	1.74	upInhPGCLC
chr1|13640940|13641301|L2b:L2:LINE|320|-	L2b	L2	LINE	chr1	13640940	13641301	-	362	-2.3	5.01711e-05	2.61	12.79	upInhPGCLC
chr1|13725213|13725504|AluSz:Alu:SINE|103|-	AluSz	Alu	SINE	chr1	13725213	13725504	-	292	-2.45	0.04778	0.45	2.36	upInhPGCLC
chr1|13736101|13736420|AluJb:Alu:SINE|122|-	AluJb	Alu	SINE	chr1	13736101	13736420	-	320	-3.66	0.00512309	0.17	3.03	upInhPGCLC
chr1|13752780|13752944|MIRc:MIR:SINE|278|+	MIRc	MIR	SINE	chr1	13752780	13752944	+	165	-2.13	0.00109512	1.24	6.45	upInhPGCLC
chr1|13753855|13754099|L2a:L2:LINE|264|-	L2a	L2	LINE	chr1	13753855	13754099	-	245	-2.59	0.00265722	0.59	3.68	upInhPGCLC
chr1|13760569|13760765|MIRb:MIR:SINE|295|+	MIRb	MIR	SINE	chr1	13760569	13760765	+	197	-2.21	4.18893e-07	2.05	9.3	upInhPGCLC
chr1|13785823|13786135|AluY:Alu:SINE|70|-	AluY	Alu	SINE	chr1	13785823	13786135	-	313	-3.08	0.00088268	0.48	3.77	upInhPGCLC
chr1|14597155|14597327|MamSINE1:tRNA-RTE:SINE|253|+	MamSINE1	tRNA-RTE	SINE	chr1	14597155	14597327	+	173	-2.56	0.00437903	0.48	2.72	upInhPGCLC
chr1|14597397|14597581|MIRb:MIR:SINE|271|+	MIRb	MIR	SINE	chr1	14597397	14597581	+	185	-3.45	4.11996e-07	0.48	5.1	upInhPGCLC
chr1|14601137|14601256|L1ME4a:L1:LINE|263|+	L1ME4a	L1	LINE	chr1	14601137	14601256	+	120	-3.05	8.68543e-06	0.45	3.24	upInhPGCLC
chr1|14605936|14606128|MIR:MIR:SINE|269|-	MIR	MIR	SINE	chr1	14605936	14606128	-	193	-2.11	4.04679e-08	2.32	10.24	upInhPGCLC
chr1|14606710|14606928|MER20:hAT-Charlie:DNA|171|-	MER20	hAT-Charlie	DNA	chr1	14606710	14606928	-	219	-2.97	1.13377e-09	1.5	10.52	upInhPGCLC
chr1|14606958|14607089|L2a:L2:LINE|217|+	L2a	L2	LINE	chr1	14606958	14607089	+	132	-2.66	2.06728e-09	1.84	10.94	upInhPGCLC
chr1|14607868|14608119|MIRb:MIR:SINE|286|-	MIRb	MIR	SINE	chr1	14607868	14608119	-	252	-2.49	6.65278e-10	3.65	21.9	upInhPGCLC
chr1|14609706|14609868|MIRc:MIR:SINE|281|-	MIRc	MIR	SINE	chr1	14609706	14609868	-	163	-3.18	0.000130911	0.41	3.5	upInhPGCLC
chr1|14611450|14611705|AluJo:Alu:SINE|161|+	AluJo	Alu	SINE	chr1	14611450	14611705	+	256	-3.1	5.98263e-10	1.47	13.08	upInhPGCLC
chr1|14612297|14612332|tRNA-Thr-ACA:tRNA:tRNA|114|-	tRNA-Thr-ACA	tRNA	tRNA	chr1	14612297	14612332	-	36	-3.78	8.61308e-05	0.16	3.37	upInhPGCLC
chr1|14612400|14612450|MIRc:MIR:SINE|220|+	MIRc	MIR	SINE	chr1	14612400	14612450	+	51	-3.53	0.000489498	0.21	3.3	upInhPGCLC
chr1|14612553|14612587|MIR3:MIR:SINE|206|+	MIR3	MIR	SINE	chr1	14612553	14612587	+	35	-3.68	0.00425942	0.1	2.7	upInhPGCLC
chr1|14612560|14612629|MIRb:MIR:SINE|317|+	MIRb	MIR	SINE	chr1	14612560	14612629	+	70	-4.18	7.80241e-08	0.3	6.39	upInhPGCLC
chr1|14612629|14612829|MER20:hAT-Charlie:DNA|204|-	MER20	hAT-Charlie	DNA	chr1	14612629	14612829	-	201	-3.2	8.1419e-12	3.1	28.98	upInhPGCLC
chr1|14612829|14612865|MIRb:MIR:SINE|317|+	MIRb	MIR	SINE	chr1	14612829	14612865	+	37	-3.58	7.06927e-12	1.16	14.34	upInhPGCLC
chr1|14613513|14613776|Charlie23a:hAT-Charlie:DNA|266|-	Charlie23a	hAT-Charlie	DNA	chr1	14613513	14613776	-	264	-2.33	5.97807e-15	8.81	44.42	upInhPGCLC
chr1|14614818|14615067|MIR:MIR:SINE|306|+	MIR	MIR	SINE	chr1	14614818	14615067	+	250	-2.93	7.46823e-06	0.78	5.65	upInhPGCLC
chr1|14615342|14615640|AluSz6:Alu:SINE|128|+	AluSz6	Alu	SINE	chr1	14615342	14615640	+	299	-3.18	7.08724e-11	1.35	12.61	upInhPGCLC
chr1|14616101|14616278|MIR3:MIR:SINE|322|-	MIR3	MIR	SINE	chr1	14616101	14616278	-	178	-2.87	1.12545e-08	0.87	7.28	upInhPGCLC
chr1|14617393|14617559|Tigger1a_Art:TcMar-Tigger:DNA|167|-	Tigger1a_Art	TcMar-Tigger	DNA	chr1	14617393	14617559	-	167	-2.24	6.39082e-07	1.48	6.84	upInhPGCLC
chr1|14617559|14617669|MIR:MIR:SINE|302|+	MIR	MIR	SINE	chr1	14617559	14617669	+	111	-3.33	8.73096e-11	0.85	8.26	upInhPGCLC
chr1|14618754|14619111|L2c:L2:LINE|359|-	L2c	L2	LINE	chr1	14618754	14619111	-	358	-4.27	2.10762e-08	1.08	21.43	upInhPGCLC
chr1|14619202|14619498|AluJr:Alu:SINE|166|-	AluJr	Alu	SINE	chr1	14619202	14619498	-	297	-3.87	1.00266e-27	5.82	86.65	upInhPGCLC
chr1|14620658|14620886|MIR:MIR:SINE|283|+	MIR	MIR	SINE	chr1	14620658	14620886	+	229	-3.37	5.27911e-07	0.73	7.93	upInhPGCLC
chr1|14621575|14621919|THE1B:ERVL-MaLR:LTR|91|+	THE1B	ERVL-MaLR	LTR	chr1	14621575	14621919	+	345	-2.69	3.0101e-08	2.06	13.86	upInhPGCLC
chr1|14622408|14622705|AluY:Alu:SINE|57|+	AluY	Alu	SINE	chr1	14622408	14622705	+	298	-3.3	2.09604e-05	0.4	3.93	upInhPGCLC
chr1|14624140|14624448|AluSc8:Alu:SINE|81|+	AluSc8	Alu	SINE	chr1	14624140	14624448	+	309	-2.6	2.55521e-06	1.58	9.32	upInhPGCLC
chr1|14626413|14626513|MIRb:MIR:SINE|261|-	MIRb	MIR	SINE	chr1	14626413	14626513	-	101	-3.08	1.65441e-09	1.31	11.85	upInhPGCLC
chr1|14626993|14627508|L2a:L2:LINE|252|-	L2a	L2	LINE	chr1	14626993	14627508	-	516	-4.24	4.90457e-16	1.63	32.55	upInhPGCLC
chr1|14627505|14627669|L2b:L2:LINE|299|+	L2b	L2	LINE	chr1	14627505	14627669	+	165	-3.59	8.65665e-13	1.21	15.72	upInhPGCLC
chr1|14630404|14630522|AluJo:Alu:SINE|136|+	AluJo	Alu	SINE	chr1	14630404	14630522	+	119	-3.93	3.92911e-07	0.51	8.12	upInhPGCLC
chr1|14630546|14630678|MIRc:MIR:SINE|285|+	MIRc	MIR	SINE	chr1	14630546	14630678	+	133	-2.57	2.13191e-07	1.3	7.98	upInhPGCLC
chr1|14630719|14630913|MIRb:MIR:SINE|307|+	MIRb	MIR	SINE	chr1	14630719	14630913	+	195	-2.39	1.96851e-08	3.65	19.83	upInhPGCLC
chr1|14631009|14631106|MLT1K:ERVL-MaLR:LTR|340|+	MLT1K	ERVL-MaLR	LTR	chr1	14631009	14631106	+	98	-2.68	4.49472e-05	0.98	6.19	upInhPGCLC
chr1|14632916|14633216|AluSx1:Alu:SINE|113|-	AluSx1	Alu	SINE	chr1	14632916	14633216	-	301	-3.31	1.44541e-05	0.58	6.07	upInhPGCLC
chr1|14634931|14635141|MIR:MIR:SINE|343|+	MIR	MIR	SINE	chr1	14634931	14635141	+	211	-3.22	0.0366893	0.11	2.14	upInhPGCLC
chr1|14635281|14635405|MER20:hAT-Charlie:DNA|223|-	MER20	hAT-Charlie	DNA	chr1	14635281	14635405	-	125	-5.01	2.22842e-11	0.3	11.37	upInhPGCLC
chr1|14636087|14636293|MIR3:MIR:SINE|278|+	MIR3	MIR	SINE	chr1	14636087	14636293	+	207	-4.22	1.15631e-09	0.28	5.28	upInhPGCLC
chr1|14636529|14636653|MIR:MIR:SINE|344|-	MIR	MIR	SINE	chr1	14636529	14636653	-	125	-2.36	2.3285e-05	1.38	6.84	upInhPGCLC
chr1|14637289|14637548|MIRb:MIR:SINE|238|-	MIRb	MIR	SINE	chr1	14637289	14637548	-	260	-4.36	1.62011e-07	0.24	6.08	upInhPGCLC
chr1|14637569|14637699|MER5B:hAT-Charlie:DNA|228|-	MER5B	hAT-Charlie	DNA	chr1	14637569	14637699	-	131	-4.31	7.00058e-10	0.39	8.17	upInhPGCLC
chr1|14637802|14638254|MLT1C:ERVL-MaLR:LTR|213|-	MLT1C	ERVL-MaLR	LTR	chr1	14637802	14638254	-	453	-5.72	7.14624e-25	2.84	152.59	upInhPGCLC
chr1|14638290|14638598|AluSx:Alu:SINE|91|+	AluSx	Alu	SINE	chr1	14638290	14638598	+	309	-5.38	9.9146e-12	0.57	24.96	upInhPGCLC
chr1|14638738|14639132|L2:L2:LINE|317|+	L2	L2	LINE	chr1	14638738	14639132	+	395	-3.51	6.13021e-17	4.12	48.93	upInhPGCLC
chr1|14640686|14640918|L2c:L2:LINE|274|+	L2c	L2	LINE	chr1	14640686	14640918	+	233	-2.73	1.31555e-06	0.95	6.74	upInhPGCLC
chr1|14644351|14644660|AluY:Alu:SINE|78|-	AluY	Alu	SINE	chr1	14644351	14644660	-	310	-2.81	0.024356	0.45	3.29	upInhPGCLC
chr1|14644660|14645919|L1PA14:L1:LINE|176|-	L1PA14	L1	LINE	chr1	14644660	14645919	-	1260	-4.25	5.66408e-18	2.23	43.55	upInhPGCLC
chr1|14645919|14646242|L1ME1:L1:LINE|239|+	L1ME1	L1	LINE	chr1	14645919	14646242	+	324	-3.55	1.19682e-07	0.82	9.79	upInhPGCLC
chr1|14646264|14646432|AluJb:Alu:SINE|179|+	AluJb	Alu	SINE	chr1	14646264	14646432	+	169	-3.6	1.36416e-07	0.84	10.03	upInhPGCLC
chr1|14646539|14646754|MER20:hAT-Charlie:DNA|202|-	MER20	hAT-Charlie	DNA	chr1	14646539	14646754	-	216	-3.16	1.98037e-06	1.17	11.05	upInhPGCLC
chr1|14647640|14647759|Charlie8:hAT-Charlie:DNA|302|-	Charlie8	hAT-Charlie	DNA	chr1	14647640	14647759	-	120	-2.23	0.000162204	0.99	4.25	upInhPGCLC
chr1|14649305|14649449|MIR:MIR:SINE|243|-	MIR	MIR	SINE	chr1	14649305	14649449	-	145	-2.49	1.92133e-10	3.11	18.02	upInhPGCLC
chr1|14653015|14653082|L2c:L2:LINE|343|-	L2c	L2	LINE	chr1	14653015	14653082	-	68	-3.03	0.0178916	0.16	1.72	upInhPGCLC
chr1|14653306|14653667|MER102b:hAT-Charlie:DNA|270|-	MER102b	hAT-Charlie	DNA	chr1	14653306	14653667	-	362	-3.08	6.30542e-15	4.03	33.64	upInhPGCLC
chr1|14653667|14653747|MIR:MIR:SINE|262|+	MIR	MIR	SINE	chr1	14653667	14653747	+	81	-2.83	5.16302e-05	0.53	3.46	upInhPGCLC
chr1|14653692|14653759|L2a:L2:LINE|161|+	L2a	L2	LINE	chr1	14653692	14653759	+	68	-2.72	8.44009e-05	0.48	2.96	upInhPGCLC
chr1|14653832|14654003|MER20:hAT-Charlie:DNA|179|-	MER20	hAT-Charlie	DNA	chr1	14653832	14654003	-	172	-2.57	6.64673e-08	1.36	7.7	upInhPGCLC
chr1|14654003|14654308|AluSq2:Alu:SINE|121|+	AluSq2	Alu	SINE	chr1	14654003	14654308	+	306	-2.74	0.000195731	0.79	5.07	upInhPGCLC
chr1|14655793|14656237|LTR32:ERVL:LTR|147|-	LTR32	ERVL	LTR	chr1	14655793	14656237	-	445	-4.84	5.11774e-11	1.23	36.62	upInhPGCLC
chr1|14656264|14656373|MER81:hAT-Blackjack:DNA|296|+	MER81	hAT-Blackjack	DNA	chr1	14656264	14656373	+	110	-2.74	1.46927e-06	0.98	7.37	upInhPGCLC
chr1|14657383|14657523|MER5A:hAT-Charlie:DNA|187|-	MER5A	hAT-Charlie	DNA	chr1	14657383	14657523	-	141	-4.9	1.1469e-08	0.13	7.14	upInhPGCLC
chr1|14660276|14660367|MIRb:MIR:SINE|209|-	MIRb	MIR	SINE	chr1	14660276	14660367	-	92	-2.12	0.000527639	1.02	4.45	upInhPGCLC
chr1|14660405|14660518|MER96B:hAT-Tip100:DNA|232|-	MER96B	hAT-Tip100	DNA	chr1	14660405	14660518	-	114	-2.97	4.89417e-05	0.62	5.08	upInhPGCLC
chr1|14660564|14660662|MIRb:MIR:SINE|235|-	MIRb	MIR	SINE	chr1	14660564	14660662	-	99	-2.74	3.67289e-09	1.79	11.69	upInhPGCLC
chr1|14661925|14662103|MIRb:MIR:SINE|283|+	MIRb	MIR	SINE	chr1	14661925	14662103	+	179	-3.39	0.00606304	0.22	2.81	upInhPGCLC
chr1|14662981|14663256|AluJo:Alu:SINE|178|-	AluJo	Alu	SINE	chr1	14662981	14663256	-	276	-2.87	4.51733e-15	3.67	26.27	upInhPGCLC
chr1|14664641|14664953|AluY:Alu:SINE|83|-	AluY	Alu	SINE	chr1	14664641	14664953	-	313	-3.06	0.000603924	0.27	2.81	upInhPGCLC
chr1|14665627|14665757|MIR:MIR:SINE|307|+	MIR	MIR	SINE	chr1	14665627	14665757	+	131	-3.52	3.38173e-10	0.77	9.35	upInhPGCLC
chr1|14666473|14666739|MLT1C:ERVL-MaLR:LTR|276|-	MLT1C	ERVL-MaLR	LTR	chr1	14666473	14666739	-	267	-5.49	1.70193e-08	0.28	15.32	upInhPGCLC
chr1|14666739|14666995|AluSc:Alu:SINE|98|-	AluSc	Alu	SINE	chr1	14666739	14666995	-	257	-3.96	6.26482e-08	0.46	7.44	upInhPGCLC
chr1|14666995|14667170|MLT1C:ERVL-MaLR:LTR|276|-	MLT1C	ERVL-MaLR	LTR	chr1	14666995	14667170	-	176	-3.17	4.98763e-13	1.52	14.86	upInhPGCLC
chr1|14669287|14669420|MER20:hAT-Charlie:DNA|183|+	MER20	hAT-Charlie	DNA	chr1	14669287	14669420	+	134	-2.51	1.59622e-08	2.63	14.75	upInhPGCLC
chr1|14669462|14669775|AluJr:Alu:SINE|160|+	AluJr	Alu	SINE	chr1	14669462	14669775	+	314	-2.53	2.31181e-18	9.65	55.74	upInhPGCLC
chr1|14670493|14670670|MER5A:hAT-Charlie:DNA|327|-	MER5A	hAT-Charlie	DNA	chr1	14670493	14670670	-	178	-3.01	0.0369189	0.17	2.06	upInhPGCLC
chr1|14671191|14671380|L2a:L2:LINE|266|+	L2a	L2	LINE	chr1	14671191	14671380	+	190	-3.88	4.9815e-06	0.33	5.41	upInhPGCLC
chr1|14674032|14674190|MIR3:MIR:SINE|344|-	MIR3	MIR	SINE	chr1	14674032	14674190	-	159	-2.5	0.000513878	0.59	3.3	upInhPGCLC
chr1|14676331|14676522|MIRc:MIR:SINE|321|+	MIRc	MIR	SINE	chr1	14676331	14676522	+	192	-2.79	4.95648e-06	0.88	5.85	upInhPGCLC
chr1|14676524|14676971|L1MB7:L1:LINE|132|+	L1MB7	L1	LINE	chr1	14676524	14676971	+	448	-2.34	6.78524e-08	2.39	11.39	upInhPGCLC
chr1|14677063|14677216|MIRb:MIR:SINE|288|-	MIRb	MIR	SINE	chr1	14677063	14677216	-	154	-3.05	3.17727e-07	0.94	7.18	upInhPGCLC
chr1|14678063|14678620|MLT2B3:ERVL:LTR|225|+	MLT2B3	ERVL	LTR	chr1	14678063	14678620	+	558	-2.58	1.08604e-07	1.79	11.15	upInhPGCLC
chr1|14678865|14678998|L2a:L2:LINE|303|-	L2a	L2	LINE	chr1	14678865	14678998	-	134	-3.8	0.000178508	0.67	9.85	upInhPGCLC
chr1|14679075|14679633|MER74B:ERVL:LTR|218|-	MER74B	ERVL	LTR	chr1	14679075	14679633	-	559	-4.25	1.59565e-16	1.73	34.71	upInhPGCLC
chr1|14679634|14679821|MIR:MIR:SINE|211|-	MIR	MIR	SINE	chr1	14679634	14679821	-	188	-3.86	1.57812e-10	1.32	19.67	upInhPGCLC
chr1|14680016|14680095|MER5A:hAT-Charlie:DNA|192|+	MER5A	hAT-Charlie	DNA	chr1	14680016	14680095	+	80	-2.69	7.12198e-07	1.57	9.71	upInhPGCLC
chr1|14680137|14680458|L1ME2:L1:LINE|234|-	L1ME2	L1	LINE	chr1	14680137	14680458	-	322	-3.43	1.23954e-17	2.41	27.27	upInhPGCLC
chr1|14680453|14680813|L1PA8:L1:LINE|176|-	L1PA8	L1	LINE	chr1	14680453	14680813	-	361	-3.81	1.05046e-12	0.66	10.68	upInhPGCLC
chr1|14680813|14681237|MSTB:ERVL-MaLR:LTR|174|-	MSTB	ERVL-MaLR	LTR	chr1	14680813	14681237	-	425	-3.54	4.52368e-19	2.68	31.83	upInhPGCLC
chr1|14681237|14681399|L1PA8:L1:LINE|176|-	L1PA8	L1	LINE	chr1	14681237	14681399	-	163	-2.95	3.18533e-06	0.71	5.51	upInhPGCLC
chr1|14681985|14682286|L1MB3:L1:LINE|151|-	L1MB3	L1	LINE	chr1	14681985	14682286	-	302	-2.19	2.44925e-07	3.33	14.83	upInhPGCLC
chr1|14685051|14685515|LTR16C:ERVL:LTR|247|-	LTR16C	ERVL	LTR	chr1	14685051	14685515	-	465	-3.57	0.000135665	0.54	6.59	upInhPGCLC
chr1|14685515|14685662|Tigger13a:TcMar-Tigger:DNA|268|+	Tigger13a	TcMar-Tigger	DNA	chr1	14685515	14685662	+	148	-2.08	0.00582017	0.62	2.91	upInhPGCLC
chr1|14685651|14685860|Tigger13a:TcMar-Tigger:DNA|252|+	Tigger13a	TcMar-Tigger	DNA	chr1	14685651	14685860	+	210	-2.51	0.000291557	1.27	8.06	upInhPGCLC
chr1|14685879|14686063|MIRb:MIR:SINE|263|-	MIRb	MIR	SINE	chr1	14685879	14686063	-	185	-3.88	9.16967e-09	1.02	16.25	upInhPGCLC
chr1|14686066|14686362|AluSc:Alu:SINE|91|-	AluSc	Alu	SINE	chr1	14686066	14686362	-	297	-3.46	2.31781e-07	0.83	10.23	upInhPGCLC
chr1|14687236|14687564|L2b:L2:LINE|317|-	L2b	L2	LINE	chr1	14687236	14687564	-	329	-2.64	0.000528304	0.44	2.99	upInhPGCLC
chr1|14688224|14688351|MIR3:MIR:SINE|230|+	MIR3	MIR	SINE	chr1	14688224	14688351	+	128	-3.85	9.07142e-06	0.46	7.38	upInhPGCLC
chr1|14691483|14691791|AluSz6:Alu:SINE|123|-	AluSz6	Alu	SINE	chr1	14691483	14691791	-	309	-2.19	2.53266e-05	2.15	9.11	upInhPGCLC
chr1|14692649|14692942|AluSz6:Alu:SINE|137|+	AluSz6	Alu	SINE	chr1	14692649	14692942	+	294	-2.3	0.00767603	0.54	2.23	upInhPGCLC
chr1|14694621|14694826|MIR:MIR:SINE|297|+	MIR	MIR	SINE	chr1	14694621	14694826	+	206	-2.12	0.00100363	1	4.22	upInhPGCLC
chr1|14694894|14694994|L2c:L2:LINE|323|-	L2c	L2	LINE	chr1	14694894	14694994	-	101	-2.49	1.19289e-06	1.33	7.48	upInhPGCLC
chr1|14696625|14696812|MER5A:hAT-Charlie:DNA|160|-	MER5A	hAT-Charlie	DNA	chr1	14696625	14696812	-	188	-4.26	7.65085e-10	0.53	10.92	upInhPGCLC
chr1|14697008|14697359|AluJo:Alu:SINE|151|+	AluJo	Alu	SINE	chr1	14697008	14697359	+	352	-2.32	7.69676e-09	2.12	9.73	upInhPGCLC
chr1|14700249|14700484|AluSg:Alu:SINE|81|+	AluSg	Alu	SINE	chr1	14700249	14700484	+	236	-3.67	0.00470322	0.14	2.85	upInhPGCLC
chr1|14701511|14701812|AluJb:Alu:SINE|146|+	AluJb	Alu	SINE	chr1	14701511	14701812	+	302	-2.27	0.00204316	0.71	3.92	upInhPGCLC
chr1|14703248|14703625|THE1C:ERVL-MaLR:LTR|105|+	THE1C	ERVL-MaLR	LTR	chr1	14703248	14703625	+	378	-3.92	4.63646e-11	0.77	12.37	upInhPGCLC
chr1|14703625|14703909|AluJr:Alu:SINE|180|+	AluJr	Alu	SINE	chr1	14703625	14703909	+	285	-2.73	5.51842e-07	1.04	6.69	upInhPGCLC
chr1|14704755|14704905|LTR33:ERVL:LTR|295|+	LTR33	ERVL	LTR	chr1	14704755	14704905	+	151	-2.45	2.2841e-05	0.95	5.26	upInhPGCLC
chr1|14706770|14706817|LTR33:ERVL:LTR|128|+	LTR33	ERVL	LTR	chr1	14706770	14706817	+	48	-2.38	0.000631762	0.62	3.45	upInhPGCLC
chr1|14709821|14709998|MIRc:MIR:SINE|282|-	MIRc	MIR	SINE	chr1	14709821	14709998	-	178	-2.67	1.73899e-10	4.63	29.74	upInhPGCLC
chr1|14710077|14710208|L2a:L2:LINE|295|-	L2a	L2	LINE	chr1	14710077	14710208	-	132	-2.53	2.25339e-15	5.32	31.48	upInhPGCLC
chr1|14710207|14710897|L2a:L2:LINE|259|+	L2a	L2	LINE	chr1	14710207	14710897	+	691	-2.13	4.32225e-09	5.46	25.2	upInhPGCLC
chr1|14711461|14711953|MLT1F2:ERVL-MaLR:LTR|226|+	MLT1F2	ERVL-MaLR	LTR	chr1	14711461	14711953	+	493	-4.18	1.98427e-15	0.93	18.21	upInhPGCLC
chr1|14711953|14712338|L2a:L2:LINE|312|-	L2a	L2	LINE	chr1	14711953	14712338	-	386	-4.11	1.70666e-19	3.69	65.02	upInhPGCLC
chr1|14713130|14713333|MLT1H2:ERVL-MaLR:LTR|256|-	MLT1H2	ERVL-MaLR	LTR	chr1	14713130	14713333	-	204	-3.51	2.4798e-07	0.63	7.19	upInhPGCLC
chr1|14713658|14713983|AluJo:Alu:SINE|200|+	AluJo	Alu	SINE	chr1	14713658	14713983	+	326	-5.24	0.000266699	0.21	10.34	upInhPGCLC
chr1|14716331|14716635|L2c:L2:LINE|417|+	L2c	L2	LINE	chr1	14716331	14716635	+	305	-4.92	4.83252e-21	2.15	67.49	upInhPGCLC
chr1|14717238|14717357|L2a:L2:LINE|339|-	L2a	L2	LINE	chr1	14717238	14717357	-	120	-3.53	8.94985e-07	0.72	8.78	upInhPGCLC
chr1|14717359|14717695|MLT1C:ERVL-MaLR:LTR|223|-	MLT1C	ERVL-MaLR	LTR	chr1	14717359	14717695	-	337	-3.87	8.39724e-12	0.65	10.25	upInhPGCLC
chr1|14719044|14719216|L2c:L2:LINE|297|+	L2c	L2	LINE	chr1	14719044	14719216	+	173	-2.41	0.00292689	0.72	3.72	upInhPGCLC
chr1|14719859|14720020|L2a:L2:LINE|297|-	L2a	L2	LINE	chr1	14719859	14720020	-	162	-4.05	0.00346828	0.08	3.36	upInhPGCLC
chr1|14721123|14721498|THE1C:ERVL-MaLR:LTR|105|+	THE1C	ERVL-MaLR	LTR	chr1	14721123	14721498	+	376	-2.86	5.72112e-07	1.95	15.31	upInhPGCLC
chr1|14721600|14721871|L1MC4a:L1:LINE|316|+	L1MC4a	L1	LINE	chr1	14721600	14721871	+	272	-2.85	8.36097e-14	2.68	19.91	upInhPGCLC
chr1|14721871|14722179|AluSz:Alu:SINE|117|+	AluSz	Alu	SINE	chr1	14721871	14722179	+	309	-2	4.5473e-09	5.32	22.08	upInhPGCLC
chr1|14722639|14722827|L1MC5:L1:LINE|291|-	L1MC5	L1	LINE	chr1	14722639	14722827	-	189	-3.19	3.85911e-06	0.64	6.75	upInhPGCLC
chr1|14722844|14723152|AluJb:Alu:SINE|169|+	AluJb	Alu	SINE	chr1	14722844	14723152	+	309	-4.46	7.99006e-07	1.08	24.59	upInhPGCLC
chr1|14726706|14726876|MER5A:hAT-Charlie:DNA|165|+	MER5A	hAT-Charlie	DNA	chr1	14726706	14726876	+	171	-3.05	2.70938e-07	1.32	11.25	upInhPGCLC
chr1|14728317|14728464|MER1A:hAT-Charlie:DNA|146|-	MER1A	hAT-Charlie	DNA	chr1	14728317	14728464	-	148	-2.82	0.00248757	0.28	2.07	upInhPGCLC
chr1|14728518|14728636|MER5B:hAT-Charlie:DNA|287|-	MER5B	hAT-Charlie	DNA	chr1	14728518	14728636	-	119	-4.74	0.0109557	0.1	5.51	upInhPGCLC
chr1|14728742|14728890|MIR:MIR:SINE|280|+	MIR	MIR	SINE	chr1	14728742	14728890	+	149	-3.88	4.18282e-05	0.28	5.46	upInhPGCLC
chr1|14730448|14730648|MIR:MIR:SINE|317|-	MIR	MIR	SINE	chr1	14730448	14730648	-	201	-4.42	0.00244944	0.19	5.94	upInhPGCLC
chr1|14730804|14730868|MIR3:MIR:SINE|266|-	MIR3	MIR	SINE	chr1	14730804	14730868	-	65	-4.02	0.00151896	0.1	3.79	upInhPGCLC
chr1|14731736|14731945|MIR:MIR:SINE|328|+	MIR	MIR	SINE	chr1	14731736	14731945	+	210	-4.39	0.0191065	0.15	5.18	upInhPGCLC
chr1|14731958|14732356|MER119:hAT-Charlie:DNA|204|+	MER119	hAT-Charlie	DNA	chr1	14731958	14732356	+	399	-3.7	2.00843e-11	1.62	22.01	upInhPGCLC
chr1|14735059|14735359|AluYk4:Alu:SINE|37|-	AluYk4	Alu	SINE	chr1	14735059	14735359	-	301	-6.32	1.07251e-36	0.14	18.2	upInhPGCLC
chr1|14736617|14736687|MER5A:hAT-Charlie:DNA|232|-	MER5A	hAT-Charlie	DNA	chr1	14736617	14736687	-	71	-3.42	0.00229793	0.3	3.25	upInhPGCLC
chr1|14736853|14737296|L2a:L2:LINE|273|-	L2a	L2	LINE	chr1	14736853	14737296	-	444	-3.85	1.6167e-10	0.72	11.04	upInhPGCLC
chr1|14737360|14737453|MLT1O:ERVL-MaLR:LTR|286|+	MLT1O	ERVL-MaLR	LTR	chr1	14737360	14737453	+	94	-3.06	0.0138635	0.17	2.17	upInhPGCLC
chr1|14737504|14738061|MLT1E1A:ERVL-MaLR:LTR|221|-	MLT1E1A	ERVL-MaLR	LTR	chr1	14737504	14738061	-	558	-4.97	2.41884e-05	0.42	14.36	upInhPGCLC
chr1|14741203|14741308|L2b:L2:LINE|233|+	L2b	L2	LINE	chr1	14741203	14741308	+	106	-3.93	0.000117373	0.13	3.31	upInhPGCLC
chr1|14742153|14742272|L2a:L2:LINE|202|+	L2a	L2	LINE	chr1	14742153	14742272	+	120	-3.13	3.06367e-10	1.88	17.31	upInhPGCLC
chr1|14742279|14742398|L2b:L2:LINE|318|+	L2b	L2	LINE	chr1	14742279	14742398	+	120	-2.92	6.00434e-07	1.05	8.91	upInhPGCLC
chr1|14742389|14742433|L2a:L2:LINE|273|-	L2a	L2	LINE	chr1	14742389	14742433	-	45	-2.74	0.000171101	0.39	3.48	upInhPGCLC
chr1|14743152|14743443|AluSz:Alu:SINE|76|+	AluSz	Alu	SINE	chr1	14743152	14743443	+	292	-2.66	1.02612e-07	2.31	14.34	upInhPGCLC
chr1|14744225|14744379|MIRb:MIR:SINE|281|-	MIRb	MIR	SINE	chr1	14744225	14744379	-	155	-2.95	0.000179104	0.31	2.52	upInhPGCLC
chr1|14748371|14748451|MIRc:MIR:SINE|182|+	MIRc	MIR	SINE	chr1	14748371	14748451	+	81	-3.3	0.000121177	0.24	3.38	upInhPGCLC
chr1|14748483|14748621|MIR:MIR:SINE|263|+	MIR	MIR	SINE	chr1	14748483	14748621	+	139	-2.43	6.0248e-05	1.67	9.88	upInhPGCLC
chr1|14748657|14748803|MIR:MIR:SINE|338|+	MIR	MIR	SINE	chr1	14748657	14748803	+	147	-2.18	2.24624e-10	5.8	27.69	upInhPGCLC
chr1|14749767|14749927|MIRc:MIR:SINE|226|+	MIRc	MIR	SINE	chr1	14749767	14749927	+	161	-3	0.00617186	0.24	2.02	upInhPGCLC
chr1|14751407|14751666|MIR:MIR:SINE|293|-	MIR	MIR	SINE	chr1	14751407	14751666	-	260	-3.8	0.00645843	0.36	5.41	upInhPGCLC
chr1|14752319|14752400|MIR3:MIR:SINE|267|-	MIR3	MIR	SINE	chr1	14752319	14752400	-	82	-2.58	8.54952e-06	2.2	13.14	upInhPGCLC
chr1|14752400|14752771|MLT1A1:ERVL-MaLR:LTR|166|-	MLT1A1	ERVL-MaLR	LTR	chr1	14752400	14752771	-	372	-2.57	5.29889e-10	6.7	39.56	upInhPGCLC
chr1|14754754|14754950|MIRb:MIR:SINE|332|+	MIRb	MIR	SINE	chr1	14754754	14754950	+	197	-2.17	0.000656728	1.16	5.17	upInhPGCLC
chr1|14759687|14759799|MIRb:MIR:SINE|243|+	MIRb	MIR	SINE	chr1	14759687	14759799	+	113	-3.16	8.31652e-07	0.6	5	upInhPGCLC
chr1|14759800|14760282|LTR16A2:ERVL:LTR|244|+	LTR16A2	ERVL	LTR	chr1	14759800	14760282	+	483	-3.98	9.96212e-24	1.13	18.43	upInhPGCLC
chr1|14760330|14760394|MIRb:MIR:SINE|281|-	MIRb	MIR	SINE	chr1	14760330	14760394	-	65	-2.8	0.0392849	0.29	2.32	upInhPGCLC
chr1|14760822|14761045|MER58A:hAT-Charlie:DNA|216|-	MER58A	hAT-Charlie	DNA	chr1	14760822	14761045	-	224	-2.67	3.53005e-10	2.74	17.59	upInhPGCLC
chr1|14761045|14761526|L2b:L2:LINE|300|+	L2b	L2	LINE	chr1	14761045	14761526	+	482	-3.43	1.86007e-20	5	55.26	upInhPGCLC
chr1|14764208|14764635|L2a:L2:LINE|295|+	L2a	L2	LINE	chr1	14764208	14764635	+	428	-2.67	7.08323e-05	0.71	4.8	upInhPGCLC
chr1|14765497|14765883|LTR16B:ERVL:LTR|241|-	LTR16B	ERVL	LTR	chr1	14765497	14765883	-	387	-3.41	3.28899e-09	1.31	14.09	upInhPGCLC
chr1|14765979|14766276|LTR16C:ERVL:LTR|293|-	LTR16C	ERVL	LTR	chr1	14765979	14766276	-	298	-4.25	0.000731513	0.32	6.89	upInhPGCLC
chr1|14766748|14766905|MIRb:MIR:SINE|341|+	MIRb	MIR	SINE	chr1	14766748	14766905	+	158	-4.25	1.40749e-06	0.33	7.31	upInhPGCLC
chr1|14768284|14768438|MIRb:MIR:SINE|276|-	MIRb	MIR	SINE	chr1	14768284	14768438	-	155	-3.92	2.76867e-13	0.89	14.43	upInhPGCLC
chr1|14768705|14768937|MER102b:hAT-Charlie:DNA|301|-	MER102b	hAT-Charlie	DNA	chr1	14768705	14768937	-	233	-4.39	2.18781e-25	2.36	52.31	upInhPGCLC
chr1|14769357|14769653|AluSq2:Alu:SINE|101|-	AluSq2	Alu	SINE	chr1	14769357	14769653	-	297	-6.06	6.23434e-09	0.04	12.68	upInhPGCLC
chr1|14769734|14770517|L2b:L2:LINE|323|-	L2b	L2	LINE	chr1	14769734	14770517	-	784	-4.4	1.37708e-37	6.95	149.8	upInhPGCLC
chr1|14772199|14772479|AluJr:Alu:SINE|125|+	AluJr	Alu	SINE	chr1	14772199	14772479	+	281	-3.32	1.75696e-07	0.74	6.94	upInhPGCLC
chr1|14774166|14774332|MIRb:MIR:SINE|325|+	MIRb	MIR	SINE	chr1	14774166	14774332	+	167	-2.63	2.34085e-15	9.38	59.71	upInhPGCLC
chr1|14775294|14775494|MIRb:MIR:SINE|298|-	MIRb	MIR	SINE	chr1	14775294	14775494	-	201	-3.68	0.00381225	0.11	2.59	upInhPGCLC
chr1|14775999|14776301|AluSx:Alu:SINE|89|-	AluSx	Alu	SINE	chr1	14775999	14776301	-	303	-3.44	0.00312764	0.17	2.99	upInhPGCLC
chr1|14777019|14777295|AluY:Alu:SINE|65|-	AluY	Alu	SINE	chr1	14777019	14777295	-	277	-3.94	3.19044e-08	0.42	6.77	upInhPGCLC
chr1|14777295|14777417|MIRb:MIR:SINE|262|-	MIRb	MIR	SINE	chr1	14777295	14777417	-	123	-3.69	9.17648e-16	2.5	32.77	upInhPGCLC
chr1|14777444|14777701|L2a:L2:LINE|295|+	L2a	L2	LINE	chr1	14777444	14777701	+	258	-4.64	3.7255e-23	1.28	33.53	upInhPGCLC
chr1|14777710|14778169|MER41B:ERV1:LTR|118|-	MER41B	ERV1	LTR	chr1	14777710	14778169	-	460	-3.45	5.25718e-13	1.89	20.94	upInhPGCLC
chr1|14778169|14778576|MER72:ERV1:LTR|197|-	MER72	ERV1	LTR	chr1	14778169	14778576	-	408	-4.13	4.33498e-14	1.51	26.69	upInhPGCLC
chr1|14778735|14779250|MLT1H1:ERVL-MaLR:LTR|275|-	MLT1H1	ERVL-MaLR	LTR	chr1	14778735	14779250	-	516	-3.4	9.41764e-06	0.6	6.37	upInhPGCLC
chr1|14779959|14780068|MIRb:MIR:SINE|235|-	MIRb	MIR	SINE	chr1	14779959	14780068	-	110	-3.07	0.000463929	0.41	3.64	upInhPGCLC
chr1|14780139|14780385|L2b:L2:LINE|328|+	L2b	L2	LINE	chr1	14780139	14780385	+	247	-2.73	0.00206537	0.41	2.68	upInhPGCLC
chr1|14781689|14781779|AluJo:Alu:SINE|78|+	AluJo	Alu	SINE	chr1	14781689	14781779	+	91	-3.38	0.00921083	0.17	2.56	upInhPGCLC
chr1|14783982|14784378|MLT2C1:ERVL:LTR|249|-	MLT2C1	ERVL	LTR	chr1	14783982	14784378	-	397	-2.86	7.35857e-06	1.39	9.41	upInhPGCLC
chr1|14784476|14784766|AluJb:Alu:SINE|134|+	AluJb	Alu	SINE	chr1	14784476	14784766	+	291	-2.97	5.73125e-05	0.66	5.29	upInhPGCLC
chr1|14785098|14785225|MLT1O:ERVL-MaLR:LTR|280|-	MLT1O	ERVL-MaLR	LTR	chr1	14785098	14785225	-	128	-3.7	1.21151e-11	1.21	16.44	upInhPGCLC
chr1|14785302|14785430|MLT1O:ERVL-MaLR:LTR|291|-	MLT1O	ERVL-MaLR	LTR	chr1	14785302	14785430	-	129	-2.82	9.7049e-16	4.82	35.41	upInhPGCLC
chr1|14785631|14785739|MIR:MIR:SINE|250|+	MIR	MIR	SINE	chr1	14785631	14785739	+	109	-3.1	0.00161719	0.4	3.63	upInhPGCLC
chr1|14787395|14787607|MIR:MIR:SINE|289|+	MIR	MIR	SINE	chr1	14787395	14787607	+	213	-2.51	0.0031037	0.54	2.91	upInhPGCLC
chr1|14788010|14788183|MER45A:hAT-Tip100:DNA|192|-	MER45A	hAT-Tip100	DNA	chr1	14788010	14788183	-	174	-2.69	0.0389536	0.23	2	upInhPGCLC
chr1|14788808|14789064|MamTip2:hAT-Tip100:DNA|292|+	MamTip2	hAT-Tip100	DNA	chr1	14788808	14789064	+	257	-3.04	0.000333829	0.63	4.94	upInhPGCLC
chr1|14790720|14790990|AluSz:Alu:SINE|167|-	AluSz	Alu	SINE	chr1	14790720	14790990	-	271	-6.61	9.60249e-13	0.79	79.14	upInhPGCLC
chr1|14792488|14792695|L2b:L2:LINE|281|-	L2b	L2	LINE	chr1	14792488	14792695	-	208	-3.15	0.00102584	0.29	3.39	upInhPGCLC
chr1|14793146|14793240|L2b:L2:LINE|258|-	L2b	L2	LINE	chr1	14793146	14793240	-	95	-4.6	5.1603e-10	0.38	10.58	upInhPGCLC
chr1|14793401|14793656|MIR:MIR:SINE|279|+	MIR	MIR	SINE	chr1	14793401	14793656	+	256	-3.09	7.53776e-08	1.1	9.03	upInhPGCLC
chr1|14794707|14795261|MLT2A2:ERVL:LTR|147|+	MLT2A2	ERVL	LTR	chr1	14794707	14795261	+	555	-4.08	8.3211e-15	2.21	37.46	upInhPGCLC
chr1|14795653|14796014|L2a:L2:LINE|269|+	L2a	L2	LINE	chr1	14795653	14796014	+	362	-3.04	1.521e-16	4.87	39.52	upInhPGCLC
chr1|14798389|14798733|AluY:Alu:SINE|95|-	AluY	Alu	SINE	chr1	14798389	14798733	-	345	-3.62	0.00193987	0.17	2.84	upInhPGCLC
chr1|14805476|14805762|AluSx:Alu:SINE|98|+	AluSx	Alu	SINE	chr1	14805476	14805762	+	287	-3.27	0.00246113	0.34	3.64	upInhPGCLC
chr1|14808286|14808597|AluSz:Alu:SINE|116|-	AluSz	Alu	SINE	chr1	14808286	14808597	-	312	-3.61	0.000159326	0.24	3.69	upInhPGCLC
chr1|14810233|14810493|L2a:L2:LINE|316|+	L2a	L2	LINE	chr1	14810233	14810493	+	261	-3.02	1.25196e-05	0.91	8.01	upInhPGCLC
chr1|14810587|14810728|MIRb:MIR:SINE|306|-	MIRb	MIR	SINE	chr1	14810587	14810728	-	142	-4.77	0.00175881	0.12	6.28	upInhPGCLC
chr1|14813197|14813640|MLT1G1:ERVL-MaLR:LTR|239|+	MLT1G1	ERVL-MaLR	LTR	chr1	14813197	14813640	+	444	-4.06	4.17873e-07	0.96	16.92	upInhPGCLC
chr1|14816178|14816561|MLT1E1A:ERVL-MaLR:LTR|223|-	MLT1E1A	ERVL-MaLR	LTR	chr1	14816178	14816561	-	384	-3.63	1.78362e-08	2.9	35.75	upInhPGCLC
chr1|14816854|14816931|MLT1E1A:ERVL-MaLR:LTR|221|-	MLT1E1A	ERVL-MaLR	LTR	chr1	14816854	14816931	-	78	-2.69	0.000398904	0.66	4.49	upInhPGCLC
chr1|14816935|14817107|MIRb:MIR:SINE|311|-	MIRb	MIR	SINE	chr1	14816935	14817107	-	173	-2.58	8.73203e-07	2.8	16.85	upInhPGCLC
chr1|14818286|14818771|LTR33:ERVL:LTR|304|-	LTR33	ERVL	LTR	chr1	14818286	14818771	-	486	-4.47	6.57471e-10	0.52	11.49	upInhPGCLC
chr1|14818772|14819064|AluSq2:Alu:SINE|120|+	AluSq2	Alu	SINE	chr1	14818772	14819064	+	293	-4.12	3.89601e-11	1.34	23.89	upInhPGCLC
chr1|14819304|14819706|MLT2C2:ERVL:LTR|221|+	MLT2C2	ERVL	LTR	chr1	14819304	14819706	+	403	-2.85	1.37953e-06	1.28	10.02	upInhPGCLC
chr1|14821250|14821528|AluSx1:Alu:SINE|104|+	AluSx1	Alu	SINE	chr1	14821250	14821528	+	279	-3.2	3.61946e-06	0.7	6.34	upInhPGCLC
chr1|14821528|14821781|MLT1B:ERVL-MaLR:LTR|143|+	MLT1B	ERVL-MaLR	LTR	chr1	14821528	14821781	+	254	-2.52	3.63892e-08	1.43	8.47	upInhPGCLC
chr1|14821781|14821954|MIR1_Amn:MIR:SINE|283|-	MIR1_Amn	MIR	SINE	chr1	14821781	14821954	-	174	-4.24	0.00893755	0.25	5.63	upInhPGCLC
chr1|14825497|14825717|MIR:MIR:SINE|249|-	MIR	MIR	SINE	chr1	14825497	14825717	-	221	-2.36	0.000251339	0.9	4.53	upInhPGCLC
chr1|14828638|14829161|MLT1J:ERVL-MaLR:LTR|272|-	MLT1J	ERVL-MaLR	LTR	chr1	14828638	14829161	-	524	-2.14	7.61663e-08	2.65	10.4	upInhPGCLC
chr1|14829423|14829585|AluJo:Alu:SINE|148|+	AluJo	Alu	SINE	chr1	14829423	14829585	+	163	-3.39	0.0442197	0.07	2.19	upInhPGCLC
chr1|14829645|14829830|L2b:L2:LINE|348|-	L2b	L2	LINE	chr1	14829645	14829830	-	186	-3.8	5.35535e-05	0.23	4.18	upInhPGCLC
chr1|14830086|14830443|MLT1K:ERVL-MaLR:LTR|240|-	MLT1K	ERVL-MaLR	LTR	chr1	14830086	14830443	-	358	-5.13	3.98198e-08	0.51	18.93	upInhPGCLC
chr1|14830470|14830862|MSTA:ERVL-MaLR:LTR|116|-	MSTA	ERVL-MaLR	LTR	chr1	14830470	14830862	-	393	-5.03	1.73477e-14	0.67	23.35	upInhPGCLC
chr1|14831838|14831912|MLT1K:ERVL-MaLR:LTR|308|-	MLT1K	ERVL-MaLR	LTR	chr1	14831838	14831912	-	75	-3.38	5.73205e-07	0.34	4	upInhPGCLC
chr1|14831912|14832211|AluSq2:Alu:SINE|97|+	AluSq2	Alu	SINE	chr1	14831912	14832211	+	300	-2.58	3.64614e-07	1.57	8.9	upInhPGCLC
chr1|14832508|14832724|MER30:hAT-Charlie:DNA|127|-	MER30	hAT-Charlie	DNA	chr1	14832508	14832724	-	217	-2.4	0.0170471	0.35	2.41	upInhPGCLC
chr1|14832740|14833006|MER58B:hAT-Charlie:DNA|221|+	MER58B	hAT-Charlie	DNA	chr1	14832740	14833006	+	267	-2.39	0.00998477	0.44	2.56	upInhPGCLC
chr1|14834033|14834335|AluSx1:Alu:SINE|126|-	AluSx1	Alu	SINE	chr1	14834033	14834335	-	303	-4.19	3.37369e-08	0.28	5.52	upInhPGCLC
chr1|14835497|14835647|MIRb:MIR:SINE|274|-	MIRb	MIR	SINE	chr1	14835497	14835647	-	151	-3.83	0.00376613	0.08	3.1	upInhPGCLC
chr1|14835854|14836246|LTR79:ERVL:LTR|266|-	LTR79	ERVL	LTR	chr1	14835854	14836246	-	393	-4.54	3.07417e-20	1.84	44.97	upInhPGCLC
chr1|14837550|14837853|AluJr:Alu:SINE|139|-	AluJr	Alu	SINE	chr1	14837550	14837853	-	304	-3.61	6.11382e-05	0.32	3.77	upInhPGCLC
chr1|14837959|14838325|MLT1A1:ERVL-MaLR:LTR|183|-	MLT1A1	ERVL-MaLR	LTR	chr1	14837959	14838325	-	367	-2.63	3.55303e-05	1.61	9.49	upInhPGCLC
chr1|14838344|14838425|L1ME3F:L1:LINE|235|-	L1ME3F	L1	LINE	chr1	14838344	14838425	-	82	-3.31	0.000860477	0.25	2.68	upInhPGCLC
chr1|14839536|14839800|L2c:L2:LINE|347|+	L2c	L2	LINE	chr1	14839536	14839800	+	265	-3.23	0.0225188	0.17	2.41	upInhPGCLC
chr1|14849454|14849938|Tigger9a:TcMar-Tigger:DNA|262|-	Tigger9a	TcMar-Tigger	DNA	chr1	14849454	14849938	-	485	-2.06	0.00109887	0.98	4.69	upInhPGCLC
chr1|14849938|14850233|AluSc:Alu:SINE|88|-	AluSc	Alu	SINE	chr1	14849938	14850233	-	296	-3.47	0.00247329	0.21	3.39	upInhPGCLC
chr1|14854351|14854799|MSTB2:ERVL-MaLR:LTR|158|-	MSTB2	ERVL-MaLR	LTR	chr1	14854351	14854799	-	449	-2.8	0.000315467	1.04	7.57	upInhPGCLC
chr1|14855699|14855821|MIR:MIR:SINE|287|-	MIR	MIR	SINE	chr1	14855699	14855821	-	123	-2.99	0.0076876	0.31	2.94	upInhPGCLC
chr1|14857077|14857242|MIRb:MIR:SINE|230|+	MIRb	MIR	SINE	chr1	14857077	14857242	+	166	-2.38	0.000582711	0.97	5.22	upInhPGCLC
chr1|14857242|14857554|AluJb:Alu:SINE|138|+	AluJb	Alu	SINE	chr1	14857242	14857554	+	313	-3.49	6.43352e-11	1.25	15.19	upInhPGCLC
chr1|14858939|14859228|AluY:Alu:SINE|45|+	AluY	Alu	SINE	chr1	14858939	14859228	+	290	-2.59	0.000523281	0.41	2.59	upInhPGCLC
chr1|14861096|14861390|AluSx:Alu:SINE|139|+	AluSx	Alu	SINE	chr1	14861096	14861390	+	295	-4.22	1.02517e-05	0.2	5.33	upInhPGCLC
chr1|14863537|14863954|L2c:L2:LINE|313|-	L2c	L2	LINE	chr1	14863537	14863954	-	418	-2.43	7.31071e-05	1.19	6.81	upInhPGCLC
chr1|14864745|14864936|MIR:MIR:SINE|271|+	MIR	MIR	SINE	chr1	14864745	14864936	+	192	-3.14	0.00140968	0.47	4.76	upInhPGCLC
chr1|14865056|14865136|L3:CR1:LINE|289|+	L3	CR1	LINE	chr1	14865056	14865136	+	81	-2.39	0.0199307	0.31	1.85	upInhPGCLC
chr1|14865662|14866084|MLT1C:ERVL-MaLR:LTR|227|+	MLT1C	ERVL-MaLR	LTR	chr1	14865662	14866084	+	423	-2.94	1.68516e-08	2.54	20.84	upInhPGCLC
chr1|14866446|14866740|AluJo:Alu:SINE|163|+	AluJo	Alu	SINE	chr1	14866446	14866740	+	295	-3.03	2.14201e-05	0.55	4.01	upInhPGCLC
chr1|14867472|14867587|MIR:MIR:SINE|272|+	MIR	MIR	SINE	chr1	14867472	14867587	+	116	-3.79	1.13439e-07	0.37	5.07	upInhPGCLC
chr1|14876926|14877094|MLT1K:ERVL-MaLR:LTR|243|-	MLT1K	ERVL-MaLR	LTR	chr1	14876926	14877094	-	169	-2.64	0.00732632	0.32	1.79	upInhPGCLC
chr1|14879818|14880013|MIRb:MIR:SINE|349|-	MIRb	MIR	SINE	chr1	14879818	14880013	-	196	-2.33	0.0296456	0.38	1.78	upInhPGCLC
chr1|14880206|14880407|MIRb:MIR:SINE|323|-	MIRb	MIR	SINE	chr1	14880206	14880407	-	202	-2.37	0.00957349	0.64	3.21	upInhPGCLC
chr1|14885234|14885511|L2a:L2:LINE|326|+	L2a	L2	LINE	chr1	14885234	14885511	+	278	-3.3	0.000358415	0.49	5.52	upInhPGCLC
chr1|14886509|14886808|AluSp:Alu:SINE|100|+	AluSp	Alu	SINE	chr1	14886509	14886808	+	300	-2.23	5.03501e-05	2.24	10.9	upInhPGCLC
chr1|14892115|14892226|LFSINE_Vert:tRNA:SINE|339|+	LFSINE_Vert	tRNA	SINE	chr1	14892115	14892226	+	112	-3.4	0.0118233	0.11	2.49	upInhPGCLC
chr1|14897993|14898084|MIR:MIR:SINE|341|+	MIR	MIR	SINE	chr1	14897993	14898084	+	92	-3.4	0.0457366	0.14	2.5	upInhPGCLC
chr1|14920622|14920773|MER45A:hAT-Tip100:DNA|172|-	MER45A	hAT-Tip100	DNA	chr1	14920622	14920773	-	152	-3.53	0.00473984	0.18	3.06	upInhPGCLC
chr1|14925412|14925643|MIRb:MIR:SINE|300|-	MIRb	MIR	SINE	chr1	14925412	14925643	-	232	-2.62	0.000144935	0.56	4.03	upInhPGCLC
chr1|14925916|14926077|MIR:MIR:SINE|323|+	MIR	MIR	SINE	chr1	14925916	14926077	+	162	-4.22	1.48421e-06	0.34	7.44	upInhPGCLC
chr1|14927264|14927572|L2a:L2:LINE|293|-	L2a	L2	LINE	chr1	14927264	14927572	-	309	-4.04	8.02847e-08	0.35	6.72	upInhPGCLC
chr1|14932800|14933076|L1MB4:L1:LINE|192|-	L1MB4	L1	LINE	chr1	14932800	14933076	-	277	-3.01	1.08368e-06	0.56	5.01	upInhPGCLC
chr1|14935444|14935624|MER5A:hAT-Charlie:DNA|176|+	MER5A	hAT-Charlie	DNA	chr1	14935444	14935624	+	181	-2.98	0.00589767	0.32	2.39	upInhPGCLC
chr1|14936095|14936314|MIRc:MIR:SINE|309|+	MIRc	MIR	SINE	chr1	14936095	14936314	+	220	-4.99	7.08999e-05	0.08	6.72	upInhPGCLC
chr1|14936388|14936498|MER81:hAT-Blackjack:DNA|254|+	MER81	hAT-Blackjack	DNA	chr1	14936388	14936498	+	111	-4.22	6.91984e-07	0.21	5.31	upInhPGCLC
chr1|14936637|14936735|L2b:L2:LINE|296|-	L2b	L2	LINE	chr1	14936637	14936735	-	99	-3.95	0.0287047	0.02	2.7	upInhPGCLC
chr1|14943790|14944096|AluSx:Alu:SINE|75|+	AluSx	Alu	SINE	chr1	14943790	14944096	+	307	-2.95	0.00134846	0.59	4.57	upInhPGCLC
chr1|14948155|14948650|MLT1K:ERVL-MaLR:LTR|247|-	MLT1K	ERVL-MaLR	LTR	chr1	14948155	14948650	-	496	-5.43	6.91714e-05	0.14	9.72	upInhPGCLC
chr1|14950992|14951122|MIR:MIR:SINE|282|+	MIR	MIR	SINE	chr1	14950992	14951122	+	131	-4.02	0.00406413	0.06	3.25	upInhPGCLC
chr1|14963252|14963420|MIRb:MIR:SINE|239|-	MIRb	MIR	SINE	chr1	14963252	14963420	-	169	-3.88	3.55239e-08	0.46	7.21	upInhPGCLC
chr1|14963522|14963601|MIR:MIR:SINE|211|+	MIR	MIR	SINE	chr1	14963522	14963601	+	80	-3.03	0.00166973	0.31	2.72	upInhPGCLC
chr1|14963626|14964195|L1PA8:L1:LINE|76|-	L1PA8	L1	LINE	chr1	14963626	14964195	-	570	-2.99	8.32017e-06	0.7	5.86	upInhPGCLC
chr1|14964257|14964362|MIR:MIR:SINE|207|+	MIR	MIR	SINE	chr1	14964257	14964362	+	106	-4.23	8.9025e-08	0.15	4.49	upInhPGCLC
chr1|14965028|14965318|AluSz6:Alu:SINE|148|-	AluSz6	Alu	SINE	chr1	14965028	14965318	-	291	-5.56	2.87451e-11	0.61	28.99	upInhPGCLC
chr1|14965472|14965673|L1ME4a:L1:LINE|221|-	L1ME4a	L1	LINE	chr1	14965472	14965673	-	202	-3.87	1.78856e-12	0.68	9.75	upInhPGCLC
chr1|14965757|14965972|Charlie1:hAT-Charlie:DNA|192|-	Charlie1	hAT-Charlie	DNA	chr1	14965757	14965972	-	216	-3.49	8.92507e-05	0.19	2.67	upInhPGCLC
chr1|14965972|14966275|AluSz:Alu:SINE|112|-	AluSz	Alu	SINE	chr1	14965972	14966275	-	304	-4.06	0.00814908	0.02	3.05	upInhPGCLC
chr1|14966275|14966673|Charlie1:hAT-Charlie:DNA|192|-	Charlie1	hAT-Charlie	DNA	chr1	14966275	14966673	-	399	-4.47	2.19205e-05	0.1	4.82	upInhPGCLC
chr1|14966673|14966968|AluSx:Alu:SINE|112|-	AluSx	Alu	SINE	chr1	14966673	14966968	-	296	-4.38	1.67876e-06	0.15	4.54	upInhPGCLC
chr1|14967447|14967921|MLT1D:ERVL-MaLR:LTR|198|+	MLT1D	ERVL-MaLR	LTR	chr1	14967447	14967921	+	475	-4.08	2.25085e-15	0.69	11.68	upInhPGCLC
chr1|14967921|14968462|MER1A:hAT-Charlie:DNA|84|-	MER1A	hAT-Charlie	DNA	chr1	14967921	14968462	-	542	-5.4	1.39336e-20	0.33	15.5	upInhPGCLC
chr1|14968462|14968514|MLT1D:ERVL-MaLR:LTR|198|+	MLT1D	ERVL-MaLR	LTR	chr1	14968462	14968514	+	53	-5.19	2.55199e-17	0.26	11.36	upInhPGCLC
chr1|14969799|14970113|AluSx1:Alu:SINE|115|-	AluSx1	Alu	SINE	chr1	14969799	14970113	-	315	-3.66	4.31966e-09	0.47	6.15	upInhPGCLC
chr1|14970122|14970243|L1MD3:L1:LINE|176|-	L1MD3	L1	LINE	chr1	14970122	14970243	-	122	-2.77	9.90876e-11	1.44	10.35	upInhPGCLC
chr1|14970250|14970358|MLT1H2:ERVL-MaLR:LTR|215|-	MLT1H2	ERVL-MaLR	LTR	chr1	14970250	14970358	-	109	-3.39	1.47671e-12	1	11.95	upInhPGCLC
chr1|14972952|14973085|MIRb:MIR:SINE|326|-	MIRb	MIR	SINE	chr1	14972952	14973085	-	134	-4.07	1.85029e-19	2.01	33.97	upInhPGCLC
chr1|14973217|14973299|L2a:L2:LINE|274|-	L2a	L2	LINE	chr1	14973217	14973299	-	83	-3.2	3.89215e-08	0.51	4.54	upInhPGCLC
chr1|14973299|14973794|LTR10D:ERV1:LTR|55|-	LTR10D	ERV1	LTR	chr1	14973299	14973794	-	496	-2.76	1.77045e-05	1.11	7.28	upInhPGCLC
chr1|14973847|14974339|MLT1H1:ERVL-MaLR:LTR|221|-	MLT1H1	ERVL-MaLR	LTR	chr1	14973847	14974339	-	493	-2.51	2.42429e-11	2.72	14.12	upInhPGCLC
chr1|14979682|14979873|MIR:MIR:SINE|274|+	MIR	MIR	SINE	chr1	14979682	14979873	+	192	-3.7	0.000750252	0.18	3.18	upInhPGCLC
chr1|14979873|14980188|AluSx:Alu:SINE|124|-	AluSx	Alu	SINE	chr1	14979873	14980188	-	316	-3.33	0.00174475	0.25	3.28	upInhPGCLC
chr1|14981390|14981444|Zaphod2:hAT-Tip100:DNA|296|-	Zaphod2	hAT-Tip100	DNA	chr1	14981390	14981444	-	55	-3.21	2.08004e-05	0.32	3.14	upInhPGCLC
chr1|14981563|14981746|MER91A:hAT-Tip100:DNA|326|-	MER91A	hAT-Tip100	DNA	chr1	14981563	14981746	-	184	-2.75	0.000597561	0.4	2.45	upInhPGCLC
chr1|14984396|14984858|L1MC4:L1:LINE|281|+	L1MC4	L1	LINE	chr1	14984396	14984858	+	463	-3.21	4.62506e-07	0.88	7.49	upInhPGCLC
chr1|14985286|14985556|AluJo:Alu:SINE|167|+	AluJo	Alu	SINE	chr1	14985286	14985556	+	271	-4.49	1.51085e-12	0.23	6.37	upInhPGCLC
chr1|14985722|14986032|AluSg:Alu:SINE|100|+	AluSg	Alu	SINE	chr1	14985722	14986032	+	311	-4.47	8.62693e-07	0.22	6.25	upInhPGCLC
chr1|14986032|14986227|L1MC4:L1:LINE|324|+	L1MC4	L1	LINE	chr1	14986032	14986227	+	196	-4.13	0.0040854	0.05	3.43	upInhPGCLC
chr1|14986956|14987212|L2a:L2:LINE|286|-	L2a	L2	LINE	chr1	14986956	14987212	-	257	-2.93	1.717e-05	0.46	3.15	upInhPGCLC
chr1|14987508|14987903|L2a:L2:LINE|277|-	L2a	L2	LINE	chr1	14987508	14987903	-	396	-4.42	4.71737e-10	0.27	7.41	upInhPGCLC
chr1|14989966|14990141|MIRb:MIR:SINE|294|-	MIRb	MIR	SINE	chr1	14989966	14990141	-	176	-2.92	5.33736e-05	0.63	4.63	upInhPGCLC
chr1|14990523|14990693|MER58A:hAT-Charlie:DNA|212|+	MER58A	hAT-Charlie	DNA	chr1	14990523	14990693	+	171	-4.01	0.00677305	0.09	3.09	upInhPGCLC
chr1|14996865|14997182|L2b:L2:LINE|299|+	L2b	L2	LINE	chr1	14996865	14997182	+	318	-4.84	8.01217e-12	0.18	6.95	upInhPGCLC
chr1|14999218|14999409|MIRb:MIR:SINE|304|+	MIRb	MIR	SINE	chr1	14999218	14999409	+	192	-5.81	0.0313681	0.04	10.46	upInhPGCLC
chr1|15000003|15000447|MLT1D:ERVL-MaLR:LTR|190|+	MLT1D	ERVL-MaLR	LTR	chr1	15000003	15000447	+	445	-5.37	5.31354e-18	0.45	20.93	upInhPGCLC
chr1|15002451|15002588|MIR:MIR:SINE|299|+	MIR	MIR	SINE	chr1	15002451	15002588	+	138	-3.4	1.08721e-13	1.11	12.28	upInhPGCLC
chr1|15002622|15002693|MIR:MIR:SINE|304|-	MIR	MIR	SINE	chr1	15002622	15002693	-	72	-3.85	1.62214e-10	0.45	6.78	upInhPGCLC
chr1|15002693|15003002|AluSx1:Alu:SINE|113|+	AluSx1	Alu	SINE	chr1	15002693	15003002	+	310	-2.63	6.62675e-11	2.64	16.4	upInhPGCLC
chr1|15003227|15003276|MIRb:MIR:SINE|245|+	MIRb	MIR	SINE	chr1	15003227	15003276	+	50	-3.82	0.0170002	0.07	2.92	upInhPGCLC
chr1|15003371|15003521|L1MA10:L1:LINE|260|+	L1MA10	L1	LINE	chr1	15003371	15003521	+	151	-2.83	0.000258142	0.45	3.47	upInhPGCLC
chr1|15004748|15004889|MIR:MIR:SINE|243|+	MIR	MIR	SINE	chr1	15004748	15004889	+	142	-4.16	4.4092e-07	0.21	4.8	upInhPGCLC
chr1|15006557|15006774|L2a:L2:LINE|218|-	L2a	L2	LINE	chr1	15006557	15006774	-	218	-4.72	0.000433936	0.17	6.53	upInhPGCLC
chr1|15010689|15010927|L1MC5:L1:LINE|222|-	L1MC5	L1	LINE	chr1	15010689	15010927	-	239	-3.4	6.11202e-08	0.57	6.31	upInhPGCLC
chr1|15011132|15011254|MIRb:MIR:SINE|339|-	MIRb	MIR	SINE	chr1	15011132	15011254	-	123	-4.67	2.59681e-12	0.65	17.9	upInhPGCLC
chr1|15012088|15012265|MIRc:MIR:SINE|226|-	MIRc	MIR	SINE	chr1	15012088	15012265	-	178	-3.67	3.93054e-06	0.31	3.72	upInhPGCLC
chr1|15014913|15015082|MIR:MIR:SINE|269|+	MIR	MIR	SINE	chr1	15014913	15015082	+	170	-2.08	0.00452472	0.67	2.73	upInhPGCLC
chr1|15018604|15018824|LTR79:ERVL:LTR|340|-	LTR79	ERVL	LTR	chr1	15018604	15018824	-	221	-4.44	7.92297e-09	0.14	5.57	upInhPGCLC
chr1|15019688|15019821|MIR:MIR:SINE|263|+	MIR	MIR	SINE	chr1	15019688	15019821	+	134	-3.78	0.030486	0.03	2.52	upInhPGCLC
chr1|15020263|15020784|L1ME3A:L1:LINE|319|-	L1ME3A	L1	LINE	chr1	15020263	15020784	-	522	-2.37	2.58473e-05	1.06	5.2	upInhPGCLC
chr1|15023285|15024542|L2a:L2:LINE|287|-	L2a	L2	LINE	chr1	15023285	15024542	-	1258	-6.37	2.32472e-12	0.39	33.7	upInhPGCLC
chr1|15031601|15031907|AluJr:Alu:SINE|189|-	AluJr	Alu	SINE	chr1	15031601	15031907	-	307	-3.31	3.4442e-16	3.48	33.98	upInhPGCLC
chr1|15031921|15032180|L1MB8:L1:LINE|162|-	L1MB8	L1	LINE	chr1	15031921	15032180	-	260	-3.36	2.16598e-10	1.05	10.73	upInhPGCLC
chr1|15033249|15033736|L1MB8:L1:LINE|211|-	L1MB8	L1	LINE	chr1	15033249	15033736	-	488	-4.27	2.06529e-07	0.37	7.77	upInhPGCLC
chr1|15033736|15034038|AluSz:Alu:SINE|126|-	AluSz	Alu	SINE	chr1	15033736	15034038	-	303	-2.11	0.00103525	1.05	4.05	upInhPGCLC
chr1|15045304|15045409|MIRb:MIR:SINE|276|+	MIRb	MIR	SINE	chr1	15045304	15045409	+	106	-4.55	0.00506966	0.11	4.92	upInhPGCLC
chr1|15045418|15045596|Tigger2a:TcMar-Tigger:DNA|168|-	Tigger2a	TcMar-Tigger	DNA	chr1	15045418	15045596	-	179	-3.43	2.64615e-06	0.24	3.22	upInhPGCLC
chr1|15045596|15045962|THE1D:ERVL-MaLR:LTR|121|-	THE1D	ERVL-MaLR	LTR	chr1	15045596	15045962	-	367	-4.05	1.00608e-07	0.48	8.59	upInhPGCLC
chr1|15046015|15046329|AluSx1:Alu:SINE|115|+	AluSx1	Alu	SINE	chr1	15046015	15046329	+	315	-2.47	0.0042687	0.56	2.87	upInhPGCLC
chr1|15047488|15047783|AluSz:Alu:SINE|149|+	AluSz	Alu	SINE	chr1	15047488	15047783	+	296	-4.34	0.0144475	0.12	4.78	upInhPGCLC
chr1|15057145|15057443|MIRb:MIR:SINE|239|+	MIRb	MIR	SINE	chr1	15057145	15057443	+	299	-4.82	3.14466e-11	0.16	6.77	upInhPGCLC
chr1|15057642|15057747|MIR3:MIR:SINE|314|-	MIR3	MIR	SINE	chr1	15057642	15057747	-	106	-4.43	6.76279e-05	0.07	4.23	upInhPGCLC
chr1|15057934|15058149|L2c:L2:LINE|373|+	L2c	L2	LINE	chr1	15057934	15058149	+	216	-6.34	1.03918e-13	0.1	17.96	upInhPGCLC
chr1|15058210|15058364|MIRb:MIR:SINE|253|-	MIRb	MIR	SINE	chr1	15058210	15058364	-	155	-6.23	1.22142e-21	0.3	25.67	upInhPGCLC
chr1|15058364|15058489|L2c:L2:LINE|343|+	L2c	L2	LINE	chr1	15058364	15058489	+	126	-6.18	9.4204e-10	0.27	23.14	upInhPGCLC
chr1|15059523|15059714|L2a:L2:LINE|309|-	L2a	L2	LINE	chr1	15059523	15059714	-	192	-4.03	0.00235047	0.09	3.65	upInhPGCLC
chr1|15061105|15061296|L1M5:L1:LINE|286|+	L1M5	L1	LINE	chr1	15061105	15061296	+	192	-3.93	4.92853e-07	0.34	5.71	upInhPGCLC
chr1|15061499|15061818|AluSq2:Alu:SINE|147|-	AluSq2	Alu	SINE	chr1	15061499	15061818	-	320	-4.09	2.64829e-08	0.24	4.47	upInhPGCLC
chr1|15097536|15097827|AluSq2:Alu:SINE|120|+	AluSq2	Alu	SINE	chr1	15097536	15097827	+	292	-3.94	0.0147068	0.23	4.05	upInhPGCLC
chr1|15107755|15107947|MIRb:MIR:SINE|305|+	MIRb	MIR	SINE	chr1	15107755	15107947	+	193	-4.46	0.00027935	0.3	7.51	upInhPGCLC
chr1|15108363|15108570|MIRb:MIR:SINE|317|+	MIRb	MIR	SINE	chr1	15108363	15108570	+	208	-3.85	0.00724328	0.07	2.81	upInhPGCLC
chr1|15110727|15110913|MIR3:MIR:SINE|358|+	MIR3	MIR	SINE	chr1	15110727	15110913	+	187	-2.5	1.33773e-05	2.07	10.96	upInhPGCLC
chr1|15111313|15111577|AluSz6:Alu:SINE|91|-	AluSz6	Alu	SINE	chr1	15111313	15111577	-	265	-2.28	0.00949566	0.53	2.03	upInhPGCLC
chr1|15111675|15111896|MER58A:hAT-Charlie:DNA|215|-	MER58A	hAT-Charlie	DNA	chr1	15111675	15111896	-	222	-4.86	4.72809e-13	0.21	7.39	upInhPGCLC
chr1|15112094|15112298|MIRb:MIR:SINE|282|+	MIRb	MIR	SINE	chr1	15112094	15112298	+	205	-5.65	1.03806e-15	0.13	12	upInhPGCLC
chr1|15112762|15112893|MER5A:hAT-Charlie:DNA|268|+	MER5A	hAT-Charlie	DNA	chr1	15112762	15112893	+	132	-5.72	3.51836e-07	0.07	10.49	upInhPGCLC
chr1|15113211|15113472|MER106B:hAT-Charlie:DNA|232|+	MER106B	hAT-Charlie	DNA	chr1	15113211	15113472	+	262	-4.83	0.000755671	0.2	7.31	upInhPGCLC
chr1|15113667|15113870|AluSx1:Alu:SINE|98|-	AluSx1	Alu	SINE	chr1	15113667	15113870	-	204	-3.98	3.87558e-10	0.36	5.44	upInhPGCLC
chr1|15113875|15114060|MIRb:MIR:SINE|238|-	MIRb	MIR	SINE	chr1	15113875	15114060	-	186	-5.27	1.39048e-23	0.28	12.73	upInhPGCLC
chr1|15115680|15115850|MIR:MIR:SINE|285|+	MIR	MIR	SINE	chr1	15115680	15115850	+	171	-5.36	9.39572e-07	0.18	10.61	upInhPGCLC
chr1|15118018|15118263|MIRc:MIR:SINE|309|-	MIRc	MIR	SINE	chr1	15118018	15118263	-	246	-3.48	1.97219e-06	1.16	13.68	upInhPGCLC
chr1|15119146|15119248|L2a:L2:LINE|235|-	L2a	L2	LINE	chr1	15119146	15119248	-	103	-4.13	0.00140494	0.08	3.47	upInhPGCLC
chr1|15119253|15119371|L2b:L2:LINE|331|-	L2b	L2	LINE	chr1	15119253	15119371	-	119	-4.64	6.01022e-10	0.4	10.98	upInhPGCLC
chr1|15119371|15119667|AluJo:Alu:SINE|149|-	AluJo	Alu	SINE	chr1	15119371	15119667	-	297	-4.76	1.84812e-11	0.33	9.82	upInhPGCLC
chr1|15125775|15126306|LTR36:ERV1:LTR|150|+	LTR36	ERV1	LTR	chr1	15125775	15126306	+	532	-2.46	0.0025425	0.99	5.04	upInhPGCLC
chr1|15127555|15127856|AluSx:Alu:SINE|90|-	AluSx	Alu	SINE	chr1	15127555	15127856	-	302	-4.85	0.00117477	0.21	7.53	upInhPGCLC
chr1|15131362|15131523|MIR:MIR:SINE|251|-	MIR	MIR	SINE	chr1	15131362	15131523	-	162	-3.75	0.000234399	0.17	3.29	upInhPGCLC
chr1|15131556|15131679|FLAM_A:Alu:SINE|154|-	FLAM_A	Alu	SINE	chr1	15131556	15131679	-	124	-2.97	0.000103968	0.55	4.06	upInhPGCLC
chr1|15134625|15134925|AluSx1:Alu:SINE|93|-	AluSx1	Alu	SINE	chr1	15134625	15134925	-	301	-6.05	7.73074e-06	0.19	15.89	upInhPGCLC
chr1|15134975|15135188|L1PA16:L1:LINE|141|+	L1PA16	L1	LINE	chr1	15134975	15135188	+	214	-4.54	5.87787e-13	0.28	8.15	upInhPGCLC
chr1|15137066|15137530|L1ME3:L1:LINE|241|+	L1ME3	L1	LINE	chr1	15137066	15137530	+	465	-5.29	2.92712e-05	0.2	10.32	upInhPGCLC
chr1|15137530|15137828|AluSq2:Alu:SINE|107|+	AluSq2	Alu	SINE	chr1	15137530	15137828	+	299	-4.4	8.6512e-10	0.39	8.21	upInhPGCLC
chr1|15144984|15145274|AluJb:Alu:SINE|155|-	AluJb	Alu	SINE	chr1	15144984	15145274	-	291	-4.88	1.38931e-11	0.32	10.72	upInhPGCLC
chr1|15145284|15145491|MER20:hAT-Charlie:DNA|187|+	MER20	hAT-Charlie	DNA	chr1	15145284	15145491	+	208	-5.79	9.72815e-05	0.11	12.11	upInhPGCLC
chr1|15148809|15149109|AluJr:Alu:SINE|163|+	AluJr	Alu	SINE	chr1	15148809	15149109	+	301	-5.2	6.24778e-05	0.12	8.54	upInhPGCLC
chr1|15149724|15150003|L1ME3G:L1:LINE|267|-	L1ME3G	L1	LINE	chr1	15149724	15150003	-	280	-2.03	0.00103459	1.12	4.87	upInhPGCLC
chr1|15150243|15150422|MIRb:MIR:SINE|302|-	MIRb	MIR	SINE	chr1	15150243	15150422	-	180	-4.25	1.89894e-10	0.68	12.9	upInhPGCLC
chr1|15150565|15151080|MLT1D:ERVL-MaLR:LTR|187|-	MLT1D	ERVL-MaLR	LTR	chr1	15150565	15151080	-	516	-3.27	8.34992e-10	1.06	9.27	upInhPGCLC
chr1|15155361|15155430|MIRc:MIR:SINE|101|+	MIRc	MIR	SINE	chr1	15155361	15155430	+	70	-3.26	0.0172107	0.13	2.31	upInhPGCLC
chr1|15156674|15156852|MIR3:MIR:SINE|220|-	MIR3	MIR	SINE	chr1	15156674	15156852	-	179	-6.32	5.95098e-31	0.07	16.04	upInhPGCLC
chr1|15157360|15157509|MIR3:MIR:SINE|302|-	MIR3	MIR	SINE	chr1	15157360	15157509	-	150	-4.65	2.91041e-07	0.12	5.87	upInhPGCLC
chr1|15157974|15158092|AluJo:Alu:SINE|152|-	AluJo	Alu	SINE	chr1	15157974	15158092	-	119	-3.38	0.00342682	0.15	2.45	upInhPGCLC
chr1|15158809|15158995|MER112:hAT-Charlie:DNA|288|+	MER112	hAT-Charlie	DNA	chr1	15158809	15158995	+	187	-4.56	1.45816e-37	1.6	38.4	upInhPGCLC
chr1|15159407|15159547|MamRep4096:hAT-Tip100:DNA|268|-	MamRep4096	hAT-Tip100	DNA	chr1	15159407	15159547	-	141	-4.87	8.11854e-11	0.78	23.7	upInhPGCLC
chr1|15160265|15160572|AluSz:Alu:SINE|114|-	AluSz	Alu	SINE	chr1	15160265	15160572	-	308	-4.02	5.06303e-12	1.41	24.2	upInhPGCLC
chr1|15160788|15161115|L2b:L2:LINE|349|-	L2b	L2	LINE	chr1	15160788	15161115	-	328	-4.93	3.89461e-14	0.14	7.62	upInhPGCLC
chr1|15161942|15162166|MSTB1:ERVL-MaLR:LTR|149|-	MSTB1	ERVL-MaLR	LTR	chr1	15161942	15162166	-	225	-3.32	9.1029e-05	0.2	2.47	upInhPGCLC
chr1|15162166|15162461|AluSz:Alu:SINE|122|-	AluSz	Alu	SINE	chr1	15162166	15162461	-	296	-4.03	1.08687e-15	0.5	7.95	upInhPGCLC
chr1|15162461|15162516|MSTB1:ERVL-MaLR:LTR|149|-	MSTB1	ERVL-MaLR	LTR	chr1	15162461	15162516	-	56	-3.03	2.59429e-05	0.42	3.58	upInhPGCLC
chr1|15162516|15163042|L1MB3:L1:LINE|146|+	L1MB3	L1	LINE	chr1	15162516	15163042	+	527	-3.9	2.01031e-43	2.5	40.36	upInhPGCLC
chr1|15163085|15163270|L2a:L2:LINE|306|-	L2a	L2	LINE	chr1	15163085	15163270	-	186	-4.75	3.80196e-44	4.15	116.67	upInhPGCLC
chr1|15163709|15163848|L1MD3:L1:LINE|186|-	L1MD3	L1	LINE	chr1	15163709	15163848	-	140	-3.31	0.0271563	0.09	1.93	upInhPGCLC
chr1|15163848|15164129|AluSx:Alu:SINE|82|-	AluSx	Alu	SINE	chr1	15163848	15164129	-	282	-4.51	4.75157e-15	0.66	15.9	upInhPGCLC
chr1|15164129|15164598|L1MD3:L1:LINE|186|-	L1MD3	L1	LINE	chr1	15164129	15164598	-	470	-3.95	1.45724e-08	0.72	12.04	upInhPGCLC
chr1|15164791|15165100|AluSc:Alu:SINE|78|-	AluSc	Alu	SINE	chr1	15164791	15165100	-	310	-3.95	3.69506e-09	0.64	10.3	upInhPGCLC
chr1|15165329|15165828|L1M5:L1:LINE|312|+	L1M5	L1	LINE	chr1	15165329	15165828	+	500	-3.42	4.71947e-24	5.61	60.92	upInhPGCLC
chr1|15165860|15165944|AluSx3:Alu:SINE|107|+	AluSx3	Alu	SINE	chr1	15165860	15165944	+	85	-2.19	0.00488915	0.61	3.19	upInhPGCLC
chr1|15166438|15166739|AluSx1:Alu:SINE|130|+	AluSx1	Alu	SINE	chr1	15166438	15166739	+	302	-4.08	8.86684e-22	1.84	32.12	upInhPGCLC
chr1|15166753|15167045|L1ME1:L1:LINE|209|-	L1ME1	L1	LINE	chr1	15166753	15167045	-	293	-4.3	1.68634e-10	0.3	7.17	upInhPGCLC
chr1|15167045|15167356|AluY:Alu:SINE|51|+	AluY	Alu	SINE	chr1	15167045	15167356	+	312	-4.69	0.000181276	0.18	7.03	upInhPGCLC
chr1|15167356|15167614|L1ME1:L1:LINE|199|-	L1ME1	L1	LINE	chr1	15167356	15167614	-	259	-3.9	5.95959e-18	1.3	20.44	upInhPGCLC
chr1|15167909|15168088|L1ME4b:L1:LINE|267|-	L1ME4b	L1	LINE	chr1	15167909	15168088	-	180	-2.95	7.20575e-09	0.97	7.96	upInhPGCLC
chr1|15168237|15168349|Charlie4z:hAT-Charlie:DNA|160|+	Charlie4z	hAT-Charlie	DNA	chr1	15168237	15168349	+	113	-2.88	0.0026848	0.23	2.3	upInhPGCLC
chr1|15168725|15168873|X7C_LINE:CR1:LINE|309|+	X7C_LINE	CR1	LINE	chr1	15168725	15168873	+	149	-4.52	5.71625e-16	0.51	11.85	upInhPGCLC
chr1|15168912|15168978|MIRc:MIR:SINE|229|-	MIRc	MIR	SINE	chr1	15168912	15168978	-	67	-3.76	3.55784e-07	0.41	5.69	upInhPGCLC
chr1|15169048|15169114|MLT1J1:ERVL-MaLR:LTR|140|-	MLT1J1	ERVL-MaLR	LTR	chr1	15169048	15169114	-	67	-4.22	1.48716e-14	0.55	10.2	upInhPGCLC
chr1|15169125|15169211|MIR:MIR:SINE|242|-	MIR	MIR	SINE	chr1	15169125	15169211	-	87	-3.66	1.46574e-16	1.04	13.43	upInhPGCLC
chr1|15170380|15170612|AluSz6:Alu:SINE|103|-	AluSz6	Alu	SINE	chr1	15170380	15170612	-	233	-3.67	6.40895e-06	0.24	3.73	upInhPGCLC
chr1|15170613|15170724|L1MB4:L1:LINE|145|-	L1MB4	L1	LINE	chr1	15170613	15170724	-	112	-3.7	0.0373767	0.06	2.63	upInhPGCLC
chr1|15171283|15171781|LTR33C:ERVL:LTR|242|-	LTR33C	ERVL	LTR	chr1	15171283	15171781	-	499	-7.05	2.16257e-25	0.34	51.25	upInhPGCLC
chr1|15172530|15172637|MIR:MIR:SINE|244|+	MIR	MIR	SINE	chr1	15172530	15172637	+	108	-4.47	8.14043e-06	0.09	4.49	upInhPGCLC
chr1|15172651|15172912|Tigger7:TcMar-Tigger:DNA|222|+	Tigger7	TcMar-Tigger	DNA	chr1	15172651	15172912	+	262	-6.14	0.00010687	0.04	13.04	upInhPGCLC
chr1|15173004|15173075|MIRc:MIR:SINE|310|+	MIRc	MIR	SINE	chr1	15173004	15173075	+	72	-4.76	0.00330637	0.04	5.04	upInhPGCLC
chr1|15173211|15173520|AluSz:Alu:SINE|78|-	AluSz	Alu	SINE	chr1	15173211	15173520	-	310	-4.39	1.15045e-18	0.61	13.12	upInhPGCLC
chr1|15174244|15174542|AluJo:Alu:SINE|188|-	AluJo	Alu	SINE	chr1	15174244	15174542	-	299	-5.03	1.07687e-24	1.33	44.59	upInhPGCLC
chr1|15174641|15174987|MLT1A:ERVL-MaLR:LTR|179|-	MLT1A	ERVL-MaLR	LTR	chr1	15174641	15174987	-	347	-2.03	2.28039e-13	14.65	61.95	upInhPGCLC
chr1|15175117|15175429|AluSq:Alu:SINE|122|+	AluSq	Alu	SINE	chr1	15175117	15175429	+	313	-3.51	0.000138694	0.28	3.48	upInhPGCLC
chr1|15175461|15175532|L2b:L2:LINE|342|+	L2b	L2	LINE	chr1	15175461	15175532	+	72	-5.08	0.00129519	0.05	6.31	upInhPGCLC
chr1|15175532|15175892|THE1B:ERVL-MaLR:LTR|109|-	THE1B	ERVL-MaLR	LTR	chr1	15175532	15175892	-	361	-5.76	1.71874e-25	0.85	48.81	upInhPGCLC
chr1|15175892|15176195|L2b:L2:LINE|342|+	L2b	L2	LINE	chr1	15175892	15176195	+	304	-5.13	2.70017e-24	0.89	32.02	upInhPGCLC
chr1|15176646|15176732|L2b:L2:LINE|295|+	L2b	L2	LINE	chr1	15176646	15176732	+	87	-5.49	7.59374e-22	0.23	13.45	upInhPGCLC
chr1|15176997|15177306|MER102c:hAT-Charlie:DNA|326|-	MER102c	hAT-Charlie	DNA	chr1	15176997	15177306	-	310	-5.38	5.76284e-18	0.36	15.65	upInhPGCLC
chr1|15177981|15178048|MIR1_Amn:MIR:SINE|302|-	MIR1_Amn	MIR	SINE	chr1	15177981	15178048	-	68	-3.48	0.0286332	0.08	2.23	upInhPGCLC
chr1|15178384|15178518|MER5A:hAT-Charlie:DNA|278|-	MER5A	hAT-Charlie	DNA	chr1	15178384	15178518	-	135	-4.49	4.93222e-09	0.19	5.79	upInhPGCLC
chr1|15178588|15178773|MIR:MIR:SINE|246|-	MIR	MIR	SINE	chr1	15178588	15178773	-	186	-4.31	1.26053e-20	0.79	16.9	upInhPGCLC
chr1|15179172|15179501|L1ME2:L1:LINE|242|+	L1ME2	L1	LINE	chr1	15179172	15179501	+	330	-5.71	4.02351e-13	0.41	21.99	upInhPGCLC
chr1|15179501|15179800|AluJb:Alu:SINE|144|+	AluJb	Alu	SINE	chr1	15179501	15179800	+	300	-4.53	9.95742e-10	0.32	7.85	upInhPGCLC
chr1|15179800|15180018|L1ME2:L1:LINE|242|+	L1ME2	L1	LINE	chr1	15179800	15180018	+	219	-3.88	7.31148e-11	0.58	8.12	upInhPGCLC
chr1|15180026|15180149|MER5A:hAT-Charlie:DNA|280|-	MER5A	hAT-Charlie	DNA	chr1	15180026	15180149	-	124	-3.26	5.14429e-05	0.35	3.84	upInhPGCLC
chr1|15180617|15180734|MIRc:MIR:SINE|325|+	MIRc	MIR	SINE	chr1	15180617	15180734	+	118	-4.92	5.08913e-17	0.51	14.76	upInhPGCLC
chr1|15180772|15180955|MIRb:MIR:SINE|214|-	MIRb	MIR	SINE	chr1	15180772	15180955	-	184	-5.81	7.66764e-26	0.64	36.21	upInhPGCLC
chr1|15181073|15181252|MIR:MIR:SINE|263|+	MIR	MIR	SINE	chr1	15181073	15181252	+	180	-4.62	2.98529e-18	0.58	13.29	upInhPGCLC
chr1|15182256|15182418|MIR:MIR:SINE|254|+	MIR	MIR	SINE	chr1	15182256	15182418	+	163	-4.67	4.53026e-05	0.05	4.73	upInhPGCLC
chr1|15182473|15182618|MIRc:MIR:SINE|264|+	MIRc	MIR	SINE	chr1	15182473	15182618	+	146	-3.78	0.0105674	0.07	2.62	upInhPGCLC
chr1|15182765|15183062|AluSx1:Alu:SINE|141|-	AluSx1	Alu	SINE	chr1	15182765	15183062	-	298	-6.71	1.0673e-16	0.42	47.12	upInhPGCLC
chr1|15183335|15183610|MIR:MIR:SINE|291|+	MIR	MIR	SINE	chr1	15183335	15183610	+	276	-3.38	4.99516e-12	0.94	9.74	upInhPGCLC
chr1|15183607|15183946|L2a:L2:LINE|295|-	L2a	L2	LINE	chr1	15183607	15183946	-	340	-4.4	5.4308e-09	0.19	5.13	upInhPGCLC
chr1|15184048|15184324|AluSc:Alu:SINE|91|-	AluSc	Alu	SINE	chr1	15184048	15184324	-	277	-4.74	0.00161759	0.06	5.35	upInhPGCLC
chr1|15184324|15184378|MER5A:hAT-Charlie:DNA|204|-	MER5A	hAT-Charlie	DNA	chr1	15184324	15184378	-	55	-5.67	6.04697e-06	0.1	11.28	upInhPGCLC
chr1|15184373|15184719|L2a:L2:LINE|329|-	L2a	L2	LINE	chr1	15184373	15184719	-	347	-5.99	2.39205e-31	1.85	119.65	upInhPGCLC
chr1|15184790|15184998|MER20:hAT-Charlie:DNA|184|+	MER20	hAT-Charlie	DNA	chr1	15184790	15184998	+	209	-5.15	1.59846e-44	1.04	38.5	upInhPGCLC
chr1|15186649|15186887|L2:L2:LINE|310|-	L2	L2	LINE	chr1	15186649	15186887	-	239	-4.34	0.0427911	0.07	3.93	upInhPGCLC
chr1|15188074|15188408|MLT1K:ERVL-MaLR:LTR|272|-	MLT1K	ERVL-MaLR	LTR	chr1	15188074	15188408	-	335	-5.9	5.94568e-22	0.16	15.69	upInhPGCLC
chr1|15189050|15189355|AluSx1:Alu:SINE|118|-	AluSx1	Alu	SINE	chr1	15189050	15189355	-	306	-4.02	2.89275e-06	0.12	3.9	upInhPGCLC
chr1|15190775|15191086|AluSc8:Alu:SINE|100|-	AluSc8	Alu	SINE	chr1	15190775	15191086	-	312	-3.45	0.0268811	0.14	2.51	upInhPGCLC
chr1|15191086|15191381|MLT1D:ERVL-MaLR:LTR|200|+	MLT1D	ERVL-MaLR	LTR	chr1	15191086	15191381	+	296	-6.99	1.24824e-10	0.14	29.3	upInhPGCLC
chr1|15191498|15191630|MIRb:MIR:SINE|321|-	MIRb	MIR	SINE	chr1	15191498	15191630	-	133	-2.89	0.0196845	0.2	1.83	upInhPGCLC
chr1|15192442|15192750|AluSg7:Alu:SINE|91|-	AluSg7	Alu	SINE	chr1	15192442	15192750	-	309	-5.35	2.28837e-18	0.3	13.02	upInhPGCLC
chr1|15193567|15193856|AluSx:Alu:SINE|83|-	AluSx	Alu	SINE	chr1	15193567	15193856	-	290	-4.73	2.57769e-32	2.36	62.39	upInhPGCLC
chr1|15194017|15194136|L2a:L2:LINE|233|-	L2a	L2	LINE	chr1	15194017	15194136	-	120	-4.1	2.19605e-14	0.38	7.09	upInhPGCLC
chr1|15194143|15194320|MER33:hAT-Charlie:DNA|179|-	MER33	hAT-Charlie	DNA	chr1	15194143	15194320	-	178	-5.87	7.44437e-30	0.18	15.17	upInhPGCLC
chr1|15194550|15194684|L1ME5:L1:LINE|301|-	L1ME5	L1	LINE	chr1	15194550	15194684	-	135	-4.12	2.2646e-08	0.13	4.15	upInhPGCLC
chr1|15194911|15195231|AluJb:Alu:SINE|131|-	AluJb	Alu	SINE	chr1	15194911	15195231	-	321	-4.81	8.34478e-23	1.02	27.91	upInhPGCLC
chr1|15195231|15195471|MER33:hAT-Charlie:DNA|183|-	MER33	hAT-Charlie	DNA	chr1	15195231	15195471	-	241	-4.31	3.78343e-17	0.84	16.4	upInhPGCLC
chr1|15195691|15195802|MIR:MIR:SINE|279|-	MIR	MIR	SINE	chr1	15195691	15195802	-	112	-3.97	0.0106261	0.04	2.88	upInhPGCLC
chr1|15196020|15196157|L1ME5:L1:LINE|292|-	L1ME5	L1	LINE	chr1	15196020	15196157	-	138	-5.6	1.31351e-06	0.06	9.48	upInhPGCLC
chr1|15196218|15196379|MER63A:hAT-Blackjack:DNA|260|+	MER63A	hAT-Blackjack	DNA	chr1	15196218	15196379	+	162	-2.66	1.09184e-06	0.65	4.27	upInhPGCLC
chr1|15196536|15196663|FLAM_C:Alu:SINE|231|-	FLAM_C	Alu	SINE	chr1	15196536	15196663	-	128	-4.44	7.53535e-26	1.54	32.6	upInhPGCLC
chr1|15196901|15197374|MLT1K:ERVL-MaLR:LTR|253|-	MLT1K	ERVL-MaLR	LTR	chr1	15196901	15197374	-	474	-6.95	2.44076e-07	0.04	23.07	upInhPGCLC
chr1|15197676|15197739|MIRc:MIR:SINE|168|-	MIRc	MIR	SINE	chr1	15197676	15197739	-	64	-4.36	7.66499e-08	0.15	5.28	upInhPGCLC
chr1|15197934|15198407|MLT1J:ERVL-MaLR:LTR|256|-	MLT1J	ERVL-MaLR	LTR	chr1	15197934	15198407	-	474	-4.26	8.14413e-17	0.72	14.43	upInhPGCLC
chr1|15199135|15199434|AluSq2:Alu:SINE|100|-	AluSq2	Alu	SINE	chr1	15199135	15199434	-	300	-5.65	2.18458e-23	0.22	14.05	upInhPGCLC
chr1|15200022|15200188|MLT1B:ERVL-MaLR:LTR|169|+	MLT1B	ERVL-MaLR	LTR	chr1	15200022	15200188	+	167	-3.95	0.000411641	0.12	3.48	upInhPGCLC
chr1|15200188|15200432|AluJb:Alu:SINE|148|+	AluJb	Alu	SINE	chr1	15200188	15200432	+	245	-5.39	5.41347e-09	0.27	14.21	upInhPGCLC
chr1|15200432|15200663|MLT1B:ERVL-MaLR:LTR|169|+	MLT1B	ERVL-MaLR	LTR	chr1	15200432	15200663	+	232	-4.58	1.82124e-11	0.45	12.09	upInhPGCLC
chr1|15202358|15202827|MLT1D:ERVL-MaLR:LTR|216|-	MLT1D	ERVL-MaLR	LTR	chr1	15202358	15202827	-	470	-4.96	9.85483e-33	0.89	29.86	upInhPGCLC
chr1|15203081|15203252|L2a:L2:LINE|280|+	L2a	L2	LINE	chr1	15203081	15203252	+	172	-4.52	5.6602e-07	0.21	6.03	upInhPGCLC
chr1|15203560|15203756|L2a:L2:LINE|280|+	L2a	L2	LINE	chr1	15203560	15203756	+	197	-3.97	9.43429e-08	0.4	7.15	upInhPGCLC
chr1|15203794|15203957|MIRb:MIR:SINE|281|-	MIRb	MIR	SINE	chr1	15203794	15203957	-	164	-3.87	3.25267e-05	0.29	5.37	upInhPGCLC
chr1|15204641|15204809|MIR:MIR:SINE|259|+	MIR	MIR	SINE	chr1	15204641	15204809	+	169	-5.18	0.0013412	0.02	6.4	upInhPGCLC
chr1|15205573|15205784|MIRb:MIR:SINE|288|+	MIRb	MIR	SINE	chr1	15205573	15205784	+	212	-4.41	1.5973e-14	0.61	11.89	upInhPGCLC
chr1|15206482|15206659|MIRb:MIR:SINE|298|+	MIRb	MIR	SINE	chr1	15206482	15206659	+	178	-3.43	0.00129421	0.19	2.75	upInhPGCLC
chr1|15208340|15208582|AluJr:Alu:SINE|103|+	AluJr	Alu	SINE	chr1	15208340	15208582	+	243	-3.93	2.37729e-05	0.2	3.89	upInhPGCLC
chr1|15208644|15208896|L2a:L2:LINE|301|-	L2a	L2	LINE	chr1	15208644	15208896	-	253	-5.27	3.54618e-21	0.49	19.44	upInhPGCLC
chr1|15209413|15209665|L1ME3E:L1:LINE|243|-	L1ME3E	L1	LINE	chr1	15209413	15209665	-	253	-5.31	0.00322663	0.05	7.38	upInhPGCLC
chr1|15210081|15210254|L1M5:L1:LINE|250|-	L1M5	L1	LINE	chr1	15210081	15210254	-	174	-3.06	3.86898e-10	1.24	10.76	upInhPGCLC
chr1|15211191|15211418|MER106A:hAT-Charlie:DNA|183|-	MER106A	hAT-Charlie	DNA	chr1	15211191	15211418	-	228	-3.4	2.91189e-06	0.36	3.83	upInhPGCLC
chr1|15211457|15211702|MIR:MIR:SINE|217|-	MIR	MIR	SINE	chr1	15211457	15211702	-	246	-4.33	1.96272e-10	0.35	7.33	upInhPGCLC
chr1|15212028|15212318|L1M5:L1:LINE|260|-	L1M5	L1	LINE	chr1	15212028	15212318	-	291	-2.33	2.69193e-11	2.36	12.34	upInhPGCLC
chr1|15213015|15213249|L2a:L2:LINE|352|+	L2a	L2	LINE	chr1	15213015	15213249	+	235	-2.27	0.00215221	0.89	3.91	upInhPGCLC
chr1|15213848|15214136|AluSc8:Alu:SINE|115|-	AluSc8	Alu	SINE	chr1	15213848	15214136	-	289	-4.38	0.0158684	0.13	4.86	upInhPGCLC
chr1|15216301|15216813|L1ME3G:L1:LINE|304|+	L1ME3G	L1	LINE	chr1	15216301	15216813	+	513	-2.4	4.79475e-06	1.09	5.34	upInhPGCLC
chr1|15216897|15217030|L1ME4a:L1:LINE|221|+	L1ME4a	L1	LINE	chr1	15216897	15217030	+	134	-3.73	1.3562e-06	0.33	5.25	upInhPGCLC
chr1|15217049|15217242|L1M1:L1:LINE|148|+	L1M1	L1	LINE	chr1	15217049	15217242	+	194	-5.1	2.58768e-17	0.65	23.48	upInhPGCLC
chr1|15217245|15217397|MER66C:ERV1:LTR|132|+	MER66C	ERV1	LTR	chr1	15217245	15217397	+	153	-5.99	4.19672e-18	0.25	19.5	upInhPGCLC
chr1|15217407|15217435|L1ME4a:L1:LINE|176|-	L1ME4a	L1	LINE	chr1	15217407	15217435	-	29	-3.67	0.000400283	0.14	3.19	upInhPGCLC
chr1|15217435|15217917|MLT2B1:ERVL:LTR|210|-	MLT2B1	ERVL	LTR	chr1	15217435	15217917	-	483	-3.88	4.78156e-28	3.91	58.97	upInhPGCLC
chr1|15218555|15219080|MER66C:ERV1:LTR|154|+	MER66C	ERV1	LTR	chr1	15218555	15219080	+	526	-2.51	3.46231e-19	3.88	22.74	upInhPGCLC
chr1|15219091|15219200|MIR:MIR:SINE|315|+	MIR	MIR	SINE	chr1	15219091	15219200	+	110	-6.06	5.09566e-19	0.29	21.63	upInhPGCLC
chr1|15379017|15379976|LTR5_Hs:ERVK:LTR|33|-	LTR5_Hs	ERVK	LTR	chr1	15379017	15379976	-	960	-4.01	7.30063e-12	1.19	19.21	upInhPGCLC
chr1|15458630|15458957|AluSx1:Alu:SINE|88|+	AluSx1	Alu	SINE	chr1	15458630	15458957	+	328	-2.65	6.60891e-15	3.98	25.86	upInhPGCLC
chr1|15491475|15491785|AluJb:Alu:SINE|164|+	AluJb	Alu	SINE	chr1	15491475	15491785	+	311	-3.39	0.000827067	0.89	9.88	upInhPGCLC
chr1|15507995|15508300|L1ME2:L1:LINE|239|+	L1ME2	L1	LINE	chr1	15507995	15508300	+	306	-5.1	0.0137396	0.14	7.93	upInhPGCLC
chr1|15547444|15547741|AluSz:Alu:SINE|118|-	AluSz	Alu	SINE	chr1	15547444	15547741	-	298	-2.45	0.00328406	1.03	5.81	upInhPGCLC
chr1|15564829|15565134|AluSx1:Alu:SINE|98|-	AluSx1	Alu	SINE	chr1	15564829	15565134	-	306	-3.72	0.00670003	0.18	3.55	upInhPGCLC
chr1|15569627|15569948|AluSp:Alu:SINE|90|-	AluSp	Alu	SINE	chr1	15569627	15569948	-	322	-2.33	1.00925e-08	6.9	34.3	upInhPGCLC
chr1|15653294|15653436|AluJr:Alu:SINE|162|-	AluJr	Alu	SINE	chr1	15653294	15653436	-	143	-3.29	1.48482e-05	0.64	6.93	upInhPGCLC
chr1|15654374|15654673|AluJb:Alu:SINE|171|+	AluJb	Alu	SINE	chr1	15654374	15654673	+	300	-2.15	0.000481571	0.95	3.93	upInhPGCLC
chr1|15664237|15664451|AluSc8:Alu:SINE|103|+	AluSc8	Alu	SINE	chr1	15664237	15664451	+	215	-2.2	5.08956e-11	3.91	18.29	upInhPGCLC
chr1|15666630|15666752|L2b:L2:LINE|254|-	L2b	L2	LINE	chr1	15666630	15666752	-	123	-3.04	5.40586e-13	3.97	33.52	upInhPGCLC
chr1|15666928|15667218|AluSx4:Alu:SINE|93|+	AluSx4	Alu	SINE	chr1	15666928	15667218	+	291	-3.12	2.03687e-14	4.37	38.67	upInhPGCLC
chr1|15687182|15687456|AluY:Alu:SINE|55|-	AluY	Alu	SINE	chr1	15687182	15687456	-	275	-3.35	0.0110459	0.29	3.48	upInhPGCLC
chr1|15705170|15705481|AluSx3:Alu:SINE|158|-	AluSx3	Alu	SINE	chr1	15705170	15705481	-	312	-2.37	0.00266427	0.66	3.33	upInhPGCLC
chr1|15710785|15710851|AluJr:Alu:SINE|242|+	AluJr	Alu	SINE	chr1	15710785	15710851	+	67	-2.79	0.0128795	0.29	2.53	upInhPGCLC
chr1|15719167|15719469|AluSx1:Alu:SINE|99|+	AluSx1	Alu	SINE	chr1	15719167	15719469	+	303	-3.06	1.1089e-05	1.29	10.38	upInhPGCLC
chr1|15722131|15722443|AluSx:Alu:SINE|109|-	AluSx	Alu	SINE	chr1	15722131	15722443	-	313	-2.27	0.000520708	0.99	4.06	upInhPGCLC
chr1|15762256|15762560|AluSg7:Alu:SINE|105|-	AluSg7	Alu	SINE	chr1	15762256	15762560	-	305	-3.04	8.12297e-06	0.38	3.23	upInhPGCLC
chr1|15762560|15762680|AluSz:Alu:SINE|100|-	AluSz	Alu	SINE	chr1	15762560	15762680	-	121	-3.36	1.40665e-06	0.75	8.05	upInhPGCLC
chr1|15766891|15767192|AluJo:Alu:SINE|156|-	AluJo	Alu	SINE	chr1	15766891	15767192	-	302	-3.12	0.000230415	0.38	2.89	upInhPGCLC
chr1|15772672|15772789|AluJr:Alu:SINE|128|+	AluJr	Alu	SINE	chr1	15772672	15772789	+	118	-3.1	1.5282e-05	0.72	5.34	upInhPGCLC
chr1|15775255|15775554|AluSx4:Alu:SINE|104|+	AluSx4	Alu	SINE	chr1	15775255	15775554	+	300	-3.52	7.8771e-05	0.36	4.24	upInhPGCLC
chr1|15776299|15776440|MIR:MIR:SINE|348|-	MIR	MIR	SINE	chr1	15776299	15776440	-	142	-2.41	0.0019165	0.64	3.2	upInhPGCLC
chr1|15776482|15776558|L2c:L2:LINE|288|-	L2c	L2	LINE	chr1	15776482	15776558	-	77	-2.65	0.00157602	0.39	2.4	upInhPGCLC
chr1|15778282|15778418|AluJb:Alu:SINE|140|+	AluJb	Alu	SINE	chr1	15778282	15778418	+	137	-2.36	0.00648448	0.56	3.48	upInhPGCLC
chr1|15778636|15778940|AluSp:Alu:SINE|109|-	AluSp	Alu	SINE	chr1	15778636	15778940	-	305	-2.11	0.0180324	0.63	2.33	upInhPGCLC
chr1|15780203|15780494|AluSz:Alu:SINE|131|-	AluSz	Alu	SINE	chr1	15780203	15780494	-	292	-3.09	0.00884355	0.37	3.1	upInhPGCLC
chr1|15785051|15785342|AluSq2:Alu:SINE|93|+	AluSq2	Alu	SINE	chr1	15785051	15785342	+	292	-5.22	6.03098e-27	3.43	129.51	upInhPGCLC
chr1|15785352|15785645|AluSz6:Alu:SINE|85|+	AluSz6	Alu	SINE	chr1	15785352	15785645	+	294	-6.04	4.16952e-15	0.58	39.25	upInhPGCLC
chr1|15786377|15786585|MER113A:hAT-Charlie:DNA|209|-	MER113A	hAT-Charlie	DNA	chr1	15786377	15786585	-	209	-4.05	3.61965e-34	4.33	71.94	upInhPGCLC
chr1|15817876|15818171|AluSx3:Alu:SINE|115|+	AluSx3	Alu	SINE	chr1	15817876	15818171	+	296	-3.42	8.62627e-05	0.39	4.14	upInhPGCLC
chr1|15820022|15820119|L2a:L2:LINE|299|-	L2a	L2	LINE	chr1	15820022	15820119	-	98	-2.56	0.0141568	0.44	3.07	upInhPGCLC
chr1|15845566|15845873|AluSc:Alu:SINE|121|+	AluSc	Alu	SINE	chr1	15845566	15845873	+	308	-2.83	3.66334e-10	1.07	8.38	upInhPGCLC
chr1|15846831|15847128|AluSx1:Alu:SINE|94|+	AluSx1	Alu	SINE	chr1	15846831	15847128	+	298	-2.38	0.00551635	0.74	3.72	upInhPGCLC
chr1|15853660|15853964|AluSg:Alu:SINE|105|-	AluSg	Alu	SINE	chr1	15853660	15853964	-	305	-5.09	5.63318e-09	0.71	25.53	upInhPGCLC
chr1|15853964|15854100|AluSz:Alu:SINE|113|-	AluSz	Alu	SINE	chr1	15853964	15854100	-	137	-3.72	1.3328e-07	2.48	33.71	upInhPGCLC
chr1|15863093|15863261|AluJb:Alu:SINE|202|+	AluJb	Alu	SINE	chr1	15863093	15863261	+	169	-3.45	0.00391645	0.15	2.81	upInhPGCLC
chr1|15865420|15865725|AluSx:Alu:SINE|118|-	AluSx	Alu	SINE	chr1	15865420	15865725	-	306	-3.09	1.98297e-06	1.15	10.4	upInhPGCLC
chr1|15865874|15865978|AluSx3:Alu:SINE|154|-	AluSx3	Alu	SINE	chr1	15865874	15865978	-	105	-2.1	0.0176375	0.63	2.88	upInhPGCLC
chr1|15870984|15871267|AluSg:Alu:SINE|109|-	AluSg	Alu	SINE	chr1	15870984	15871267	-	284	-2.73	0.00489506	0.39	2.93	upInhPGCLC
chr1|15880453|15880756|AluSz:Alu:SINE|86|-	AluSz	Alu	SINE	chr1	15880453	15880756	-	304	-3.12	0.000549791	0.32	2.79	upInhPGCLC
chr1|15883804|15884108|AluYf1:Alu:SINE|76|-	AluYf1	Alu	SINE	chr1	15883804	15884108	-	305	-4.77	0.000639059	0.16	6.29	upInhPGCLC
chr1|15884723|15885030|AluSz6:Alu:SINE|150|-	AluSz6	Alu	SINE	chr1	15884723	15885030	-	308	-2.1	4.18687e-09	4.01	16.65	upInhPGCLC
chr1|15889150|15889465|AluSq2:Alu:SINE|133|-	AluSq2	Alu	SINE	chr1	15889150	15889465	-	316	-2.58	4.9276e-08	2.74	16.14	upInhPGCLC
chr1|15891649|15891787|AluJr:Alu:SINE|164|-	AluJr	Alu	SINE	chr1	15891649	15891787	-	139	-2.24	0.0246099	0.29	1.53	upInhPGCLC
chr1|15892001|15892322|AluY:Alu:SINE|91|-	AluY	Alu	SINE	chr1	15892001	15892322	-	322	-3.55	9.06274e-06	0.38	4.91	upInhPGCLC
chr1|15894533|15894832|AluSc:Alu:SINE|87|-	AluSc	Alu	SINE	chr1	15894533	15894832	-	300	-2.8	4.74433e-07	1.2	7.92	upInhPGCLC
chr1|15894919|15895211|AluSp:Alu:SINE|79|-	AluSp	Alu	SINE	chr1	15894919	15895211	-	293	-2.33	1.02788e-11	3.65	17.95	upInhPGCLC
chr1|15897355|15897661|AluSp:Alu:SINE|105|-	AluSp	Alu	SINE	chr1	15897355	15897661	-	307	-4.3	8.91194e-07	0.19	5.02	upInhPGCLC
chr1|15898539|15898862|AluSx:Alu:SINE|111|-	AluSx	Alu	SINE	chr1	15898539	15898862	-	324	-4.69	4.32651e-13	0.37	10.05	upInhPGCLC
chr1|15898862|15899161|L1MB3:L1:LINE|141|-	L1MB3	L1	LINE	chr1	15898862	15899161	-	300	-2.37	3.79916e-06	2.32	12.11	upInhPGCLC
chr1|15901904|15902228|AluSz:Alu:SINE|117|-	AluSz	Alu	SINE	chr1	15901904	15902228	-	325	-2.59	0.000209361	0.49	2.97	upInhPGCLC
chr1|15904879|15905187|AluSq2:Alu:SINE|140|-	AluSq2	Alu	SINE	chr1	15904879	15905187	-	309	-3.46	0.00103581	0.33	3.87	upInhPGCLC
chr1|15908415|15908709|AluSc:Alu:SINE|112|-	AluSc	Alu	SINE	chr1	15908415	15908709	-	295	-3.97	1.9758e-08	0.21	4.25	upInhPGCLC
chr1|15911678|15911990|AluSx:Alu:SINE|112|+	AluSx	Alu	SINE	chr1	15911678	15911990	+	313	-2.38	0.000181038	0.66	3.73	upInhPGCLC
chr1|15912230|15912306|MER5A1:hAT-Charlie:DNA|284|+	MER5A1	hAT-Charlie	DNA	chr1	15912230	15912306	+	77	-3.13	1.34133e-13	0.94	9.08	upInhPGCLC
chr1|15915228|15915496|AluJb:Alu:SINE|179|+	AluJb	Alu	SINE	chr1	15915228	15915496	+	269	-2.04	0.00128678	1.06	3.54	upInhPGCLC
chr1|15915525|15915828|AluJb:Alu:SINE|162|-	AluJb	Alu	SINE	chr1	15915525	15915828	-	304	-2.82	0.000129163	0.65	4.67	upInhPGCLC
chr1|15917400|15917687|AluSq2:Alu:SINE|101|-	AluSq2	Alu	SINE	chr1	15917400	15917687	-	288	-2.54	0.000103203	0.7	3.59	upInhPGCLC
chr1|15920052|15920360|AluSz6:Alu:SINE|94|-	AluSz6	Alu	SINE	chr1	15920052	15920360	-	309	-2.66	8.17668e-08	1.13	7.14	upInhPGCLC
chr1|15921043|15921342|AluSx:Alu:SINE|87|+	AluSx	Alu	SINE	chr1	15921043	15921342	+	300	-3.04	0.000552938	0.41	3.26	upInhPGCLC
chr1|15955821|15955874|AluJo:Alu:SINE|132|+	AluJo	Alu	SINE	chr1	15955821	15955874	+	54	-2.83	0.0018502	0.25	2.21	upInhPGCLC
chr1|15962434|15962638|MIRb:MIR:SINE|323|-	MIRb	MIR	SINE	chr1	15962434	15962638	-	205	-2.44	0.00794096	0.49	2.34	upInhPGCLC
chr1|15962803|15962975|FAM:Alu:SINE|151|+	FAM	Alu	SINE	chr1	15962803	15962975	+	173	-2.89	9.87683e-05	0.46	3.02	upInhPGCLC
chr1|15962980|15963111|AluJo:Alu:SINE|191|+	AluJo	Alu	SINE	chr1	15962980	15963111	+	132	-2.98	0.000135759	0.45	3.89	upInhPGCLC
chr1|15967695|15967930|MIR:MIR:SINE|274|-	MIR	MIR	SINE	chr1	15967695	15967930	-	236	-2.43	7.75435e-05	1.85	9.89	upInhPGCLC
chr1|15967930|15968128|MER20:hAT-Charlie:DNA|178|+	MER20	hAT-Charlie	DNA	chr1	15967930	15968128	+	199	-2.58	4.16632e-05	1.05	6.52	upInhPGCLC
chr1|16228673|16228841|MIR:MIR:SINE|261|-	MIR	MIR	SINE	chr1	16228673	16228841	-	169	-4.47	0.00379266	0.32	7.74	upInhPGCLC
chr1|16231047|16231351|AluSx1:Alu:SINE|125|+	AluSx1	Alu	SINE	chr1	16231047	16231351	+	305	-3.82	0.0022474	0.11	2.85	upInhPGCLC
chr1|16266338|16266406|FLAM_A:Alu:SINE|176|+	FLAM_A	Alu	SINE	chr1	16266338	16266406	+	69	-2.35	0.0178202	0.46	2.1	upInhPGCLC
chr1|16269388|16269521|AluSx:Alu:SINE|165|-	AluSx	Alu	SINE	chr1	16269388	16269521	-	134	-3.82	0.012228	0.11	3.19	upInhPGCLC
chr1|16275338|16275654|AluJr:Alu:SINE|193|+	AluJr	Alu	SINE	chr1	16275338	16275654	+	317	-3.73	3.40645e-05	0.4	6	upInhPGCLC
chr1|16281458|16281639|AluSx4:Alu:SINE|171|-	AluSx4	Alu	SINE	chr1	16281458	16281639	-	182	-3.4	0.00034608	0.39	4.36	upInhPGCLC
chr1|16281648|16281999|AluSz:Alu:SINE|94|-	AluSz	Alu	SINE	chr1	16281648	16281999	-	352	-2.69	0.000322252	0.51	3.08	upInhPGCLC
chr1|16286237|16286605|THE1D:ERVL-MaLR:LTR|115|-	THE1D	ERVL-MaLR	LTR	chr1	16286237	16286605	-	369	-3.54	5.11042e-08	0.79	9.13	upInhPGCLC
chr1|16288157|16288454|AluSc:Alu:SINE|94|+	AluSc	Alu	SINE	chr1	16288157	16288454	+	298	-5.03	1.91521e-05	0.24	9.51	upInhPGCLC
chr1|16290249|16290410|MLT1A:ERVL-MaLR:LTR|192|+	MLT1A	ERVL-MaLR	LTR	chr1	16290249	16290410	+	162	-3.87	1.37001e-05	0.32	4.89	upInhPGCLC
chr1|16317135|16317436|AluSx:Alu:SINE|139|+	AluSx	Alu	SINE	chr1	16317135	16317436	+	302	-3.24	5.23499e-06	0.64	5.95	upInhPGCLC
chr1|16317436|16317627|AluSx:Alu:SINE|108|+	AluSx	Alu	SINE	chr1	16317436	16317627	+	192	-3.41	0.00884073	0.12	2.31	upInhPGCLC
chr1|16321693|16321855|AluJo:Alu:SINE|216|-	AluJo	Alu	SINE	chr1	16321693	16321855	-	163	-2.54	0.00022274	0.77	5.04	upInhPGCLC
chr1|16321886|16322065|AluSq10:Alu:SINE|95|+	AluSq10	Alu	SINE	chr1	16321886	16322065	+	180	-4.71	3.37585e-05	0.24	7.65	upInhPGCLC
chr1|16322295|16322611|AluSg:Alu:SINE|82|+	AluSg	Alu	SINE	chr1	16322295	16322611	+	317	-4.46	1.08979e-05	0.18	5.7	upInhPGCLC
chr1|16323514|16323821|AluSz:Alu:SINE|88|+	AluSz	Alu	SINE	chr1	16323514	16323821	+	308	-2.06	0.00618515	0.95	3.56	upInhPGCLC
chr1|16324536|16324845|AluJo:Alu:SINE|181|+	AluJo	Alu	SINE	chr1	16324536	16324845	+	310	-2.69	0.00589146	0.52	3.74	upInhPGCLC
chr1|16329667|16329949|AluSx3:Alu:SINE|121|+	AluSx3	Alu	SINE	chr1	16329667	16329949	+	283	-3.95	0.00469282	0.11	3.2	upInhPGCLC
chr1|16341688|16341988|AluSp:Alu:SINE|83|+	AluSp	Alu	SINE	chr1	16341688	16341988	+	301	-2.15	1.72036e-06	2.63	11.07	upInhPGCLC
chr1|16341994|16342114|AluJb:Alu:SINE|176|+	AluJb	Alu	SINE	chr1	16341994	16342114	+	121	-3.82	0.0202224	0.07	2.73	upInhPGCLC
chr1|16343261|16343568|AluJb:Alu:SINE|186|+	AluJb	Alu	SINE	chr1	16343261	16343568	+	308	-2.64	0.00045302	0.79	5.32	upInhPGCLC
chr1|16349578|16349873|AluSq2:Alu:SINE|105|+	AluSq2	Alu	SINE	chr1	16349578	16349873	+	296	-2.1	0.00203203	1.42	6.57	upInhPGCLC
chr1|16368641|16368694|L2a:L2:LINE|226|-	L2a	L2	LINE	chr1	16368641	16368694	-	54	-2.89	0.00994529	0.24	2.21	upInhPGCLC
chr1|16372914|16373292|L2c:L2:LINE|307|-	L2c	L2	LINE	chr1	16372914	16373292	-	379	-2.55	0.000234561	0.69	4.53	upInhPGCLC
chr1|16376849|16376971|FLAM_A:Alu:SINE|205|-	FLAM_A	Alu	SINE	chr1	16376849	16376971	-	123	-3.28	0.00471748	0.15	2.34	upInhPGCLC
chr1|16378738|16379026|AluSx:Alu:SINE|115|-	AluSx	Alu	SINE	chr1	16378738	16379026	-	289	-4.2	0.0011609	0.37	7.17	upInhPGCLC
chr1|16382869|16383129|AluSx1:Alu:SINE|104|-	AluSx1	Alu	SINE	chr1	16382869	16383129	-	261	-3.46	3.90946e-05	0.44	5.35	upInhPGCLC
chr1|16389610|16389743|AluY:Alu:SINE|52|-	AluY	Alu	SINE	chr1	16389610	16389743	-	134	-2.03	0.000287116	2.05	8.16	upInhPGCLC
chr1|16389743|16389831|L1M5:L1:LINE|282|+	L1M5	L1	LINE	chr1	16389743	16389831	+	89	-2.37	0.00893951	0.43	2.62	upInhPGCLC
chr1|16390667|16390864|L2c:L2:LINE|271|-	L2c	L2	LINE	chr1	16390667	16390864	-	198	-2.24	0.0053782	0.47	1.73	upInhPGCLC
chr1|16394696|16394978|AluSz:Alu:SINE|128|+	AluSz	Alu	SINE	chr1	16394696	16394978	+	283	-3.39	0.0380474	0.18	2.35	upInhPGCLC
chr1|16443235|16443542|MER58B:hAT-Charlie:DNA|230|+	MER58B	hAT-Charlie	DNA	chr1	16443235	16443542	+	308	-3.37	1.14521e-09	1.07	12.05	upInhPGCLC
chr1|16463634|16463917|AluSq:Alu:SINE|131|-	AluSq	Alu	SINE	chr1	16463634	16463917	-	284	-2.66	0.0115782	0.39	2.29	upInhPGCLC
chr1|16491876|16492076|MIRb:MIR:SINE|267|+	MIRb	MIR	SINE	chr1	16491876	16492076	+	201	-4.46	5.97562e-06	0.2	6.15	upInhPGCLC
chr1|16492509|16492665|MIR:MIR:SINE|215|+	MIR	MIR	SINE	chr1	16492509	16492665	+	157	-2.7	0.00793642	0.33	2.46	upInhPGCLC
chr1|16494329|16494632|AluSx1:Alu:SINE|125|+	AluSx1	Alu	SINE	chr1	16494329	16494632	+	304	-3.02	0.000253848	0.56	4.4	upInhPGCLC
chr1|16513605|16513677|MER45B:hAT-Tip100:DNA|167|+	MER45B	hAT-Tip100	DNA	chr1	16513605	16513677	+	73	-3.57	0.000355426	0.18	3.17	upInhPGCLC
chr1|16562583|16563025|L1MC4:L1:LINE|330|+	L1MC4	L1	LINE	chr1	16562583	16563025	+	443	-2.88	1.53248e-16	5.27	39.44	upInhPGCLC
chr1|16598962|16599132|AluSx1:Alu:SINE|118|+	AluSx1	Alu	SINE	chr1	16598962	16599132	+	171	-3.37	4.64833e-05	0.28	3.16	upInhPGCLC
chr1|16601298|16601923|MLT1E3:ERVL-MaLR:LTR|244|+	MLT1E3	ERVL-MaLR	LTR	chr1	16601298	16601923	+	626	-2.82	4.92611e-07	1.45	9.45	upInhPGCLC
chr1|16602601|16602686|LTR16B2:ERVL:LTR|294|-	LTR16B2	ERVL	LTR	chr1	16602601	16602686	-	86	-4.26	7.26739e-10	0.3	6.6	upInhPGCLC
chr1|16602707|16603074|ERVL-E-int:ERVL:LTR|265|-	ERVL-E-int	ERVL	LTR	chr1	16602707	16603074	-	368	-4.61	1.74059e-07	1.02	24.74	upInhPGCLC
chr1|16605693|16605874|MLT1F-int:ERVL-MaLR:LTR|298|+	MLT1F-int	ERVL-MaLR	LTR	chr1	16605693	16605874	+	182	-3.2	5.77531e-06	0.98	9.6	upInhPGCLC
chr1|16618487|16618647|L1ME3Cz:L1:LINE|340|+	L1ME3Cz	L1	LINE	chr1	16618487	16618647	+	161	-2.33	4.10694e-08	2.59	13.53	upInhPGCLC
chr1|16619625|16619800|MIRb:MIR:SINE|270|-	MIRb	MIR	SINE	chr1	16619625	16619800	-	176	-2.52	1.25058e-07	1	5.66	upInhPGCLC
chr1|16620823|16621124|AluSc8:Alu:SINE|100|-	AluSc8	Alu	SINE	chr1	16620823	16621124	-	302	-5.07	2.6395e-14	0.56	19.25	upInhPGCLC
chr1|16622413|16622702|AluSq2:Alu:SINE|125|+	AluSq2	Alu	SINE	chr1	16622413	16622702	+	290	-3.43	0.000150639	0.34	3.38	upInhPGCLC
chr1|16622709|16622992|AluSp:Alu:SINE|67|+	AluSp	Alu	SINE	chr1	16622709	16622992	+	284	-3.01	0.0130497	0.28	2.44	upInhPGCLC
chr1|16623029|16623201|MIRb:MIR:SINE|290|-	MIRb	MIR	SINE	chr1	16623029	16623201	-	173	-2.66	0.000375772	0.46	3.24	upInhPGCLC
chr1|16634479|16634797|AluSx:Alu:SINE|107|+	AluSx	Alu	SINE	chr1	16634479	16634797	+	319	-2.9	1.82275e-09	1.54	11.85	upInhPGCLC
chr1|16635030|16635337|AluSx:Alu:SINE|117|-	AluSx	Alu	SINE	chr1	16635030	16635337	-	308	-2.4	0.00667112	0.52	2.53	upInhPGCLC
chr1|16636064|16636382|AluSx:Alu:SINE|114|+	AluSx	Alu	SINE	chr1	16636064	16636382	+	319	-4.23	1.84374e-08	0.43	7.96	upInhPGCLC
chr1|16640578|16640886|AluSq:Alu:SINE|110|+	AluSq	Alu	SINE	chr1	16640578	16640886	+	309	-2.53	1.7032e-12	4.49	27.06	upInhPGCLC
chr1|16756903|16757172|Charlie1a:hAT-Charlie:DNA|212|+	Charlie1a	hAT-Charlie	DNA	chr1	16756903	16757172	+	270	-2.66	1.21876e-10	2.78	16.68	upInhPGCLC
chr1|16894412|16894962|MER41E:ERV1:LTR|115|-	MER41E	ERV1	LTR	chr1	16894412	16894962	-	551	-2.2	0.0175702	1	4.33	upInhPGCLC
chr1|16906803|16906865|MER58D:hAT-Charlie:DNA|194|-	MER58D	hAT-Charlie	DNA	chr1	16906803	16906865	-	63	-2.05	0.0185811	0.69	2.73	upInhPGCLC
chr1|16923122|16923209|Tigger19b:TcMar-Tigger:DNA|256|+	Tigger19b	TcMar-Tigger	DNA	chr1	16923122	16923209	+	88	-3.22	0.0161227	0.16	2.19	upInhPGCLC
chr1|16932457|16932668|L2c:L2:LINE|345|-	L2c	L2	LINE	chr1	16932457	16932668	-	212	-3.47	0.000680537	0.36	4.3	upInhPGCLC
chr1|16944577|16944813|MIR:MIR:SINE|263|-	MIR	MIR	SINE	chr1	16944577	16944813	-	237	-2.26	0.0133428	0.46	2.58	upInhPGCLC
chr1|16953525|16953700|MIRb:MIR:SINE|270|+	MIRb	MIR	SINE	chr1	16953525	16953700	+	176	-2.52	1.25058e-07	1	5.66	upInhPGCLC
chr1|16992676|16992917|MIRb:MIR:SINE|326|+	MIRb	MIR	SINE	chr1	16992676	16992917	+	242	-3.24	7.61026e-07	0.82	8.3	upInhPGCLC
chr1|16992924|16993216|AluSx:Alu:SINE|144|-	AluSx	Alu	SINE	chr1	16992924	16993216	-	293	-3.57	4.08008e-06	0.94	11.74	upInhPGCLC
chr1|16993221|16993507|AluJb:Alu:SINE|129|-	AluJb	Alu	SINE	chr1	16993221	16993507	-	287	-3.84	1.13962e-09	0.97	14.97	upInhPGCLC
chr1|16994241|16994532|AluSx:Alu:SINE|96|-	AluSx	Alu	SINE	chr1	16994241	16994532	-	292	-2.8	0.00883404	0.46	3.65	upInhPGCLC
chr1|16995471|16995745|AluSz:Alu:SINE|102|-	AluSz	Alu	SINE	chr1	16995471	16995745	-	275	-2.76	0.000478618	0.51	3.99	upInhPGCLC
chr1|16995766|16995888|L2b:L2:LINE|336|+	L2b	L2	LINE	chr1	16995766	16995888	+	123	-4.82	4.69425e-16	0.24	8.65	upInhPGCLC
chr1|16997559|16997846|AluSx1:Alu:SINE|112|+	AluSx1	Alu	SINE	chr1	16997559	16997846	+	288	-3.97	0.000554179	0.16	3.98	upInhPGCLC
chr1|16999624|16999927|AluSx:Alu:SINE|142|+	AluSx	Alu	SINE	chr1	16999624	16999927	+	304	-3.29	0.000537273	0.32	3.47	upInhPGCLC
chr1|17000977|17001133|MIR:MIR:SINE|310|-	MIR	MIR	SINE	chr1	17000977	17001133	-	157	-3.44	0.0237694	0.06	2.04	upInhPGCLC
chr1|17001136|17001458|AluSq2:Alu:SINE|115|+	AluSq2	Alu	SINE	chr1	17001136	17001458	+	323	-3.41	1.31918e-05	0.4	4.1	upInhPGCLC
chr1|17003048|17003267|LTR16C:ERVL:LTR|273|+	LTR16C	ERVL	LTR	chr1	17003048	17003267	+	220	-3.37	0.044967	0.1	2.28	upInhPGCLC
chr1|17008155|17008345|AluJb:Alu:SINE|132|-	AluJb	Alu	SINE	chr1	17008155	17008345	-	191	-2.13	0.00839406	0.94	3.9	upInhPGCLC
chr1|17020255|17020439|MIR3:MIR:SINE|233|+	MIR3	MIR	SINE	chr1	17020255	17020439	+	185	-2.67	0.000492149	0.69	4.66	upInhPGCLC
chr1|17021939|17022316|MLT1M:ERVL-MaLR:LTR|270|+	MLT1M	ERVL-MaLR	LTR	chr1	17021939	17022316	+	378	-4.6	2.01821e-05	0.34	9.56	upInhPGCLC
chr1|17029725|17029919|AluJr:Alu:SINE|171|-	AluJr	Alu	SINE	chr1	17029725	17029919	-	195	-2.67	0.00241593	0.4	2.28	upInhPGCLC
chr1|17033675|17033864|MIRb:MIR:SINE|364|+	MIRb	MIR	SINE	chr1	17033675	17033864	+	190	-3.15	3.3651e-09	1.41	12.82	upInhPGCLC
chr1|17033901|17034038|MIRb:MIR:SINE|248|+	MIRb	MIR	SINE	chr1	17033901	17034038	+	138	-3.12	1.92423e-05	0.51	4.48	upInhPGCLC
chr1|17048691|17049010|AluSq2:Alu:SINE|107|-	AluSq2	Alu	SINE	chr1	17048691	17049010	-	320	-2.11	0.0079612	0.82	3.51	upInhPGCLC
chr1|17052927|17053091|MIRc:MIR:SINE|329|+	MIRc	MIR	SINE	chr1	17052927	17053091	+	165	-3.88	3.81012e-07	0.49	6.9	upInhPGCLC
chr1|17073569|17073776|L1PA16:L1:LINE|140|+	L1PA16	L1	LINE	chr1	17073569	17073776	+	208	-2.92	0.04965	0.3	2.71	upInhPGCLC
chr1|17411294|17411600|AluSx1:Alu:SINE|98|+	AluSx1	Alu	SINE	chr1	17411294	17411600	+	307	-3.2	2.31339e-08	1.04	9.33	upInhPGCLC
chr1|17413303|17413432|FLAM_A:Alu:SINE|202|+	FLAM_A	Alu	SINE	chr1	17413303	17413432	+	130	-2.28	2.21339e-09	2.77	12.86	upInhPGCLC
chr1|17413851|17413980|AluSz:Alu:SINE|116|+	AluSz	Alu	SINE	chr1	17413851	17413980	+	130	-2.52	1.98264e-10	1.93	10.82	upInhPGCLC
chr1|17414247|17414561|AluSx:Alu:SINE|131|+	AluSx	Alu	SINE	chr1	17414247	17414561	+	315	-3.74	2.14807e-11	0.99	12.98	upInhPGCLC
chr1|17415431|17415739|AluSq4:Alu:SINE|107|+	AluSq4	Alu	SINE	chr1	17415431	17415739	+	309	-2.99	2.57161e-09	1.47	11.59	upInhPGCLC
chr1|17417385|17417704|AluSx1:Alu:SINE|128|+	AluSx1	Alu	SINE	chr1	17417385	17417704	+	320	-3.74	5.30566e-08	2.12	28.5	upInhPGCLC
chr1|17418208|17418291|AluYj4:Alu:SINE|72|-	AluYj4	Alu	SINE	chr1	17418208	17418291	-	84	-3.62	5.92851e-08	0.4	5.3	upInhPGCLC
chr1|17418376|17418671|AluSc:Alu:SINE|58|+	AluSc	Alu	SINE	chr1	17418376	17418671	+	296	-3.25	1.18183e-08	1.26	11.8	upInhPGCLC
chr1|17421743|17422054|AluSp:Alu:SINE|87|+	AluSp	Alu	SINE	chr1	17421743	17422054	+	312	-2.37	9.94129e-10	9.96	50.41	upInhPGCLC
chr1|17424520|17424849|CR1-16_AMi:CR1:LINE|318|+	CR1-16_AMi	CR1	LINE	chr1	17424520	17424849	+	330	-3.38	1.59143e-24	6.57	67.71	upInhPGCLC
chr1|17428060|17428188|MIR1_Amn:MIR:SINE|291|+	MIR1_Amn	MIR	SINE	chr1	17428060	17428188	+	129	-3.82	1.45737e-07	0.2	4.2	upInhPGCLC
chr1|17430234|17430502|AluJo:Alu:SINE|153|+	AluJo	Alu	SINE	chr1	17430234	17430502	+	269	-2.06	0.00170693	1.09	3.96	upInhPGCLC
chr1|17430505|17430757|AluSx4:Alu:SINE|87|+	AluSx4	Alu	SINE	chr1	17430505	17430757	+	253	-3.86	0.00164261	0.16	3.43	upInhPGCLC
chr1|17431815|17432105|AluSq2:Alu:SINE|90|+	AluSq2	Alu	SINE	chr1	17431815	17432105	+	291	-3.22	0.000829945	0.36	3.08	upInhPGCLC
chr1|17434148|17434250|MER21B:ERVL:LTR|129|+	MER21B	ERVL	LTR	chr1	17434148	17434250	+	103	-2.45	0.000328169	0.64	3.17	upInhPGCLC
chr1|17434830|17435101|AluSg:Alu:SINE|111|+	AluSg	Alu	SINE	chr1	17434830	17435101	+	272	-2.27	1.17794e-06	4	19.97	upInhPGCLC
chr1|17436231|17436518|AluSz6:Alu:SINE|125|+	AluSz6	Alu	SINE	chr1	17436231	17436518	+	288	-4.63	5.03537e-25	2.75	70.15	upInhPGCLC
chr1|17437302|17437387|Charlie4z:hAT-Charlie:DNA|244|-	Charlie4z	hAT-Charlie	DNA	chr1	17437302	17437387	-	86	-3.2	0.00013846	0.39	3.87	upInhPGCLC
chr1|17472597|17472879|AluSz:Alu:SINE|149|-	AluSz	Alu	SINE	chr1	17472597	17472879	-	283	-5.07	7.64078e-11	0.21	8.86	upInhPGCLC
chr1|17472879|17473340|MER41A:ERV1:LTR|113|+	MER41A	ERV1	LTR	chr1	17472879	17473340	+	462	-3.56	4.30056e-07	0.64	7.29	upInhPGCLC
chr1|17496356|17496642|MER39:ERV1:LTR|243|+	MER39	ERV1	LTR	chr1	17496356	17496642	+	287	-2.53	2.90306e-05	1.98	11.78	upInhPGCLC
chr1|17570118|17571522|L2a:L2:LINE|258|-	L2a	L2	LINE	chr1	17570118	17571522	-	1405	-2.61	3.00279e-07	3.11	19.02	upInhPGCLC
chr1|17694145|17694270|Tigger3a:TcMar-Tigger:DNA|208|-	Tigger3a	TcMar-Tigger	DNA	chr1	17694145	17694270	-	126	-2.69	0.00846965	0.57	4.18	upInhPGCLC
chr1|18873292|18874076|MER21C:ERVL:LTR|222|+	MER21C	ERVL	LTR	chr1	18873292	18874076	+	785	-3.69	1.40278e-20	1.08	14.38	upInhPGCLC
chr1|18891745|18892044|AluSz:Alu:SINE|107|+	AluSz	Alu	SINE	chr1	18891745	18892044	+	300	-3.81	3.51597e-08	0.54	8.38	upInhPGCLC
chr1|18899590|18899738|MIRb:MIR:SINE|319|+	MIRb	MIR	SINE	chr1	18899590	18899738	+	149	-2.07	0.00298008	0.63	2.23	upInhPGCLC
chr1|18901062|18901120|MIRb:MIR:SINE|333|+	MIRb	MIR	SINE	chr1	18901062	18901120	+	59	-2.55	0.0150931	0.26	1.73	upInhPGCLC
chr1|19076374|19076553|MIR:MIR:SINE|294|+	MIR	MIR	SINE	chr1	19076374	19076553	+	180	-3.5	0.00133394	0.22	3.05	upInhPGCLC
chr1|19083539|19083818|AluJo:Alu:SINE|147|-	AluJo	Alu	SINE	chr1	19083539	19083818	-	280	-2.14	1.24309e-05	3.41	15.31	upInhPGCLC
chr1|19090812|19091116|AluSq2:Alu:SINE|105|+	AluSq2	Alu	SINE	chr1	19090812	19091116	+	305	-2.56	2.90145e-05	0.92	4.91	upInhPGCLC
chr1|19092683|19092728|L3b:CR1:LINE|311|+	L3b	CR1	LINE	chr1	19092683	19092728	+	46	-2.11	0.00373957	0.68	2.5	upInhPGCLC
chr1|19100138|19100326|MIRb:MIR:SINE|306|-	MIRb	MIR	SINE	chr1	19100138	19100326	-	189	-2.1	0.00185049	1.31	6.44	upInhPGCLC
chr1|19112054|19112197|MIR:MIR:SINE|312|-	MIR	MIR	SINE	chr1	19112054	19112197	-	144	-2.53	0.00267902	0.62	3.27	upInhPGCLC
chr1|19117538|19117661|AluJb:Alu:SINE|146|-	AluJb	Alu	SINE	chr1	19117538	19117661	-	124	-3.27	0.0183132	0.19	2.42	upInhPGCLC
chr1|19123837|19124023|LTR50:ERVL:LTR|169|+	LTR50	ERVL	LTR	chr1	19123837	19124023	+	187	-3.81	0.000300838	0.25	4.65	upInhPGCLC
chr1|19133668|19133796|AluJr4:Alu:SINE|152|+	AluJr4	Alu	SINE	chr1	19133668	19133796	+	129	-2.56	0.047586	0.24	1.43	upInhPGCLC
chr1|19133796|19134114|AluSz6:Alu:SINE|132|+	AluSz6	Alu	SINE	chr1	19133796	19134114	+	319	-2.8	1.20909e-05	0.83	5.58	upInhPGCLC
chr1|19165853|19165943|L2b:L2:LINE|229|+	L2b	L2	LINE	chr1	19165853	19165943	+	91	-2.53	0.00511232	0.5	2.58	upInhPGCLC
chr1|19187604|19187736|Charlie4z:hAT-Charlie:DNA|237|-	Charlie4z	hAT-Charlie	DNA	chr1	19187604	19187736	-	133	-2.89	0.000259304	0.62	4.43	upInhPGCLC
chr1|19188271|19188575|AluJb:Alu:SINE|197|+	AluJb	Alu	SINE	chr1	19188271	19188575	+	305	-2.32	8.96588e-05	0.95	4.54	upInhPGCLC
chr1|19188629|19188685|L1M5:L1:LINE|286|+	L1M5	L1	LINE	chr1	19188629	19188685	+	57	-3.03	0.0182477	0.11	1.8	upInhPGCLC
chr1|19188685|19189000|AluJr4:Alu:SINE|159|+	AluJr4	Alu	SINE	chr1	19188685	19189000	+	316	-2.69	0.00380475	0.43	2.46	upInhPGCLC
chr1|19208185|19208489|AluY:Alu:SINE|99|+	AluY	Alu	SINE	chr1	19208185	19208489	+	305	-3.35	0.000289544	0.4	4.44	upInhPGCLC
chr1|19214822|19215011|AluSx:Alu:SINE|74|+	AluSx	Alu	SINE	chr1	19214822	19215011	+	190	-3.38	0.0216769	0.17	2.89	upInhPGCLC
chr1|19215678|19215988|AluSz:Alu:SINE|129|-	AluSz	Alu	SINE	chr1	19215678	19215988	-	311	-3.63	7.98625e-21	2.36	28.99	upInhPGCLC
chr1|19216691|19216989|AluJo:Alu:SINE|128|-	AluJo	Alu	SINE	chr1	19216691	19216989	-	299	-2.58	4.11343e-05	1.08	7.07	upInhPGCLC
chr1|19217265|19217529|AluSz:Alu:SINE|106|+	AluSz	Alu	SINE	chr1	19217265	19217529	+	265	-3.21	6.90414e-15	1.93	18.5	upInhPGCLC
chr1|19222178|19222421|AluJb:Alu:SINE|144|+	AluJb	Alu	SINE	chr1	19222178	19222421	+	244	-2.77	2.70067e-10	2.12	13.29	upInhPGCLC
chr1|19227585|19227859|AluSx1:Alu:SINE|120|+	AluSx1	Alu	SINE	chr1	19227585	19227859	+	275	-3.44	1.54284e-06	1.04	11.95	upInhPGCLC
chr1|19227923|19228231|AluSp:Alu:SINE|97|+	AluSp	Alu	SINE	chr1	19227923	19228231	+	309	-3.38	3.74724e-06	0.94	10.7	upInhPGCLC
chr1|19228769|19229061|AluSz:Alu:SINE|96|+	AluSz	Alu	SINE	chr1	19228769	19229061	+	293	-2.51	3.19057e-05	1.78	11.03	upInhPGCLC
chr1|19234566|19234865|AluSg:Alu:SINE|100|+	AluSg	Alu	SINE	chr1	19234566	19234865	+	300	-4.59	3.17199e-05	0.31	7.76	upInhPGCLC
chr1|19236093|19236373|AluSq2:Alu:SINE|93|+	AluSq2	Alu	SINE	chr1	19236093	19236373	+	281	-2.85	0.000144254	0.62	4.62	upInhPGCLC
chr1|19252721|19252938|AluJo:Alu:SINE|115|-	AluJo	Alu	SINE	chr1	19252721	19252938	-	218	-4.67	2.20748e-06	0.17	6.59	upInhPGCLC
chr1|19255211|19255378|AluJb:Alu:SINE|206|+	AluJb	Alu	SINE	chr1	19255211	19255378	+	168	-2.71	0.00485048	0.39	3.12	upInhPGCLC
chr1|19258980|19259280|AluSc8:Alu:SINE|113|+	AluSc8	Alu	SINE	chr1	19258980	19259280	+	301	-4.72	2.01989e-14	2.44	65.06	upInhPGCLC
chr1|19259362|19259556|AluJo:Alu:SINE|186|+	AluJo	Alu	SINE	chr1	19259362	19259556	+	195	-3.73	8.98858e-22	1.23	17.08	upInhPGCLC
chr1|19295640|19295844|HUERS-P3-int:ERV1:LTR|212|-	HUERS-P3-int	ERV1	LTR	chr1	19295640	19295844	-	205	-2.3	0.00285015	0.61	2.54	upInhPGCLC
chr1|19295902|19296217|LTR9D:ERV1:LTR|169|-	LTR9D	ERV1	LTR	chr1	19295902	19296217	-	316	-2.08	0.00518946	1.22	5.69	upInhPGCLC
chr1|19298445|19298747|AluSx1:Alu:SINE|136|-	AluSx1	Alu	SINE	chr1	19298445	19298747	-	303	-3.82	2.95286e-07	0.48	6.55	upInhPGCLC
chr1|19300251|19300544|MLT1G3:ERVL-MaLR:LTR|274|+	MLT1G3	ERVL-MaLR	LTR	chr1	19300251	19300544	+	294	-2.2	6.07597e-05	3.83	18.76	upInhPGCLC
chr1|19303151|19303295|AluJb:Alu:SINE|201|+	AluJb	Alu	SINE	chr1	19303151	19303295	+	145	-2.67	0.000257298	0.5	3.57	upInhPGCLC
chr1|19308829|19309159|L2b:L2:LINE|311|-	L2b	L2	LINE	chr1	19308829	19309159	-	331	-2.95	0.00302123	0.43	3.76	upInhPGCLC
chr1|19309636|19309772|FLAM_C:Alu:SINE|221|+	FLAM_C	Alu	SINE	chr1	19309636	19309772	+	137	-4.46	4.07644e-07	0.13	4.92	upInhPGCLC
chr1|19328974|19329275|AluSz:Alu:SINE|120|+	AluSz	Alu	SINE	chr1	19328974	19329275	+	302	-2.34	2.1558e-08	3.45	17.94	upInhPGCLC
chr1|19332205|19332419|MIRb:MIR:SINE|299|+	MIRb	MIR	SINE	chr1	19332205	19332419	+	215	-3.86	0.0016265	0.13	3.42	upInhPGCLC
chr1|19340464|19340549|MIRc:MIR:SINE|217|-	MIRc	MIR	SINE	chr1	19340464	19340549	-	86	-2.99	0.0413397	0.12	1.82	upInhPGCLC
chr1|19340549|19340670|AluJr:Alu:SINE|99|+	AluJr	Alu	SINE	chr1	19340549	19340670	+	122	-3.27	0.021964	0.11	2.03	upInhPGCLC
chr1|19344270|19344357|MIRb:MIR:SINE|218|-	MIRb	MIR	SINE	chr1	19344270	19344357	-	88	-3.03	2.16176e-05	1	7.86	upInhPGCLC
chr1|19350980|19351277|AluSg:Alu:SINE|94|-	AluSg	Alu	SINE	chr1	19350980	19351277	-	298	-3.25	2.28646e-07	2.15	21.35	upInhPGCLC
chr1|19351288|19351588|AluJr4:Alu:SINE|170|-	AluJr4	Alu	SINE	chr1	19351288	19351588	-	301	-2.37	8.89975e-25	5.8	31.52	upInhPGCLC
chr1|19358135|19358437|AluSz:Alu:SINE|126|-	AluSz	Alu	SINE	chr1	19358135	19358437	-	303	-4.32	4.74491e-10	0.52	10.84	upInhPGCLC
chr1|19359103|19359273|L1MC4a:L1:LINE|246|+	L1MC4a	L1	LINE	chr1	19359103	19359273	+	171	-4.83	0.000404778	0.11	6.15	upInhPGCLC
chr1|19362185|19362238|AluYe5:Alu:SINE|94|-	AluYe5	Alu	SINE	chr1	19362185	19362238	-	54	-2.25	0.0226624	0.32	2.06	upInhPGCLC
chr1|19362238|19362519|AluSx1:Alu:SINE|125|-	AluSx1	Alu	SINE	chr1	19362238	19362519	-	282	-4.81	8.44719e-15	0.6	17.58	upInhPGCLC
chr1|19364204|19364289|MIR3:MIR:SINE|313|+	MIR3	MIR	SINE	chr1	19364204	19364289	+	86	-4.34	9.00915e-06	0.55	11.84	upInhPGCLC
chr1|19364332|19364834|L3:CR1:LINE|321|-	L3	CR1	LINE	chr1	19364332	19364834	-	503	-4.36	1.04888e-19	2.37	50.64	upInhPGCLC
chr1|19365548|19365860|AluSp:Alu:SINE|87|+	AluSp	Alu	SINE	chr1	19365548	19365860	+	313	-4.23	9.89879e-09	0.5	8.86	upInhPGCLC
chr1|19366164|19366283|FLAM_C:Alu:SINE|130|+	FLAM_C	Alu	SINE	chr1	19366164	19366283	+	120	-2.44	0.00143341	0.56	2.92	upInhPGCLC
chr1|19366406|19366718|AluSq:Alu:SINE|131|+	AluSq	Alu	SINE	chr1	19366406	19366718	+	313	-3.65	0.000772299	0.21	3.23	upInhPGCLC
chr1|19375727|19375886|MIRb:MIR:SINE|286|+	MIRb	MIR	SINE	chr1	19375727	19375886	+	160	-4.46	3.90481e-06	0.27	6.53	upInhPGCLC
chr1|19378015|19378248|MIRb:MIR:SINE|295|+	MIRb	MIR	SINE	chr1	19378015	19378248	+	234	-2.69	2.68439e-12	2.37	15.73	upInhPGCLC
chr1|19378820|19379049|MIRb:MIR:SINE|298|+	MIRb	MIR	SINE	chr1	19378820	19379049	+	230	-4.59	0.00611052	0.12	5.51	upInhPGCLC
chr1|19383624|19383964|L2c:L2:LINE|269|+	L2c	L2	LINE	chr1	19383624	19383964	+	341	-2.04	8.22005e-05	1.41	5.29	upInhPGCLC
chr1|19397264|19397493|MIRc:MIR:SINE|220|-	MIRc	MIR	SINE	chr1	19397264	19397493	-	230	-2.84	2.85954e-05	0.62	4.02	upInhPGCLC
chr1|19403592|19403696|L2c:L2:LINE|330|-	L2c	L2	LINE	chr1	19403592	19403696	-	105	-2.77	8.39877e-06	1.16	8.01	upInhPGCLC
chr1|19403992|19404258|AluSz:Alu:SINE|124|+	AluSz	Alu	SINE	chr1	19403992	19404258	+	267	-2.98	1.82323e-09	1.36	11.22	upInhPGCLC
chr1|19404261|19404564|AluSz:Alu:SINE|139|+	AluSz	Alu	SINE	chr1	19404261	19404564	+	304	-4.02	2.18258e-09	0.32	5.23	upInhPGCLC
chr1|19406581|19406774|MIRb:MIR:SINE|222|+	MIRb	MIR	SINE	chr1	19406581	19406774	+	194	-3.82	0.00186372	0.19	3.68	upInhPGCLC
chr1|19408052|19408108|X6B_LINE:CR1:LINE|268|-	X6B_LINE	CR1	LINE	chr1	19408052	19408108	-	57	-3.91	0.00881815	0.08	2.99	upInhPGCLC
chr1|19408282|19408471|MIRb:MIR:SINE|258|-	MIRb	MIR	SINE	chr1	19408282	19408471	-	190	-3.21	0.000299129	0.27	2.42	upInhPGCLC
chr1|19416624|19416888|AluJr:Alu:SINE|125|+	AluJr	Alu	SINE	chr1	19416624	19416888	+	265	-2.91	1.75436e-06	0.64	3.99	upInhPGCLC
chr1|19417855|19418165|AluSx1:Alu:SINE|129|+	AluSx1	Alu	SINE	chr1	19417855	19418165	+	311	-5.38	0.00114201	0.18	10.67	upInhPGCLC
chr1|19424615|19424751|MIR3:MIR:SINE|279|+	MIR3	MIR	SINE	chr1	19424615	19424751	+	137	-2.61	0.000494149	0.81	4.62	upInhPGCLC
chr1|19424863|19424978|L2b:L2:LINE|314|-	L2b	L2	LINE	chr1	19424863	19424978	-	116	-3.14	0.0139421	0.28	2.74	upInhPGCLC
chr1|19426345|19426596|MLT1G1:ERVL-MaLR:LTR|264|+	MLT1G1	ERVL-MaLR	LTR	chr1	19426345	19426596	+	252	-3.49	0.00162691	0.24	2.85	upInhPGCLC
chr1|19429150|19429312|Tigger15a:TcMar-Tigger:DNA|239|-	Tigger15a	TcMar-Tigger	DNA	chr1	19429150	19429312	-	163	-2.45	0.00433881	0.47	2.2	upInhPGCLC
chr1|19431802|19432072|AluJr:Alu:SINE|144|+	AluJr	Alu	SINE	chr1	19431802	19432072	+	271	-4.78	0.00557152	0.16	6.5	upInhPGCLC
chr1|19432594|19432789|MIRb:MIR:SINE|298|-	MIRb	MIR	SINE	chr1	19432594	19432789	-	196	-2.92	0.0145754	0.23	2.4	upInhPGCLC
chr1|19434417|19434583|FLAM_C:Alu:SINE|208|+	FLAM_C	Alu	SINE	chr1	19434417	19434583	+	167	-2.55	0.00137253	0.88	5.82	upInhPGCLC
chr1|19434654|19434905|AluJb:Alu:SINE|123|+	AluJb	Alu	SINE	chr1	19434654	19434905	+	252	-4.84	1.63219e-08	0.71	21.28	upInhPGCLC
chr1|19435918|19436078|MIR:MIR:SINE|283|+	MIR	MIR	SINE	chr1	19435918	19436078	+	161	-4.37	1.2848e-05	0.17	5.12	upInhPGCLC
chr1|19445639|19445886|L1MB8:L1:LINE|213|+	L1MB8	L1	LINE	chr1	19445639	19445886	+	248	-3.3	3.20645e-08	1.1	11.14	upInhPGCLC
chr1|19449858|19450173|AluJb:Alu:SINE|165|+	AluJb	Alu	SINE	chr1	19449858	19450173	+	316	-2.76	1.98936e-06	0.89	5.44	upInhPGCLC
chr1|19453249|19453560|AluSx:Alu:SINE|112|-	AluSx	Alu	SINE	chr1	19453249	19453560	-	312	-2.36	0.00525652	0.78	3.77	upInhPGCLC
chr1|19458338|19458655|AluSq:Alu:SINE|85|-	AluSq	Alu	SINE	chr1	19458338	19458655	-	318	-2.29	0.00713901	0.71	3.62	upInhPGCLC
chr1|19460715|19460789|Tigger7:TcMar-Tigger:DNA|176|+	Tigger7	TcMar-Tigger	DNA	chr1	19460715	19460789	+	75	-3.7	0.00769826	0.18	3.48	upInhPGCLC
chr1|19461728|19461970|MIRb:MIR:SINE|317|+	MIRb	MIR	SINE	chr1	19461728	19461970	+	243	-3.53	1.71726e-06	0.48	6.02	upInhPGCLC
chr1|19466584|19466702|MIRc:MIR:SINE|281|-	MIRc	MIR	SINE	chr1	19466584	19466702	-	119	-2.66	2.84209e-05	0.47	3.31	upInhPGCLC
chr1|19466707|19466876|MER113B:hAT-Charlie:DNA|260|+	MER113B	hAT-Charlie	DNA	chr1	19466707	19466876	+	170	-2.14	0.00142533	1.35	6.49	upInhPGCLC
chr1|19466901|19467174|AluJr:Alu:SINE|165|-	AluJr	Alu	SINE	chr1	19466901	19467174	-	274	-2.84	2.96776e-06	1.65	12.09	upInhPGCLC
chr1|19469234|19469470|MER113:hAT-Charlie:DNA|212|+	MER113	hAT-Charlie	DNA	chr1	19469234	19469470	+	237	-4.13	1.25688e-17	2.8	50.83	upInhPGCLC
chr1|19470968|19471195|MER44D:TcMar-Tigger:DNA|119|-	MER44D	TcMar-Tigger	DNA	chr1	19470968	19471195	-	228	-2.66	0.00847159	0.32	2.05	upInhPGCLC
chr1|19472709|19473016|AluY:Alu:SINE|68|-	AluY	Alu	SINE	chr1	19472709	19473016	-	308	-2.58	0.0295581	0.53	3.19	upInhPGCLC
chr1|19476227|19476416|AluJo:Alu:SINE|170|+	AluJo	Alu	SINE	chr1	19476227	19476416	+	190	-2.53	3.6083e-10	2.46	14.39	upInhPGCLC
chr1|19477755|19477882|FLAM_A:Alu:SINE|150|-	FLAM_A	Alu	SINE	chr1	19477755	19477882	-	128	-3.03	0.0197107	0.14	1.71	upInhPGCLC
chr1|19478927|19479230|AluSx3:Alu:SINE|135|+	AluSx3	Alu	SINE	chr1	19478927	19479230	+	304	-4.92	6.87939e-11	0.19	7.8	upInhPGCLC
chr1|19480488|19480600|L2b:L2:LINE|240|-	L2b	L2	LINE	chr1	19480488	19480600	-	113	-3.72	0.000734254	0.14	3.12	upInhPGCLC
chr1|19480847|19480972|MIRb:MIR:SINE|215|+	MIRb	MIR	SINE	chr1	19480847	19480972	+	126	-4.69	4.66942e-06	0.11	5.55	upInhPGCLC
chr1|19480963|19481070|MIR:MIR:SINE|274|-	MIR	MIR	SINE	chr1	19480963	19481070	-	108	-4.22	3.49716e-06	0.17	4.65	upInhPGCLC
chr1|19481413|19481541|MIRb:MIR:SINE|252|+	MIRb	MIR	SINE	chr1	19481413	19481541	+	129	-3.86	1.24212e-09	0.55	8.68	upInhPGCLC
chr1|19483291|19483510|MIRb:MIR:SINE|239|+	MIRb	MIR	SINE	chr1	19483291	19483510	+	220	-2.39	4.29889e-06	1.94	9.78	upInhPGCLC
chr1|19486295|19486580|AluSc:Alu:SINE|60|+	AluSc	Alu	SINE	chr1	19486295	19486580	+	286	-3.59	0.00409517	0.15	2.75	upInhPGCLC
chr1|19598627|19598857|MIRb:MIR:SINE|271|+	MIRb	MIR	SINE	chr1	19598627	19598857	+	231	-2.69	0.0124437	0.27	2.29	upInhPGCLC
chr1|19602910|19602991|L3:CR1:LINE|370|+	L3	CR1	LINE	chr1	19602910	19602991	+	82	-2.02	5.00862e-06	2.29	9.61	upInhPGCLC
chr1|19604936|19605034|MIRb:MIR:SINE|174|-	MIRb	MIR	SINE	chr1	19604936	19605034	-	99	-2.44	1.15406e-05	1.48	8.96	upInhPGCLC
chr1|19615911|19616215|AluSx:Alu:SINE|89|-	AluSx	Alu	SINE	chr1	19615911	19616215	-	305	-3.71	4.91921e-05	0.36	4.69	upInhPGCLC
chr1|19649150|19649293|MIR:MIR:SINE|273|+	MIR	MIR	SINE	chr1	19649150	19649293	+	144	-3.81	0.000316826	0.28	5.15	upInhPGCLC
chr1|19738958|19739153|MLT1J:ERVL-MaLR:LTR|244|+	MLT1J	ERVL-MaLR	LTR	chr1	19738958	19739153	+	196	-2.73	0.0228654	0.34	2.64	upInhPGCLC
chr1|19886688|19886884|MER5A:hAT-Charlie:DNA|168|-	MER5A	hAT-Charlie	DNA	chr1	19886688	19886884	-	197	-2.75	0.00586746	0.29	1.83	upInhPGCLC
chr1|19889209|19889283|L3:CR1:LINE|319|-	L3	CR1	LINE	chr1	19889209	19889283	-	75	-2.19	0.00471131	0.76	3.31	upInhPGCLC
chr1|19900904|19901209|AluSq:Alu:SINE|80|-	AluSq	Alu	SINE	chr1	19900904	19901209	-	306	-2.51	8.08403e-07	1.48	7.9	upInhPGCLC
chr1|19901209|19901408|L1ME4b:L1:LINE|302|-	L1ME4b	L1	LINE	chr1	19901209	19901408	-	200	-2.72	4.99841e-13	4.25	28.33	upInhPGCLC
chr1|19905962|19906098|MER3:hAT-Charlie:DNA|235|+	MER3	hAT-Charlie	DNA	chr1	19905962	19906098	+	137	-2.11	0.00180504	0.92	4.47	upInhPGCLC
chr1|19911388|19911687|AluSg:Alu:SINE|90|-	AluSg	Alu	SINE	chr1	19911388	19911687	-	300	-3.68	4.42174e-09	0.69	8.56	upInhPGCLC
chr1|20634237|20634386|MIRb:MIR:SINE|252|-	MIRb	MIR	SINE	chr1	20634237	20634386	-	150	-2.52	0.00027067	0.65	3.5	upInhPGCLC
chr1|20634563|20634779|MLT2D:ERVL:LTR|238|-	MLT2D	ERVL	LTR	chr1	20634563	20634779	-	217	-4.39	3.21326e-09	0.24	6.66	upInhPGCLC
chr1|20634806|20634947|MIR3:MIR:SINE|266|-	MIR3	MIR	SINE	chr1	20634806	20634947	-	142	-4.54	0.000101778	0.3	8.31	upInhPGCLC
chr1|20640461|20640648|L2b:L2:LINE|293|-	L2b	L2	LINE	chr1	20640461	20640648	-	188	-3.28	0.0352867	0.12	1.99	upInhPGCLC
chr1|20642210|20642667|LTR45C:ERV1:LTR|146|-	LTR45C	ERV1	LTR	chr1	20642210	20642667	-	458	-2.94	2.95363e-06	1	7.83	upInhPGCLC
chr1|20643038|20643270|MLT1M:ERVL-MaLR:LTR|261|-	MLT1M	ERVL-MaLR	LTR	chr1	20643038	20643270	-	233	-4.32	0.000190223	0.07	3.95	upInhPGCLC
chr1|20644310|20644390|L2a:L2:LINE|317|+	L2a	L2	LINE	chr1	20644310	20644390	+	81	-3.25	1.54671e-09	0.73	7.67	upInhPGCLC
chr1|20645991|20646325|AluJr:Alu:SINE|144|+	AluJr	Alu	SINE	chr1	20645991	20646325	+	335	-4.53	2.89123e-06	0.18	5.66	upInhPGCLC
chr1|20649482|20649786|AluSz6:Alu:SINE|122|+	AluSz6	Alu	SINE	chr1	20649482	20649786	+	305	-3.3	0.00789767	0.19	2.45	upInhPGCLC
chr1|20651801|20652124|AluY:Alu:SINE|91|-	AluY	Alu	SINE	chr1	20651801	20652124	-	324	-5.44	1.71096e-50	23.7	1028.19	upInhPGCLC
chr1|20655197|20655310|AluJr:Alu:SINE|124|-	AluJr	Alu	SINE	chr1	20655197	20655310	-	114	-3.17	0.000607874	0.38	3.73	upInhPGCLC
chr1|20657045|20657626|L2a:L2:LINE|297|-	L2a	L2	LINE	chr1	20657045	20657626	-	582	-2.61	1.03898e-05	1.09	7.83	upInhPGCLC
chr1|20657883|20658084|MER20:hAT-Charlie:DNA|192|+	MER20	hAT-Charlie	DNA	chr1	20657883	20658084	+	202	-2.55	1.79683e-05	0.77	5.04	upInhPGCLC
chr1|20702073|20702222|MIRb:MIR:SINE|292|-	MIRb	MIR	SINE	chr1	20702073	20702222	-	150	-2.33	0.00499674	1.22	6.91	upInhPGCLC
chr1|20743381|20743690|AluSc8:Alu:SINE|126|+	AluSc8	Alu	SINE	chr1	20743381	20743690	+	310	-4.53	3.25814e-32	10.02	233.19	upInhPGCLC
chr1|20743785|20744071|AluSx:Alu:SINE|94|+	AluSx	Alu	SINE	chr1	20743785	20744071	+	287	-4.36	2.46509e-17	1.99	41.63	upInhPGCLC
chr1|20753241|20753722|Charlie1a:hAT-Charlie:DNA|210|+	Charlie1a	hAT-Charlie	DNA	chr1	20753241	20753722	+	482	-2.03	0.00136916	1.2	4.27	upInhPGCLC
chr1|20756435|20756577|AluJb:Alu:SINE|190|+	AluJb	Alu	SINE	chr1	20756435	20756577	+	143	-2.42	0.0012055	0.67	3.19	upInhPGCLC
chr1|20756600|20756708|Charlie1a:hAT-Charlie:DNA|144|+	Charlie1a	hAT-Charlie	DNA	chr1	20756600	20756708	+	109	-3.16	0.000327352	0.29	2.86	upInhPGCLC
chr1|20756708|20757007|AluSx:Alu:SINE|141|-	AluSx	Alu	SINE	chr1	20756708	20757007	-	300	-2.4	0.000547668	0.95	4.39	upInhPGCLC
chr1|20758976|20759112|L1MC5a:L1:LINE|169|+	L1MC5a	L1	LINE	chr1	20758976	20759112	+	137	-3.45	0.00307339	0.3	4.12	upInhPGCLC
chr1|20759118|20759419|AluSp:Alu:SINE|103|+	AluSp	Alu	SINE	chr1	20759118	20759419	+	302	-2.63	0.00215785	0.42	2.48	upInhPGCLC
chr1|20760258|20760554|AluJr:Alu:SINE|209|+	AluJr	Alu	SINE	chr1	20760258	20760554	+	297	-3.68	4.39213e-10	0.47	6.14	upInhPGCLC
chr1|20875632|20875903|AluJr:Alu:SINE|210|+	AluJr	Alu	SINE	chr1	20875632	20875903	+	272	-2.01	0.00477234	1.52	6.46	upInhPGCLC
chr1|20875939|20876249|AluJo:Alu:SINE|158|+	AluJo	Alu	SINE	chr1	20875939	20876249	+	311	-4.41	9.05085e-09	0.29	7.32	upInhPGCLC
chr1|20881504|20881793|AluJb:Alu:SINE|173|+	AluJb	Alu	SINE	chr1	20881504	20881793	+	290	-3.27	0.00125085	0.32	3.14	upInhPGCLC
chr1|20918701|20918843|FLAM_A:Alu:SINE|183|-	FLAM_A	Alu	SINE	chr1	20918701	20918843	-	143	-2.09	0.0173591	0.38	1.4	upInhPGCLC
chr1|20931644|20931940|AluSc:Alu:SINE|105|+	AluSc	Alu	SINE	chr1	20931644	20931940	+	297	-2.69	1.30607e-07	1.23	6.81	upInhPGCLC
chr1|20944750|20945009|AluJb:Alu:SINE|174|+	AluJb	Alu	SINE	chr1	20944750	20945009	+	260	-2.55	1.44269e-08	4.1	24.76	upInhPGCLC
chr1|20945213|20945459|L1ME4a:L1:LINE|246|+	L1ME4a	L1	LINE	chr1	20945213	20945459	+	247	-2.28	0.0116198	0.47	2.13	upInhPGCLC
chr1|20984162|20984465|AluSx1:Alu:SINE|106|-	AluSx1	Alu	SINE	chr1	20984162	20984465	-	304	-2.6	1.47655e-07	2.33	13.69	upInhPGCLC
chr1|20989583|20989894|Tigger1:TcMar-Tigger:DNA|139|+	Tigger1	TcMar-Tigger	DNA	chr1	20989583	20989894	+	312	-2.12	0.00244462	0.66	2.63	upInhPGCLC
chr1|20991221|20991285|MER3:hAT-Charlie:DNA|245|-	MER3	hAT-Charlie	DNA	chr1	20991221	20991285	-	65	-2.32	0.00349948	0.41	1.82	upInhPGCLC
chr1|21009178|21009480|AluJo:Alu:SINE|189|-	AluJo	Alu	SINE	chr1	21009178	21009480	-	303	-2.28	0.000734569	0.79	3.87	upInhPGCLC
chr1|21016675|21016993|AluSx:Alu:SINE|123|+	AluSx	Alu	SINE	chr1	21016675	21016993	+	319	-2.7	0.000375343	0.48	3.42	upInhPGCLC
chr1|21020206|21020491|AluJr:Alu:SINE|193|+	AluJr	Alu	SINE	chr1	21020206	21020491	+	286	-3.17	3.2629e-06	1.46	13.89	upInhPGCLC
chr1|21058206|21058436|MER102c:hAT-Charlie:DNA|321|-	MER102c	hAT-Charlie	DNA	chr1	21058206	21058436	-	231	-2.57	0.000154336	0.94	5.73	upInhPGCLC
chr1|21077424|21077598|L1MA4A:L1:LINE|178|+	L1MA4A	L1	LINE	chr1	21077424	21077598	+	175	-4.38	0.00115354	0.19	5.93	upInhPGCLC
chr1|21084179|21084566|THE1D:ERVL-MaLR:LTR|141|-	THE1D	ERVL-MaLR	LTR	chr1	21084179	21084566	-	388	-3.12	0.00260115	0.47	4.03	upInhPGCLC
chr1|21086661|21086965|AluSz:Alu:SINE|105|+	AluSz	Alu	SINE	chr1	21086661	21086965	+	305	-3.13	0.00730681	0.22	2.27	upInhPGCLC
chr1|21095361|21095612|AluJo:Alu:SINE|175|-	AluJo	Alu	SINE	chr1	21095361	21095612	-	252	-2.75	0.0320073	0.26	1.96	upInhPGCLC
chr1|21105451|21105530|L1PA15:L1:LINE|108|+	L1PA15	L1	LINE	chr1	21105451	21105530	+	80	-2.72	0.0174338	0.3	1.96	upInhPGCLC
chr1|21105640|21105762|L2c:L2:LINE|410|-	L2c	L2	LINE	chr1	21105640	21105762	-	123	-2.48	0.0164083	0.46	2.49	upInhPGCLC
chr1|21113012|21113166|FRAM:Alu:SINE|162|+	FRAM	Alu	SINE	chr1	21113012	21113166	+	155	-2.22	0.00627693	0.65	3.04	upInhPGCLC
chr1|21121493|21121790|AluSx:Alu:SINE|81|+	AluSx	Alu	SINE	chr1	21121493	21121790	+	298	-3.48	0.00867634	0.24	3.29	upInhPGCLC
chr1|21125436|21125731|AluSx1:Alu:SINE|115|+	AluSx1	Alu	SINE	chr1	21125436	21125731	+	296	-3.98	6.98525e-11	0.73	10.93	upInhPGCLC
chr1|21126410|21126669|AluJr:Alu:SINE|185|+	AluJr	Alu	SINE	chr1	21126410	21126669	+	260	-3.21	0.000436911	0.36	3.64	upInhPGCLC
chr1|21128226|21128525|AluSq2:Alu:SINE|107|+	AluSq2	Alu	SINE	chr1	21128226	21128525	+	300	-2.26	0.000522106	1.79	9.27	upInhPGCLC
chr1|21142094|21142188|FLAM_C:Alu:SINE|188|+	FLAM_C	Alu	SINE	chr1	21142094	21142188	+	95	-2.09	9.03595e-06	1.9	7.99	upInhPGCLC
chr1|21142217|21142506|AluJb:Alu:SINE|170|+	AluJb	Alu	SINE	chr1	21142217	21142506	+	290	-2.14	0.000125576	1.59	7.29	upInhPGCLC
chr1|21155845|21156154|AluSq2:Alu:SINE|110|+	AluSq2	Alu	SINE	chr1	21155845	21156154	+	310	-2.8	0.000654658	0.8	5.22	upInhPGCLC
chr1|21158618|21158696|AluSc8:Alu:SINE|282|+	AluSc8	Alu	SINE	chr1	21158618	21158696	+	79	-2.17	0.00409835	1.13	4.82	upInhPGCLC
chr1|21159150|21159455|AluJr:Alu:SINE|161|+	AluJr	Alu	SINE	chr1	21159150	21159455	+	306	-2.95	6.34841e-09	1.19	10.14	upInhPGCLC
chr1|21159689|21159823|AluJr4:Alu:SINE|187|+	AluJr4	Alu	SINE	chr1	21159689	21159823	+	135	-3.16	1.9527e-06	0.5	4.98	upInhPGCLC
chr1|21159825|21160123|AluSq2:Alu:SINE|104|+	AluSq2	Alu	SINE	chr1	21159825	21160123	+	299	-2.52	1.15109e-08	2.44	14.5	upInhPGCLC
chr1|21160903|21161178|AluSz:Alu:SINE|138|+	AluSz	Alu	SINE	chr1	21160903	21161178	+	276	-3.63	1.0712e-08	0.7	8.48	upInhPGCLC
chr1|21161222|21161529|AluSq2:Alu:SINE|94|+	AluSq2	Alu	SINE	chr1	21161222	21161529	+	308	-4	3.98341e-06	0.43	7.31	upInhPGCLC
chr1|21161681|21161983|AluSq2:Alu:SINE|76|+	AluSq2	Alu	SINE	chr1	21161681	21161983	+	303	-3.17	0.00031057	0.78	7.01	upInhPGCLC
chr1|21162213|21162464|AluSx1:Alu:SINE|136|+	AluSx1	Alu	SINE	chr1	21162213	21162464	+	252	-3.08	0.000116355	0.64	5.11	upInhPGCLC
chr1|21170710|21171004|AluSz6:Alu:SINE|150|+	AluSz6	Alu	SINE	chr1	21170710	21171004	+	295	-3.35	1.48558e-05	1.84	19.7	upInhPGCLC
chr1|21218585|21218890|AluSx1:Alu:SINE|88|-	AluSx1	Alu	SINE	chr1	21218585	21218890	-	306	-5.45	6.54768e-66	1.75	77.93	upInhPGCLC
chr1|21221992|21222440|L2a:L2:LINE|302|+	L2a	L2	LINE	chr1	21221992	21222440	+	449	-3.82	0.0125601	0.24	4.32	upInhPGCLC
chr1|21226722|21227023|AluSx1:Alu:SINE|113|-	AluSx1	Alu	SINE	chr1	21226722	21227023	-	302	-4.18	0.0264599	0.14	4.07	upInhPGCLC
chr1|21231347|21231641|AluSx1:Alu:SINE|122|-	AluSx1	Alu	SINE	chr1	21231347	21231641	-	295	-3.32	0.000263069	0.61	6.59	upInhPGCLC
chr1|21232288|21232591|AluJr:Alu:SINE|162|-	AluJr	Alu	SINE	chr1	21232288	21232591	-	304	-3.05	0.00150032	0.32	3.23	upInhPGCLC
chr1|21237563|21237769|MIRb:MIR:SINE|340|-	MIRb	MIR	SINE	chr1	21237563	21237769	-	207	-2.93	0.000368629	0.38	2.59	upInhPGCLC
chr1|21241423|21241724|AluSx:Alu:SINE|136|-	AluSx	Alu	SINE	chr1	21241423	21241724	-	302	-3.04	3.02957e-06	0.69	5.87	upInhPGCLC
chr1|21241724|21241785|MIR:MIR:SINE|225|-	MIR	MIR	SINE	chr1	21241724	21241785	-	62	-3.29	0.00736403	0.24	2.75	upInhPGCLC
chr1|21243074|21243220|MIRb:MIR:SINE|248|+	MIRb	MIR	SINE	chr1	21243074	21243220	+	147	-2.9	0.0188344	0.2	2.26	upInhPGCLC
chr1|21247615|21247759|MIRb:MIR:SINE|340|-	MIRb	MIR	SINE	chr1	21247615	21247759	-	145	-3.71	3.376e-05	0.23	4.02	upInhPGCLC
chr1|21259277|21259540|AluJr:Alu:SINE|160|-	AluJr	Alu	SINE	chr1	21259277	21259540	-	264	-2.48	1.01992e-10	2.6	15.03	upInhPGCLC
chr1|21259562|21259620|OldhAT1:hAT-Ac:DNA|281|-	OldhAT1	hAT-Ac	DNA	chr1	21259562	21259620	-	59	-4.22	1.05655e-12	0.3	6.12	upInhPGCLC
chr1|21267256|21267629|THE1B:ERVL-MaLR:LTR|108|-	THE1B	ERVL-MaLR	LTR	chr1	21267256	21267629	-	374	-3.1	0.00543223	0.37	3.34	upInhPGCLC
chr1|21269613|21269851|MIRb:MIR:SINE|296|-	MIRb	MIR	SINE	chr1	21269613	21269851	-	239	-3.74	0.00078809	0.24	4.27	upInhPGCLC
chr1|21272056|21272291|MIRb:MIR:SINE|279|-	MIRb	MIR	SINE	chr1	21272056	21272291	-	236	-3.27	0.025722	0.13	2.02	upInhPGCLC
chr1|21274052|21274287|MIRb:MIR:SINE|303|-	MIRb	MIR	SINE	chr1	21274052	21274287	-	236	-3.87	0.00237949	0.13	3.2	upInhPGCLC
chr1|21282934|21283244|AluSc8:Alu:SINE|77|-	AluSc8	Alu	SINE	chr1	21282934	21283244	-	311	-2.65	0.00931196	0.47	3.08	upInhPGCLC
chr1|21285543|21285709|AluJr:Alu:SINE|132|+	AluJr	Alu	SINE	chr1	21285543	21285709	+	167	-3.52	2.12059e-06	0.38	4.44	upInhPGCLC
chr1|21286358|21286577|MIRc:MIR:SINE|324|-	MIRc	MIR	SINE	chr1	21286358	21286577	-	220	-2.75	3.18867e-05	0.81	4.88	upInhPGCLC
chr1|21288753|21288963|MIRb:MIR:SINE|261|+	MIRb	MIR	SINE	chr1	21288753	21288963	+	211	-2.46	0.0039873	0.38	1.79	upInhPGCLC
chr1|21291446|21291539|L2c:L2:LINE|289|+	L2c	L2	LINE	chr1	21291446	21291539	+	94	-3.44	0.0421991	0.08	2.26	upInhPGCLC
chr1|21291539|21291837|AluSz:Alu:SINE|124|+	AluSz	Alu	SINE	chr1	21291539	21291837	+	299	-2.96	0.000819056	0.53	4.4	upInhPGCLC
chr1|21306325|21306632|AluSq2:Alu:SINE|68|-	AluSq2	Alu	SINE	chr1	21306325	21306632	-	308	-2.58	0.0260888	0.45	2.67	upInhPGCLC
chr1|21329434|21329646|MIRb:MIR:SINE|287|+	MIRb	MIR	SINE	chr1	21329434	21329646	+	213	-2.36	0.0032976	0.53	2.59	upInhPGCLC
chr1|21347803|21347971|MIRc:MIR:SINE|283|+	MIRc	MIR	SINE	chr1	21347803	21347971	+	169	-2.75	0.0427804	0.17	1.99	upInhPGCLC
chr1|21385972|21386259|AluY:Alu:SINE|80|-	AluY	Alu	SINE	chr1	21385972	21386259	-	288	-2.66	5.40941e-07	0.78	5.2	upInhPGCLC
chr1|21423262|21423704|L1MC4:L1:LINE|336|+	L1MC4	L1	LINE	chr1	21423262	21423704	+	443	-2.96	9.82164e-15	6.96	53.77	upInhPGCLC
chr1|21445326|21445374|L2a:L2:LINE|271|+	L2a	L2	LINE	chr1	21445326	21445374	+	49	-2.47	0.00902641	0.36	2.18	upInhPGCLC
chr1|21448564|21448951|L1MCa:L1:LINE|284|-	L1MCa	L1	LINE	chr1	21448564	21448951	-	388	-2.33	5.7896e-05	1.28	7.1	upInhPGCLC
chr1|21453382|21453605|ERVL-E-int:ERVL:LTR|362|+	ERVL-E-int	ERVL	LTR	chr1	21453382	21453605	+	224	-3.71	0.00554986	0.1	2.53	upInhPGCLC
chr1|21453622|21453988|ERVL-E-int:ERVL:LTR|263|+	ERVL-E-int	ERVL	LTR	chr1	21453622	21453988	+	367	-3.49	1.75151e-05	1.27	14	upInhPGCLC
chr1|21454010|21454095|LTR16B2:ERVL:LTR|271|+	LTR16B2	ERVL	LTR	chr1	21454010	21454095	+	86	-3.17	3.39582e-06	0.63	5.58	upInhPGCLC
chr1|21454775|21455400|MLT1E3:ERVL-MaLR:LTR|237|-	MLT1E3	ERVL-MaLR	LTR	chr1	21454775	21455400	-	626	-2.66	2.72775e-05	1.61	10.32	upInhPGCLC
chr1|21465175|21465265|MIR:MIR:SINE|278|+	MIR	MIR	SINE	chr1	21465175	21465265	+	91	-2.25	4.07457e-06	1.49	7.72	upInhPGCLC
chr1|21467011|21467100|MIRc:MIR:SINE|251|+	MIRc	MIR	SINE	chr1	21467011	21467100	+	90	-2.74	4.22096e-12	3.2	22.29	upInhPGCLC
chr1|21475186|21477575|L1P2:L1:LINE|63|-	L1P2	L1	LINE	chr1	21475186	21477575	-	2390	-2.11	4.7149e-10	8.95	37.23	upInhPGCLC
chr1|21512256|21512397|MIRb:MIR:SINE|266|+	MIRb	MIR	SINE	chr1	21512256	21512397	+	142	-2.32	0.000692195	0.82	3.93	upInhPGCLC
chr1|21512545|21512638|MIR3:MIR:SINE|237|+	MIR3	MIR	SINE	chr1	21512545	21512638	+	94	-3.85	8.87875e-12	1.63	25.21	upInhPGCLC
chr1|21513132|21513292|MIR3:MIR:SINE|269|-	MIR3	MIR	SINE	chr1	21513132	21513292	-	161	-5.59	0.00169262	0.06	8.94	upInhPGCLC
chr1|21513307|21513377|L1ME3C:L1:LINE|224|-	L1ME3C	L1	LINE	chr1	21513307	21513377	-	71	-4.45	1.25638e-06	0.09	4.4	upInhPGCLC
chr1|21513408|21513532|MIRc:MIR:SINE|236|+	MIRc	MIR	SINE	chr1	21513408	21513532	+	125	-3.64	1.158e-10	0.88	10.58	upInhPGCLC
chr1|21513712|21513971|MER102c:hAT-Charlie:DNA|241|+	MER102c	hAT-Charlie	DNA	chr1	21513712	21513971	+	260	-6.16	2.42899e-27	0.36	29.04	upInhPGCLC
chr1|21514782|21514891|MIRb:MIR:SINE|213|-	MIRb	MIR	SINE	chr1	21514782	21514891	-	110	-3.62	3.90422e-05	0.33	4.99	upInhPGCLC
chr1|21515873|21516179|AluJo:Alu:SINE|128|-	AluJo	Alu	SINE	chr1	21515873	21516179	-	307	-3.51	1.19901e-23	4.37	51.12	upInhPGCLC
chr1|21517222|21517393|MIRb:MIR:SINE|288|-	MIRb	MIR	SINE	chr1	21517222	21517393	-	172	-3.93	0.000707677	0.43	7.12	upInhPGCLC
chr1|21517637|21517719|MIRb:MIR:SINE|207|+	MIRb	MIR	SINE	chr1	21517637	21517719	+	83	-2.9	2.6028e-05	0.58	4.83	upInhPGCLC
chr1|21520114|21520430|AluJo:Alu:SINE|146|-	AluJo	Alu	SINE	chr1	21520114	21520430	-	317	-3.83	1.08383e-05	0.18	3.42	upInhPGCLC
chr1|21520455|21520748|AluSc8:Alu:SINE|85|-	AluSc8	Alu	SINE	chr1	21520455	21520748	-	294	-3.03	1.43677e-12	1.32	11.59	upInhPGCLC
chr1|21520754|21520931|MIRb:MIR:SINE|339|-	MIRb	MIR	SINE	chr1	21520754	21520931	-	178	-2.65	8.40156e-06	0.85	5.66	upInhPGCLC
chr1|21521191|21521461|AluSx1:Alu:SINE|78|-	AluSx1	Alu	SINE	chr1	21521191	21521461	-	271	-4.76	0.00305486	0.08	5.51	upInhPGCLC
chr1|21522072|21522373|AluY:Alu:SINE|63|-	AluY	Alu	SINE	chr1	21522072	21522373	-	302	-2.15	0.00603549	1.63	7.92	upInhPGCLC
chr1|21526461|21526755|L1M5:L1:LINE|279|-	L1M5	L1	LINE	chr1	21526461	21526755	-	295	-2.79	4.3171e-08	2.29	16.66	upInhPGCLC
chr1|21527549|21527848|AluSx1:Alu:SINE|157|-	AluSx1	Alu	SINE	chr1	21527549	21527848	-	300	-3.2	3.6715e-10	1.45	12.78	upInhPGCLC
chr1|21527848|21527923|L1MEh:L1:LINE|213|-	L1MEh	L1	LINE	chr1	21527848	21527923	-	76	-3.99	8.59015e-08	0.33	5.28	upInhPGCLC
chr1|21528039|21528304|AluJb:Alu:SINE|143|-	AluJb	Alu	SINE	chr1	21528039	21528304	-	266	-3.42	0.00321402	0.25	3.12	upInhPGCLC
chr1|21529088|21529243|L1M5:L1:LINE|228|-	L1M5	L1	LINE	chr1	21529088	21529243	-	156	-3.65	5.3773e-10	0.87	11.01	upInhPGCLC
chr1|21529229|21529256|L1MEh:L1:LINE|250|-	L1MEh	L1	LINE	chr1	21529229	21529256	-	28	-2.97	0.0274439	0.17	1.97	upInhPGCLC
chr1|21529256|21529515|AluJr:Alu:SINE|178|-	AluJr	Alu	SINE	chr1	21529256	21529515	-	260	-3.17	3.97327e-13	2.46	22.23	upInhPGCLC
chr1|21530264|21530777|L1MEh:L1:LINE|321|-	L1MEh	L1	LINE	chr1	21530264	21530777	-	514	-3.52	0.00236323	0.6	6.94	upInhPGCLC
chr1|21532706|21532795|L2a:L2:LINE|315|+	L2a	L2	LINE	chr1	21532706	21532795	+	90	-4.76	7.20223e-07	0.14	6.36	upInhPGCLC
chr1|21532838|21533018|MIR3:MIR:SINE|263|+	MIR3	MIR	SINE	chr1	21532838	21533018	+	181	-4.92	3.19345e-12	0.51	15.86	upInhPGCLC
chr1|21533005|21533146|MIRb:MIR:SINE|348|+	MIRb	MIR	SINE	chr1	21533005	21533146	+	142	-3	3.3923e-06	0.93	7.03	upInhPGCLC
chr1|21533131|21533298|MIR:MIR:SINE|233|+	MIR	MIR	SINE	chr1	21533131	21533298	+	168	-2.46	0.000370581	0.96	4.86	upInhPGCLC
chr1|21534708|21534880|MIRb:MIR:SINE|355|+	MIRb	MIR	SINE	chr1	21534708	21534880	+	173	-6.9	1.52642e-05	0.08	24.86	upInhPGCLC
chr1|21534880|21535122|L2a:L2:LINE|240|+	L2a	L2	LINE	chr1	21534880	21535122	+	243	-4.33	0.0011796	0.04	3.71	upInhPGCLC
chr1|21535333|21535628|AluJo:Alu:SINE|169|+	AluJo	Alu	SINE	chr1	21535333	21535628	+	296	-3.53	2.89888e-06	0.4	4.46	upInhPGCLC
chr1|21535810|21535995|MIRb:MIR:SINE|310|+	MIRb	MIR	SINE	chr1	21535810	21535995	+	186	-3.96	7.74663e-11	0.8	12.83	upInhPGCLC
chr1|21537706|21537873|MIRb:MIR:SINE|361|+	MIRb	MIR	SINE	chr1	21537706	21537873	+	168	-4.19	0.000204563	0.19	4.36	upInhPGCLC
chr1|21538852|21538997|MIRc:MIR:SINE|268|+	MIRc	MIR	SINE	chr1	21538852	21538997	+	146	-2.36	1.83463e-08	1.45	7.51	upInhPGCLC
chr1|21539576|21539641|MIRc:MIR:SINE|308|+	MIRc	MIR	SINE	chr1	21539576	21539641	+	66	-3.3	0.00684666	0.32	3.83	upInhPGCLC
chr1|21542870|21543158|AluJo:Alu:SINE|142|+	AluJo	Alu	SINE	chr1	21542870	21543158	+	289	-4.6	1.27892e-17	0.45	11.44	upInhPGCLC
chr1|21543158|21543211|MER5A:hAT-Charlie:DNA|321|-	MER5A	hAT-Charlie	DNA	chr1	21543158	21543211	-	54	-3.46	3.3978e-07	0.43	5.39	upInhPGCLC
chr1|21548445|21548592|L2c:L2:LINE|284|-	L2c	L2	LINE	chr1	21548445	21548592	-	148	-2.8	2.56781e-05	0.62	3.78	upInhPGCLC
chr1|21550059|21550227|L1ME1:L1:LINE|281|+	L1ME1	L1	LINE	chr1	21550059	21550227	+	169	-3.43	1.06917e-05	0.49	5.62	upInhPGCLC
chr1|21550303|21550491|MIRc:MIR:SINE|258|+	MIRc	MIR	SINE	chr1	21550303	21550491	+	189	-4.18	2.69181e-10	3.38	61.82	upInhPGCLC
chr1|21550998|21551128|L1ME3A:L1:LINE|299|-	L1ME3A	L1	LINE	chr1	21550998	21551128	-	131	-3.65	6.01729e-06	0.45	6.17	upInhPGCLC
chr1|21561403|21561656|AluJo:Alu:SINE|146|-	AluJo	Alu	SINE	chr1	21561403	21561656	-	254	-2.9	0.000907477	0.35	2.63	upInhPGCLC
chr1|21566279|21566590|AluSx:Alu:SINE|106|-	AluSx	Alu	SINE	chr1	21566279	21566590	-	312	-3.83	0.00898277	0.09	2.77	upInhPGCLC
chr1|21571111|21571259|MIR:MIR:SINE|216|+	MIR	MIR	SINE	chr1	21571111	21571259	+	149	-3.47	7.39954e-12	0.9	10.9	upInhPGCLC
chr1|21571334|21571380|MLT1F:ERVL-MaLR:LTR|130|-	MLT1F	ERVL-MaLR	LTR	chr1	21571334	21571380	-	47	-3.4	5.33077e-07	0.28	3.79	upInhPGCLC
chr1|21571390|21571703|AluY:Alu:SINE|83|+	AluY	Alu	SINE	chr1	21571390	21571703	+	314	-2.37	4.39997e-07	3.17	16.96	upInhPGCLC
chr1|21571707|21572013|AluJo:Alu:SINE|147|+	AluJo	Alu	SINE	chr1	21571707	21572013	+	307	-2.91	1.93274e-07	2.19	16.7	upInhPGCLC
chr1|21572014|21572158|AluJr:Alu:SINE|139|+	AluJr	Alu	SINE	chr1	21572014	21572158	+	145	-2.94	1.1936e-10	1.57	13.42	upInhPGCLC
chr1|21572158|21572592|MLT1F:ERVL-MaLR:LTR|168|-	MLT1F	ERVL-MaLR	LTR	chr1	21572158	21572592	-	435	-3.29	2.34843e-06	0.68	6.88	upInhPGCLC
chr1|21572955|21573149|MIR:MIR:SINE|265|+	MIR	MIR	SINE	chr1	21572955	21573149	+	195	-4.28	7.48675e-07	0.35	7.7	upInhPGCLC
chr1|21573151|21573466|AluSx:Alu:SINE|98|+	AluSx	Alu	SINE	chr1	21573151	21573466	+	316	-3.38	6.58312e-05	0.61	6.43	upInhPGCLC
chr1|21574193|21574391|MIRb:MIR:SINE|328|+	MIRb	MIR	SINE	chr1	21574193	21574391	+	199	-5.24	5.73762e-15	1.33	52	upInhPGCLC
chr1|21596737|21596884|MIR3:MIR:SINE|241|-	MIR3	MIR	SINE	chr1	21596737	21596884	-	148	-3.63	2.44121e-05	0.28	4.38	upInhPGCLC
chr1|21694290|21694601|AluSg7:Alu:SINE|68|+	AluSg7	Alu	SINE	chr1	21694290	21694601	+	312	-2.72	1.81616e-31	7.85	53.41	upInhPGCLC
chr1|21702419|21702719|L2a:L2:LINE|315|+	L2a	L2	LINE	chr1	21702419	21702719	+	301	-3.15	0.000553901	0.24	2.49	upInhPGCLC
chr1|21716746|21717025|AluY:Alu:SINE|68|+	AluY	Alu	SINE	chr1	21716746	21717025	+	280	-2.74	0.00600283	1.4	9.47	upInhPGCLC
chr1|21717120|21717433|AluJb:Alu:SINE|166|+	AluJb	Alu	SINE	chr1	21717120	21717433	+	314	-3.25	2.2482e-07	1.5	15.36	upInhPGCLC
chr1|21723236|21723531|AluSz:Alu:SINE|108|+	AluSz	Alu	SINE	chr1	21723236	21723531	+	296	-2.41	1.29774e-11	14.02	73.65	upInhPGCLC
chr1|21739915|21740211|AluSp:Alu:SINE|98|-	AluSp	Alu	SINE	chr1	21739915	21740211	-	297	-4.65	1.17463e-09	0.23	7.72	upInhPGCLC
chr1|21740211|21740351|L1MA7:L1:LINE|153|-	L1MA7	L1	LINE	chr1	21740211	21740351	-	141	-2.96	0.00859042	0.4	3.44	upInhPGCLC
chr1|21744493|21744802|AluSx1:Alu:SINE|100|+	AluSx1	Alu	SINE	chr1	21744493	21744802	+	310	-2.5	0.042557	0.46	2.67	upInhPGCLC
chr1|21746217|21746454|AluSz6:Alu:SINE|131|+	AluSz6	Alu	SINE	chr1	21746217	21746454	+	238	-2.5	0.000959553	0.69	4.11	upInhPGCLC
chr1|21749122|21749163|AluJr:Alu:SINE|171|-	AluJr	Alu	SINE	chr1	21749122	21749163	-	42	-2	7.71035e-06	1.32	5.13	upInhPGCLC
chr1|21753544|21753848|AluSx1:Alu:SINE|125|+	AluSx1	Alu	SINE	chr1	21753544	21753848	+	305	-2.74	1.7783e-09	1.6	10.14	upInhPGCLC
chr1|21755749|21755873|AluJr:Alu:SINE|161|+	AluJr	Alu	SINE	chr1	21755749	21755873	+	125	-2.47	0.0230534	0.32	2.09	upInhPGCLC
chr1|21758889|21759205|AluSz:Alu:SINE|101|+	AluSz	Alu	SINE	chr1	21758889	21759205	+	317	-2.23	0.0344452	0.75	3.2	upInhPGCLC
chr1|21760433|21760749|AluSq4:Alu:SINE|82|+	AluSq4	Alu	SINE	chr1	21760433	21760749	+	317	-4.41	0.00266198	0.36	8.81	upInhPGCLC
chr1|21760812|21761119|AluSp:Alu:SINE|94|+	AluSp	Alu	SINE	chr1	21760812	21761119	+	308	-3.73	0.00327254	0.19	3.71	upInhPGCLC
chr1|21763532|21763822|AluSp:Alu:SINE|114|+	AluSp	Alu	SINE	chr1	21763532	21763822	+	291	-2.96	0.00563999	0.34	2.73	upInhPGCLC
chr1|21764157|21764453|AluSz6:Alu:SINE|149|+	AluSz6	Alu	SINE	chr1	21764157	21764453	+	297	-2.82	0.000396342	0.54	3.39	upInhPGCLC
chr1|21772341|21772636|AluY:Alu:SINE|68|+	AluY	Alu	SINE	chr1	21772341	21772636	+	296	-3.41	0.00160809	0.27	3.58	upInhPGCLC
chr1|21772639|21772953|AluSx:Alu:SINE|131|+	AluSx	Alu	SINE	chr1	21772639	21772953	+	315	-4.87	3.49396e-07	0.13	6.67	upInhPGCLC
chr1|21772977|21773282|AluSx1:Alu:SINE|108|+	AluSx1	Alu	SINE	chr1	21772977	21773282	+	306	-3.98	0.000750533	0.17	3.86	upInhPGCLC
chr1|21774710|21774990|AluSx:Alu:SINE|125|+	AluSx	Alu	SINE	chr1	21774710	21774990	+	281	-2.65	0.00367773	0.51	2.84	upInhPGCLC
chr1|21776671|21776965|AluSq:Alu:SINE|82|+	AluSq	Alu	SINE	chr1	21776671	21776965	+	295	-2.48	0.00473921	0.92	5.46	upInhPGCLC
chr1|21778487|21778618|FLAM_A:Alu:SINE|191|+	FLAM_A	Alu	SINE	chr1	21778487	21778618	+	132	-2.53	1.958e-07	1.99	12.22	upInhPGCLC
chr1|21778653|21778752|AluJr:Alu:SINE|186|+	AluJr	Alu	SINE	chr1	21778653	21778752	+	100	-4.32	1.53507e-07	0.2	5.37	upInhPGCLC
chr1|21779263|21779573|AluSx1:Alu:SINE|97|+	AluSx1	Alu	SINE	chr1	21779263	21779573	+	311	-2.9	0.000467981	0.67	5.55	upInhPGCLC
chr1|21840605|21840701|AluSx:Alu:SINE|146|-	AluSx	Alu	SINE	chr1	21840605	21840701	-	97	-4.89	4.40332e-06	0.27	9.98	upInhPGCLC
chr1|21840701|21840791|AluJb:Alu:SINE|144|-	AluJb	Alu	SINE	chr1	21840701	21840791	-	91	-4.69	0.00149941	0.29	8.28	upInhPGCLC
chr1|21862793|21863090|AluSq2:Alu:SINE|94|+	AluSq2	Alu	SINE	chr1	21862793	21863090	+	298	-3.3	0.00192912	0.48	4.28	upInhPGCLC
chr1|21936530|21936637|MIRb:MIR:SINE|235|-	MIRb	MIR	SINE	chr1	21936530	21936637	-	108	-3.49	0.000195649	1.14	13.37	upInhPGCLC
chr1|22054195|22054452|AluJb:Alu:SINE|113|-	AluJb	Alu	SINE	chr1	22054195	22054452	-	258	-2.06	0.000423013	1.33	5.43	upInhPGCLC
chr1|22054921|22055252|AluY:Alu:SINE|57|-	AluY	Alu	SINE	chr1	22054921	22055252	-	332	-4.46	5.06228e-14	0.78	17.13	upInhPGCLC
chr1|22055490|22055782|AluJb:Alu:SINE|168|-	AluJb	Alu	SINE	chr1	22055490	22055782	-	293	-4.42	7.36194e-10	0.49	11.31	upInhPGCLC
chr1|22056054|22056181|L2a:L2:LINE|276|+	L2a	L2	LINE	chr1	22056054	22056181	+	128	-3.46	3.26273e-07	0.58	5.85	upInhPGCLC
chr1|22057384|22057683|AluSp:Alu:SINE|120|-	AluSp	Alu	SINE	chr1	22057384	22057683	-	300	-4.88	6.34306e-14	0.24	8.86	upInhPGCLC
chr1|22057720|22058028|AluSx1:Alu:SINE|94|-	AluSx1	Alu	SINE	chr1	22057720	22058028	-	309	-4.31	9.45945e-10	0.48	10.02	upInhPGCLC
chr1|22058096|22058238|MER5A1:hAT-Charlie:DNA|213|+	MER5A1	hAT-Charlie	DNA	chr1	22058096	22058238	+	143	-2.09	0.00229607	0.75	3.73	upInhPGCLC
chr1|22061532|22061860|AluSx1:Alu:SINE|91|-	AluSx1	Alu	SINE	chr1	22061532	22061860	-	329	-4.15	6.8563e-11	0.65	12.08	upInhPGCLC
chr1|22063727|22064019|AluSz6:Alu:SINE|103|-	AluSz6	Alu	SINE	chr1	22063727	22064019	-	293	-2.93	4.25887e-08	0.88	7.45	upInhPGCLC
chr1|22064688|22064979|AluSx1:Alu:SINE|96|-	AluSx1	Alu	SINE	chr1	22064688	22064979	-	292	-4.12	2.95341e-05	0.2	4.17	upInhPGCLC
chr1|22065793|22066039|AluSz:Alu:SINE|110|-	AluSz	Alu	SINE	chr1	22065793	22066039	-	247	-2.26	0.0317479	0.4	2.6	upInhPGCLC
chr1|22067163|22067317|MLT1A0:ERVL-MaLR:LTR|187|-	MLT1A0	ERVL-MaLR	LTR	chr1	22067163	22067317	-	155	-4.32	9.30067e-05	0.41	8.89	upInhPGCLC
chr1|22067317|22067640|AluSx:Alu:SINE|96|-	AluSx	Alu	SINE	chr1	22067317	22067640	-	324	-4.06	1.28255e-11	0.61	10.77	upInhPGCLC
chr1|22067640|22067845|MLT1A0:ERVL-MaLR:LTR|187|-	MLT1A0	ERVL-MaLR	LTR	chr1	22067640	22067845	-	206	-2.31	0.000245335	1.54	7.46	upInhPGCLC
chr1|22069170|22069475|AluSz:Alu:SINE|102|-	AluSz	Alu	SINE	chr1	22069170	22069475	-	306	-4.01	0.000394016	0.54	9.31	upInhPGCLC
chr1|22069639|22069766|AluJb:Alu:SINE|158|-	AluJb	Alu	SINE	chr1	22069639	22069766	-	128	-4.72	0.00325571	0.04	4.9	upInhPGCLC
chr1|22070763|22071032|LTR10C:ERV1:LTR|58|+	LTR10C	ERV1	LTR	chr1	22070763	22071032	+	270	-3.92	0.000151291	0.19	4.17	upInhPGCLC
chr1|22074066|22074374|AluSc8:Alu:SINE|94|-	AluSc8	Alu	SINE	chr1	22074066	22074374	-	309	-3.88	0.000162871	0.24	4.61	upInhPGCLC
chr1|22074724|22075231|LTR54:ERV1:LTR|181|-	LTR54	ERV1	LTR	chr1	22074724	22075231	-	508	-2.67	1.23549e-06	1.41	9.09	upInhPGCLC
chr1|22076177|22076425|AluSz:Alu:SINE|113|+	AluSz	Alu	SINE	chr1	22076177	22076425	+	249	-2.16	0.00464346	0.7	3.97	upInhPGCLC
chr1|22079126|22079438|AluSx1:Alu:SINE|90|-	AluSx1	Alu	SINE	chr1	22079126	22079438	-	313	-2.81	0.00206896	0.48	3.2	upInhPGCLC
chr1|22084360|22084949|L1MB5:L1:LINE|182|-	L1MB5	L1	LINE	chr1	22084360	22084949	-	590	-4.37	1.25885e-11	0.74	15.6	upInhPGCLC
chr1|22084949|22085254|AluSx:Alu:SINE|128|+	AluSx	Alu	SINE	chr1	22084949	22085254	+	306	-3.49	4.60282e-09	0.69	7.29	upInhPGCLC
chr1|22095277|22095568|AluY:Alu:SINE|72|-	AluY	Alu	SINE	chr1	22095277	22095568	-	292	-3.29	2.25188e-06	0.67	6.54	upInhPGCLC
chr1|22095978|22096258|AluSx3:Alu:SINE|139|-	AluSx3	Alu	SINE	chr1	22095978	22096258	-	281	-3.89	8.30272e-10	1.18	18.12	upInhPGCLC
chr1|22098765|22099052|AluJb:Alu:SINE|136|-	AluJb	Alu	SINE	chr1	22098765	22099052	-	288	-2.22	0.00285103	0.6	2.99	upInhPGCLC
chr1|22099300|22099427|MIRb:MIR:SINE|229|-	MIRb	MIR	SINE	chr1	22099300	22099427	-	128	-3.54	1.04426e-05	0.4	4.26	upInhPGCLC
chr1|22100298|22100376|MIRc:MIR:SINE|256|-	MIRc	MIR	SINE	chr1	22100298	22100376	-	79	-2.03	0.000188848	2.16	8.55	upInhPGCLC
chr1|22100424|22100607|MIRb:MIR:SINE|317|+	MIRb	MIR	SINE	chr1	22100424	22100607	+	184	-2.06	3.76321e-05	2.09	8.64	upInhPGCLC
chr1|22101866|22102162|AluSp:Alu:SINE|88|-	AluSp	Alu	SINE	chr1	22101866	22102162	-	297	-3.2	3.78706e-05	0.47	4.76	upInhPGCLC
chr1|22107589|22107897|AluSg:Alu:SINE|97|-	AluSg	Alu	SINE	chr1	22107589	22107897	-	309	-2.58	0.00381827	0.57	3.19	upInhPGCLC
chr1|22116255|22116465|AluJb:Alu:SINE|229|-	AluJb	Alu	SINE	chr1	22116255	22116465	-	211	-2.29	1.98079e-05	1.36	6.05	upInhPGCLC
chr1|22498928|22499446|MLT1F2:ERVL-MaLR:LTR|208|-	MLT1F2	ERVL-MaLR	LTR	chr1	22498928	22499446	-	519	-2.48	4.29352e-08	3.23	19.05	upInhPGCLC
chr1|22509338|22509648|AluSz6:Alu:SINE|110|-	AluSz6	Alu	SINE	chr1	22509338	22509648	-	311	-2.33	0.0383731	0.75	3.57	upInhPGCLC
chr1|22521072|22521323|MIRb:MIR:SINE|348|+	MIRb	MIR	SINE	chr1	22521072	22521323	+	252	-2.06	0.0261838	0.61	2.91	upInhPGCLC
chr1|22530900|22531109|MIR:MIR:SINE|286|+	MIR	MIR	SINE	chr1	22530900	22531109	+	210	-4.17	3.3796e-08	0.47	9.18	upInhPGCLC
chr1|23026264|23026344|L1MA1:L1:LINE|75|-	L1MA1	L1	LINE	chr1	23026264	23026344	-	81	-2.23	0.0239387	0.44	2.13	upInhPGCLC
chr1|23028151|23028328|AluJb:Alu:SINE|158|-	AluJb	Alu	SINE	chr1	23028151	23028328	-	178	-2	0.0152739	0.93	3.8	upInhPGCLC
chr1|23029628|23029939|AluSx1:Alu:SINE|103|-	AluSx1	Alu	SINE	chr1	23029628	23029939	-	312	-2.04	0.022043	0.68	2.44	upInhPGCLC
chr1|23057800|23058017|AluYh3:Alu:SINE|101|-	AluYh3	Alu	SINE	chr1	23057800	23058017	-	218	-4.12	5.9185e-10	0.82	14.39	upInhPGCLC
chr1|23058030|23058288|AluJb:Alu:SINE|178|-	AluJb	Alu	SINE	chr1	23058030	23058288	-	259	-3.54	4.08253e-09	0.96	12.39	upInhPGCLC
[truncated: 244,510+ more rows]
