# Supplementary material for: Human reproduction is regulated by retrotransposons derived from ancient Hominidae-specific viral infections
Source: Nat Commun. 2022 Jan 24;13:463. doi: 10.1038/s41467-022-28105-1 (PMC8786967; doi:10.1038/s41467-022-28105-1)
Supplement: Supplementary file 8 — Supplementary Data 5 [file 41467_2022_28105_MOESM8_ESM.xlsx]

## Sheet: TableS5
Table S5. List of up- or down-regulated DETEs in hPGCLCs compared with hESCs from TEtranscripts quantification method. TE quntification was performed by TEtranscripts v.2.2.1 (Jin et al., 2015). DETEs were processed using DESeq2 v1.26.0 (Love et al., 2014b). Only TE with RPKM mean in either control or treatment group greater than 1 were kept for further analysis. DETEs were obtained with at least…
Column Name	Description
Dupid	Name of the TE copy.
TEid	Name of the TE subfamily.
family	Name of the TE family.
class	Name of the TE class.
Chr	Chromosome position of the feature.
Start	Start position of the feature in standard chromosomal coordinates.
End	End position of the feature in standard chromosomal coordinates.
Strand	Strand information of the feature. Defined as + (forward) or - (reverse).
Length	The sequence length (bp) of the feature.
log2FoldChange	The Log2 transfromed fold change (hESCs/hPGCLCs).
padj	The p adjust value.
hESCbaseman	The mean of normalized counts of hESC samples.
hPGCLCbasemean	The mean of normalized counts of hPGCLC samples.
type	The type of DETE (up-regulated DETE in hPGCLCs or down-regulated DETE in hPGCLCs).
Table S5. List of up- or down-regulated DETEs in hPGCLCs compared with hESCs from TEtranscripts quantification method.
Dupid	TEid	family	class	Chr	Start	End	Strand	Length	log2FoldChange	padj	hESCbaseman	hPGCLCbasemean	type
7SK_dup185	7SK	RNA	RNA	4	114381419	114381612	+	194	-4.94	0.00314927	0.08	5.95	upInhPGCLC
7SK_dup299	7SK	RNA	RNA	7	29958027	29958125	-	99	-7.04	1.92e-14	0.22	33.62	upInhPGCLC
7SK_dup301	7SK	RNA	RNA	7	40825729	40825832	+	104	-2.26	0.0192287	0.75	4.04	upInhPGCLC
7SK_dup319	7SK	RNA	RNA	7	135476225	135476334	-	110	-2.73	0.0158462	0.55	3.58	upInhPGCLC
7SK_dup416	7SK	RNA	RNA	X	111834469	111834633	-	165	-5.58	2.69e-05	0.08	9.13	upInhPGCLC
7SK_dup425	7SK	RNA	RNA	X	150719280	150719426	+	147	-2.48	0.0231256	0.5	2.96	upInhPGCLC
7SK_dup460	7SK	RNA	RNA	10	111021537	111021666	-	130	-3.79	1.49e-08	1.46	21.5	upInhPGCLC
7SK_dup494	7SK	RNA	RNA	12	12517867	12518089	+	223	-2.06	0.0455322	0.6	2.36	upInhPGCLC
7SK_dup571	7SK	RNA	RNA	14	96318575	96318695	-	121	-2.67	0.000449937	0.92	5.88	upInhPGCLC
7SK_dup591	7SK	RNA	RNA	16	3754270	3754355	-	86	-2.94	9.5e-05	0.44	2.65	upInhPGCLC
7SK_dup612	7SK	RNA	RNA	17	63295545	63295696	-	152	-2.62	0.043309	0.24	1.48	upInhPGCLC
7SK_dup645	7SK	RNA	RNA	20	44211706	44211825	+	120	-2.31	0.00352704	1.02	5.82	upInhPGCLC
7SK_dup659	7SK	RNA	RNA	22	28605544	28605647	+	104	-2.22	0.0075782	0.72	3.15	upInhPGCLC
ALR/Alpha_dup1178	ALR/Alpha	centr	Satellite	16	34247035	34265813	+	18779	-6.35	3.33e-33	1.64	130.67	upInhPGCLC
ALR/Alpha_dup98	ALR/Alpha	centr	Satellite	2	32213935	32214059	+	125	-3.05	0.0120142	0.28	2.01	upInhPGCLC
AluJb	AluJb	Alu	SINE	1	192937858	192938175	+	318	-4.32	0.00101525	0.26	5.42	upInhPGCLC
AluJb_dup100023	AluJb	Alu	SINE	16	6703431	6703735	+	305	-2.58	0.0213683	0.57	3.22	upInhPGCLC
AluJb_dup100039	AluJb	Alu	SINE	16	7082299	7082592	+	294	-3.75	0.00302943	0.33	5	upInhPGCLC
AluJb_dup100051	AluJb	Alu	SINE	16	7352730	7353015	-	286	-4.29	2.9e-09	0.35	7.04	upInhPGCLC
AluJb_dup100057	AluJb	Alu	SINE	16	7558073	7558357	+	285	-4.8	5.52e-05	0.17	6.33	upInhPGCLC
AluJb_dup100059	AluJb	Alu	SINE	16	7592833	7593114	-	282	-3.76	0.00104131	0.21	3.07	upInhPGCLC
AluJb_dup100065	AluJb	Alu	SINE	16	7998061	7998238	+	178	-5.84	0.0466751	0.03	9.53	upInhPGCLC
AluJb_dup100093	AluJb	Alu	SINE	16	8633319	8633626	+	308	-2.8	9.21e-08	1.86	12.11	upInhPGCLC
AluJb_dup100106	AluJb	Alu	SINE	16	8724451	8724758	+	308	-2.39	0.000412295	0.59	3.06	upInhPGCLC
AluJb_dup100120	AluJb	Alu	SINE	16	8831395	8831543	+	149	-3.03	0.000410593	0.51	4.88	upInhPGCLC
AluJb_dup100123	AluJb	Alu	SINE	16	8861200	8861318	-	119	-3.51	2.35e-29	4.31	51.27	upInhPGCLC
AluJb_dup100164	AluJb	Alu	SINE	16	9097241	9097536	-	296	-3.85	2.36e-05	0.24	3.27	upInhPGCLC
AluJb_dup100181	AluJb	Alu	SINE	16	9372475	9372785	+	311	-3.33	0.022425	0.08	2.12	upInhPGCLC
AluJb_dup1001	AluJb	Alu	SINE	1	12697921	12698231	-	311	-5.29	0.0166991	0.1	7.61	upInhPGCLC
AluJb_dup100235	AluJb	Alu	SINE	16	10397595	10397873	+	279	-3.23	4.01e-07	2.2	21.94	upInhPGCLC
AluJb_dup100238	AluJb	Alu	SINE	16	10427597	10427867	+	271	-2.07	0.0493118	0.85	3.7	upInhPGCLC
AluJb_dup100284	AluJb	Alu	SINE	16	10810275	10810576	+	302	-2.68	0.00247518	0.35	2.54	upInhPGCLC
AluJb_dup10029	AluJb	Alu	SINE	1	205084595	205084892	-	298	-3.15	4.3e-12	4.41	39.96	upInhPGCLC
AluJb_dup1002	AluJb	Alu	SINE	1	12700446	12700687	-	242	-5.89	7.27e-09	0.19	14.99	upInhPGCLC
AluJb_dup100302	AluJb	Alu	SINE	16	10962777	10963076	+	300	-3.14	0.00169176	0.5	3.73	upInhPGCLC
AluJb_dup100309	AluJb	Alu	SINE	16	11018027	11018305	+	279	-4.28	0.000215386	0.31	6.9	upInhPGCLC
AluJb_dup100320	AluJb	Alu	SINE	16	11096052	11096366	+	315	-2.57	0.000130397	1.2	6.65	upInhPGCLC
AluJb_dup100322	AluJb	Alu	SINE	16	11115371	11115672	-	302	-3.77	0.00077564	0.34	4.97	upInhPGCLC
AluJb_dup100326	AluJb	Alu	SINE	16	11183743	11183911	-	169	-3.26	0.0476625	0.34	3.69	upInhPGCLC
AluJb_dup100349	AluJb	Alu	SINE	16	11352224	11352518	-	295	-2.78	4.88e-05	1.38	9.68	upInhPGCLC
AluJb_dup100350	AluJb	Alu	SINE	16	11352827	11353055	-	229	-2.15	0.010954	0.73	2.82	upInhPGCLC
AluJb_dup10036	AluJb	Alu	SINE	1	205178853	205179141	+	289	-4.04	2.87e-08	0.83	14.41	upInhPGCLC
AluJb_dup100377	AluJb	Alu	SINE	16	11580767	11581064	-	298	-3.26	0.0113181	0.32	3.7	upInhPGCLC
AluJb_dup10037	AluJb	Alu	SINE	1	205180471	205180764	-	294	-2.52	0.00666781	0.56	3.66	upInhPGCLC
AluJb_dup10038	AluJb	Alu	SINE	1	205182119	205182427	+	309	-3.96	9.65e-07	0.66	9.78	upInhPGCLC
AluJb_dup100392	AluJb	Alu	SINE	16	11685082	11685363	+	282	-2.45	0.0322246	0.57	3.82	upInhPGCLC
AluJb_dup100394	AluJb	Alu	SINE	16	11710569	11710844	+	276	-3.27	0.000879961	0.31	3.21	upInhPGCLC
AluJb_dup100395	AluJb	Alu	SINE	16	11712675	11712808	+	134	-4.34	0.00101421	0.24	5.82	upInhPGCLC
AluJb_dup100398	AluJb	Alu	SINE	16	11754013	11754321	+	309	-3.3	0.0185676	0.21	2.61	upInhPGCLC
AluJb_dup100400	AluJb	Alu	SINE	16	11775876	11776175	+	300	-2.7	0.000162596	0.92	5.08	upInhPGCLC
AluJb_dup100413	AluJb	Alu	SINE	16	11841128	11841417	+	290	-2.11	7.72e-06	2.47	11.1	upInhPGCLC
AluJb_dup100417	AluJb	Alu	SINE	16	11856838	11857146	-	309	-2.38	0.0432655	0.37	2.44	upInhPGCLC
AluJb_dup100423	AluJb	Alu	SINE	16	11900880	11901173	+	294	-2.42	1.95e-08	2.61	12.91	upInhPGCLC
AluJb_dup100424	AluJb	Alu	SINE	16	11901569	11901810	+	242	-2.69	0.000105227	0.94	5.67	upInhPGCLC
AluJb_dup100439	AluJb	Alu	SINE	16	12016845	12017145	+	301	-4.25	0.000514377	0.22	4.79	upInhPGCLC
AluJb_dup100475	AluJb	Alu	SINE	16	12688033	12688191	-	159	-4.49	3.18e-07	0.31	6.61	upInhPGCLC
AluJb_dup100476	AluJb	Alu	SINE	16	12693221	12693495	-	275	-3.94	0.0159159	0.12	2.98	upInhPGCLC
AluJb_dup100479	AluJb	Alu	SINE	16	12744700	12745006	+	307	-3.91	0.000718406	0.36	5.47	upInhPGCLC
AluJb_dup100480	AluJb	Alu	SINE	16	12747148	12747432	+	285	-5.3	1.69e-16	0.47	17.56	upInhPGCLC
AluJb_dup100482	AluJb	Alu	SINE	16	12774818	12775116	-	299	-3.44	4.37e-07	0.94	9.76	upInhPGCLC
AluJb_dup100501	AluJb	Alu	SINE	16	13067565	13067657	+	93	-2.59	0.0176692	0.72	4.13	upInhPGCLC
AluJb_dup100522	AluJb	Alu	SINE	16	13936900	13937215	-	316	-4.83	3.64e-18	1.23	34.64	upInhPGCLC
AluJb_dup10055	AluJb	Alu	SINE	1	205347439	205347726	+	288	-3.9	0.000398978	0.25	4.57	upInhPGCLC
AluJb_dup100562	AluJb	Alu	SINE	16	14422324	14422468	-	145	-3.67	0.0409655	0.17	3.11	upInhPGCLC
AluJb_dup100569	AluJb	Alu	SINE	16	14445579	14445863	-	285	-2.17	0.000617001	1.18	5.33	upInhPGCLC
AluJb_dup100570	AluJb	Alu	SINE	16	14451727	14452066	+	340	-2.39	8.68e-07	1.02	5.83	upInhPGCLC
AluJb_dup100571	AluJb	Alu	SINE	16	14456166	14456473	-	308	-2.88	2.25e-10	1.31	9.82	upInhPGCLC
AluJb_dup100572	AluJb	Alu	SINE	16	14463853	14464142	-	290	-5.18	2.67e-09	0.24	10.26	upInhPGCLC
AluJb_dup100575	AluJb	Alu	SINE	16	14479137	14479437	+	301	-3.46	0.00358772	0.29	3.62	upInhPGCLC
AluJb_dup100577	AluJb	Alu	SINE	16	14489887	14490187	+	301	-2.17	2.83e-05	1.6	6.19	upInhPGCLC
AluJb_dup100584	AluJb	Alu	SINE	16	14520446	14520712	+	267	-2.13	1.22e-05	2.65	11.91	upInhPGCLC
AluJb_dup100590	AluJb	Alu	SINE	16	14577421	14577633	-	213	-3.35	1.46e-16	2.75	28.05	upInhPGCLC
AluJb_dup100592	AluJb	Alu	SINE	16	14585981	14586276	-	296	-2.72	0.00105802	0.55	3.52	upInhPGCLC
AluJb_dup100593	AluJb	Alu	SINE	16	14589280	14589582	+	303	-2.77	2.73e-15	4.35	31.75	upInhPGCLC
AluJb_dup100598	AluJb	Alu	SINE	16	14609309	14609597	+	289	-3.91	0.0147338	0.1	2.81	upInhPGCLC
AluJb_dup100603	AluJb	Alu	SINE	16	14643571	14643747	+	177	-2.57	0.00052745	0.79	5.57	upInhPGCLC
AluJb_dup100616	AluJb	Alu	SINE	16	14878212	14878521	+	310	-2.18	6.17e-08	2.81	12.53	upInhPGCLC
AluJb_dup100631	AluJb	Alu	SINE	16	15018119	15018419	+	301	-2.53	0.00108028	0.67	4.29	upInhPGCLC
AluJb_dup100635	AluJb	Alu	SINE	16	15046631	15046902	+	272	-4.76	2.48e-08	0.42	11.25	upInhPGCLC
AluJb_dup100658	AluJb	Alu	SINE	16	15388616	15388856	+	241	-4.28	1.98e-06	0.2	4.32	upInhPGCLC
AluJb_dup10065	AluJb	Alu	SINE	1	205408491	205408798	-	308	-3.46	0.0055623	0.27	2.84	upInhPGCLC
AluJb_dup100661	AluJb	Alu	SINE	16	15401088	15401368	-	281	-2.53	4.65e-08	1.35	6.81	upInhPGCLC
AluJb_dup100663	AluJb	Alu	SINE	16	15414462	15414761	+	300	-2.98	1.26e-32	6.08	46.91	upInhPGCLC
AluJb_dup100684	AluJb	Alu	SINE	16	15588556	15588801	+	246	-2.03	0.0169345	0.77	2.49	upInhPGCLC
AluJb_dup100690	AluJb	Alu	SINE	16	15661451	15661743	-	293	-2.85	0.00114082	0.85	6.87	upInhPGCLC
AluJb_dup100697	AluJb	Alu	SINE	16	15681254	15681560	-	307	-2.39	0.00706344	0.73	3.65	upInhPGCLC
AluJb_dup1006	AluJb	Alu	SINE	1	12738792	12739094	+	303	-2.83	0.0424409	0.28	2.47	upInhPGCLC
AluJb_dup100746	AluJb	Alu	SINE	16	15951680	15951988	-	309	-2.36	3.83e-06	1.35	7.77	upInhPGCLC
AluJb_dup100747	AluJb	Alu	SINE	16	15957075	15957384	-	310	-2.13	0.000772468	1.56	8.21	upInhPGCLC
AluJb_dup100748	AluJb	Alu	SINE	16	15960114	15960369	-	256	-3.44	2.29e-10	0.9	9.09	upInhPGCLC
AluJb_dup100750	AluJb	Alu	SINE	16	15972776	15973093	-	318	-2.15	5.21e-08	3.89	16.5	upInhPGCLC
AluJb_dup100753	AluJb	Alu	SINE	16	15993949	15994230	+	282	-2.51	3.2e-07	1.78	11.22	upInhPGCLC
AluJb_dup100768	AluJb	Alu	SINE	16	16069215	16069373	+	159	-4.19	9.97e-07	0.43	9.02	upInhPGCLC
AluJb_dup100770	AluJb	Alu	SINE	16	16092708	16092994	+	287	-3.22	0.0021501	0.54	4.72	upInhPGCLC
AluJb_dup100771	AluJb	Alu	SINE	16	16108582	16108891	-	310	-2.05	1.91e-09	3.85	13.74	upInhPGCLC
AluJb_dup100773	AluJb	Alu	SINE	16	16119159	16119444	+	286	-3.5	0.0449217	0.13	2.28	upInhPGCLC
AluJb_dup100775	AluJb	Alu	SINE	16	16127235	16127498	-	264	-4.02	3.57e-11	0.72	11.09	upInhPGCLC
AluJb_dup100778	AluJb	Alu	SINE	16	16134626	16134941	-	316	-2.95	0.000160862	0.56	3.51	upInhPGCLC
AluJb_dup100779	AluJb	Alu	SINE	16	16140342	16140499	-	158	-4.24	1.57e-13	0.73	14.1	upInhPGCLC
AluJb_dup10088	AluJb	Alu	SINE	1	205738616	205738912	+	297	-4.04	7.13e-06	0.32	4.62	upInhPGCLC
AluJb_dup100897	AluJb	Alu	SINE	16	18434967	18435267	-	301	-2.12	1.04e-06	3.07	13.61	upInhPGCLC
AluJb_dup100903	AluJb	Alu	SINE	16	18541561	18541865	+	305	-2.99	0.000549196	0.9	6.37	upInhPGCLC
AluJb_dup10090	AluJb	Alu	SINE	1	205745302	205745499	+	198	-2.03	6.38e-05	3.14	11.92	upInhPGCLC
AluJb_dup100931	AluJb	Alu	SINE	16	18835358	18835584	+	227	-2.58	0.0468235	0.49	2.35	upInhPGCLC
AluJb_dup100933	AluJb	Alu	SINE	16	18853966	18854070	-	105	-2.1	0.000595001	1.81	7.01	upInhPGCLC
AluJb_dup100934	AluJb	Alu	SINE	16	18854083	18854382	-	300	-2.22	3.7e-05	1.5	6.98	upInhPGCLC
AluJb_dup100935	AluJb	Alu	SINE	16	18864510	18864776	-	267	-3.7	0.00824004	0.19	3.16	upInhPGCLC
AluJb_dup100945	AluJb	Alu	SINE	16	18921209	18921374	+	166	-4.25	6.14e-13	0.84	17.36	upInhPGCLC
AluJb_dup10094	AluJb	Alu	SINE	1	205773515	205773805	-	291	-5.09	2.26e-37	1.79	61.39	upInhPGCLC
AluJb_dup100998	AluJb	Alu	SINE	16	19250405	19250657	-	253	-2.93	0.00141687	1.12	8.56	upInhPGCLC
AluJb_dup101053	AluJb	Alu	SINE	16	19694480	19694721	-	242	-2.97	0.0166552	0.24	2.6	upInhPGCLC
AluJb_dup101079	AluJb	Alu	SINE	16	19869790	19870093	+	304	-2.49	0.000952825	1.14	5.55	upInhPGCLC
AluJb_dup101105	AluJb	Alu	SINE	16	20740111	20740409	+	299	-2.46	0.00756453	0.78	4.08	upInhPGCLC
AluJb_dup10115	AluJb	Alu	SINE	1	206296442	206296731	-	290	-5.98	6.39e-15	0.38	25.89	upInhPGCLC
AluJb_dup101162	AluJb	Alu	SINE	16	21434161	21434400	+	240	-3.8	8.16e-12	4.99	68.43	upInhPGCLC
AluJb_dup101164	AluJb	Alu	SINE	16	21436025	21436338	+	314	-3.53	6.15e-06	1.3	14.31	upInhPGCLC
AluJb_dup101166	AluJb	Alu	SINE	16	21474951	21475253	-	303	-2.27	2.16e-15	10.16	49.01	upInhPGCLC
AluJb_dup101169	AluJb	Alu	SINE	16	21490449	21490720	-	272	-2.98	6.5e-06	0.92	8.39	upInhPGCLC
AluJb_dup101191	AluJb	Alu	SINE	16	21615229	21615528	-	300	-5.2	1.85e-13	0.63	23.03	upInhPGCLC
AluJb_dup101192	AluJb	Alu	SINE	16	21648985	21649287	-	303	-2.71	1.36e-06	1.47	8.33	upInhPGCLC
AluJb_dup101209	AluJb	Alu	SINE	16	21868299	21868609	+	311	-2.89	3.64e-25	10.4	76.37	upInhPGCLC
AluJb_dup101210	AluJb	Alu	SINE	16	21898117	21898410	+	294	-3.82	0.000604268	0.18	3.57	upInhPGCLC
AluJb_dup101212	AluJb	Alu	SINE	16	21912391	21912689	+	299	-2.35	7.19e-11	5.77	28.2	upInhPGCLC
AluJb_dup101226	AluJb	Alu	SINE	16	22034722	22035033	-	312	-2.79	0.000128732	0.69	3.91	upInhPGCLC
AluJb_dup101264	AluJb	Alu	SINE	16	22396803	22397074	+	272	-2.69	0.0378592	0.31	2.39	upInhPGCLC
AluJb_dup101268	AluJb	Alu	SINE	16	22416307	22416613	+	307	-2.51	1.3e-16	10.05	56.21	upInhPGCLC
AluJb_dup101276	AluJb	Alu	SINE	16	22448514	22448785	+	272	-2.13	0.0064687	0.67	3.36	upInhPGCLC
AluJb_dup101277	AluJb	Alu	SINE	16	22448918	22449214	-	297	-3.35	0.0367665	0.24	3.04	upInhPGCLC
AluJb_dup101279	AluJb	Alu	SINE	16	22458948	22459232	-	285	-2.37	3.12e-05	1.03	5.48	upInhPGCLC
AluJb_dup10127	AluJb	Alu	SINE	1	206612818	206613001	+	184	-2.51	1.18e-06	1.01	6.89	upInhPGCLC
AluJb_dup101281	AluJb	Alu	SINE	16	22472329	22472622	-	294	-4.86	5.68e-06	0.14	7.07	upInhPGCLC
AluJb_dup101282	AluJb	Alu	SINE	16	22502563	22502879	-	317	-2.86	2.54e-36	20.79	148.7	upInhPGCLC
AluJb_dup101284	AluJb	Alu	SINE	16	22504504	22504743	-	240	-4.38	2.88e-12	1.28	26.04	upInhPGCLC
AluJb_dup101286	AluJb	Alu	SINE	16	22545155	22545463	-	309	-3.1	3.48e-15	1.34	11.91	upInhPGCLC
AluJb_dup101317	AluJb	Alu	SINE	16	23075805	23076099	+	295	-2.52	4.12e-05	3.34	20.48	upInhPGCLC
AluJb_dup101319	AluJb	Alu	SINE	16	23133794	23134076	+	283	-3.19	1.01e-11	4.54	41.5	upInhPGCLC
AluJb_dup101376	AluJb	Alu	SINE	16	23417485	23417797	+	313	-3.48	4e-10	0.8	9.68	upInhPGCLC
AluJb_dup101398	AluJb	Alu	SINE	16	23517086	23517223	-	138	-4.46	0.000130067	0.33	7.36	upInhPGCLC
AluJb_dup101399	AluJb	Alu	SINE	16	23518215	23518512	-	298	-4.24	3.03e-08	0.54	9.78	upInhPGCLC
AluJb_dup101402	AluJb	Alu	SINE	16	23537259	23537389	-	131	-4.15	0.0268137	0.13	3.7	upInhPGCLC
AluJb_dup101405	AluJb	Alu	SINE	16	23539869	23540167	+	299	-3.9	0.0173942	0.2	3.93	upInhPGCLC
AluJb_dup101416	AluJb	Alu	SINE	16	23601461	23601752	+	292	-3.23	0.00234677	0.4	3.8	upInhPGCLC
AluJb_dup101423	AluJb	Alu	SINE	16	23642478	23642786	-	309	-4.48	3.12e-67	3.48	75.27	upInhPGCLC
AluJb_dup101424	AluJb	Alu	SINE	16	23648167	23648327	-	161	-3.12	0.00242152	0.17	1.97	upInhPGCLC
AluJb_dup101426	AluJb	Alu	SINE	16	23652861	23653164	+	304	-3.45	3.23e-13	1.42	15.38	upInhPGCLC
AluJb_dup101427	AluJb	Alu	SINE	16	23655544	23655843	-	300	-4.34	0.00264522	0.16	4.73	upInhPGCLC
AluJb_dup101518	AluJb	Alu	SINE	16	24543293	24543602	-	310	-3.44	6.63e-13	1.48	15.47	upInhPGCLC
AluJb_dup10156	AluJb	Alu	SINE	1	207329608	207329910	-	303	-2.29	0.000530761	1.78	9.19	upInhPGCLC
AluJb_dup101582	AluJb	Alu	SINE	16	25013342	25013635	+	294	-2.95	0.00646383	0.4	2.61	upInhPGCLC
AluJb_dup101592	AluJb	Alu	SINE	16	25116628	25116913	+	286	-3.2	0.00562875	0.28	3.08	upInhPGCLC
AluJb_dup101599	AluJb	Alu	SINE	16	25157267	25157572	+	306	-2.81	1.89e-05	1	6.8	upInhPGCLC
AluJb_dup101601	AluJb	Alu	SINE	16	25166399	25166620	-	222	-5.13	0.0167147	0.08	6.49	upInhPGCLC
AluJb_dup101602	AluJb	Alu	SINE	16	25170495	25170641	+	147	-2.56	7.32e-05	1	6.61	upInhPGCLC
AluJb_dup101614	AluJb	Alu	SINE	16	25295022	25295320	+	299	-2.57	0.0180615	0.48	2.52	upInhPGCLC
AluJb_dup101637	AluJb	Alu	SINE	16	25712240	25712549	+	310	-2.47	1.97e-06	0.78	3.87	upInhPGCLC
AluJb_dup101638	AluJb	Alu	SINE	16	25713247	25713529	+	283	-4.39	7.98e-19	1.26	27.43	upInhPGCLC
AluJb_dup101639	AluJb	Alu	SINE	16	25731340	25731640	-	301	-5.84	3.07e-25	0.95	56.03	upInhPGCLC
AluJb_dup101640	AluJb	Alu	SINE	16	25749212	25749522	+	311	-3.61	1.83e-07	0.42	4.82	upInhPGCLC
AluJb_dup101641	AluJb	Alu	SINE	16	25762569	25762705	+	137	-3.02	1.61e-21	5.23	43.99	upInhPGCLC
AluJb_dup101642	AluJb	Alu	SINE	16	25762738	25762906	+	169	-2.17	6.6e-05	0.95	5.46	upInhPGCLC
AluJb_dup101643	AluJb	Alu	SINE	16	25841307	25841584	-	278	-5.31	3.71e-09	0.5	19.91	upInhPGCLC
AluJb_dup101644	AluJb	Alu	SINE	16	25849491	25849801	-	311	-4.83	2.56e-16	1.28	37.86	upInhPGCLC
AluJb_dup101645	AluJb	Alu	SINE	16	25897173	25897451	+	279	-4.22	0.00153428	0.15	3.93	upInhPGCLC
AluJb_dup101647	AluJb	Alu	SINE	16	25920609	25920917	-	309	-3.94	6.85e-13	2.01	31.84	upInhPGCLC
AluJb_dup101648	AluJb	Alu	SINE	16	25921749	25922052	-	304	-4.14	7.68e-08	0.67	12.53	upInhPGCLC
AluJb_dup101649	AluJb	Alu	SINE	16	25997955	25998288	+	334	-2.59	4.97e-05	1.5	8.01	upInhPGCLC
AluJb_dup101650	AluJb	Alu	SINE	16	26068967	26069251	-	285	-4.49	1.42e-06	0.22	5.35	upInhPGCLC
AluJb_dup101651	AluJb	Alu	SINE	16	26073395	26073672	-	278	-3.97	2.4e-07	0.28	4.65	upInhPGCLC
AluJb_dup101684	AluJb	Alu	SINE	16	27219933	27220244	+	312	-2.28	0.0308893	0.6	2.98	upInhPGCLC
AluJb_dup101685	AluJb	Alu	SINE	16	27246501	27246789	-	289	-2.6	0.000232742	0.98	5.17	upInhPGCLC
AluJb_dup101700	AluJb	Alu	SINE	16	27346079	27346241	+	163	-7.02	1.13e-24	0.11	26.87	upInhPGCLC
AluJb_dup101701	AluJb	Alu	SINE	16	27353133	27353351	+	219	-4.28	0.000250054	0.18	4.45	upInhPGCLC
AluJb_dup101702	AluJb	Alu	SINE	16	27353681	27353798	-	118	-5.38	0.000100792	0.14	8.9	upInhPGCLC
AluJb_dup101711	AluJb	Alu	SINE	16	27504634	27504937	+	304	-3.58	0.0123977	0.16	2.64	upInhPGCLC
AluJb_dup101712	AluJb	Alu	SINE	16	27513171	27513484	+	314	-2.39	3.23e-05	2.11	11.47	upInhPGCLC
AluJb_dup101713	AluJb	Alu	SINE	16	27519825	27520111	+	287	-3.42	1.16e-09	1.97	20.08	upInhPGCLC
AluJb_dup101722	AluJb	Alu	SINE	16	27592432	27592620	+	189	-3.45	0.0489692	0.2	2.52	upInhPGCLC
AluJb_dup101728	AluJb	Alu	SINE	16	27633467	27633605	-	139	-2.09	0.0266207	0.49	1.53	upInhPGCLC
AluJb_dup101729	AluJb	Alu	SINE	16	27653657	27653970	-	314	-3.69	0.0343825	0.14	2.58	upInhPGCLC
AluJb_dup101736	AluJb	Alu	SINE	16	27694514	27694786	+	273	-2.47	0.00236118	0.64	2.71	upInhPGCLC
AluJb_dup101737	AluJb	Alu	SINE	16	27709037	27709337	+	301	-4.85	0.00917516	0.12	5.68	upInhPGCLC
AluJb_dup101772	AluJb	Alu	SINE	16	28164935	28165227	+	293	-2.41	5.8e-05	1.72	9.53	upInhPGCLC
AluJb_dup101773	AluJb	Alu	SINE	16	28178287	28178481	+	195	-3.27	0.0125038	0.39	3.4	upInhPGCLC
AluJb_dup101776	AluJb	Alu	SINE	16	28202994	28203292	+	299	-3.54	2.48e-18	6.91	81.99	upInhPGCLC
AluJb_dup101777	AluJb	Alu	SINE	16	28209858	28210147	+	290	-2.01	0.000563623	2.2	8.08	upInhPGCLC
AluJb_dup10179	AluJb	Alu	SINE	1	207753388	207753696	+	309	-2.46	6.29e-08	2.09	10.98	upInhPGCLC
AluJb_dup101807	AluJb	Alu	SINE	16	28398832	28399115	+	284	-2.67	2.48e-06	2.15	14.76	upInhPGCLC
AluJb_dup101819	AluJb	Alu	SINE	16	28481104	28481400	-	297	-3.66	2.98e-05	0.62	7.73	upInhPGCLC
AluJb_dup101837	AluJb	Alu	SINE	16	28617006	28617316	-	311	-3.87	1.84e-05	1.02	14.65	upInhPGCLC
AluJb_dup101839	AluJb	Alu	SINE	16	28619482	28619727	+	246	-2.42	0.0403708	0.47	2.82	upInhPGCLC
AluJb_dup101841	AluJb	Alu	SINE	16	28628470	28628776	-	307	-2.96	6.76e-32	11.51	88.52	upInhPGCLC
AluJb_dup101843	AluJb	Alu	SINE	16	28630543	28630783	-	241	-3.88	3.07e-13	1.91	26.9	upInhPGCLC
AluJb_dup101864	AluJb	Alu	SINE	16	28827153	28827414	+	262	-3.09	6.3e-37	18.95	158.52	upInhPGCLC
AluJb_dup101865	AluJb	Alu	SINE	16	28831648	28831896	+	249	-3.59	1.01e-13	1.33	16.47	upInhPGCLC
AluJb_dup101867	AluJb	Alu	SINE	16	28854036	28854325	+	290	-3.46	0.00192445	0.49	6.14	upInhPGCLC
AluJb_dup101868	AluJb	Alu	SINE	16	28870679	28870986	-	308	-2.51	6.65e-07	2.97	17.31	upInhPGCLC
AluJb_dup101881	AluJb	Alu	SINE	16	28955295	28955393	+	99	-2.58	0.00868096	0.51	2.64	upInhPGCLC
AluJb_dup101909	AluJb	Alu	SINE	16	29409752	29410061	+	310	-2.15	2.98e-25	19.55	84.5	upInhPGCLC
AluJb_dup101910	AluJb	Alu	SINE	16	29412842	29413082	+	241	-4.18	3.71e-13	1.84	32.34	upInhPGCLC
AluJb_dup101912	AluJb	Alu	SINE	16	29414706	29415011	+	306	-2.91	2.14e-28	7.06	51.93	upInhPGCLC
AluJb_dup101913	AluJb	Alu	SINE	16	29432139	29432407	-	269	-4.54	0.000527651	0.32	7.96	upInhPGCLC
AluJb_dup101917	AluJb	Alu	SINE	16	29514635	29514875	+	241	-4.4	3.51e-15	3.64	75.46	upInhPGCLC
AluJb_dup101919	AluJb	Alu	SINE	16	29516493	29516799	+	307	-2.92	0.0196767	0.25	2.29	upInhPGCLC
AluJb_dup101921	AluJb	Alu	SINE	16	29547770	29548062	+	293	-3.88	2.73e-14	1.2	18.49	upInhPGCLC
AluJb_dup101922	AluJb	Alu	SINE	16	29556686	29556975	-	290	-2.59	2.53e-22	5.07	28.97	upInhPGCLC
AluJb_dup101923	AluJb	Alu	SINE	16	29561774	29562058	+	285	-2.53	3.66e-05	2.47	14.8	upInhPGCLC
AluJb_dup101925	AluJb	Alu	SINE	16	29571715	29572014	+	300	-3.94	0.000106674	0.15	3.76	upInhPGCLC
AluJb_dup101930	AluJb	Alu	SINE	16	29589483	29589774	+	292	-2.05	2.48e-06	3.72	15.55	upInhPGCLC
AluJb_dup101931	AluJb	Alu	SINE	16	29590102	29590292	+	191	-4.38	5.13e-17	0.69	14.37	upInhPGCLC
AluJb_dup101941	AluJb	Alu	SINE	16	29686806	29686902	-	97	-2.46	4.12e-06	2.02	10.65	upInhPGCLC
AluJb_dup101957	AluJb	Alu	SINE	16	29801985	29802295	+	311	-2.77	6.23e-16	4.53	28.18	upInhPGCLC
AluJb_dup10195	AluJb	Alu	SINE	1	208225300	208225612	-	313	-4.75	1.13e-06	0.26	7.48	upInhPGCLC
AluJb_dup101972	AluJb	Alu	SINE	16	29909683	29909786	-	104	-2.94	3.77e-13	4.15	29.68	upInhPGCLC
AluJb_dup101976	AluJb	Alu	SINE	16	29929265	29929418	-	154	-2.48	0.0117278	0.7	3.48	upInhPGCLC
AluJb_dup102015	AluJb	Alu	SINE	16	30254620	30254860	+	241	-4.22	1.11e-12	2.3	41.78	upInhPGCLC
AluJb_dup102019	AluJb	Alu	SINE	16	30287793	30288085	+	293	-2.78	4.17e-08	1.07	7.87	upInhPGCLC
AluJb_dup102020	AluJb	Alu	SINE	16	30296386	30296675	-	290	-2.71	1.05e-10	2.14	14.16	upInhPGCLC
AluJb_dup102029	AluJb	Alu	SINE	16	30330189	30330379	+	191	-4.97	1.46e-14	0.24	9.62	upInhPGCLC
AluJb_dup102032	AluJb	Alu	SINE	16	30363476	30363603	+	128	-2.66	6.3e-05	0.76	5.08	upInhPGCLC
AluJb_dup102065	AluJb	Alu	SINE	16	30549210	30549365	+	156	-4.92	2.54e-07	0.42	13.4	upInhPGCLC
AluJb_dup102086	AluJb	Alu	SINE	16	30704556	30704869	+	314	-2.31	0.00223303	1.38	5.93	upInhPGCLC
AluJb_dup102088	AluJb	Alu	SINE	16	30727401	30727553	-	153	-4.04	0.000259195	0.63	10.74	upInhPGCLC
AluJb_dup102089	AluJb	Alu	SINE	16	30727852	30727981	-	130	-3.18	0.000264582	0.67	6.42	upInhPGCLC
AluJb_dup102102	AluJb	Alu	SINE	16	30879574	30879709	+	136	-3.66	0.0431303	0.1	2.36	upInhPGCLC
AluJb_dup102126	AluJb	Alu	SINE	16	31118874	31119048	-	175	-2.02	0.0495802	0.58	2.08	upInhPGCLC
AluJb_dup102159	AluJb	Alu	SINE	16	31454589	31454873	+	285	-2.71	0.0422567	0.36	2.52	upInhPGCLC
AluJb_dup102320	AluJb	Alu	SINE	16	46654708	46654998	-	291	-4.06	0.0181085	0.16	3.93	upInhPGCLC
AluJb_dup102321	AluJb	Alu	SINE	16	46674776	46675090	-	315	-2.57	7.74e-07	1.35	8.51	upInhPGCLC
AluJb_dup102323	AluJb	Alu	SINE	16	46696653	46696954	-	302	-3.06	5.88e-12	1.9	15.2	upInhPGCLC
AluJb_dup102336	AluJb	Alu	SINE	16	46809044	46809300	+	257	-3.41	1.42e-06	0.51	4.67	upInhPGCLC
AluJb_dup102348	AluJb	Alu	SINE	16	46866353	46866520	+	168	-4.91	0.0207549	0.02	4.94	upInhPGCLC
AluJb_dup102363	AluJb	Alu	SINE	16	46958057	46958266	+	210	-3.28	0.000270288	0.56	4.82	upInhPGCLC
AluJb_dup102365	AluJb	Alu	SINE	16	46965942	46966257	+	316	-3.75	7.31e-14	1.14	15.83	upInhPGCLC
AluJb_dup102383	AluJb	Alu	SINE	16	47115532	47115697	-	166	-3.09	0.000205596	0.39	3.41	upInhPGCLC
AluJb_dup102384	AluJb	Alu	SINE	16	47115749	47115870	-	122	-3.01	0.0196075	0.12	1.53	upInhPGCLC
AluJb_dup102385	AluJb	Alu	SINE	16	47117805	47117929	+	125	-4.27	2.51e-15	0.89	17.51	upInhPGCLC
AluJb_dup102386	AluJb	Alu	SINE	16	47123359	47123510	+	152	-4.09	5.91e-16	1.34	22.86	upInhPGCLC
AluJb_dup102389	AluJb	Alu	SINE	16	47165579	47165866	+	288	-3.45	4e-21	3.39	36.14	upInhPGCLC
AluJb_dup102408	AluJb	Alu	SINE	16	47517256	47517556	-	301	-3.11	0.00527702	0.32	2.58	upInhPGCLC
AluJb_dup102436	AluJb	Alu	SINE	16	48270846	48271194	+	349	-2.35	7.46e-07	2.04	9.81	upInhPGCLC
AluJb_dup102437	AluJb	Alu	SINE	16	48286504	48286795	-	292	-4.97	3.21e-05	0.31	10.58	upInhPGCLC
AluJb_dup102440	AluJb	Alu	SINE	16	48338626	48338924	+	299	-2.2	7.23e-06	5.56	24.54	upInhPGCLC
AluJb_dup102443	AluJb	Alu	SINE	16	48366908	48367170	-	263	-3.67	1.16e-05	0.46	6.47	upInhPGCLC
AluJb_dup102444	AluJb	Alu	SINE	16	48369467	48369737	+	271	-2.23	5.17e-06	3.67	15.38	upInhPGCLC
AluJb_dup102466	AluJb	Alu	SINE	16	48545744	48546044	+	301	-3.47	0.00421189	0.33	4.05	upInhPGCLC
AluJb_dup102479	AluJb	Alu	SINE	16	48669912	48670004	-	93	-2.38	0.0160568	0.61	2.7	upInhPGCLC
AluJb_dup102500	AluJb	Alu	SINE	16	49518775	49519081	+	307	-2.69	0.0125258	0.35	2.48	upInhPGCLC
AluJb_dup102507	AluJb	Alu	SINE	16	49823819	49824084	+	266	-3.06	1.08e-09	3.83	33.95	upInhPGCLC
AluJb_dup102509	AluJb	Alu	SINE	16	49845525	49845846	-	322	-3.59	1.77e-14	1.67	19.71	upInhPGCLC
AluJb_dup102635	AluJb	Alu	SINE	16	52126673	52126966	-	294	-4.11	0.00300217	0.08	3.23	upInhPGCLC
AluJb_dup102644	AluJb	Alu	SINE	16	52660181	52660494	+	314	-4.14	2.46e-08	0.28	5.45	upInhPGCLC
AluJb_dup102735	AluJb	Alu	SINE	16	53752989	53753282	+	294	-2.09	0.0489397	0.55	2.71	upInhPGCLC
AluJb_dup102742	AluJb	Alu	SINE	16	53842684	53842974	-	291	-3.24	0.000119854	0.38	3.51	upInhPGCLC
AluJb_dup102744	AluJb	Alu	SINE	16	53885755	53886041	-	287	-3.85	1.08e-05	0.61	9	upInhPGCLC
AluJb_dup102745	AluJb	Alu	SINE	16	53941565	53941862	+	298	-3.42	5.42e-17	5.64	60.07	upInhPGCLC
AluJb_dup102746	AluJb	Alu	SINE	16	53984351	53984616	-	266	-2.91	3.37e-06	0.57	4.58	upInhPGCLC
AluJb_dup102816	AluJb	Alu	SINE	16	56409886	56410189	+	304	-2.38	1.38e-06	1.59	8.44	upInhPGCLC
AluJb_dup102822	AluJb	Alu	SINE	16	56493105	56493409	+	305	-3.07	0.000364004	0.61	4.86	upInhPGCLC
AluJb_dup102846	AluJb	Alu	SINE	16	56774888	56775200	-	313	-2.19	0.000342504	1.38	6.31	upInhPGCLC
AluJb_dup102849	AluJb	Alu	SINE	16	56810347	56810658	+	312	-3.83	0.000757495	0.22	3.31	upInhPGCLC
AluJb_dup102852	AluJb	Alu	SINE	16	56842551	56842852	-	302	-2.41	0.010633	0.61	2.62	upInhPGCLC
AluJb_dup102876	AluJb	Alu	SINE	16	57096411	57096719	+	309	-3.83	0.0357608	0.17	3.38	upInhPGCLC
AluJb_dup102881	AluJb	Alu	SINE	16	57157027	57157341	+	315	-3.03	9.96e-14	1.86	15.27	upInhPGCLC
AluJb_dup102885	AluJb	Alu	SINE	16	57192709	57193014	-	306	-4.23	1.88e-16	1.27	23.25	upInhPGCLC
AluJb_dup102886	AluJb	Alu	SINE	16	57208402	57208699	-	298	-3.79	2.7e-11	1.07	14.71	upInhPGCLC
AluJb_dup10290	AluJb	Alu	SINE	1	211463451	211463754	+	304	-2.59	0.00420479	0.6	3.5	upInhPGCLC
AluJb_dup102915	AluJb	Alu	SINE	16	57430890	57431055	-	166	-3.72	7.82e-05	0.52	6.37	upInhPGCLC
AluJb_dup102917	AluJb	Alu	SINE	16	57442380	57442684	+	305	-3.93	1.32e-05	0.42	6.71	upInhPGCLC
AluJb_dup102968	AluJb	Alu	SINE	16	58003143	58003434	+	292	-2.05	0.0141609	0.66	2.01	upInhPGCLC
AluJb_dup102997	AluJb	Alu	SINE	16	58398328	58398628	+	301	-3	0.00328526	0.29	2.17	upInhPGCLC
AluJb_dup102	AluJb	Alu	SINE	1	1397299	1397456	-	158	-5.95	4.73e-11	0.19	15.95	upInhPGCLC
AluJb_dup103008	AluJb	Alu	SINE	16	58554960	58555205	+	246	-2.54	0.00827805	0.33	1.67	upInhPGCLC
AluJb_dup103009	AluJb	Alu	SINE	16	58567341	58567538	+	198	-2.18	0.00161297	1.36	5.04	upInhPGCLC
AluJb_dup103010	AluJb	Alu	SINE	16	58570356	58570624	+	269	-3.25	1.06e-06	1.04	9.84	upInhPGCLC
AluJb_dup103011	AluJb	Alu	SINE	16	58572349	58572597	+	249	-3.36	0.000416294	0.17	2.55	upInhPGCLC
AluJb_dup103012	AluJb	Alu	SINE	16	58577643	58577861	+	219	-2.21	5.64e-09	5.07	25.58	upInhPGCLC
AluJb_dup103018	AluJb	Alu	SINE	16	58624967	58625103	+	137	-4.3	2.76e-07	0.97	19.1	upInhPGCLC
AluJb_dup103020	AluJb	Alu	SINE	16	58626830	58626970	-	141	-5.01	0.000982647	0.08	6.33	upInhPGCLC
AluJb_dup103025	AluJb	Alu	SINE	16	58683028	58683178	-	151	-3.04	0.0218403	0.15	1.82	upInhPGCLC
AluJb_dup103030	AluJb	Alu	SINE	16	58708980	58709351	+	372	-2.14	0.000210517	2.41	11.02	upInhPGCLC
AluJb_dup103077	AluJb	Alu	SINE	16	59915744	59916015	+	272	-5.02	0.00151919	0.12	6.67	upInhPGCLC
AluJb_dup103079	AluJb	Alu	SINE	16	60076820	60077116	-	297	-4.02	6.66e-09	1.77	28.63	upInhPGCLC
AluJb_dup103081	AluJb	Alu	SINE	16	60245633	60245926	-	294	-2.75	0.00078201	0.3	2.37	upInhPGCLC
AluJb_dup103117	AluJb	Alu	SINE	16	62150722	62150858	-	137	-2.37	0.0449982	0.22	1.5	upInhPGCLC
AluJb_dup103142	AluJb	Alu	SINE	16	63379240	63379500	-	261	-3.5	0.00629504	0.23	3.38	upInhPGCLC
AluJb_dup103178	AluJb	Alu	SINE	16	65032210	65032479	+	270	-2.31	3.32e-05	1.37	5.75	upInhPGCLC
AluJb_dup103183	AluJb	Alu	SINE	16	65241542	65241842	-	301	-3.04	1.6e-06	0.91	7	upInhPGCLC
AluJb_dup103184	AluJb	Alu	SINE	16	65262458	65262774	+	317	-2.2	0.000197632	2.32	10.05	upInhPGCLC
AluJb_dup103185	AluJb	Alu	SINE	16	65369547	65369833	-	287	-5.18	0.0040117	0.12	7.54	upInhPGCLC
AluJb_dup10321	AluJb	Alu	SINE	1	211784292	211784518	+	227	-2.75	0.000190464	1.05	6.51	upInhPGCLC
AluJb_dup103233	AluJb	Alu	SINE	16	66695065	66695372	+	308	-4.14	3.27e-05	0.32	6.64	upInhPGCLC
AluJb_dup103248	AluJb	Alu	SINE	16	66797226	66797536	-	311	-2.06	0.0265528	0.69	3.54	upInhPGCLC
AluJb_dup103250	AluJb	Alu	SINE	16	66811163	66811398	-	236	-2.21	3.71e-06	2.28	10.51	upInhPGCLC
AluJb_dup103252	AluJb	Alu	SINE	16	66821902	66822165	-	264	-3.44	5.26e-05	0.45	4.76	upInhPGCLC
AluJb_dup103282	AluJb	Alu	SINE	16	67052680	67052924	+	245	-3.84	0.000890358	0.18	3.41	upInhPGCLC
AluJb_dup103283	AluJb	Alu	SINE	16	67052947	67053028	+	82	-3.79	0.0256083	0.13	3.17	upInhPGCLC
AluJb_dup103291	AluJb	Alu	SINE	16	67139375	67139648	-	274	-2.19	0.00109045	0.78	3.87	upInhPGCLC
AluJb_dup103293	AluJb	Alu	SINE	16	67158158	67158464	-	307	-3.98	0.0147831	0.05	2.74	upInhPGCLC
AluJb_dup10329	AluJb	Alu	SINE	1	211972968	211973245	-	278	-2.52	5.4e-05	1.43	9.13	upInhPGCLC
AluJb_dup103300	AluJb	Alu	SINE	16	67320108	67320379	+	272	-3.31	0.000269614	0.33	3.2	upInhPGCLC
AluJb_dup103310	AluJb	Alu	SINE	16	67468312	67468614	+	303	-3.45	0.026085	0.12	2.49	upInhPGCLC
AluJb_dup103328	AluJb	Alu	SINE	16	67597028	67597333	-	306	-2.43	0.000363356	0.83	3.84	upInhPGCLC
AluJb_dup10332	AluJb	Alu	SINE	1	211996743	211997049	+	307	-2.84	0.00051823	0.46	3.26	upInhPGCLC
AluJb_dup103331	AluJb	Alu	SINE	16	67623359	67623647	+	289	-2.49	0.00185521	0.54	3.05	upInhPGCLC
AluJb_dup10333	AluJb	Alu	SINE	1	211997263	211997550	+	288	-4.5	1.6e-09	0.84	20.26	upInhPGCLC
AluJb_dup103353	AluJb	Alu	SINE	16	67769786	67770084	+	299	-3.01	3.62e-05	1.09	9.79	upInhPGCLC
AluJb_dup103356	AluJb	Alu	SINE	16	67778811	67779110	+	300	-5.08	3.48e-08	0.35	11.48	upInhPGCLC
AluJb_dup103357	AluJb	Alu	SINE	16	67779115	67779415	+	301	-2.2	0.00501627	0.79	4	upInhPGCLC
AluJb_dup103366	AluJb	Alu	SINE	16	67862553	67862829	+	277	-5.26	3.83e-05	0.1	7.43	upInhPGCLC
AluJb_dup10336	AluJb	Alu	SINE	1	212053576	212053799	-	224	-2.74	0.00452926	0.46	3.08	upInhPGCLC
AluJb_dup103386	AluJb	Alu	SINE	16	68101137	68101442	-	306	-4.44	0.000455577	0.24	6.47	upInhPGCLC
AluJb_dup103391	AluJb	Alu	SINE	16	68145122	68145445	-	324	-3.69	0.000167267	0.5	7.27	upInhPGCLC
AluJb_dup103401	AluJb	Alu	SINE	16	68209215	68209376	+	162	-2.47	0.000122395	1.1	5.6	upInhPGCLC
AluJb_dup103405	AluJb	Alu	SINE	16	68222008	68222318	+	311	-2.28	1.84e-07	3.63	18.27	upInhPGCLC
AluJb_dup103410	AluJb	Alu	SINE	16	68276716	68277019	+	304	-4.47	2.3e-05	0.39	8.64	upInhPGCLC
AluJb_dup103412	AluJb	Alu	SINE	16	68303295	68303607	+	313	-2.18	0.00568509	0.92	3.89	upInhPGCLC
AluJb_dup103421	AluJb	Alu	SINE	16	68327667	68327949	+	283	-3.81	1.26e-10	1.03	14.05	upInhPGCLC
AluJb_dup103426	AluJb	Alu	SINE	16	68348632	68348937	-	306	-3.55	1.2e-06	0.45	5.27	upInhPGCLC
AluJb_dup103438	AluJb	Alu	SINE	16	68537568	68537818	-	251	-3.49	0.00021992	0.49	4.8	upInhPGCLC
AluJb_dup103439	AluJb	Alu	SINE	16	68557001	68557303	-	303	-4.27	0.0126658	0.22	5.11	upInhPGCLC
AluJb_dup103466	AluJb	Alu	SINE	16	68648451	68648747	-	297	-3.06	0.000101464	0.82	7.08	upInhPGCLC
AluJb_dup103467	AluJb	Alu	SINE	16	68659291	68659593	+	303	-2.55	3.28e-08	1.86	9.8	upInhPGCLC
AluJb_dup10352	AluJb	Alu	SINE	1	212344882	212345181	+	300	-3.06	0.00241425	0.46	4	upInhPGCLC
AluJb_dup10353	AluJb	Alu	SINE	1	212345995	212346195	-	201	-2.68	0.000265904	0.81	4.61	upInhPGCLC
AluJb_dup103540	AluJb	Alu	SINE	16	69155165	69155464	-	300	-2.93	7.36e-12	5.77	43.99	upInhPGCLC
AluJb_dup103543	AluJb	Alu	SINE	16	69170481	69170765	+	285	-2.61	1.28e-08	3.74	21.16	upInhPGCLC
AluJb_dup103547	AluJb	Alu	SINE	16	69202403	69202568	-	166	-2.66	3.37e-05	0.81	4.99	upInhPGCLC
AluJb_dup103548	AluJb	Alu	SINE	16	69202876	69203019	-	144	-2.91	0.00133815	0.48	3.18	upInhPGCLC
AluJb_dup103554	AluJb	Alu	SINE	16	69234051	69234348	+	298	-3.27	0.0194339	0.33	3.36	upInhPGCLC
AluJb_dup103557	AluJb	Alu	SINE	16	69263868	69264095	-	228	-3.84	6.65e-08	0.42	6.18	upInhPGCLC
AluJb_dup103562	AluJb	Alu	SINE	16	69284425	69284493	+	69	-2.34	0.0262602	0.37	2.15	upInhPGCLC
AluJb_dup103565	AluJb	Alu	SINE	16	69289665	69289937	+	273	-2.77	2.41e-11	4.33	31.04	upInhPGCLC
AluJb_dup103566	AluJb	Alu	SINE	16	69310071	69310394	-	324	-2.84	1.4e-11	1.18	9.58	upInhPGCLC
AluJb_dup103571	AluJb	Alu	SINE	16	69345747	69345979	-	233	-3.19	0.00828187	0.76	7.43	upInhPGCLC
AluJb_dup103576	AluJb	Alu	SINE	16	69369345	69369598	-	254	-2.86	0.0126823	0.62	5.2	upInhPGCLC
AluJb_dup103577	AluJb	Alu	SINE	16	69373573	69373854	+	282	-3.38	1.65e-05	0.64	6.63	upInhPGCLC
AluJb_dup103613	AluJb	Alu	SINE	16	69630178	69630331	-	154	-2.91	1.65e-05	1.27	10.09	upInhPGCLC
AluJb_dup103618	AluJb	Alu	SINE	16	69683250	69683544	+	295	-3.21	1.88e-08	1	9.11	upInhPGCLC
AluJb_dup103639	AluJb	Alu	SINE	16	69801243	69801534	-	292	-3.66	0.00848071	0.36	4.76	upInhPGCLC
AluJb_dup103642	AluJb	Alu	SINE	16	69807438	69807648	+	211	-2.21	0.0225522	0.35	1.45	upInhPGCLC
AluJb_dup103656	AluJb	Alu	SINE	16	69884342	69884649	+	308	-2.78	6.48e-06	1.85	11.94	upInhPGCLC
AluJb_dup103658	AluJb	Alu	SINE	16	69897095	69897401	-	307	-4.5	3.44e-08	0.41	9.51	upInhPGCLC
AluJb_dup103673	AluJb	Alu	SINE	16	70003768	70004008	+	241	-3.92	1.1e-14	1.92	27.38	upInhPGCLC
AluJb_dup103675	AluJb	Alu	SINE	16	70005757	70006057	+	301	-2.73	9.35e-10	1.88	10.97	upInhPGCLC
AluJb_dup103677	AluJb	Alu	SINE	16	70019407	70019712	-	306	-2.29	3.59e-05	1.75	8.35	upInhPGCLC
AluJb_dup103678	AluJb	Alu	SINE	16	70022367	70022671	-	305	-3	2.43e-10	1.71	15.04	upInhPGCLC
AluJb_dup103694	AluJb	Alu	SINE	16	70119181	70119260	+	80	-3.1	1.64e-11	3.03	26.03	upInhPGCLC
AluJb_dup103696	AluJb	Alu	SINE	16	70143884	70144190	-	307	-3	0.0138196	0.26	2.13	upInhPGCLC
AluJb_dup103697	AluJb	Alu	SINE	16	70148898	70149194	-	297	-2.94	1.27e-07	0.86	6.48	upInhPGCLC
AluJb_dup103706	AluJb	Alu	SINE	16	70203096	70203291	+	196	-3.46	0.00122743	0.4	4.04	upInhPGCLC
AluJb_dup103707	AluJb	Alu	SINE	16	70206920	70207160	+	241	-3.24	0.00078179	0.22	2.33	upInhPGCLC
AluJb_dup103709	AluJb	Alu	SINE	16	70208777	70209085	+	309	-2.9	1.88e-39	10.87	79.69	upInhPGCLC
AluJb_dup103711	AluJb	Alu	SINE	16	70240267	70240559	+	293	-4.62	1.84e-07	0.2	6.1	upInhPGCLC
AluJb_dup103712	AluJb	Alu	SINE	16	70242380	70242457	+	78	-4.61	2.11e-13	0.68	16.08	upInhPGCLC
AluJb_dup103715	AluJb	Alu	SINE	16	70263633	70263930	-	298	-3.78	0.0068288	0.12	2.67	upInhPGCLC
AluJb_dup10371	AluJb	Alu	SINE	1	212695081	212695213	+	133	-4.61	0.0110102	0.08	4.92	upInhPGCLC
AluJb_dup103720	AluJb	Alu	SINE	16	70300211	70300507	-	297	-3.34	3.15e-09	1.92	18.14	upInhPGCLC
AluJb_dup103722	AluJb	Alu	SINE	16	70303129	70303436	-	308	-3.71	1.7e-08	0.93	11.3	upInhPGCLC
AluJb_dup103724	AluJb	Alu	SINE	16	70324227	70324391	+	165	-2.25	0.00033935	1.58	8.03	upInhPGCLC
AluJb_dup10372	AluJb	Alu	SINE	1	212695518	212695656	+	139	-4.21	0.00439738	0.12	3.89	upInhPGCLC
AluJb_dup103735	AluJb	Alu	SINE	16	70374497	70374804	-	308	-2.26	0.000422694	1	4.46	upInhPGCLC
AluJb_dup103737	AluJb	Alu	SINE	16	70412362	70412620	+	259	-3.92	4.89e-08	0.8	12.3	upInhPGCLC
AluJb_dup103740	AluJb	Alu	SINE	16	70421697	70421832	-	136	-4.4	6.1e-05	0.13	4.71	upInhPGCLC
AluJb_dup103741	AluJb	Alu	SINE	16	70425066	70425179	+	114	-3.65	0.0329345	0.17	2.75	upInhPGCLC
AluJb_dup103761	AluJb	Alu	SINE	16	70544689	70544852	-	164	-2.18	5.46e-09	6.7	29.44	upInhPGCLC
AluJb_dup103764	AluJb	Alu	SINE	16	70562820	70563122	-	303	-3.48	0.00070722	0.49	5.25	upInhPGCLC
AluJb_dup103785	AluJb	Alu	SINE	16	70722806	70722934	+	129	-3.8	0.000154518	0.25	3.59	upInhPGCLC
AluJb_dup103787	AluJb	Alu	SINE	16	70723435	70723478	+	44	-2.81	0.0216616	0.32	2.76	upInhPGCLC
AluJb_dup103803	AluJb	Alu	SINE	16	71158680	71158990	-	311	-4.25	8.13e-07	0.4	7.26	upInhPGCLC
AluJb_dup10382	AluJb	Alu	SINE	1	212806369	212806680	-	312	-2.33	6.45e-05	2.78	14.56	upInhPGCLC
AluJb_dup103842	AluJb	Alu	SINE	16	71721052	71721321	+	270	-2.06	3.92e-05	2.8	12.53	upInhPGCLC
AluJb_dup103849	AluJb	Alu	SINE	16	71755144	71755459	+	316	-3.82	2.34e-07	0.35	5.34	upInhPGCLC
AluJb_dup103856	AluJb	Alu	SINE	16	71791499	71791692	+	194	-2.6	0.00500688	0.45	1.95	upInhPGCLC
AluJb_dup103857	AluJb	Alu	SINE	16	71792886	71793194	+	309	-3.57	0.00122671	0.24	3.22	upInhPGCLC
AluJb_dup103858	AluJb	Alu	SINE	16	71793674	71794015	-	342	-4.02	3.97e-05	0.21	3.97	upInhPGCLC
AluJb_dup10386	AluJb	Alu	SINE	1	212813554	212813668	-	115	-3.37	0.000153373	0.49	5.24	upInhPGCLC
AluJb_dup103872	AluJb	Alu	SINE	16	71876587	71876903	-	317	-3.6	8.09e-06	0.88	10.25	upInhPGCLC
AluJb_dup103873	AluJb	Alu	SINE	16	71877254	71877559	-	306	-2.5	0.000534596	1.75	9.05	upInhPGCLC
AluJb_dup103874	AluJb	Alu	SINE	16	71877638	71877928	+	291	-4.7	6.11e-05	0.16	5.54	upInhPGCLC
AluJb_dup103879	AluJb	Alu	SINE	16	71911711	71912004	-	294	-2.44	3.72e-11	13.05	71.67	upInhPGCLC
AluJb_dup10387	AluJb	Alu	SINE	1	212813978	212814163	-	186	-2.5	0.00190452	0.85	5.29	upInhPGCLC
AluJb_dup103882	AluJb	Alu	SINE	16	71924328	71924591	+	264	-4.58	5.8e-12	0.47	11.65	upInhPGCLC
AluJb_dup103897	AluJb	Alu	SINE	16	72017644	72017762	+	119	-3.21	0.00655062	0.46	4.03	upInhPGCLC
AluJb_dup103909	AluJb	Alu	SINE	16	72204191	72204502	-	312	-2.12	0.0379673	0.67	2.74	upInhPGCLC
AluJb_dup103917	AluJb	Alu	SINE	16	72413505	72413746	+	242	-4.6	5.92e-05	0.44	10.92	upInhPGCLC
AluJb_dup103921	AluJb	Alu	SINE	16	72520002	72520322	+	321	-2.58	0.00011543	0.87	6.25	upInhPGCLC
AluJb_dup103933	AluJb	Alu	SINE	16	72604207	72604517	+	311	-2.15	0.0188037	0.96	5.06	upInhPGCLC
AluJb_dup103962	AluJb	Alu	SINE	16	72916957	72917262	+	306	-4.73	0.0405805	0.03	4.72	upInhPGCLC
AluJb_dup10397	AluJb	Alu	SINE	1	212868102	212868373	-	272	-2.47	0.000601862	1.78	11.01	upInhPGCLC
AluJb_dup103	AluJb	Alu	SINE	1	1408002	1408288	+	287	-2.47	8.24e-21	28.72	159.97	upInhPGCLC
AluJb_dup104029	AluJb	Alu	SINE	16	74205046	74205351	+	306	-4.25	0.02691	0.07	3.29	upInhPGCLC
AluJb_dup104032	AluJb	Alu	SINE	16	74277659	74277935	-	277	-3.2	0.00131075	0.25	2.95	upInhPGCLC
AluJb_dup104034	AluJb	Alu	SINE	16	74298591	74298885	+	295	-2.69	1.25e-15	6.42	42.04	upInhPGCLC
AluJb_dup104035	AluJb	Alu	SINE	16	74299389	74299693	-	305	-2.76	0.0129697	0.37	3.03	upInhPGCLC
AluJb_dup104036	AluJb	Alu	SINE	16	74310278	74310574	-	297	-2.42	0.00644482	0.52	2.2	upInhPGCLC
AluJb_dup104039	AluJb	Alu	SINE	16	74331959	74332252	+	294	-3.24	1.45e-12	3.32	31.86	upInhPGCLC
AluJb_dup104042	AluJb	Alu	SINE	16	74357786	74358090	+	305	-2.71	0.0109201	0.47	3.41	upInhPGCLC
AluJb_dup104043	AluJb	Alu	SINE	16	74362074	74362153	-	80	-2.91	3.27e-08	4.14	30.98	upInhPGCLC
AluJb_dup104058	AluJb	Alu	SINE	16	74442332	74442641	-	310	-2.06	2.27e-06	2.21	8.61	upInhPGCLC
AluJb_dup104060	AluJb	Alu	SINE	16	74522687	74522982	-	296	-2.65	4.65e-07	1.34	6.98	upInhPGCLC
AluJb_dup104070	AluJb	Alu	SINE	16	74579212	74579434	+	223	-2.64	1.17e-08	4.04	25.15	upInhPGCLC
AluJb_dup104080	AluJb	Alu	SINE	16	74659909	74660084	+	176	-2.2	0.00977899	0.44	1.94	upInhPGCLC
AluJb_dup104081	AluJb	Alu	SINE	16	74664126	74664242	-	117	-2.44	1.43e-08	2.96	14.93	upInhPGCLC
AluJb_dup10412	AluJb	Alu	SINE	1	213002636	213002936	+	301	-4.64	5.66e-12	1.02	26.04	upInhPGCLC
AluJb_dup104142	AluJb	Alu	SINE	16	75052119	75052425	+	307	-3.43	5.27e-06	1.41	16.23	upInhPGCLC
AluJb_dup104154	AluJb	Alu	SINE	16	75158893	75159195	-	303	-2.56	2.28e-08	7.41	42.83	upInhPGCLC
AluJb_dup10417	AluJb	Alu	SINE	1	213056953	213057239	-	287	-2.8	2.33e-08	5.57	40.16	upInhPGCLC
AluJb_dup104183	AluJb	Alu	SINE	16	75315144	75315360	+	217	-3.21	0.037447	0.19	2.01	upInhPGCLC
AluJb_dup104185	AluJb	Alu	SINE	16	75344975	75345061	+	87	-3.23	0.0337973	0.26	2.57	upInhPGCLC
AluJb_dup104191	AluJb	Alu	SINE	16	75406093	75406397	+	305	-4.23	8.18e-07	0.24	5.25	upInhPGCLC
AluJb_dup104198	AluJb	Alu	SINE	16	75448780	75449091	+	312	-4.34	0.0346344	0.13	4.15	upInhPGCLC
AluJb_dup104200	AluJb	Alu	SINE	16	75453154	75453469	+	316	-4	3.91e-05	0.24	4.1	upInhPGCLC
AluJb_dup104206	AluJb	Alu	SINE	16	75551195	75551483	-	289	-2.47	0.00226837	0.62	2.87	upInhPGCLC
AluJb_dup104209	AluJb	Alu	SINE	16	75584395	75584495	-	101	-2.47	0.0016868	0.56	2.4	upInhPGCLC
AluJb_dup104211	AluJb	Alu	SINE	16	75610299	75610596	-	298	-3.74	1.53e-05	0.61	7.42	upInhPGCLC
AluJb_dup10422	AluJb	Alu	SINE	1	213098137	213098441	-	305	-2.49	0.0244663	0.63	3.94	upInhPGCLC
AluJb_dup10426	AluJb	Alu	SINE	1	213193626	213193927	-	302	-2.45	0.000905241	0.7	4.4	upInhPGCLC
AluJb_dup10428	AluJb	Alu	SINE	1	213255019	213255351	+	333	-3.45	5.43e-07	0.75	7.68	upInhPGCLC
AluJb_dup104291	AluJb	Alu	SINE	16	78229880	78230176	-	297	-2.59	0.0248474	0.39	2.22	upInhPGCLC
AluJb_dup10429	AluJb	Alu	SINE	1	213277923	213278218	+	296	-2.95	5.85e-07	1.03	8.14	upInhPGCLC
AluJb_dup104309	AluJb	Alu	SINE	16	78617130	78617420	+	291	-2.79	0.000871692	0.91	7.31	upInhPGCLC
AluJb_dup104382	AluJb	Alu	SINE	16	80726807	80727083	+	277	-2.31	0.0186931	0.49	2.72	upInhPGCLC
AluJb_dup104385	AluJb	Alu	SINE	16	80798032	80798342	-	311	-2.88	0.00645849	0.78	6.25	upInhPGCLC
AluJb_dup104423	AluJb	Alu	SINE	16	81336453	81336772	-	320	-2.75	0.000275255	1.13	6.95	upInhPGCLC
AluJb_dup104426	AluJb	Alu	SINE	16	81368322	81368615	+	294	-2.41	0.0026633	0.87	4.1	upInhPGCLC
AluJb_dup104438	AluJb	Alu	SINE	16	81466047	81466360	-	314	-4.64	0.000353881	0.22	6.22	upInhPGCLC
AluJb_dup104439	AluJb	Alu	SINE	16	81467881	81468050	-	170	-3.97	0.0024919	0.11	3.26	upInhPGCLC
AluJb_dup104440	AluJb	Alu	SINE	16	81511571	81511861	-	291	-3.45	1.01e-06	0.74	8.91	upInhPGCLC
AluJb_dup104443	AluJb	Alu	SINE	16	81522928	81523213	-	286	-4.64	6.99e-15	1.11	27.58	upInhPGCLC
AluJb_dup104472	AluJb	Alu	SINE	16	82133676	82133872	-	197	-3.66	4.7e-09	2.28	30.4	upInhPGCLC
AluJb_dup104491	AluJb	Alu	SINE	16	83443590	83443735	+	146	-3.38	0.000684697	0.27	3.54	upInhPGCLC
AluJb_dup104512	AluJb	Alu	SINE	16	83900448	83900639	-	192	-2.11	0.0116478	0.82	3.22	upInhPGCLC
AluJb_dup104521	AluJb	Alu	SINE	16	84076944	84077250	+	307	-3.7	9.39e-08	1.16	14.4	upInhPGCLC
AluJb_dup104522	AluJb	Alu	SINE	16	84085286	84085552	+	267	-3.27	0.0184129	0.15	2.12	upInhPGCLC
AluJb_dup104524	AluJb	Alu	SINE	16	84100575	84100746	+	172	-4.16	0.0328906	0.04	3.15	upInhPGCLC
AluJb_dup104554	AluJb	Alu	SINE	16	84469257	84469563	+	307	-2.71	0.0010826	0.55	4.37	upInhPGCLC
AluJb_dup104599	AluJb	Alu	SINE	16	84900773	84901013	+	241	-4.05	0.000765266	0.24	4.38	upInhPGCLC
AluJb_dup104614	AluJb	Alu	SINE	16	84993051	84993338	+	288	-2.83	0.000377523	0.51	3.86	upInhPGCLC
AluJb_dup104615	AluJb	Alu	SINE	16	84993350	84993652	+	303	-3.37	0.00358173	0.53	5.97	upInhPGCLC
AluJb_dup104617	AluJb	Alu	SINE	16	85006428	85006773	+	346	-2.32	0.00157409	1.24	7.33	upInhPGCLC
AluJb_dup104620	AluJb	Alu	SINE	16	85031199	85031458	+	260	-3.6	0.000324574	0.21	2.97	upInhPGCLC
AluJb_dup104622	AluJb	Alu	SINE	16	85035999	85036114	-	116	-2.77	0.000713189	0.5	2.63	upInhPGCLC
AluJb_dup104636	AluJb	Alu	SINE	16	85359816	85360040	+	225	-4.98	0.000947459	0.09	6.62	upInhPGCLC
AluJb_dup104637	AluJb	Alu	SINE	16	85372214	85372512	+	299	-5.49	1.18e-28	0.54	25.94	upInhPGCLC
AluJb_dup104639	AluJb	Alu	SINE	16	85403508	85403820	+	313	-5.8	1.59e-21	0.2	14.09	upInhPGCLC
AluJb_dup104640	AluJb	Alu	SINE	16	85416837	85417165	-	329	-2.72	0.000688908	0.94	5.75	upInhPGCLC
AluJb_dup104643	AluJb	Alu	SINE	16	85476629	85476911	-	283	-5.75	5.85e-10	0.14	11.7	upInhPGCLC
AluJb_dup104651	AluJb	Alu	SINE	16	85623216	85623367	-	152	-2.8	1.93e-07	1.72	12.11	upInhPGCLC
AluJb_dup104655	AluJb	Alu	SINE	16	85686944	85687229	+	286	-2.68	0.00064797	0.73	5.45	upInhPGCLC
AluJb_dup104708	AluJb	Alu	SINE	16	87270744	87271039	+	296	-5.09	1.03e-06	0.33	11.34	upInhPGCLC
AluJb_dup104712	AluJb	Alu	SINE	16	87321110	87321235	-	126	-4.51	7.87e-11	0.31	7.47	upInhPGCLC
AluJb_dup104714	AluJb	Alu	SINE	16	87340661	87340818	+	158	-3.25	4.03e-18	5.54	53.9	upInhPGCLC
AluJb_dup104715	AluJb	Alu	SINE	16	87349760	87349923	+	164	-2.87	0.0426033	0.17	1.56	upInhPGCLC
AluJb_dup104722	AluJb	Alu	SINE	16	87393738	87393848	-	111	-2.98	8.53e-05	0.89	6.49	upInhPGCLC
AluJb_dup104751	AluJb	Alu	SINE	16	87913304	87913461	-	158	-3.91	3.6e-09	0.44	7.01	upInhPGCLC
AluJb_dup104753	AluJb	Alu	SINE	16	87952779	87952985	-	207	-2.79	0.000378766	0.91	6.83	upInhPGCLC
AluJb_dup104755	AluJb	Alu	SINE	16	88050174	88050455	-	282	-3.25	0.000239809	0.3	2.37	upInhPGCLC
AluJb_dup104756	AluJb	Alu	SINE	16	88050682	88050986	-	305	-4.18	1.97e-08	1.31	24.84	upInhPGCLC
AluJb_dup104763	AluJb	Alu	SINE	16	88574694	88574813	-	120	-5.41	1.78e-06	0.12	8.93	upInhPGCLC
AluJb_dup104767	AluJb	Alu	SINE	16	88609278	88609601	-	324	-3.16	0.00101786	0.34	3.31	upInhPGCLC
AluJb_dup104768	AluJb	Alu	SINE	16	88612720	88613019	+	300	-3.45	0.000365929	0.35	3.58	upInhPGCLC
AluJb_dup104787	AluJb	Alu	SINE	16	89099929	89100147	+	219	-3.16	8.33e-07	1.19	9.84	upInhPGCLC
AluJb_dup104788	AluJb	Alu	SINE	16	89131110	89131391	-	282	-4.11	0.000730842	0.34	6.64	upInhPGCLC
AluJb_dup104796	AluJb	Alu	SINE	16	89301098	89301279	-	182	-3.3	0.0173285	0.3	2.84	upInhPGCLC
AluJb_dup104797	AluJb	Alu	SINE	16	89313958	89314297	+	340	-2.4	6.63e-11	2.59	13.73	upInhPGCLC
AluJb_dup104798	AluJb	Alu	SINE	16	89322842	89323062	-	221	-5.02	6.16e-05	0.38	13.39	upInhPGCLC
AluJb_dup104799	AluJb	Alu	SINE	16	89325259	89325437	+	179	-4.93	5.92e-07	0.59	17.97	upInhPGCLC
AluJb_dup104800	AluJb	Alu	SINE	16	89336888	89337205	+	318	-3.79	0.00019435	0.25	3.55	upInhPGCLC
AluJb_dup104802	AluJb	Alu	SINE	16	89355967	89356099	+	133	-4.52	0.0489143	0.07	4.2	upInhPGCLC
AluJb_dup104803	AluJb	Alu	SINE	16	89358833	89359017	-	185	-3.26	0.000781121	0.48	5	upInhPGCLC
AluJb_dup104804	AluJb	Alu	SINE	16	89367812	89368028	+	217	-4.02	3.41e-11	0.74	11.29	upInhPGCLC
AluJb_dup104806	AluJb	Alu	SINE	16	89379496	89379604	-	109	-2.98	2.37e-07	1.51	11.27	upInhPGCLC
AluJb_dup104807	AluJb	Alu	SINE	16	89407551	89407882	+	332	-4.49	6.13e-15	1.58	35.65	upInhPGCLC
AluJb_dup104809	AluJb	Alu	SINE	16	89432726	89432938	+	213	-2.76	0.00327473	0.71	4.15	upInhPGCLC
AluJb_dup104812	AluJb	Alu	SINE	16	89461431	89461636	-	206	-2.53	3.59e-14	10.48	60.12	upInhPGCLC
AluJb_dup104813	AluJb	Alu	SINE	16	89467150	89467451	+	302	-2.95	3.29e-05	0.63	4.7	upInhPGCLC
AluJb_dup104815	AluJb	Alu	SINE	16	89472908	89473191	+	284	-2.14	0.00203831	1.97	7.94	upInhPGCLC
AluJb_dup104819	AluJb	Alu	SINE	16	89500081	89500294	+	214	-2.73	0.000222889	0.83	5.88	upInhPGCLC
AluJb_dup104829	AluJb	Alu	SINE	16	89566846	89567157	+	312	-5.48	5.64e-11	0.31	13.96	upInhPGCLC
AluJb_dup104830	AluJb	Alu	SINE	16	89581648	89581944	-	297	-2.9	0.0141442	0.54	4.72	upInhPGCLC
AluJb_dup104853	AluJb	Alu	SINE	16	89777236	89777394	+	159	-3.93	0.00725965	0.33	5.46	upInhPGCLC
AluJb_dup104854	AluJb	Alu	SINE	16	89780340	89780638	+	299	-2.77	3.69e-18	7.49	49.54	upInhPGCLC
AluJb_dup104861	AluJb	Alu	SINE	16	89813137	89813425	+	289	-2.65	0.000492977	0.5	2.87	upInhPGCLC
AluJb_dup104872	AluJb	Alu	SINE	16	89903389	89903524	+	136	-4.13	1.55e-11	0.81	14.04	upInhPGCLC
AluJb_dup104875	AluJb	Alu	SINE	16	89928065	89928354	-	290	-5.8	5.06e-11	0.1	11	upInhPGCLC
AluJb_dup104889	AluJb	Alu	SINE	16	90144109	90144253	-	145	-4.19	1.87e-25	1.27	21.32	upInhPGCLC
AluJb_dup104890	AluJb	Alu	SINE	16	90146365	90146484	+	120	-3.07	8.11e-17	3.63	31.75	upInhPGCLC
AluJb_dup104892	AluJb	Alu	SINE	16	90150998	90151156	+	159	-5.15	1.37e-05	0.09	7.09	upInhPGCLC
AluJb_dup104901	AluJb	Alu	SINE	17	2097145	2097435	-	291	-5.33	0.0014966	0.21	10.72	upInhPGCLC
AluJb_dup104905	AluJb	Alu	SINE	17	28835662	28835969	-	308	-5.4	5.29e-06	0.2	10.7	upInhPGCLC
AluJb_dup104912	AluJb	Alu	SINE	17	67979	68173	+	195	-4.87	1.44e-45	8.22	240.78	upInhPGCLC
AluJb_dup104914	AluJb	Alu	SINE	17	74158	74464	-	307	-5.31	9.22e-54	0.7	30.96	upInhPGCLC
AluJb_dup104924	AluJb	Alu	SINE	17	91725	92008	+	284	-3.71	2.14e-47	22.84	299.27	upInhPGCLC
AluJb_dup104926	AluJb	Alu	SINE	17	174958	175250	+	293	-3.49	0.00892928	0.16	2.73	upInhPGCLC
AluJb_dup104964	AluJb	Alu	SINE	17	539563	539673	+	111	-3.52	0.000514181	0.34	3.9	upInhPGCLC
AluJb_dup104965	AluJb	Alu	SINE	17	544525	544605	-	81	-3.24	0.000935794	0.42	4.83	upInhPGCLC
AluJb_dup104978	AluJb	Alu	SINE	17	662935	663218	+	284	-5.68	5e-13	0.52	28.63	upInhPGCLC
AluJb_dup104980	AluJb	Alu	SINE	17	695554	695851	-	298	-2.9	4.71e-10	2.06	14.45	upInhPGCLC
AluJb_dup104991	AluJb	Alu	SINE	17	738579	738866	-	288	-2.39	8.19e-15	6.33	33.9	upInhPGCLC
AluJb_dup104992	AluJb	Alu	SINE	17	743607	743892	-	286	-2.89	0.000224028	1.1	7.39	upInhPGCLC
AluJb_dup104994	AluJb	Alu	SINE	17	766027	766310	+	284	-3.32	0.00661883	0.22	2.84	upInhPGCLC
AluJb_dup105000	AluJb	Alu	SINE	17	839535	839814	+	280	-2.71	2.39e-09	2.03	13.61	upInhPGCLC
AluJb_dup105002	AluJb	Alu	SINE	17	870461	870773	+	313	-4.77	1.55e-06	0.3	9.48	upInhPGCLC
AluJb_dup105003	AluJb	Alu	SINE	17	881255	881526	-	272	-3.39	3.18e-14	2.93	28.97	upInhPGCLC
AluJb_dup105004	AluJb	Alu	SINE	17	888224	888520	-	297	-4.31	3.38e-06	0.35	6.79	upInhPGCLC
AluJb_dup105005	AluJb	Alu	SINE	17	891106	891367	-	262	-3	6.43e-14	5.12	41.69	upInhPGCLC
AluJb_dup105007	AluJb	Alu	SINE	17	903390	903682	-	293	-3.8	7.49e-10	1.32	19.78	upInhPGCLC
AluJb_dup105008	AluJb	Alu	SINE	17	915292	915582	-	291	-2.66	1.68e-06	1.84	11.92	upInhPGCLC
AluJb_dup105020	AluJb	Alu	SINE	17	1081244	1081374	-	131	-4.46	1.95e-05	0.14	5.12	upInhPGCLC
AluJb_dup105040	AluJb	Alu	SINE	17	1372685	1372941	+	257	-3.36	1.6e-05	1.38	14.09	upInhPGCLC
AluJb_dup105041	AluJb	Alu	SINE	17	1379218	1379492	+	275	-2.02	0.0276361	0.6	2.76	upInhPGCLC
AluJb_dup105042	AluJb	Alu	SINE	17	1381634	1381933	+	300	-4.88	1.33e-23	5.5	161.9	upInhPGCLC
AluJb_dup105043	AluJb	Alu	SINE	17	1385819	1385931	+	113	-4.36	5.18e-05	0.52	10.18	upInhPGCLC
AluJb_dup105044	AluJb	Alu	SINE	17	1388967	1389268	-	302	-3.51	4.3e-08	1.78	19.49	upInhPGCLC
AluJb_dup105045	AluJb	Alu	SINE	17	1391852	1391935	+	84	-2.24	0.00040666	1.51	6.59	upInhPGCLC
AluJb_dup105046	AluJb	Alu	SINE	17	1391936	1392214	+	279	-2.91	7.41e-12	2.89	21.43	upInhPGCLC
AluJb_dup105047	AluJb	Alu	SINE	17	1392215	1392381	+	167	-2.07	1.24e-06	2.94	14.23	upInhPGCLC
AluJb_dup105048	AluJb	Alu	SINE	17	1392921	1393135	+	215	-2.2	0.0109179	0.53	2.03	upInhPGCLC
AluJb_dup105049	AluJb	Alu	SINE	17	1393175	1393340	+	166	-2.95	0.000106305	0.69	6.16	upInhPGCLC
AluJb_dup10504	AluJb	Alu	SINE	1	217157574	217157693	-	120	-3.55	1.5e-07	0.7	9.29	upInhPGCLC
AluJb_dup105051	AluJb	Alu	SINE	17	1415003	1415176	-	174	-3.01	0.00429979	0.34	2.3	upInhPGCLC
AluJb_dup105058	AluJb	Alu	SINE	17	1431598	1431792	-	195	-4.94	0.00158535	0.05	5.44	upInhPGCLC
AluJb_dup105062	AluJb	Alu	SINE	17	1435057	1435350	-	294	-3.49	2.43e-08	1.08	11.83	upInhPGCLC
AluJb_dup105063	AluJb	Alu	SINE	17	1438134	1438429	-	296	-2.61	8.33e-05	1.77	11.13	upInhPGCLC
AluJb_dup105066	AluJb	Alu	SINE	17	1440936	1441227	-	292	-3.79	0.0180954	0.17	3.51	upInhPGCLC
AluJb_dup105069	AluJb	Alu	SINE	17	1442907	1442976	-	70	-4.39	3.76e-05	0.25	5.89	upInhPGCLC
AluJb_dup105072	AluJb	Alu	SINE	17	1452823	1453119	+	297	-2.64	3.42e-08	2.3	12.94	upInhPGCLC
AluJb_dup105073	AluJb	Alu	SINE	17	1466154	1466343	-	190	-2.62	0.0157227	0.33	2.31	upInhPGCLC
AluJb_dup105079	AluJb	Alu	SINE	17	1523809	1523958	-	150	-4.04	0.0176048	0.08	2.94	upInhPGCLC
AluJb_dup105084	AluJb	Alu	SINE	17	1547078	1547376	+	299	-2.85	0.0104645	0.31	2.18	upInhPGCLC
AluJb_dup105086	AluJb	Alu	SINE	17	1580729	1580953	-	225	-4.89	0.00124176	0.16	6.47	upInhPGCLC
AluJb_dup105090	AluJb	Alu	SINE	17	1624155	1624367	+	213	-2.53	1.76e-06	1.56	7.35	upInhPGCLC
AluJb_dup105113	AluJb	Alu	SINE	17	1845649	1845961	+	313	-4.22	0.000234544	0.31	6.05	upInhPGCLC
AluJb_dup105114	AluJb	Alu	SINE	17	1863038	1863184	-	147	-2.92	0.0112019	0.29	2.5	upInhPGCLC
AluJb_dup105115	AluJb	Alu	SINE	17	1863513	1863646	-	134	-2.18	2.34e-05	2.34	12.11	upInhPGCLC
AluJb_dup105117	AluJb	Alu	SINE	17	1885475	1885739	-	265	-3.17	6.05e-06	0.63	5.02	upInhPGCLC
AluJb_dup105120	AluJb	Alu	SINE	17	1962000	1962310	+	311	-7.26	0.00879606	0.02	25.25	upInhPGCLC
AluJb_dup105121	AluJb	Alu	SINE	17	1974140	1974404	+	265	-4.81	0.0454973	0.06	5.28	upInhPGCLC
AluJb_dup10512	AluJb	Alu	SINE	1	217512043	217512351	+	309	-4.64	8.27e-16	1.91	49.64	upInhPGCLC
AluJb_dup105131	AluJb	Alu	SINE	17	2038028	2038336	+	309	-3.24	5.48e-18	1.57	13.65	upInhPGCLC
AluJb_dup105132	AluJb	Alu	SINE	17	2044329	2044632	-	304	-4.36	6.94e-09	0.8	18.01	upInhPGCLC
AluJb_dup105138	AluJb	Alu	SINE	17	2097980	2098285	-	306	-2.62	6.14e-06	3.45	20.08	upInhPGCLC
AluJb_dup10514	AluJb	Alu	SINE	1	217606477	217606752	+	276	-2.89	5.66e-16	5.88	43.22	upInhPGCLC
AluJb_dup105151	AluJb	Alu	SINE	17	2129066	2129330	+	265	-2.19	0.000836023	1.04	4.47	upInhPGCLC
AluJb_dup105153	AluJb	Alu	SINE	17	2135705	2135982	-	278	-2.87	0.00016894	1	8.13	upInhPGCLC
AluJb_dup105157	AluJb	Alu	SINE	17	2147911	2148192	+	282	-2.25	0.00503142	0.72	3.28	upInhPGCLC
AluJb_dup105160	AluJb	Alu	SINE	17	2158636	2158836	+	201	-2.6	0.000552784	0.74	4.56	upInhPGCLC
AluJb_dup105163	AluJb	Alu	SINE	17	2163191	2163478	-	288	-4.12	0.0227468	0.14	4.15	upInhPGCLC
AluJb_dup105164	AluJb	Alu	SINE	17	2166466	2166758	-	293	-2.82	3.94e-05	0.69	4.82	upInhPGCLC
AluJb_dup105169	AluJb	Alu	SINE	17	2185944	2186272	+	329	-3.26	2.97e-12	3.91	36.45	upInhPGCLC
AluJb_dup105179	AluJb	Alu	SINE	17	2259423	2259694	+	272	-4.15	2.95e-06	0.49	8.57	upInhPGCLC
AluJb_dup105190	AluJb	Alu	SINE	17	2411413	2411720	-	308	-3.61	1.27e-18	2.26	28.49	upInhPGCLC
AluJb_dup105194	AluJb	Alu	SINE	17	2436872	2437179	-	308	-5.02	1.81e-10	0.36	11.85	upInhPGCLC
AluJb_dup105195	AluJb	Alu	SINE	17	2451864	2452156	+	293	-4.5	0.000142007	0.39	9.33	upInhPGCLC
AluJb_dup105198	AluJb	Alu	SINE	17	2458806	2459103	-	298	-2.8	0.00256023	0.38	2.7	upInhPGCLC
AluJb_dup105200	AluJb	Alu	SINE	17	2470527	2470802	+	276	-8.38	2.86e-16	0.33	114.67	upInhPGCLC
AluJb_dup105205	AluJb	Alu	SINE	17	2495068	2495352	+	285	-3.25	0.00544831	0.18	2.45	upInhPGCLC
AluJb_dup105225	AluJb	Alu	SINE	17	2621608	2621819	-	212	-3.23	0.000344072	0.26	2.72	upInhPGCLC
AluJb_dup105227	AluJb	Alu	SINE	17	2635820	2636118	+	299	-3.24	0.000403757	0.29	2.66	upInhPGCLC
AluJb_dup105228	AluJb	Alu	SINE	17	2644965	2645260	+	296	-3.81	1.75e-10	1.39	20.95	upInhPGCLC
AluJb_dup105229	AluJb	Alu	SINE	17	2654644	2654940	-	297	-2.68	0.000251959	0.62	4.31	upInhPGCLC
AluJb_dup105232	AluJb	Alu	SINE	17	2699335	2699626	-	292	-2.29	0.000439157	1.67	9.05	upInhPGCLC
AluJb_dup105234	AluJb	Alu	SINE	17	2744781	2745096	+	316	-3.65	0.000371091	0.59	7.64	upInhPGCLC
AluJb_dup105305	AluJb	Alu	SINE	17	4020418	4020635	-	218	-2.57	0.027553	0.28	1.6	upInhPGCLC
AluJb_dup105312	AluJb	Alu	SINE	17	4065122	4065428	+	307	-2.77	2.53e-07	2.31	16.24	upInhPGCLC
AluJb_dup105317	AluJb	Alu	SINE	17	4103260	4103576	+	317	-3.8	0.00024572	0.39	5.74	upInhPGCLC
AluJb_dup105318	AluJb	Alu	SINE	17	4103637	4103934	+	298	-2.72	0.00218359	0.45	2.93	upInhPGCLC
AluJb_dup105328	AluJb	Alu	SINE	17	4217687	4217983	-	297	-2.53	0.0216491	0.43	2.18	upInhPGCLC
AluJb_dup105329	AluJb	Alu	SINE	17	4218465	4218599	+	135	-3.18	0.00141251	0.34	3.74	upInhPGCLC
AluJb_dup105333	AluJb	Alu	SINE	17	4231660	4231963	+	304	-3.21	4e-10	2.09	19.78	upInhPGCLC
AluJb_dup105377	AluJb	Alu	SINE	17	4677647	4677933	+	287	-2.36	0.0268406	0.6	3.07	upInhPGCLC
AluJb_dup105378	AluJb	Alu	SINE	17	4683830	4683921	-	92	-2.5	0.00239338	0.63	3.08	upInhPGCLC
AluJb_dup105379	AluJb	Alu	SINE	17	4700644	4700957	+	314	-3.55	2.18e-06	0.53	5.83	upInhPGCLC
AluJb_dup105397	AluJb	Alu	SINE	17	4821383	4821694	-	312	-5.41	2.7e-05	0.24	12.1	upInhPGCLC
AluJb_dup105414	AluJb	Alu	SINE	17	4935333	4935621	+	289	-3.57	0.00168007	0.39	4.34	upInhPGCLC
AluJb_dup105415	AluJb	Alu	SINE	17	4943614	4943733	+	120	-3.54	0.00349222	0.17	2.63	upInhPGCLC
AluJb_dup105416	AluJb	Alu	SINE	17	4943739	4944016	+	278	-4.63	0.000523965	0.27	6.53	upInhPGCLC
AluJb_dup105420	AluJb	Alu	SINE	17	4996103	4996400	+	298	-4.65	1.93e-09	0.55	13.99	upInhPGCLC
AluJb_dup105421	AluJb	Alu	SINE	17	5017969	5018280	-	312	-3.2	4.47e-05	0.76	6.81	upInhPGCLC
AluJb_dup105439	AluJb	Alu	SINE	17	5101635	5101934	-	300	-4.32	0.00859431	0.13	4.1	upInhPGCLC
AluJb_dup105442	AluJb	Alu	SINE	17	5147871	5148177	-	307	-4.68	0.0024571	0.11	4.99	upInhPGCLC
AluJb_dup105456	AluJb	Alu	SINE	17	5287638	5287921	+	284	-4.22	0.00052637	0.27	5.61	upInhPGCLC
AluJb_dup105457	AluJb	Alu	SINE	17	5293438	5293706	-	269	-2.32	0.0135623	0.62	3.25	upInhPGCLC
AluJb_dup105459	AluJb	Alu	SINE	17	5321028	5321159	+	132	-3.19	0.0469459	0.13	2.13	upInhPGCLC
AluJb_dup105462	AluJb	Alu	SINE	17	5339355	5339515	+	161	-2.23	0.000897366	0.97	3.94	upInhPGCLC
AluJb_dup105469	AluJb	Alu	SINE	17	5413071	5413271	-	201	-3.22	0.0440399	0.19	2.07	upInhPGCLC
AluJb_dup10546	AluJb	Alu	SINE	1	218317727	218318020	-	294	-2.75	0.00037542	0.84	6.21	upInhPGCLC
AluJb_dup105472	AluJb	Alu	SINE	17	5423758	5423991	-	234	-2.42	0.0188816	0.49	2.24	upInhPGCLC
AluJb_dup105475	AluJb	Alu	SINE	17	5464054	5464351	+	298	-3.04	1.54e-05	0.63	5.33	upInhPGCLC
AluJb_dup10547	AluJb	Alu	SINE	1	218329119	218329410	+	292	-3.54	1.61e-07	0.83	9.64	upInhPGCLC
AluJb_dup105523	AluJb	Alu	SINE	17	7257148	7257270	-	123	-3.97	2.37e-10	0.66	9.54	upInhPGCLC
AluJb_dup105546	AluJb	Alu	SINE	17	7474221	7474517	-	297	-3.81	0.000157767	0.2	3.41	upInhPGCLC
AluJb_dup105547	AluJb	Alu	SINE	17	7507057	7507345	+	289	-2.58	2.46e-07	3.71	23.64	upInhPGCLC
AluJb_dup105612	AluJb	Alu	SINE	17	8245656	8245870	+	215	-2.32	0.0190942	0.72	3.13	upInhPGCLC
AluJb_dup105614	AluJb	Alu	SINE	17	8245923	8246229	+	307	-3.07	0.000495597	0.67	5.47	upInhPGCLC
AluJb_dup105616	AluJb	Alu	SINE	17	8252644	8252916	-	273	-2.72	0.00157905	0.37	2	upInhPGCLC
AluJb_dup105625	AluJb	Alu	SINE	17	8344093	8344223	-	131	-3.26	0.00219265	0.17	2.39	upInhPGCLC
AluJb_dup105638	AluJb	Alu	SINE	17	8616002	8616294	+	293	-2.17	0.00632464	1.8	8.05	upInhPGCLC
AluJb_dup105678	AluJb	Alu	SINE	17	9326125	9326420	-	296	-2.53	0.00939891	0.59	4.18	upInhPGCLC
AluJb_dup105682	AluJb	Alu	SINE	17	9369610	9369914	+	305	-4.39	7.72e-05	0.24	5.87	upInhPGCLC
AluJb_dup105701	AluJb	Alu	SINE	17	9924183	9924471	-	289	-2.41	0.0182048	0.33	2.03	upInhPGCLC
AluJb_dup105705	AluJb	Alu	SINE	17	9978388	9978684	+	297	-2.28	0.00977611	0.87	4.13	upInhPGCLC
AluJb_dup105717	AluJb	Alu	SINE	17	10113913	10114221	-	309	-4.16	0.0470539	0.12	3.47	upInhPGCLC
AluJb_dup105724	AluJb	Alu	SINE	17	10160080	10160205	-	126	-4	0.039871	0.11	3.46	upInhPGCLC
AluJb_dup105725	AluJb	Alu	SINE	17	10167708	10167998	-	291	-3.35	0.0011818	0.25	2.77	upInhPGCLC
AluJb_dup105728	AluJb	Alu	SINE	17	10188647	10188943	-	297	-3.67	5.8e-05	0.5	6.14	upInhPGCLC
AluJb_dup105729	AluJb	Alu	SINE	17	10191288	10191573	+	286	-2.79	0.00068299	0.54	3.25	upInhPGCLC
AluJb_dup10575	AluJb	Alu	SINE	1	219980905	219981197	-	293	-4.16	0.00181231	0.22	5.23	upInhPGCLC
AluJb_dup105787	AluJb	Alu	SINE	17	12134898	12135075	-	178	-3	7.46e-06	0.86	7.99	upInhPGCLC
AluJb_dup10580	AluJb	Alu	SINE	1	220009487	220009704	+	218	-2.44	0.00213895	0.98	4.63	upInhPGCLC
AluJb_dup105817	AluJb	Alu	SINE	17	13534424	13534739	+	316	-2.83	0.00717247	0.42	2.7	upInhPGCLC
AluJb_dup105826	AluJb	Alu	SINE	17	13889532	13889647	-	116	-2.17	0.0212042	0.57	2.82	upInhPGCLC
AluJb_dup105837	AluJb	Alu	SINE	17	14149989	14150291	+	303	-2.45	0.00379122	0.79	4.01	upInhPGCLC
AluJb_dup105876	AluJb	Alu	SINE	17	15972749	15972985	-	237	-3.21	0.0104059	0.16	2.36	upInhPGCLC
AluJb_dup105877	AluJb	Alu	SINE	17	15981626	15981920	+	295	-3.61	0.000283632	0.36	4.17	upInhPGCLC
AluJb_dup105879	AluJb	Alu	SINE	17	15996655	15996867	+	213	-2.02	0.0137443	0.77	2.76	upInhPGCLC
AluJb_dup105891	AluJb	Alu	SINE	17	16130670	16130986	-	317	-3.52	6.01e-05	0.43	4.06	upInhPGCLC
AluJb_dup105893	AluJb	Alu	SINE	17	16140383	16140531	+	149	-3.44	0.000358008	0.24	3.24	upInhPGCLC
AluJb_dup105895	AluJb	Alu	SINE	17	16185719	16185966	+	248	-2.92	0.000418131	0.75	5.08	upInhPGCLC
AluJb_dup105899	AluJb	Alu	SINE	17	16251145	16251438	+	294	-2.5	0.00577369	0.67	3.4	upInhPGCLC
AluJb_dup10589	AluJb	Alu	SINE	1	220112556	220112846	-	291	-2.86	1.64e-05	0.74	4.96	upInhPGCLC
AluJb_dup10591	AluJb	Alu	SINE	1	220125522	220125802	+	281	-4.18	0.0128754	0.17	4.78	upInhPGCLC
AluJb_dup105924	AluJb	Alu	SINE	17	16390908	16391081	+	174	-3.78	2.6e-06	0.59	8.88	upInhPGCLC
AluJb_dup10592	AluJb	Alu	SINE	1	220181133	220181293	-	161	-2.37	0.0204759	0.74	3.36	upInhPGCLC
AluJb_dup105931	AluJb	Alu	SINE	17	16452070	16452378	+	309	-3.4	0.00265511	0.48	5.12	upInhPGCLC
AluJb_dup105936	AluJb	Alu	SINE	17	16558303	16558599	-	297	-3.67	0.034699	0.17	2.97	upInhPGCLC
AluJb_dup105954	AluJb	Alu	SINE	17	16978681	16978995	-	315	-3.67	7.44e-10	0.7	9.13	upInhPGCLC
AluJb_dup105962	AluJb	Alu	SINE	17	17230580	17230912	+	333	-4.52	6.42e-06	0.3	7.25	upInhPGCLC
AluJb_dup105967	AluJb	Alu	SINE	17	17254025	17254320	+	296	-2.46	0.0311641	0.45	2.43	upInhPGCLC
AluJb_dup105968	AluJb	Alu	SINE	17	17259613	17259912	+	300	-2.63	0.00030023	1.11	5.7	upInhPGCLC
AluJb_dup105981	AluJb	Alu	SINE	17	17571700	17571999	-	300	-3.81	0.00267471	0.15	2.87	upInhPGCLC
AluJb_dup105982	AluJb	Alu	SINE	17	17573782	17574030	-	249	-5.06	1.68e-13	0.37	12.62	upInhPGCLC
AluJb_dup105984	AluJb	Alu	SINE	17	17597551	17597862	+	312	-5.21	2.19e-05	0.27	11.72	upInhPGCLC
AluJb_dup105987	AluJb	Alu	SINE	17	17620187	17620499	+	313	-2.36	0.041275	0.83	4.76	upInhPGCLC
AluJb_dup106006	AluJb	Alu	SINE	17	17906115	17906428	-	314	-4.19	0.0107893	0.13	4.04	upInhPGCLC
AluJb_dup106009	AluJb	Alu	SINE	17	17924531	17924779	+	249	-3.23	3.01e-09	2.97	28.26	upInhPGCLC
AluJb_dup106015	AluJb	Alu	SINE	17	18012398	18012697	+	300	-4.15	0.0042401	0.22	4.71	upInhPGCLC
AluJb_dup106016	AluJb	Alu	SINE	17	18018855	18019143	+	289	-6.4	3.2e-14	0.27	25.4	upInhPGCLC
AluJb_dup106026	AluJb	Alu	SINE	17	18106675	18106980	-	306	-4.75	5.46e-14	0.48	12.32	upInhPGCLC
AluJb_dup106031	AluJb	Alu	SINE	17	18182584	18182870	-	287	-2.82	0.0290317	0.18	2.22	upInhPGCLC
AluJb_dup106032	AluJb	Alu	SINE	17	18201868	18202015	+	148	-2.54	0.000182325	1.11	5.79	upInhPGCLC
AluJb_dup106041	AluJb	Alu	SINE	17	18293283	18293586	-	304	-3.36	0.00879072	0.25	2.96	upInhPGCLC
AluJb_dup106042	AluJb	Alu	SINE	17	18306372	18306665	-	294	-3.87	0.0198333	0.18	3.77	upInhPGCLC
AluJb_dup106045	AluJb	Alu	SINE	17	18336686	18336956	+	271	-2.75	0.00206854	0.48	3.28	upInhPGCLC
AluJb_dup106047	AluJb	Alu	SINE	17	18343639	18343940	+	302	-4.21	0.00569536	0.09	3.37	upInhPGCLC
AluJb_dup10605	AluJb	Alu	SINE	1	220532735	220533023	+	289	-2.33	1.74e-05	2.06	10.15	upInhPGCLC
AluJb_dup10606	AluJb	Alu	SINE	1	220545440	220545739	-	300	-2.82	2.29e-07	3.58	25.85	upInhPGCLC
AluJb_dup106073	AluJb	Alu	SINE	17	18870253	18870413	+	161	-2.79	0.000111966	0.62	4.62	upInhPGCLC
AluJb_dup106076	AluJb	Alu	SINE	17	18881541	18881832	-	292	-3.63	0.0176799	0.36	4.5	upInhPGCLC
AluJb_dup106082	AluJb	Alu	SINE	17	18913542	18913842	-	301	-4.08	2.1e-06	0.27	4.63	upInhPGCLC
AluJb_dup106083	AluJb	Alu	SINE	17	18915026	18915325	-	300	-2.71	0.000412537	0.67	3.91	upInhPGCLC
AluJb_dup106085	AluJb	Alu	SINE	17	18922669	18922978	-	310	-3.42	9.84e-07	0.5	5.36	upInhPGCLC
AluJb_dup10609	AluJb	Alu	SINE	1	220576977	220577283	+	307	-2.06	0.00438538	0.98	3.6	upInhPGCLC
AluJb_dup106125	AluJb	Alu	SINE	17	19252708	19253000	-	293	-2.81	0.00530268	0.39	2.46	upInhPGCLC
AluJb_dup106130	AluJb	Alu	SINE	17	19293560	19293700	-	141	-4.24	0.00177527	0.14	4.41	upInhPGCLC
AluJb_dup10613	AluJb	Alu	SINE	1	220665830	220666110	+	281	-2.33	0.0238356	0.46	2.82	upInhPGCLC
AluJb_dup106151	AluJb	Alu	SINE	17	19550322	19550614	-	293	-4.22	3.14e-07	0.48	9.54	upInhPGCLC
AluJb_dup106173	AluJb	Alu	SINE	17	19837141	19837450	+	310	-5.71	2.16e-09	0.35	18.53	upInhPGCLC
AluJb_dup106178	AluJb	Alu	SINE	17	19914369	19914657	+	289	-2.38	0.04247	0.33	2.03	upInhPGCLC
AluJb_dup106181	AluJb	Alu	SINE	17	19924756	19924874	-	119	-2.15	0.00122045	0.96	3.97	upInhPGCLC
AluJb_dup106182	AluJb	Alu	SINE	17	19934367	19934520	-	154	-2.38	0.00837384	0.38	2.11	upInhPGCLC
AluJb_dup106200	AluJb	Alu	SINE	17	20171557	20171769	-	213	-5.78	1.02e-17	1.37	78.77	upInhPGCLC
AluJb_dup106203	AluJb	Alu	SINE	17	20186580	20186873	-	294	-3.2	0.0151228	0.28	2.47	upInhPGCLC
AluJb_dup106204	AluJb	Alu	SINE	17	20191941	20192274	-	334	-2.09	0.00838404	0.95	3.6	upInhPGCLC
AluJb_dup106206	AluJb	Alu	SINE	17	20239879	20240060	-	182	-3.43	4.86e-06	0.23	2.96	upInhPGCLC
AluJb_dup106207	AluJb	Alu	SINE	17	20240093	20240216	-	124	-4.84	2.83e-14	1.08	31.94	upInhPGCLC
AluJb_dup106247	AluJb	Alu	SINE	17	20901233	20901521	-	289	-2.89	0.000195628	1.25	9.38	upInhPGCLC
AluJb_dup106251	AluJb	Alu	SINE	17	20950095	20950392	-	298	-2.4	0.00821034	3.35	18.08	upInhPGCLC
AluJb_dup106253	AluJb	Alu	SINE	17	21023373	21023666	+	294	-2.46	1.47e-15	13.16	71.31	upInhPGCLC
AluJb_dup106254	AluJb	Alu	SINE	17	21024685	21024984	+	300	-3.83	9.68e-13	2.61	37.92	upInhPGCLC
AluJb_dup106255	AluJb	Alu	SINE	17	21026328	21026612	-	285	-3.21	5.99e-09	1.18	10.7	upInhPGCLC
AluJb_dup106256	AluJb	Alu	SINE	17	21032659	21032952	+	294	-2.51	4.38e-22	10.82	62.96	upInhPGCLC
AluJb_dup106257	AluJb	Alu	SINE	17	21038388	21038695	+	308	-3.42	1.55e-13	2.24	23.22	upInhPGCLC
AluJb_dup106265	AluJb	Alu	SINE	17	21087614	21087907	+	294	-2.8	0.00213079	0.87	6.04	upInhPGCLC
AluJb_dup106266	AluJb	Alu	SINE	17	21088291	21088589	+	299	-4.21	8.69e-08	0.37	6.75	upInhPGCLC
AluJb_dup106267	AluJb	Alu	SINE	17	21093606	21093780	+	175	-4.39	2.91e-06	0.21	6.03	upInhPGCLC
AluJb_dup106268	AluJb	Alu	SINE	17	21093808	21094108	+	301	-3.06	0.0180802	0.31	2.55	upInhPGCLC
AluJb_dup106275	AluJb	Alu	SINE	17	21159601	21159884	+	284	-2.67	0.0426855	0.32	2.32	upInhPGCLC
AluJb_dup106276	AluJb	Alu	SINE	17	21163747	21163987	-	241	-3.51	0.00828552	0.18	3.05	upInhPGCLC
AluJb_dup106292	AluJb	Alu	SINE	17	21486106	21486404	-	299	-3.5	8.33e-07	0.33	3.59	upInhPGCLC
AluJb_dup106342	AluJb	Alu	SINE	17	27304431	27304736	+	306	-2.23	0.00313287	1.13	5.9	upInhPGCLC
AluJb_dup106345	AluJb	Alu	SINE	17	27321864	27322176	-	313	-4.41	0.0375485	0.08	3.97	upInhPGCLC
AluJb_dup106348	AluJb	Alu	SINE	17	27349998	27350294	+	297	-2.9	0.0283894	0.27	2.38	upInhPGCLC
AluJb_dup106374	AluJb	Alu	SINE	17	27521464	27521733	-	270	-3.89	2.26e-05	0.35	4.9	upInhPGCLC
AluJb_dup106421	AluJb	Alu	SINE	17	28050823	28051097	+	275	-2.66	0.00518631	0.4	2.38	upInhPGCLC
AluJb_dup106429	AluJb	Alu	SINE	17	28157021	28157198	-	178	-2.94	2.25e-07	2	14.24	upInhPGCLC
AluJb_dup106433	AluJb	Alu	SINE	17	28183338	28183628	-	291	-3.71	1.33e-06	1.05	14.67	upInhPGCLC
AluJb_dup106435	AluJb	Alu	SINE	17	28208659	28208802	-	144	-3.16	0.0333438	0.28	3.09	upInhPGCLC
AluJb_dup106453	AluJb	Alu	SINE	17	28378617	28378870	-	254	-4.15	2.45e-08	0.53	8.75	upInhPGCLC
AluJb_dup106454	AluJb	Alu	SINE	17	28386012	28386323	+	312	-3.11	7.09e-05	1.06	9.93	upInhPGCLC
AluJb_dup106476	AluJb	Alu	SINE	17	28569195	28569502	+	308	-2.92	0.000193726	0.87	5.8	upInhPGCLC
AluJb_dup106493	AluJb	Alu	SINE	17	28685509	28685783	-	275	-2.3	0.00271309	1.01	4.48	upInhPGCLC
AluJb_dup106494	AluJb	Alu	SINE	17	28692598	28692721	+	124	-2.9	0.0132351	0.34	2.1	upInhPGCLC
AluJb_dup106496	AluJb	Alu	SINE	17	28708750	28709003	+	254	-3.78	0.000891648	0.18	3.58	upInhPGCLC
AluJb_dup106498	AluJb	Alu	SINE	17	28719056	28719324	-	269	-4.78	4e-13	1.5	42.02	upInhPGCLC
AluJb_dup1064	AluJb	Alu	SINE	1	13232052	13232323	+	272	-4.07	1.48e-07	0.17	3.55	upInhPGCLC
AluJb_dup106503	AluJb	Alu	SINE	17	28781134	28781328	+	195	-4.3	2.6e-07	0.45	8.15	upInhPGCLC
AluJb_dup106505	AluJb	Alu	SINE	17	28795440	28795707	-	268	-5.39	1.41e-13	0.47	20.45	upInhPGCLC
AluJb_dup106506	AluJb	Alu	SINE	17	28805079	28805264	+	186	-3.42	0.00122431	0.32	4.03	upInhPGCLC
AluJb_dup106509	AluJb	Alu	SINE	17	28818083	28818246	+	164	-2.74	2.39e-08	3.3	20.86	upInhPGCLC
AluJb_dup106511	AluJb	Alu	SINE	17	28823363	28823596	-	234	-3.67	6.5e-12	1.95	26.08	upInhPGCLC
AluJb_dup106513	AluJb	Alu	SINE	17	28828282	28828587	+	306	-2.4	0.0345755	0.48	2.96	upInhPGCLC
AluJb_dup106521	AluJb	Alu	SINE	17	28859380	28859539	-	160	-3.34	1.42e-12	1.36	12.69	upInhPGCLC
AluJb_dup106528	AluJb	Alu	SINE	17	28890856	28891180	-	325	-2.37	2.09e-06	4	19.58	upInhPGCLC
AluJb_dup106532	AluJb	Alu	SINE	17	28921186	28921466	-	281	-3.19	0.00345994	0.32	2.45	upInhPGCLC
AluJb_dup106536	AluJb	Alu	SINE	17	28954514	28954792	+	279	-3.19	3.64e-06	0.99	8.26	upInhPGCLC
AluJb_dup10654	AluJb	Alu	SINE	1	222484404	222484710	-	307	-4.21	5.61e-11	0.65	11.67	upInhPGCLC
AluJb_dup106552	AluJb	Alu	SINE	17	29147235	29147546	+	312	-3.54	4.01e-06	0.57	7.09	upInhPGCLC
AluJb_dup106553	AluJb	Alu	SINE	17	29153116	29153436	-	321	-5.77	3.1e-05	0.16	12.18	upInhPGCLC
AluJb_dup106554	AluJb	Alu	SINE	17	29157783	29158093	-	311	-3	7.04e-06	1.5	11.01	upInhPGCLC
AluJb_dup106558	AluJb	Alu	SINE	17	29175353	29175663	-	311	-2.16	0.00207481	1.1	5.97	upInhPGCLC
AluJb_dup10655	AluJb	Alu	SINE	1	222486280	222486387	-	108	-2.5	0.00243032	0.45	2.1	upInhPGCLC
AluJb_dup10656	AluJb	Alu	SINE	1	222489975	222490259	+	285	-4.05	4.89e-09	0.73	11.28	upInhPGCLC
AluJb_dup10658	AluJb	Alu	SINE	1	222496999	222497165	-	167	-4.43	1.1e-08	0.72	15.64	upInhPGCLC
AluJb_dup10660	AluJb	Alu	SINE	1	222501697	222501816	-	120	-3.47	1.69e-10	0.63	8.68	upInhPGCLC
AluJb_dup106611	AluJb	Alu	SINE	17	29398985	29399256	-	272	-3.04	0.000757377	0.41	3.75	upInhPGCLC
AluJb_dup106615	AluJb	Alu	SINE	17	29406521	29406867	-	347	-2.8	1.89e-10	6.63	44.37	upInhPGCLC
AluJb_dup106616	AluJb	Alu	SINE	17	29407441	29407742	-	302	-2.17	0.00166287	1.21	5.04	upInhPGCLC
AluJb_dup10661	AluJb	Alu	SINE	1	222504074	222504218	+	145	-3.5	1.74e-12	0.78	8.22	upInhPGCLC
AluJb_dup106623	AluJb	Alu	SINE	17	29438403	29438706	+	304	-2.3	9.4e-09	4.9	26.8	upInhPGCLC
AluJb_dup106629	AluJb	Alu	SINE	17	29491882	29492175	-	294	-2	0.01855	0.72	2.84	upInhPGCLC
AluJb_dup10662	AluJb	Alu	SINE	1	222504640	222504923	+	284	-3.7	1.48e-47	39.81	516.89	upInhPGCLC
AluJb_dup106631	AluJb	Alu	SINE	17	29501103	29501440	+	338	-2.21	3.43e-05	1.07	4.35	upInhPGCLC
AluJb_dup106639	AluJb	Alu	SINE	17	29527140	29527475	+	336	-2.59	1.98e-05	2.62	14.87	upInhPGCLC
AluJb_dup106660	AluJb	Alu	SINE	17	29692984	29693243	-	260	-2.61	0.000133153	0.52	3.39	upInhPGCLC
AluJb_dup106667	AluJb	Alu	SINE	17	29754656	29754958	-	303	-2.95	0.00035132	0.76	5.18	upInhPGCLC
AluJb_dup106677	AluJb	Alu	SINE	17	29888654	29888957	+	304	-2.63	0.0019874	0.61	4.01	upInhPGCLC
AluJb_dup106696	AluJb	Alu	SINE	17	30126597	30126889	-	293	-3.67	7.05e-09	0.68	8.99	upInhPGCLC
AluJb_dup106702	AluJb	Alu	SINE	17	30177088	30177389	+	302	-2.03	0.000348043	1.98	8.17	upInhPGCLC
AluJb_dup106704	AluJb	Alu	SINE	17	30188672	30188944	-	273	-2.92	0.000472445	0.42	3.4	upInhPGCLC
AluJb_dup106711	AluJb	Alu	SINE	17	30274700	30274992	+	293	-3.03	3.9e-06	1.44	12.65	upInhPGCLC
AluJb_dup106738	AluJb	Alu	SINE	17	30521168	30521482	-	315	-5.13	3.8e-16	1.32	47.15	upInhPGCLC
AluJb_dup106745	AluJb	Alu	SINE	17	30622088	30622402	+	315	-4.9	1.07e-13	0.38	11.84	upInhPGCLC
AluJb_dup106746	AluJb	Alu	SINE	17	30627269	30627549	+	281	-2.15	8.08e-12	3.53	13.53	upInhPGCLC
AluJb_dup106747	AluJb	Alu	SINE	17	30628576	30628885	+	310	-3.39	2e-07	1.5	14.67	upInhPGCLC
AluJb_dup106748	AluJb	Alu	SINE	17	30633581	30633888	+	308	-3.49	1.09e-09	1.01	11.12	upInhPGCLC
AluJb_dup10674	AluJb	Alu	SINE	1	222670937	222671249	+	313	-4.25	3.07e-12	1.04	18.94	upInhPGCLC
AluJb_dup106763	AluJb	Alu	SINE	17	30714786	30715092	+	307	-4.36	1.03e-45	4.17	85.1	upInhPGCLC
AluJb_dup106764	AluJb	Alu	SINE	17	30719076	30719374	-	299	-5.09	1.49e-06	0.22	8.19	upInhPGCLC
AluJb_dup106765	AluJb	Alu	SINE	17	30720545	30720841	+	297	-4.2	1.14e-21	1.29	24.49	upInhPGCLC
AluJb_dup106772	AluJb	Alu	SINE	17	30767302	30767579	+	278	-4.1	1.15e-11	0.64	11.42	upInhPGCLC
AluJb_dup106773	AluJb	Alu	SINE	17	30793844	30794131	-	288	-3.02	2.36e-18	2.57	19.72	upInhPGCLC
AluJb_dup106778	AluJb	Alu	SINE	17	30821069	30821369	+	301	-2.54	0.00129373	0.92	6.46	upInhPGCLC
AluJb_dup10679	AluJb	Alu	SINE	1	222714578	222714879	-	302	-2.89	3.67e-10	1.93	13.19	upInhPGCLC
AluJb_dup106808	AluJb	Alu	SINE	17	30975019	30975334	+	316	-3.05	1.02e-27	2.9	23.81	upInhPGCLC
AluJb_dup106814	AluJb	Alu	SINE	17	31036647	31036762	-	116	-2.8	4.05e-07	1.22	9.05	upInhPGCLC
AluJb_dup106815	AluJb	Alu	SINE	17	31044673	31044982	+	310	-3.58	2.94e-12	0.84	9.23	upInhPGCLC
AluJb_dup106824	AluJb	Alu	SINE	17	31127989	31128251	-	263	-3.9	1.23e-06	0.94	14.62	upInhPGCLC
AluJb_dup106829	AluJb	Alu	SINE	17	31270327	31270641	+	315	-2.1	6.84e-06	3.03	11.82	upInhPGCLC
AluJb_dup106835	AluJb	Alu	SINE	17	31323116	31323391	+	276	-2.85	1.02e-05	0.82	4.87	upInhPGCLC
AluJb_dup106864	AluJb	Alu	SINE	17	31591012	31591293	-	282	-3.48	0.010514	0.11	2.19	upInhPGCLC
AluJb_dup106894	AluJb	Alu	SINE	17	31879412	31879680	+	269	-2.72	0.000639715	0.79	4.97	upInhPGCLC
AluJb_dup106907	AluJb	Alu	SINE	17	31973944	31974222	+	279	-3.63	1.95e-06	0.6	6.83	upInhPGCLC
AluJb_dup106908	AluJb	Alu	SINE	17	31990744	31991046	-	303	-2.8	2.59e-05	0.94	6.24	upInhPGCLC
AluJb_dup106910	AluJb	Alu	SINE	17	32025031	32025335	-	305	-4.13	3.65e-19	0.97	16.28	upInhPGCLC
AluJb_dup106911	AluJb	Alu	SINE	17	32038178	32038492	+	315	-5.22	1.72e-07	0.26	11.67	upInhPGCLC
AluJb_dup106912	AluJb	Alu	SINE	17	32043292	32043572	+	281	-2.41	2.69e-11	5.07	24.62	upInhPGCLC
AluJb_dup106913	AluJb	Alu	SINE	17	32044599	32044905	+	307	-2.77	4.93e-09	5.66	36.69	upInhPGCLC
AluJb_dup106914	AluJb	Alu	SINE	17	32049585	32049892	+	308	-3.15	5.8e-06	0.61	6.08	upInhPGCLC
AluJb_dup10691	AluJb	Alu	SINE	1	222863239	222863551	+	313	-5.06	2.38e-08	0.32	12.15	upInhPGCLC
AluJb_dup106939	AluJb	Alu	SINE	17	32156271	32156570	-	300	-4.64	3.27e-08	0.44	11.63	upInhPGCLC
AluJb_dup106943	AluJb	Alu	SINE	17	32185418	32185707	-	290	-4.21	2.93e-05	0.31	6.46	upInhPGCLC
AluJb_dup106946	AluJb	Alu	SINE	17	32203264	32203552	-	289	-3.32	2.61e-05	0.66	7.49	upInhPGCLC
AluJb_dup106947	AluJb	Alu	SINE	17	32218207	32218522	+	316	-2.31	0.00136203	1.56	6.94	upInhPGCLC
AluJb_dup106954	AluJb	Alu	SINE	17	32246861	32246978	-	118	-2.22	0.0194627	0.44	1.65	upInhPGCLC
AluJb_dup106970	AluJb	Alu	SINE	17	32355115	32355394	+	280	-2.22	2.23e-05	2.01	7.98	upInhPGCLC
AluJb_dup106974	AluJb	Alu	SINE	17	32389506	32389795	+	290	-2.84	3.25e-05	0.87	5.08	upInhPGCLC
AluJb_dup106983	AluJb	Alu	SINE	17	32451735	32452029	-	295	-5.18	1.22e-09	0.96	35.69	upInhPGCLC
AluJb_dup106987	AluJb	Alu	SINE	17	32469999	32470304	-	306	-2.7	1.19e-07	1.68	9.85	upInhPGCLC
AluJb_dup106988	AluJb	Alu	SINE	17	32471877	32472166	-	290	-3.63	0.00236892	0.65	7.54	upInhPGCLC
AluJb_dup106994	AluJb	Alu	SINE	17	32526665	32526819	-	155	-3.09	0.0369802	0.26	2.4	upInhPGCLC
AluJb_dup106997	AluJb	Alu	SINE	17	32557491	32557699	-	209	-3.83	4.7e-10	1.23	17.17	upInhPGCLC
AluJb_dup106999	AluJb	Alu	SINE	17	32562471	32562765	-	295	-3.49	0.00446261	0.37	4.4	upInhPGCLC
AluJb_dup106	AluJb	Alu	SINE	1	1429868	1430157	-	290	-2.43	0.000750316	0.87	3.6	upInhPGCLC
AluJb_dup107000	AluJb	Alu	SINE	17	32579055	32579368	-	314	-2.1	3.63e-05	2.31	9	upInhPGCLC
AluJb_dup107002	AluJb	Alu	SINE	17	32582075	32582214	-	140	-4.02	5.62e-10	1.83	30.85	upInhPGCLC
AluJb_dup107005	AluJb	Alu	SINE	17	32625557	32625830	-	274	-2.18	0.00490506	0.7	2.85	upInhPGCLC
AluJb_dup107006	AluJb	Alu	SINE	17	32661371	32661667	+	297	-3.51	0.00242761	0.32	3.81	upInhPGCLC
AluJb_dup107007	AluJb	Alu	SINE	17	32686596	32686869	+	274	-2.38	0.00752525	0.87	3.81	upInhPGCLC
AluJb_dup107008	AluJb	Alu	SINE	17	32686870	32686964	+	95	-3.16	0.011069	0.52	4.6	upInhPGCLC
AluJb_dup107010	AluJb	Alu	SINE	17	32737363	32737643	-	281	-3.13	7.62e-11	1.56	11.7	upInhPGCLC
AluJb_dup107011	AluJb	Alu	SINE	17	32765900	32766185	-	286	-3.31	0.00485943	0.25	2.7	upInhPGCLC
AluJb_dup107015	AluJb	Alu	SINE	17	32832102	32832289	-	188	-3.29	1.11e-11	1.56	15.64	upInhPGCLC
AluJb_dup107016	AluJb	Alu	SINE	17	32841185	32841480	+	296	-2.09	1.93e-10	3.31	15.54	upInhPGCLC
AluJb_dup107017	AluJb	Alu	SINE	17	32861736	32862027	+	292	-2.14	0.000334912	1.35	7.07	upInhPGCLC
AluJb_dup107018	AluJb	Alu	SINE	17	32869773	32869951	+	179	-3.53	3.17e-06	0.39	3.92	upInhPGCLC
AluJb_dup107023	AluJb	Alu	SINE	17	32944570	32944697	+	128	-3.25	0.0205547	0.27	2.49	upInhPGCLC
AluJb_dup107036	AluJb	Alu	SINE	17	33279592	33279759	+	168	-4.47	7.88e-14	0.63	12.88	upInhPGCLC
AluJb_dup107037	AluJb	Alu	SINE	17	33297542	33297823	+	282	-4.65	0.000132501	0.12	4.86	upInhPGCLC
AluJb_dup107085	AluJb	Alu	SINE	17	35019379	35019673	-	295	-2.55	0.000250547	0.9	4.58	upInhPGCLC
AluJb_dup107090	AluJb	Alu	SINE	17	35070173	35070455	-	283	-4.47	9.62e-06	0.25	6.26	upInhPGCLC
AluJb_dup107091	AluJb	Alu	SINE	17	35071999	35072297	+	299	-2.38	3.4e-05	1.14	6.5	upInhPGCLC
AluJb_dup107092	AluJb	Alu	SINE	17	35086203	35086497	+	295	-2.69	2.94e-05	1.92	11.84	upInhPGCLC
AluJb_dup107112	AluJb	Alu	SINE	17	35262581	35262875	+	295	-2.95	0.000909832	0.94	6.6	upInhPGCLC
AluJb_dup107119	AluJb	Alu	SINE	17	35405377	35405681	-	305	-2.73	3.89e-10	1.43	11.23	upInhPGCLC
AluJb_dup107137	AluJb	Alu	SINE	17	35665127	35665425	-	299	-2.55	6.18e-06	1.48	7.44	upInhPGCLC
AluJb_dup107139	AluJb	Alu	SINE	17	35698300	35698613	-	314	-2.83	5.75e-08	1.78	12.2	upInhPGCLC
AluJb_dup107150	AluJb	Alu	SINE	17	35816849	35817101	-	253	-4.44	0.00648899	0.12	3.94	upInhPGCLC
AluJb_dup107198	AluJb	Alu	SINE	17	36555412	36555706	+	295	-2.36	0.00145145	1.32	8.05	upInhPGCLC
AluJb_dup107200	AluJb	Alu	SINE	17	36572438	36572699	+	262	-3.25	7.05e-09	2.03	18.84	upInhPGCLC
AluJb_dup107227	AluJb	Alu	SINE	17	36966783	36966899	-	117	-3.87	2.05e-08	0.65	9.45	upInhPGCLC
AluJb_dup107228	AluJb	Alu	SINE	17	36968271	36968575	-	305	-4.37	7.89e-09	0.64	13.93	upInhPGCLC
AluJb_dup107230	AluJb	Alu	SINE	17	37028130	37028444	+	315	-3.4	5.04e-08	1.33	15.03	upInhPGCLC
AluJb_dup107241	AluJb	Alu	SINE	17	37166121	37166438	-	318	-2.49	0.00434455	0.63	4.26	upInhPGCLC
AluJb_dup107242	AluJb	Alu	SINE	17	37178527	37178827	+	301	-2.33	1.71e-09	5.25	26.92	upInhPGCLC
AluJb_dup107243	AluJb	Alu	SINE	17	37213036	37213152	+	117	-3.26	0.00236485	0.32	3.18	upInhPGCLC
AluJb_dup107251	AluJb	Alu	SINE	17	37316791	37317093	+	303	-3.83	0.00775052	0.36	5.49	upInhPGCLC
AluJb_dup107266	AluJb	Alu	SINE	17	37435879	37436015	-	137	-2.77	4.08e-05	1.03	6.19	upInhPGCLC
AluJb_dup107268	AluJb	Alu	SINE	17	37442882	37443176	+	295	-2.56	0.0162622	0.36	2.41	upInhPGCLC
AluJb_dup107270	AluJb	Alu	SINE	17	37458695	37458976	-	282	-2.81	1.66e-24	18.36	126.7	upInhPGCLC
AluJb_dup107278	AluJb	Alu	SINE	17	37503145	37503442	+	298	-3.97	0.0241193	0.13	3.52	upInhPGCLC
AluJb_dup107282	AluJb	Alu	SINE	17	37511581	37511920	-	340	-4.78	0.0012905	0.11	5.67	upInhPGCLC
AluJb_dup107285	AluJb	Alu	SINE	17	37531494	37531797	+	304	-3.33	1.05e-13	2.98	31.62	upInhPGCLC
AluJb_dup107301	AluJb	Alu	SINE	17	37696163	37696462	+	300	-3.9	0.000842423	0.43	6.13	upInhPGCLC
AluJb_dup107362	AluJb	Alu	SINE	17	38297816	38298100	+	285	-2.52	2.26e-05	1.68	8.7	upInhPGCLC
AluJb_dup107364	AluJb	Alu	SINE	17	38307903	38308119	-	217	-2.13	2.65e-05	2.46	9.5	upInhPGCLC
AluJb_dup107380	AluJb	Alu	SINE	17	38386349	38386478	+	130	-2.82	0.038105	0.48	3.75	upInhPGCLC
AluJb_dup107381	AluJb	Alu	SINE	17	38390696	38390996	-	301	-5.3	0.00398373	0.14	8.67	upInhPGCLC
AluJb_dup107422	AluJb	Alu	SINE	17	38723222	38723525	+	304	-2.41	0.00720221	0.79	4.9	upInhPGCLC
AluJb_dup107423	AluJb	Alu	SINE	17	38732354	38732643	+	290	-3.33	6.92e-05	1.28	12.51	upInhPGCLC
AluJb_dup107477	AluJb	Alu	SINE	17	39263233	39263531	+	299	-4.03	0.0225124	0.15	3.68	upInhPGCLC
AluJb_dup107478	AluJb	Alu	SINE	17	39279615	39279896	+	282	-5.49	0.000250589	0.21	11.47	upInhPGCLC
AluJb_dup107486	AluJb	Alu	SINE	17	39303693	39303975	-	283	-3.71	0.00196699	0.27	3.46	upInhPGCLC
AluJb_dup107491	AluJb	Alu	SINE	17	39342284	39342433	+	150	-2.07	0.00501171	1.72	6.61	upInhPGCLC
AluJb_dup107500	AluJb	Alu	SINE	17	39385071	39385227	+	157	-4.37	9.1e-08	0.5	9.54	upInhPGCLC
AluJb_dup10750	AluJb	Alu	SINE	1	223959526	223959819	-	294	-5.33	8.78e-45	1.49	60.48	upInhPGCLC
AluJb_dup107519	AluJb	Alu	SINE	17	39474318	39474614	-	297	-2.56	0.00193726	1.03	5.51	upInhPGCLC
AluJb_dup10752	AluJb	Alu	SINE	1	223962457	223962747	+	291	-5.58	1.23e-35	1.05	48.6	upInhPGCLC
AluJb_dup107534	AluJb	Alu	SINE	17	39646248	39646552	-	305	-4.44	0.00665191	0.12	4.54	upInhPGCLC
AluJb_dup10753	AluJb	Alu	SINE	1	223965835	223966128	+	294	-3.15	0.000684573	0.33	3.57	upInhPGCLC
AluJb_dup107543	AluJb	Alu	SINE	17	39743693	39744001	+	309	-3.88	0.0374185	0.11	2.91	upInhPGCLC
AluJb_dup10756	AluJb	Alu	SINE	1	223974215	223974319	-	105	-3.46	3.63e-19	1.85	21.62	upInhPGCLC
AluJb_dup107583	AluJb	Alu	SINE	17	40067736	40068059	+	324	-2.37	0.00244751	1.12	6.73	upInhPGCLC
AluJb_dup107587	AluJb	Alu	SINE	17	40120088	40120369	+	282	-4.21	5.05e-11	0.51	8.35	upInhPGCLC
AluJb_dup107592	AluJb	Alu	SINE	17	40159381	40159708	-	328	-2.75	0.00187293	0.47	3.29	upInhPGCLC
AluJb_dup107600	AluJb	Alu	SINE	17	40232010	40232179	-	170	-5.27	0.00200354	0.02	6.46	upInhPGCLC
AluJb_dup107613	AluJb	Alu	SINE	17	40298400	40298700	-	301	-2.82	0.00126142	0.93	7.66	upInhPGCLC
AluJb_dup10761	AluJb	Alu	SINE	1	223994219	223994533	-	315	-3.13	0.00181204	0.27	2.65	upInhPGCLC
AluJb_dup107626	AluJb	Alu	SINE	17	40414210	40414496	-	287	-2.51	0.00692534	0.47	2.36	upInhPGCLC
AluJb_dup107667	AluJb	Alu	SINE	17	41526450	41526532	-	83	-2.09	4.69e-06	3.85	17.32	upInhPGCLC
AluJb_dup107682	AluJb	Alu	SINE	17	41766439	41766576	+	138	-3.1	1.21e-09	2.3	17.93	upInhPGCLC
AluJb_dup107690	AluJb	Alu	SINE	17	41808381	41808688	-	308	-2.84	0.00515066	0.29	2.21	upInhPGCLC
AluJb_dup107692	AluJb	Alu	SINE	17	41825916	41826180	+	265	-4.36	3.12e-05	0.11	4.17	upInhPGCLC
AluJb_dup107694	AluJb	Alu	SINE	17	41829020	41829319	-	300	-4.51	5.93e-16	1.17	27.99	upInhPGCLC
AluJb_dup107695	AluJb	Alu	SINE	17	41831774	41832070	+	297	-3.24	5.19e-14	2.23	20.96	upInhPGCLC
AluJb_dup107713	AluJb	Alu	SINE	17	41943726	41943885	+	160	-3.07	0.0123111	0.34	3.32	upInhPGCLC
AluJb_dup107725	AluJb	Alu	SINE	17	42044034	42044333	+	300	-2.94	0.000740351	0.27	2.45	upInhPGCLC
AluJb_dup107732	AluJb	Alu	SINE	17	42127532	42127825	-	294	-5.63	7.01e-10	0.53	26.89	upInhPGCLC
AluJb_dup107743	AluJb	Alu	SINE	17	42261549	42261859	-	311	-2.49	0.000185236	2.14	11.64	upInhPGCLC
AluJb_dup107749	AluJb	Alu	SINE	17	42321106	42321423	-	318	-3.53	9.45e-09	1.14	12.59	upInhPGCLC
AluJb_dup107750	AluJb	Alu	SINE	17	42321824	42322039	-	216	-2.05	4.36e-12	6.9	27.22	upInhPGCLC
AluJb_dup107752	AluJb	Alu	SINE	17	42342948	42343191	+	244	-2.69	0.000862178	0.61	4.75	upInhPGCLC
AluJb_dup107757	AluJb	Alu	SINE	17	42363456	42363751	-	296	-2.71	0.00453471	0.67	3.81	upInhPGCLC
AluJb_dup107776	AluJb	Alu	SINE	17	42471452	42471741	+	290	-3.9	0.00010449	0.43	6.17	upInhPGCLC
AluJb_dup107779	AluJb	Alu	SINE	17	42500198	42500509	+	312	-3.17	0.00761823	0.58	5.72	upInhPGCLC
AluJb_dup107785	AluJb	Alu	SINE	17	42584534	42584841	+	308	-3.19	0.0251961	0.14	2.21	upInhPGCLC
AluJb_dup107786	AluJb	Alu	SINE	17	42589440	42589733	-	294	-3.08	0.00980966	0.49	4.65	upInhPGCLC
AluJb_dup107787	AluJb	Alu	SINE	17	42593909	42594201	+	293	-2.51	6.74e-06	2.54	13.12	upInhPGCLC
AluJb_dup107789	AluJb	Alu	SINE	17	42596088	42596389	+	302	-3.21	8.19e-07	0.94	7.2	upInhPGCLC
AluJb_dup10778	AluJb	Alu	SINE	1	224186042	224186313	+	272	-3.64	0.0311986	0.15	2.66	upInhPGCLC
AluJb_dup107791	AluJb	Alu	SINE	17	42607217	42607522	+	306	-3.32	6.85e-09	2.2	21.98	upInhPGCLC
AluJb_dup107808	AluJb	Alu	SINE	17	42663526	42663661	+	136	-3.15	0.000191146	0.44	3.8	upInhPGCLC
AluJb_dup107810	AluJb	Alu	SINE	17	42706403	42706715	+	313	-2.56	0.0118405	0.58	3.73	upInhPGCLC
AluJb_dup107817	AluJb	Alu	SINE	17	42741691	42741988	-	298	-2.23	1.08e-06	2.56	10.83	upInhPGCLC
AluJb_dup107830	AluJb	Alu	SINE	17	42847627	42847782	-	156	-2.47	0.0472263	0.3	1.44	upInhPGCLC
AluJb_dup107832	AluJb	Alu	SINE	17	42848567	42848850	-	284	-3.5	0.000194228	0.65	7.66	upInhPGCLC
AluJb_dup107860	AluJb	Alu	SINE	17	42981986	42982282	-	297	-3.1	9.41e-15	2.72	24.84	upInhPGCLC
AluJb_dup107861	AluJb	Alu	SINE	17	42983366	42983671	-	306	-4.12	4.83e-05	0.3	6.24	upInhPGCLC
AluJb_dup107869	AluJb	Alu	SINE	17	43054444	43054739	-	296	-4.79	5.05e-05	0.19	7.38	upInhPGCLC
AluJb_dup107889	AluJb	Alu	SINE	17	43208684	43208996	+	313	-3.97	2.58e-07	0.4	6.81	upInhPGCLC
AluJb_dup107890	AluJb	Alu	SINE	17	43214069	43214208	+	140	-3.42	0.000192779	0.7	7.95	upInhPGCLC
AluJb_dup107892	AluJb	Alu	SINE	17	43223066	43223203	-	138	-3.53	1.84e-06	1.71	19.25	upInhPGCLC
AluJb_dup107893	AluJb	Alu	SINE	17	43226392	43226692	-	301	-3.3	0.000793325	0.41	3.67	upInhPGCLC
AluJb_dup107895	AluJb	Alu	SINE	17	43238128	43238304	-	177	-3.65	0.00147339	0.33	3.95	upInhPGCLC
AluJb_dup107896	AluJb	Alu	SINE	17	43250019	43250196	-	178	-3.3	0.000676184	0.84	7.86	upInhPGCLC
AluJb_dup107899	AluJb	Alu	SINE	17	43282335	43282511	-	177	-4.05	0.000493427	0.08	3.2	upInhPGCLC
AluJb_dup10789	AluJb	Alu	SINE	1	224233478	224233784	+	307	-3.63	9.77e-07	0.61	6.56	upInhPGCLC
AluJb_dup107901	AluJb	Alu	SINE	17	43294635	43294795	-	161	-4.19	5.99e-05	0.21	4.53	upInhPGCLC
AluJb_dup107902	AluJb	Alu	SINE	17	43304249	43304436	+	188	-3.94	0.00958515	0.15	3.11	upInhPGCLC
AluJb_dup107906	AluJb	Alu	SINE	17	43364559	43364866	-	308	-5.32	5.12e-17	1.46	58.47	upInhPGCLC
AluJb_dup107916	AluJb	Alu	SINE	17	43407806	43408016	-	211	-5.09	0.00847325	0.08	6.37	upInhPGCLC
AluJb_dup107937	AluJb	Alu	SINE	17	43516432	43516748	-	317	-2.45	1.39e-05	1.14	5.42	upInhPGCLC
AluJb_dup107963	AluJb	Alu	SINE	17	43815052	43815351	+	300	-3.56	5.86e-35	3.92	46.82	upInhPGCLC
AluJb_dup107972	AluJb	Alu	SINE	17	43891614	43891751	+	138	-4.22	0.0270139	0.12	4.16	upInhPGCLC
AluJb_dup107992	AluJb	Alu	SINE	17	44026075	44026381	-	307	-3.09	0.0158325	0.19	2.34	upInhPGCLC
AluJb_dup107994	AluJb	Alu	SINE	17	44033366	44033672	-	307	-2.71	0.0293353	0.26	2.25	upInhPGCLC
AluJb_dup107	AluJb	Alu	SINE	1	1443674	1443998	-	325	-2.87	0.000279179	0.57	3.84	upInhPGCLC
AluJb_dup10800	AluJb	Alu	SINE	1	224269736	224270068	-	333	-2.33	9.45e-07	1.98	9.09	upInhPGCLC
AluJb_dup108036	AluJb	Alu	SINE	17	44426321	44426624	+	304	-5.17	9.63e-17	1.15	40.69	upInhPGCLC
AluJb_dup108038	AluJb	Alu	SINE	17	44428521	44428798	+	278	-2.03	0.0115944	0.93	3.08	upInhPGCLC
AluJb_dup108040	AluJb	Alu	SINE	17	44440427	44440558	-	132	-2.18	0.000257683	2.23	10.37	upInhPGCLC
AluJb_dup108041	AluJb	Alu	SINE	17	44443663	44443973	-	311	-2.55	5.19e-08	1.51	8.84	upInhPGCLC
AluJb_dup108044	AluJb	Alu	SINE	17	44461692	44461999	-	308	-2.56	2.32e-09	4.48	27.82	upInhPGCLC
AluJb_dup10804	AluJb	Alu	SINE	1	224307428	224307721	+	294	-2.66	0.00950839	0.93	6.43	upInhPGCLC
AluJb_dup108050	AluJb	Alu	SINE	17	44497308	44497592	+	285	-2.21	2.22e-11	3.48	16.93	upInhPGCLC
AluJb_dup108051	AluJb	Alu	SINE	17	44497659	44497968	+	310	-3.6	3.26e-14	2.24	27.32	upInhPGCLC
AluJb_dup108052	AluJb	Alu	SINE	17	44509200	44509397	+	198	-4.27	0.000376367	0.36	7.54	upInhPGCLC
AluJb_dup10807	AluJb	Alu	SINE	1	224316405	224316691	+	287	-2.88	0.0191521	0.24	2.07	upInhPGCLC
AluJb_dup10809	AluJb	Alu	SINE	1	224320970	224321259	+	290	-3.75	0.000490168	0.39	5.51	upInhPGCLC
AluJb_dup108103	AluJb	Alu	SINE	17	44808481	44808774	+	294	-3.21	4.74e-05	1.07	9.79	upInhPGCLC
AluJb_dup108117	AluJb	Alu	SINE	17	44862159	44862463	+	305	-3.1	6.24e-05	0.56	5.25	upInhPGCLC
AluJb_dup108118	AluJb	Alu	SINE	17	44865823	44866109	-	287	-2.22	0.00612569	0.75	2.67	upInhPGCLC
AluJb_dup108121	AluJb	Alu	SINE	17	44873361	44873649	-	289	-3.75	1.17e-05	0.79	10.45	upInhPGCLC
AluJb_dup108139	AluJb	Alu	SINE	17	45055348	45055529	-	182	-3.49	1.14e-05	0.85	10.11	upInhPGCLC
AluJb_dup108142	AluJb	Alu	SINE	17	45071296	45071407	-	112	-2.83	0.0170405	0.33	2.41	upInhPGCLC
AluJb_dup108147	AluJb	Alu	SINE	17	45091745	45092020	+	276	-3.45	2.43e-06	1.25	14.84	upInhPGCLC
AluJb_dup108169	AluJb	Alu	SINE	17	45292283	45292577	+	295	-2.49	0.011978	0.47	2.22	upInhPGCLC
AluJb_dup108183	AluJb	Alu	SINE	17	45497434	45497740	+	307	-3.06	0.000165758	0.41	3.52	upInhPGCLC
AluJb_dup10820	AluJb	Alu	SINE	1	224442014	224442297	-	284	-3.67	1.21e-06	0.48	5.76	upInhPGCLC
AluJb_dup10821	AluJb	Alu	SINE	1	224448084	224448257	+	174	-2.79	0.0108525	0.38	2.11	upInhPGCLC
AluJb_dup108224	AluJb	Alu	SINE	17	46046252	46046556	+	305	-3.92	1.23e-17	4.47	66.94	upInhPGCLC
AluJb_dup108225	AluJb	Alu	SINE	17	46047926	46048207	-	282	-3.04	0.000463849	0.38	2.7	upInhPGCLC
AluJb_dup108228	AluJb	Alu	SINE	17	46074569	46074809	+	241	-2.29	2.57e-05	2.01	8.48	upInhPGCLC
AluJb_dup108229	AluJb	Alu	SINE	17	46077057	46077351	-	295	-3.09	6.82e-05	0.88	8.3	upInhPGCLC
AluJb_dup108232	AluJb	Alu	SINE	17	46085791	46085927	-	137	-2.47	0.000391731	1.15	6.26	upInhPGCLC
AluJb_dup108233	AluJb	Alu	SINE	17	46086900	46087062	-	163	-5.43	6.81e-12	0.46	20.94	upInhPGCLC
AluJb_dup108236	AluJb	Alu	SINE	17	46127494	46127790	+	297	-2.59	1.32e-05	3.44	21.5	upInhPGCLC
AluJb_dup108237	AluJb	Alu	SINE	17	46129904	46130208	+	305	-2.52	2e-06	3.29	18.43	upInhPGCLC
AluJb_dup108240	AluJb	Alu	SINE	17	46135722	46135830	-	109	-2.49	0.0485526	0.65	3.24	upInhPGCLC
AluJb_dup108241	AluJb	Alu	SINE	17	46147293	46147596	+	304	-3.83	5.83e-19	4.59	66.13	upInhPGCLC
AluJb_dup108246	AluJb	Alu	SINE	17	46183298	46183554	+	257	-3.29	1.28e-06	0.73	7.29	upInhPGCLC
AluJb_dup108275	AluJb	Alu	SINE	17	46342633	46342940	-	308	-3.43	6.63e-12	1.2	13.43	upInhPGCLC
AluJb_dup108277	AluJb	Alu	SINE	17	46345255	46345545	-	291	-2.69	3.19e-09	3.23	20.86	upInhPGCLC
AluJb_dup108279	AluJb	Alu	SINE	17	46350586	46350870	+	285	-2.59	4.12e-07	2.85	16.84	upInhPGCLC
AluJb_dup108284	AluJb	Alu	SINE	17	46392203	46392377	-	175	-3.25	0.000114094	0.36	3.65	upInhPGCLC
AluJb_dup108300	AluJb	Alu	SINE	17	46560570	46560875	-	306	-3.67	0.00128116	0.21	3.66	upInhPGCLC
AluJb_dup108302	AluJb	Alu	SINE	17	46563190	46563480	-	291	-3.02	2.21e-14	5.02	41.27	upInhPGCLC
AluJb_dup108306	AluJb	Alu	SINE	17	46577248	46577545	-	298	-2.65	0.00107891	0.49	3.44	upInhPGCLC
AluJb_dup108309	AluJb	Alu	SINE	17	46609824	46609991	-	168	-3.84	3.17e-07	0.51	7.45	upInhPGCLC
AluJb_dup108315	AluJb	Alu	SINE	17	46664184	46664477	+	294	-4.2	1.48e-05	0.28	5.43	upInhPGCLC
AluJb_dup108317	AluJb	Alu	SINE	17	46737953	46738233	-	281	-3.09	0.0372344	0.27	2.1	upInhPGCLC
AluJb_dup108328	AluJb	Alu	SINE	17	46933692	46933966	+	275	-2.75	9.49e-09	2.14	14.04	upInhPGCLC
AluJb_dup108336	AluJb	Alu	SINE	17	47022158	47022469	-	312	-2.78	4.07e-06	1.49	9.92	upInhPGCLC
AluJb_dup108348	AluJb	Alu	SINE	17	47099490	47099803	+	314	-2.68	1.07e-05	1.35	8.31	upInhPGCLC
AluJb_dup108352	AluJb	Alu	SINE	17	47115483	47115752	+	270	-4.01	0.000857366	0.17	4.17	upInhPGCLC
AluJb_dup108355	AluJb	Alu	SINE	17	47137797	47138099	-	303	-3.02	1.15e-06	2.22	18.16	upInhPGCLC
AluJb_dup108360	AluJb	Alu	SINE	17	47180975	47181302	+	328	-3.54	9.75e-07	0.72	8.81	upInhPGCLC
AluJb_dup108370	AluJb	Alu	SINE	17	47315288	47315579	-	292	-3.22	1.01e-10	1.05	8.65	upInhPGCLC
AluJb_dup108378	AluJb	Alu	SINE	17	47460786	47461044	+	259	-2.53	0.000113179	0.78	4.4	upInhPGCLC
AluJb_dup108380	AluJb	Alu	SINE	17	47481500	47481716	+	217	-3	2.7e-05	0.9	6.3	upInhPGCLC
AluJb_dup108382	AluJb	Alu	SINE	17	47491541	47491826	-	286	-3.79	5.54e-10	0.9	12.18	upInhPGCLC
AluJb_dup108394	AluJb	Alu	SINE	17	47593883	47594161	+	279	-2.27	4.83e-10	2.17	9.07	upInhPGCLC
AluJb_dup108397	AluJb	Alu	SINE	17	47600153	47600434	+	282	-3.79	0.000266718	0.28	4.7	upInhPGCLC
AluJb_dup10839	AluJb	Alu	SINE	1	224735643	224735939	-	297	-3.79	0.00013187	0.38	5.24	upInhPGCLC
AluJb_dup108412	AluJb	Alu	SINE	17	47663703	47664009	+	307	-2.21	0.000201865	1.18	5.06	upInhPGCLC
AluJb_dup108413	AluJb	Alu	SINE	17	47678915	47679225	-	311	-4.54	2.62e-10	0.47	10.34	upInhPGCLC
AluJb_dup108424	AluJb	Alu	SINE	17	47794703	47794969	+	267	-2.7	0.00281893	0.34	1.95	upInhPGCLC
AluJb_dup108430	AluJb	Alu	SINE	17	47909416	47909551	-	136	-3.19	0.000271464	0.54	4.34	upInhPGCLC
AluJb_dup108433	AluJb	Alu	SINE	17	47976369	47976663	-	295	-4.48	0.0148423	0.11	4.38	upInhPGCLC
AluJb_dup10847	AluJb	Alu	SINE	1	224996173	224996460	-	288	-4.08	0.000113877	0.12	3.37	upInhPGCLC
AluJb_dup10851	AluJb	Alu	SINE	1	225062015	225062325	+	311	-2.58	0.00172489	0.67	3.9	upInhPGCLC
AluJb_dup108520	AluJb	Alu	SINE	17	48876443	48876577	-	135	-3.64	0.000514181	0.11	2.74	upInhPGCLC
AluJb_dup10852	AluJb	Alu	SINE	1	225097917	225098214	+	298	-2.59	0.0407138	0.54	2.93	upInhPGCLC
AluJb_dup108538	AluJb	Alu	SINE	17	49027889	49028181	+	293	-2.02	8.59e-08	3.02	10.82	upInhPGCLC
AluJb_dup10855	AluJb	Alu	SINE	1	225276616	225276944	+	329	-3.54	0.0139547	0.31	4.19	upInhPGCLC
AluJb_dup108564	AluJb	Alu	SINE	17	49164799	49165104	-	306	-3.46	0.0428369	0.29	3.79	upInhPGCLC
AluJb_dup108627	AluJb	Alu	SINE	17	49801499	49801789	-	291	-3.53	6.78e-05	0.45	5.78	upInhPGCLC
AluJb_dup10862	AluJb	Alu	SINE	1	225415923	225416214	+	292	-2.05	0.0179445	0.98	3.42	upInhPGCLC
AluJb_dup108630	AluJb	Alu	SINE	17	49816816	49816970	-	155	-4.43	4.61e-06	0.21	5.33	upInhPGCLC
AluJb_dup108675	AluJb	Alu	SINE	17	50433651	50433918	-	268	-4.26	0.014265	0.14	4.29	upInhPGCLC
AluJb_dup108676	AluJb	Alu	SINE	17	50435399	50435716	-	318	-2.64	0.00425052	0.57	3.07	upInhPGCLC
AluJb_dup108678	AluJb	Alu	SINE	17	50445513	50445822	+	310	-5.32	1.32e-11	0.29	13.49	upInhPGCLC
AluJb_dup108679	AluJb	Alu	SINE	17	50447258	50447566	+	309	-3.92	6.47e-07	0.32	4.54	upInhPGCLC
AluJb_dup10867	AluJb	Alu	SINE	1	225503306	225503575	-	270	-2.21	6.02e-09	5.03	23.21	upInhPGCLC
AluJb_dup108681	AluJb	Alu	SINE	17	50456778	50457094	+	317	-4.02	1.4e-07	0.35	5.09	upInhPGCLC
AluJb_dup10868	AluJb	Alu	SINE	1	225510736	225511042	+	307	-5.01	5.06e-10	0.96	31.34	upInhPGCLC
AluJb_dup108694	AluJb	Alu	SINE	17	50623295	50623401	-	107	-3.35	0.0329366	0.15	2.5	upInhPGCLC
AluJb_dup108699	AluJb	Alu	SINE	17	50732405	50732681	-	277	-4.8	4.59e-22	2.11	57.62	upInhPGCLC
AluJb_dup108700	AluJb	Alu	SINE	17	50732734	50732888	-	155	-3.63	9.28e-41	7.57	93.18	upInhPGCLC
AluJb_dup108703	AluJb	Alu	SINE	17	50748324	50748623	-	300	-3.88	1.27e-44	3.45	49.48	upInhPGCLC
AluJb_dup108735	AluJb	Alu	SINE	17	50979090	50979398	+	309	-2.81	1.07e-12	4.66	31.72	upInhPGCLC
AluJb_dup108738	AluJb	Alu	SINE	17	50991958	50992187	-	230	-3.45	1.3e-06	0.27	3.45	upInhPGCLC
AluJb_dup10873	AluJb	Alu	SINE	1	225600253	225600392	+	140	-2.56	1.04e-07	1.95	10.76	upInhPGCLC
AluJb_dup10875	AluJb	Alu	SINE	1	225611618	225611777	+	160	-4.45	0.0222579	0.28	6.25	upInhPGCLC
AluJb_dup108765	AluJb	Alu	SINE	17	51190799	51191098	+	300	-3.54	0.0279713	0.17	2.62	upInhPGCLC
AluJb_dup108768	AluJb	Alu	SINE	17	51211211	51211521	+	311	-3.55	9.63e-06	0.6	6.47	upInhPGCLC
AluJb_dup108777	AluJb	Alu	SINE	17	51262626	51262847	-	222	-2.13	0.0230848	0.52	2.39	upInhPGCLC
AluJb_dup108821	AluJb	Alu	SINE	17	53461861	53462154	+	294	-3.67	0.000798952	0.51	6.34	upInhPGCLC
AluJb_dup108851	AluJb	Alu	SINE	17	54922325	54922617	+	293	-2.98	2.41e-05	0.73	5.35	upInhPGCLC
AluJb_dup10888	AluJb	Alu	SINE	1	225777131	225777248	-	118	-2.48	7.99e-06	1.95	9.48	upInhPGCLC
AluJb_dup108918	AluJb	Alu	SINE	17	56956580	56956893	-	314	-2.86	0.00646321	0.41	2.72	upInhPGCLC
AluJb_dup10892	AluJb	Alu	SINE	1	225875782	225876093	+	312	-3.29	3.17e-08	0.68	6.55	upInhPGCLC
AluJb_dup108958	AluJb	Alu	SINE	17	57464162	57464461	+	300	-2.44	4.14e-05	0.85	4.65	upInhPGCLC
AluJb_dup108959	AluJb	Alu	SINE	17	57529154	57529447	+	294	-3.84	7.24e-05	0.73	10.91	upInhPGCLC
AluJb_dup108974	AluJb	Alu	SINE	17	58032002	58032313	+	312	-4.5	0.0189466	0.17	5.51	upInhPGCLC
AluJb_dup108985	AluJb	Alu	SINE	17	58265574	58265884	-	311	-5.07	1.52e-12	0.3	11.74	upInhPGCLC
AluJb_dup109003	AluJb	Alu	SINE	17	58473870	58474096	-	227	-2.52	0.0451901	0.31	2.08	upInhPGCLC
AluJb_dup109009	AluJb	Alu	SINE	17	58510479	58510722	-	244	-3.87	3.09e-09	1.49	22.2	upInhPGCLC
AluJb_dup109039	AluJb	Alu	SINE	17	58728392	58728697	-	306	-3.17	0.000323733	0.47	3.9	upInhPGCLC
AluJb_dup10906	AluJb	Alu	SINE	1	225978009	225978104	+	96	-3.01	0.0134137	0.35	2.63	upInhPGCLC
AluJb_dup109081	AluJb	Alu	SINE	17	59058577	59058876	+	300	-2.99	3.99e-11	1.51	10.88	upInhPGCLC
AluJb_dup109087	AluJb	Alu	SINE	17	59097590	59097755	+	166	-2.9	3.74e-07	1.36	10.63	upInhPGCLC
AluJb_dup10908	AluJb	Alu	SINE	1	225989794	225990104	+	311	-2.61	6.4e-13	2.99	16.84	upInhPGCLC
AluJb_dup109106	AluJb	Alu	SINE	17	59186382	59186693	-	312	-2.6	6.29e-10	3.33	18.5	upInhPGCLC
AluJb_dup109112	AluJb	Alu	SINE	17	59237117	59237430	+	314	-2.72	0.00426215	0.46	3.36	upInhPGCLC
AluJb_dup109125	AluJb	Alu	SINE	17	59368087	59368370	-	284	-5.67	1.3e-08	0.14	11.26	upInhPGCLC
AluJb_dup109126	AluJb	Alu	SINE	17	59393141	59393434	-	294	-6.93	7.5e-08	0.06	22.13	upInhPGCLC
AluJb_dup109153	AluJb	Alu	SINE	17	59527604	59527902	-	299	-2.95	0.00330389	0.36	3	upInhPGCLC
AluJb_dup109167	AluJb	Alu	SINE	17	59626916	59627195	-	280	-3.13	0.00106001	0.48	4.94	upInhPGCLC
AluJb_dup109168	AluJb	Alu	SINE	17	59630011	59630301	-	291	-2.36	1.99e-05	2	9.83	upInhPGCLC
AluJb_dup109171	AluJb	Alu	SINE	17	59648687	59648956	-	270	-3.3	0.000214991	0.32	3.67	upInhPGCLC
AluJb_dup109190	AluJb	Alu	SINE	17	59827686	59827942	+	257	-5.02	2.87e-13	0.84	27.27	upInhPGCLC
AluJb_dup109208	AluJb	Alu	SINE	17	59905023	59905307	-	285	-3.13	1.31e-07	1.15	9.57	upInhPGCLC
AluJb_dup109210	AluJb	Alu	SINE	17	59936859	59937161	-	303	-2.7	2.58e-06	1.46	9.61	upInhPGCLC
AluJb_dup109211	AluJb	Alu	SINE	17	59939270	59939580	-	311	-4.81	9.69e-09	0.23	7.64	upInhPGCLC
AluJb_dup109234	AluJb	Alu	SINE	17	60180899	60181171	-	273	-2.62	2.67e-08	2.21	11.89	upInhPGCLC
AluJb_dup109236	AluJb	Alu	SINE	17	60185780	60186072	+	293	-2.39	2.35e-05	1.71	9.49	upInhPGCLC
AluJb_dup109237	AluJb	Alu	SINE	17	60187969	60188196	-	228	-2.83	3.69e-09	3.56	26.04	upInhPGCLC
AluJb_dup109238	AluJb	Alu	SINE	17	60194042	60194339	-	298	-4.93	5.34e-11	0.27	8.18	upInhPGCLC
AluJb_dup10923	AluJb	Alu	SINE	1	226142973	226143279	+	307	-3.89	0.0248234	0.09	2.82	upInhPGCLC
AluJb_dup109243	AluJb	Alu	SINE	17	60214988	60215271	-	284	-3.03	2.34e-24	10.97	87.19	upInhPGCLC
AluJb_dup109244	AluJb	Alu	SINE	17	60215753	60215884	-	132	-3.64	6.24e-05	0.44	4.99	upInhPGCLC
AluJb_dup109245	AluJb	Alu	SINE	17	60225172	60225465	+	294	-2.68	6.22e-09	4.87	30.4	upInhPGCLC
AluJb_dup109251	AluJb	Alu	SINE	17	60250941	60251242	-	302	-4.9	3.82e-06	0.26	9.6	upInhPGCLC
AluJb_dup109252	AluJb	Alu	SINE	17	60254419	60254702	+	284	-3.19	1.58e-20	4.52	41.29	upInhPGCLC
AluJb_dup109254	AluJb	Alu	SINE	17	60279218	60279501	+	284	-2.44	1.04e-17	5.93	29.88	upInhPGCLC
AluJb_dup109255	AluJb	Alu	SINE	17	60279556	60279837	+	282	-5.77	3.38e-05	0.15	12.6	upInhPGCLC
AluJb_dup109256	AluJb	Alu	SINE	17	60288146	60288422	+	277	-2.59	9.82e-05	0.76	4	upInhPGCLC
AluJb_dup109257	AluJb	Alu	SINE	17	60309346	60309616	+	271	-3.69	7.18e-08	0.57	7.15	upInhPGCLC
AluJb_dup109260	AluJb	Alu	SINE	17	60314129	60314442	-	314	-4.68	3.38e-05	0.21	6.63	upInhPGCLC
AluJb_dup109261	AluJb	Alu	SINE	17	60317232	60317532	+	301	-2.9	7.48e-21	4.19	29.5	upInhPGCLC
AluJb_dup109264	AluJb	Alu	SINE	17	60331284	60331583	+	300	-3.34	1.01e-05	0.78	7.78	upInhPGCLC
AluJb_dup109265	AluJb	Alu	SINE	17	60331628	60331916	+	289	-2.81	0.003356	0.35	2.17	upInhPGCLC
AluJb_dup109267	AluJb	Alu	SINE	17	60337595	60337881	+	287	-2.47	2.53e-08	1.27	7.67	upInhPGCLC
AluJb_dup109270	AluJb	Alu	SINE	17	60355576	60355860	+	285	-3.31	2.28e-18	2.54	22.79	upInhPGCLC
AluJb_dup109271	AluJb	Alu	SINE	17	60370479	60370791	+	313	-2.87	4.92e-05	0.53	3.35	upInhPGCLC
AluJb_dup109273	AluJb	Alu	SINE	17	60380286	60380550	+	265	-3.02	2.49e-08	2.07	15.75	upInhPGCLC
AluJb_dup109274	AluJb	Alu	SINE	17	60396070	60396376	-	307	-2.54	0.00093711	0.58	3.32	upInhPGCLC
AluJb_dup109292	AluJb	Alu	SINE	17	60497857	60498143	+	287	-2.04	0.00163661	1.24	4.65	upInhPGCLC
AluJb_dup109300	AluJb	Alu	SINE	17	60545559	60545721	-	163	-2.24	0.0163705	0.58	2.12	upInhPGCLC
AluJb_dup109313	AluJb	Alu	SINE	17	60631061	60631323	+	263	-3.56	3.83e-05	0.81	8.84	upInhPGCLC
AluJb_dup109321	AluJb	Alu	SINE	17	60683568	60683889	+	322	-2.22	0.0220942	0.62	3.82	upInhPGCLC
AluJb_dup109334	AluJb	Alu	SINE	17	60727803	60728108	-	306	-2.76	0.0366412	0.37	2.32	upInhPGCLC
AluJb_dup109338	AluJb	Alu	SINE	17	60754199	60754536	-	338	-2.84	0.00514875	0.74	4.87	upInhPGCLC
AluJb_dup109343	AluJb	Alu	SINE	17	60811765	60812067	+	303	-3.77	0.0240109	0.11	3.01	upInhPGCLC
AluJb_dup109356	AluJb	Alu	SINE	17	61146107	61146407	-	301	-2.79	7e-05	0.91	6.06	upInhPGCLC
AluJb_dup109363	AluJb	Alu	SINE	17	61246199	61246497	+	299	-2.66	0.00874883	0.5	3.34	upInhPGCLC
AluJb_dup109376	AluJb	Alu	SINE	17	61503262	61503553	-	292	-4.01	0.000430339	0.25	4.97	upInhPGCLC
AluJb_dup109392	AluJb	Alu	SINE	17	61689729	61690017	+	289	-2.77	0.00293923	0.49	2.73	upInhPGCLC
AluJb_dup109415	AluJb	Alu	SINE	17	61964291	61964571	+	281	-4.42	0.000256889	0.24	6.31	upInhPGCLC
AluJb_dup109418	AluJb	Alu	SINE	17	61974126	61974422	+	297	-2.32	3.9e-07	3.58	16.21	upInhPGCLC
AluJb_dup109421	AluJb	Alu	SINE	17	62000001	62000089	+	89	-2.54	0.000772953	0.85	4.81	upInhPGCLC
AluJb_dup109448	AluJb	Alu	SINE	17	62293007	62293268	-	262	-3.63	7.66e-08	0.36	4.56	upInhPGCLC
AluJb_dup109473	AluJb	Alu	SINE	17	62473894	62474070	-	177	-3.21	3.97e-05	0.67	6.55	upInhPGCLC
AluJb_dup109477	AluJb	Alu	SINE	17	62489037	62489102	-	66	-3.24	0.00182392	0.34	3.2	upInhPGCLC
AluJb_dup109483	AluJb	Alu	SINE	17	62505733	62505992	-	260	-2.62	8.18e-05	1.04	6.69	upInhPGCLC
AluJb_dup109486	AluJb	Alu	SINE	17	62523297	62523598	+	302	-3.65	2.7e-06	0.48	5.94	upInhPGCLC
AluJb_dup109491	AluJb	Alu	SINE	17	62566946	62567257	+	312	-2.51	0.00943439	0.73	4.84	upInhPGCLC
AluJb_dup109492	AluJb	Alu	SINE	17	62581439	62581736	-	298	-3.3	0.00176263	0.34	3.36	upInhPGCLC
AluJb_dup109494	AluJb	Alu	SINE	17	62605723	62606026	+	304	-3.89	7.69e-05	0.25	4.39	upInhPGCLC
AluJb_dup109496	AluJb	Alu	SINE	17	62633620	62633870	+	251	-3.93	3.16e-07	0.52	8.8	upInhPGCLC
AluJb_dup109498	AluJb	Alu	SINE	17	62683582	62683879	+	298	-2.6	9.95e-06	1.61	9.76	upInhPGCLC
AluJb_dup109533	AluJb	Alu	SINE	17	63147050	63147376	+	327	-2.29	4.47e-05	1.63	6.57	upInhPGCLC
AluJb_dup109543	AluJb	Alu	SINE	17	63398163	63398479	+	317	-2.25	0.00206213	1.45	7	upInhPGCLC
AluJb_dup109557	AluJb	Alu	SINE	17	63561452	63561731	+	280	-3.9	4.23e-08	1.42	22.57	upInhPGCLC
AluJb_dup109561	AluJb	Alu	SINE	17	63572756	63573062	-	307	-4.34	0.000142703	0.28	6.26	upInhPGCLC
AluJb_dup109578	AluJb	Alu	SINE	17	63662124	63662417	+	294	-4.88	2.71e-06	0.3	10.38	upInhPGCLC
AluJb_dup109579	AluJb	Alu	SINE	17	63669820	63670115	+	296	-2.82	0.000429672	0.34	2.19	upInhPGCLC
AluJb_dup109580	AluJb	Alu	SINE	17	63679484	63679771	-	288	-3.38	0.00328816	0.22	2.84	upInhPGCLC
AluJb_dup109587	AluJb	Alu	SINE	17	63737728	63738016	+	289	-3.59	2.7e-13	1.79	20.47	upInhPGCLC
AluJb_dup109589	AluJb	Alu	SINE	17	63768414	63768719	+	306	-4.14	1.39e-06	0.55	10.4	upInhPGCLC
AluJb_dup109612	AluJb	Alu	SINE	17	64186536	64186834	+	299	-3.63	0.000810345	0.21	3.06	upInhPGCLC
AluJb_dup109616	AluJb	Alu	SINE	17	64279074	64279388	+	315	-2.19	0.00608109	0.66	3.24	upInhPGCLC
AluJb_dup10961	AluJb	Alu	SINE	1	226373836	226373970	+	135	-3.27	7.43e-14	3.68	37.41	upInhPGCLC
AluJb_dup109629	AluJb	Alu	SINE	17	64338046	64338379	-	334	-2.19	2.47e-06	1.15	5.11	upInhPGCLC
AluJb_dup10963	AluJb	Alu	SINE	1	226394633	226394791	+	159	-2.19	7.67e-05	2.78	13.96	upInhPGCLC
AluJb_dup109650	AluJb	Alu	SINE	17	64483232	64483532	+	301	-2.5	0.00132647	0.64	3.98	upInhPGCLC
AluJb_dup109652	AluJb	Alu	SINE	17	64493136	64493433	+	298	-3.07	0.00070322	0.63	5.3	upInhPGCLC
AluJb_dup109653	AluJb	Alu	SINE	17	64495298	64495570	+	273	-2.52	0.000308135	1.27	6.54	upInhPGCLC
AluJb_dup109654	AluJb	Alu	SINE	17	64510551	64510850	-	300	-5.22	1.19e-10	0.44	17.3	upInhPGCLC
AluJb_dup109658	AluJb	Alu	SINE	17	64558118	64558411	+	294	-2.5	0.0155899	0.47	2.76	upInhPGCLC
AluJb_dup109659	AluJb	Alu	SINE	17	64560679	64560993	+	315	-4.04	0.000154274	0.24	4.51	upInhPGCLC
AluJb_dup109660	AluJb	Alu	SINE	17	64570778	64571080	-	303	-3.15	0.0195724	0.4	3.41	upInhPGCLC
AluJb_dup109663	AluJb	Alu	SINE	17	64600967	64601267	+	301	-2.55	5.15e-07	1.77	9.48	upInhPGCLC
AluJb_dup109668	AluJb	Alu	SINE	17	64642786	64643010	-	225	-2.88	0.000779113	0.51	3.94	upInhPGCLC
AluJb_dup109674	AluJb	Alu	SINE	17	64657410	64657744	+	335	-2.37	1.59e-07	4.66	22.81	upInhPGCLC
AluJb_dup109710	AluJb	Alu	SINE	17	64915816	64916124	+	309	-2.16	3.2e-06	3.99	16.4	upInhPGCLC
AluJb_dup109721	AluJb	Alu	SINE	17	64974077	64974353	+	277	-3.19	4.12e-05	0.65	5.42	upInhPGCLC
AluJb_dup109730	AluJb	Alu	SINE	17	65043292	65043584	-	293	-4.5	1.11e-06	0.73	16.93	upInhPGCLC
AluJb_dup109744	AluJb	Alu	SINE	17	65183459	65183595	-	137	-3.92	0.00425476	0.15	3.56	upInhPGCLC
AluJb_dup109747	AluJb	Alu	SINE	17	65213950	65214262	-	313	-5.29	9.63e-05	0.11	8.14	upInhPGCLC
AluJb_dup109759	AluJb	Alu	SINE	17	65523327	65523497	+	171	-3.05	0.00148785	0.46	3.42	upInhPGCLC
AluJb_dup109795	AluJb	Alu	SINE	17	66424760	66425061	-	302	-2.77	0.0437288	0.38	3.25	upInhPGCLC
AluJb_dup109821	AluJb	Alu	SINE	17	67085138	67085444	+	307	-2.72	2.94e-06	1.35	8.36	upInhPGCLC
AluJb_dup109822	AluJb	Alu	SINE	17	67094060	67094334	+	275	-2.81	0.000539372	1.23	9.78	upInhPGCLC
AluJb_dup109824	AluJb	Alu	SINE	17	67133520	67133814	-	295	-4.71	4.8e-06	0.48	11.98	upInhPGCLC
AluJb_dup109825	AluJb	Alu	SINE	17	67150124	67150428	-	305	-2.06	1.78e-07	4.71	18.86	upInhPGCLC
AluJb_dup109827	AluJb	Alu	SINE	17	67193061	67193374	+	314	-4.65	5.22e-13	0.57	13.63	upInhPGCLC
AluJb_dup109828	AluJb	Alu	SINE	17	67200456	67200759	+	304	-4.04	1.9e-05	0.15	3.71	upInhPGCLC
AluJb_dup109855	AluJb	Alu	SINE	17	67356729	67357041	+	313	-2.89	1.98e-07	1.47	10.86	upInhPGCLC
AluJb_dup109862	AluJb	Alu	SINE	17	67436909	67437219	-	311	-2.3	6.19e-05	1.43	6.57	upInhPGCLC
AluJb_dup109863	AluJb	Alu	SINE	17	67440499	67440847	-	349	-2.53	2.22e-05	2.23	12.2	upInhPGCLC
AluJb_dup109868	AluJb	Alu	SINE	17	67499217	67499516	-	300	-2.74	0.00283509	0.35	2.78	upInhPGCLC
AluJb_dup109869	AluJb	Alu	SINE	17	67530961	67531258	+	298	-4.17	0.0256297	0.14	3.71	upInhPGCLC
AluJb_dup109870	AluJb	Alu	SINE	17	67533429	67533518	+	90	-3.45	0.00287704	0.29	3.24	upInhPGCLC
AluJb_dup109874	AluJb	Alu	SINE	17	67580348	67580639	-	292	-2.98	0.00145509	0.22	2.37	upInhPGCLC
AluJb_dup109875	AluJb	Alu	SINE	17	67580767	67581054	+	288	-2.69	4.71e-05	2.27	14.36	upInhPGCLC
AluJb_dup109876	AluJb	Alu	SINE	17	67587205	67587512	+	308	-2.9	0.00968385	0.98	7.49	upInhPGCLC
AluJb_dup109883	AluJb	Alu	SINE	17	67624206	67624498	-	293	-4.08	0.0149834	0.13	3.66	upInhPGCLC
AluJb_dup109909	AluJb	Alu	SINE	17	67884422	67884715	-	294	-2.63	7.17e-08	2.21	13.36	upInhPGCLC
AluJb_dup109959	AluJb	Alu	SINE	17	68106403	68106725	-	323	-2.5	0.0366686	0.9	4.58	upInhPGCLC
AluJb_dup109964	AluJb	Alu	SINE	17	68124507	68124622	-	116	-2.29	0.0473659	0.36	2.37	upInhPGCLC
AluJb_dup109965	AluJb	Alu	SINE	17	68125982	68126285	-	304	-2.7	8.99e-08	2.35	14.21	upInhPGCLC
AluJb_dup10997	AluJb	Alu	SINE	1	226892924	226893230	-	307	-4.64	2.03e-12	0.81	19.91	upInhPGCLC
AluJb_dup10998	AluJb	Alu	SINE	1	226896582	226896815	+	234	-2.17	0.00385445	1.11	4.35	upInhPGCLC
AluJb_dup1099	AluJb	Alu	SINE	1	13551982	13552249	+	268	-7.58	0.000204219	0	30.02	upInhPGCLC
AluJb_dup110003	AluJb	Alu	SINE	17	68572042	68572220	-	179	-2.15	1.65e-12	6.29	26.8	upInhPGCLC
AluJb_dup110004	AluJb	Alu	SINE	17	68598004	68598304	-	301	-3.44	7.6e-38	7.1	75.35	upInhPGCLC
AluJb_dup110037	AluJb	Alu	SINE	17	69325042	69325321	+	280	-3.11	0.0345532	0.19	2.27	upInhPGCLC
AluJb_dup11003	AluJb	Alu	SINE	1	227086676	227086968	-	293	-2.07	1.95e-05	3.55	15.07	upInhPGCLC
AluJb_dup11007	AluJb	Alu	SINE	1	227117322	227117614	-	293	-3.39	1.77e-17	2.59	26.85	upInhPGCLC
AluJb_dup11008	AluJb	Alu	SINE	1	227129410	227129694	+	285	-3.76	1.14e-06	0.74	10.75	upInhPGCLC
AluJb_dup11009	AluJb	Alu	SINE	1	227149942	227150252	+	311	-2.44	5.29e-09	8.12	44.14	upInhPGCLC
AluJb_dup11010	AluJb	Alu	SINE	1	227156142	227156419	-	278	-3.59	0.00115203	0.25	3.76	upInhPGCLC
AluJb_dup110150	AluJb	Alu	SINE	17	72683334	72683627	-	294	-3.39	7.13e-05	0.86	9.64	upInhPGCLC
AluJb_dup110151	AluJb	Alu	SINE	17	72697079	72697378	-	300	-2.34	0.00250764	0.93	4.27	upInhPGCLC
AluJb_dup110152	AluJb	Alu	SINE	17	72728166	72728465	+	300	-5.14	1.95e-05	0.14	7.47	upInhPGCLC
AluJb_dup110156	AluJb	Alu	SINE	17	72752861	72753149	-	289	-4.38	0.000460551	0.31	6.87	upInhPGCLC
AluJb_dup110157	AluJb	Alu	SINE	17	72829071	72829362	+	292	-3.33	3.43e-10	2.39	24	upInhPGCLC
AluJb_dup110161	AluJb	Alu	SINE	17	72841780	72842075	+	296	-2.09	0.0310258	0.63	3.2	upInhPGCLC
AluJb_dup110166	AluJb	Alu	SINE	17	72883873	72884182	+	310	-3.87	0.000445479	0.51	7.31	upInhPGCLC
AluJb_dup11016	AluJb	Alu	SINE	1	227236786	227237066	+	281	-4.08	0.000312751	0.27	4.54	upInhPGCLC
AluJb_dup110191	AluJb	Alu	SINE	17	73195340	73195631	+	292	-2.22	0.0206248	0.74	3.63	upInhPGCLC
AluJb_dup110192	AluJb	Alu	SINE	17	73198321	73198607	+	287	-3.58	1.18e-10	1.3	16.17	upInhPGCLC
AluJb_dup110193	AluJb	Alu	SINE	17	73199572	73199803	-	232	-3.09	0.0175753	0.29	2.52	upInhPGCLC
AluJb_dup110196	AluJb	Alu	SINE	17	73215286	73215573	-	288	-2.8	0.00179016	0.51	3.92	upInhPGCLC
AluJb_dup1101	AluJb	Alu	SINE	1	13588690	13588964	-	275	-3.65	1.02e-05	0.31	3.77	upInhPGCLC
AluJb_dup110205	AluJb	Alu	SINE	17	73309064	73309372	+	309	-3.66	0.00255235	0.18	3.11	upInhPGCLC
AluJb_dup110212	AluJb	Alu	SINE	17	73378105	73378401	-	297	-3.86	0.0166811	0.14	2.96	upInhPGCLC
AluJb_dup110213	AluJb	Alu	SINE	17	73395912	73396172	-	261	-5.26	1.47e-09	0.6	22.73	upInhPGCLC
AluJb_dup110214	AluJb	Alu	SINE	17	73402612	73402782	-	171	-3.1	0.000452912	0.58	4.75	upInhPGCLC
AluJb_dup110218	AluJb	Alu	SINE	17	73580906	73581180	-	275	-4.45	1.4e-12	0.74	17.8	upInhPGCLC
AluJb_dup110219	AluJb	Alu	SINE	17	73619929	73620218	+	290	-3.56	1.63e-11	2.03	23.5	upInhPGCLC
AluJb_dup110274	AluJb	Alu	SINE	17	74441543	74441822	+	280	-3.2	0.00337336	0.32	2.87	upInhPGCLC
AluJb_dup110295	AluJb	Alu	SINE	17	74811048	74811358	+	311	-2.44	3.03e-07	3.37	16.74	upInhPGCLC
AluJb_dup110315	AluJb	Alu	SINE	17	75054037	75054312	-	276	-3.72	2.03e-07	0.66	8.46	upInhPGCLC
AluJb_dup110331	AluJb	Alu	SINE	17	75145795	75146087	+	293	-3.77	6.07e-10	0.62	8.21	upInhPGCLC
AluJb_dup110332	AluJb	Alu	SINE	17	75146150	75146452	-	303	-3.17	1.42e-06	0.86	7.51	upInhPGCLC
AluJb_dup110333	AluJb	Alu	SINE	17	75148244	75148466	-	223	-3.5	2.87e-05	0.48	4.6	upInhPGCLC
AluJb_dup110348	AluJb	Alu	SINE	17	75220423	75220581	-	159	-4.62	1.42e-11	0.46	11.12	upInhPGCLC
AluJb_dup110351	AluJb	Alu	SINE	17	75221439	75221535	-	97	-4.22	0.0377754	0.11	3.53	upInhPGCLC
AluJb_dup110352	AluJb	Alu	SINE	17	75222036	75222344	-	309	-2.79	2.23e-06	2.04	14.34	upInhPGCLC
AluJb_dup110353	AluJb	Alu	SINE	17	75227644	75227940	-	297	-2.29	5.08e-06	1.64	7.71	upInhPGCLC
AluJb_dup110357	AluJb	Alu	SINE	17	75269528	75269878	-	351	-2.21	0.00293034	0.84	3.33	upInhPGCLC
AluJb_dup110372	AluJb	Alu	SINE	17	75334854	75335103	-	250	-3.25	2.27e-05	0.78	8.29	upInhPGCLC
AluJb_dup110376	AluJb	Alu	SINE	17	75351367	75351664	+	298	-2.95	3.31e-17	5.6	42.16	upInhPGCLC
AluJb_dup110380	AluJb	Alu	SINE	17	75368527	75368843	-	317	-2.33	0.000578357	1.89	9.07	upInhPGCLC
AluJb_dup110382	AluJb	Alu	SINE	17	75374637	75374811	+	175	-3.86	0.0192611	0.28	4.71	upInhPGCLC
AluJb_dup110407	AluJb	Alu	SINE	17	75554338	75554633	+	296	-2.64	0.00501262	0.45	2.61	upInhPGCLC
AluJb_dup110408	AluJb	Alu	SINE	17	75567660	75567971	+	312	-4.54	1.85e-12	0.74	17.81	upInhPGCLC
AluJb_dup110416	AluJb	Alu	SINE	17	75680752	75681051	+	300	-2.57	0.000184715	1.29	8.5	upInhPGCLC
AluJb_dup110427	AluJb	Alu	SINE	17	75788719	75788780	-	62	-2.14	0.000106453	3.61	17.66	upInhPGCLC
AluJb_dup110430	AluJb	Alu	SINE	17	75805209	75805418	+	210	-2.22	0.000105749	1.23	5.3	upInhPGCLC
AluJb_dup11045	AluJb	Alu	SINE	1	227604397	227604688	-	292	-2.3	0.000658289	1.69	7.81	upInhPGCLC
AluJb_dup110465	AluJb	Alu	SINE	17	76094747	76094911	-	165	-6.64	1.51e-08	0.27	29.72	upInhPGCLC
AluJb_dup11047	AluJb	Alu	SINE	1	227667052	227667331	-	280	-2.29	0.00610932	0.57	2.22	upInhPGCLC
AluJb_dup110503	AluJb	Alu	SINE	17	76392310	76392567	-	258	-4.3	7.54e-10	1.04	19.58	upInhPGCLC
AluJb_dup110509	AluJb	Alu	SINE	17	76440316	76440627	-	312	-2.41	0.000633537	1.46	7.42	upInhPGCLC
AluJb_dup110517	AluJb	Alu	SINE	17	76566576	76566851	+	276	-3.27	0.016295	0.21	2.07	upInhPGCLC
AluJb_dup110518	AluJb	Alu	SINE	17	76582165	76582468	-	304	-4.34	0.000109995	0.21	5.44	upInhPGCLC
AluJb_dup110529	AluJb	Alu	SINE	17	76692069	76692228	+	160	-4.09	0.000183916	0.15	3.45	upInhPGCLC
AluJb_dup11052	AluJb	Alu	SINE	1	227772959	227773270	-	312	-3.91	1.89e-11	0.94	13.98	upInhPGCLC
AluJb_dup110530	AluJb	Alu	SINE	17	76693564	76693864	+	301	-2.74	1.53e-05	1.33	9.42	upInhPGCLC
AluJb_dup110532	AluJb	Alu	SINE	17	76703012	76703115	+	104	-2.49	0.00360222	0.56	3.14	upInhPGCLC
AluJb_dup110540	AluJb	Alu	SINE	17	76758298	76758602	+	305	-2.06	1.6e-10	12.59	54.78	upInhPGCLC
AluJb_dup110563	AluJb	Alu	SINE	17	76908263	76908565	-	303	-3.95	2.5e-05	0.53	7.61	upInhPGCLC
AluJb_dup110576	AluJb	Alu	SINE	17	77005674	77005975	+	302	-3.03	0.0016236	0.22	2.09	upInhPGCLC
AluJb_dup110585	AluJb	Alu	SINE	17	77134759	77134892	-	134	-2.24	0.00194536	1.85	8.89	upInhPGCLC
AluJb_dup110586	AluJb	Alu	SINE	17	77142295	77142578	+	284	-3.61	0.00887915	0.22	3.03	upInhPGCLC
AluJb_dup110596	AluJb	Alu	SINE	17	77404235	77404537	-	303	-3.12	0.000947454	0.45	3.54	upInhPGCLC
AluJb_dup110599	AluJb	Alu	SINE	17	77421861	77422156	-	296	-2.11	0.0238649	0.93	4.67	upInhPGCLC
AluJb_dup11059	AluJb	Alu	SINE	1	227936635	227936789	-	155	-4.32	6.45e-08	0.34	6.93	upInhPGCLC
AluJb_dup110600	AluJb	Alu	SINE	17	77431556	77431854	+	299	-3.11	3.68e-05	0.46	3.34	upInhPGCLC
AluJb_dup110605	AluJb	Alu	SINE	17	77518206	77518512	-	307	-4.71	0.0294617	0.06	4.74	upInhPGCLC
AluJb_dup110618	AluJb	Alu	SINE	17	77928528	77928815	+	288	-4.52	0.0335351	0.1	4.65	upInhPGCLC
AluJb_dup11061	AluJb	Alu	SINE	1	227965607	227965795	+	189	-2.82	3e-14	2.02	14.06	upInhPGCLC
AluJb_dup110623	AluJb	Alu	SINE	17	78009893	78010173	-	281	-2.78	2.15e-07	1.09	7.33	upInhPGCLC
AluJb_dup110625	AluJb	Alu	SINE	17	78034688	78034952	+	265	-2.39	0.0092403	1.28	6.97	upInhPGCLC
AluJb_dup110627	AluJb	Alu	SINE	17	78072601	78072730	+	130	-2.41	1.03e-12	4.61	23.07	upInhPGCLC
AluJb_dup110629	AluJb	Alu	SINE	17	78095762	78096062	+	301	-3.23	1.27e-05	1.8	16.68	upInhPGCLC
AluJb_dup110631	AluJb	Alu	SINE	17	78119640	78119947	-	308	-2.76	0.0187608	0.37	3.02	upInhPGCLC
AluJb_dup110659	AluJb	Alu	SINE	17	78419018	78419310	-	293	-3.78	0.00088213	0.19	3.86	upInhPGCLC
AluJb_dup11067	AluJb	Alu	SINE	1	228087474	228087651	+	178	-2.47	2.45e-05	1.78	8.96	upInhPGCLC
AluJb_dup110685	AluJb	Alu	SINE	17	78742282	78742568	+	287	-3.62	7.1e-09	0.57	6.63	upInhPGCLC
AluJb_dup110686	AluJb	Alu	SINE	17	78750989	78751278	-	290	-4.9	0.0124838	0.08	5.84	upInhPGCLC
AluJb_dup110689	AluJb	Alu	SINE	17	78755683	78755939	+	257	-4.04	0.0229009	0.06	3.01	upInhPGCLC
AluJb_dup110696	AluJb	Alu	SINE	17	78817799	78818112	+	314	-2.99	5.49e-05	0.65	5.23	upInhPGCLC
AluJb_dup110697	AluJb	Alu	SINE	17	78824403	78824551	+	149	-4.09	5.69e-13	1.95	33.78	upInhPGCLC
AluJb_dup110701	AluJb	Alu	SINE	17	78886721	78887021	-	301	-3.26	0.00417595	0.24	2.33	upInhPGCLC
AluJb_dup110768	AluJb	Alu	SINE	17	80005071	80005304	-	234	-2.26	1.34e-06	2.15	10.04	upInhPGCLC
AluJb_dup11077	AluJb	Alu	SINE	1	228218230	228218489	-	260	-2.2	5.7e-06	2.25	9.75	upInhPGCLC
AluJb_dup110792	AluJb	Alu	SINE	17	80238076	80238349	+	274	-2.74	0.00103847	0.79	4.55	upInhPGCLC
AluJb_dup110795	AluJb	Alu	SINE	17	80250859	80251158	+	300	-2.65	6.39e-05	1.1	6.26	upInhPGCLC
AluJb_dup110806	AluJb	Alu	SINE	17	80378893	80379199	+	307	-2.51	4.95e-05	0.73	4.59	upInhPGCLC
AluJb_dup110807	AluJb	Alu	SINE	17	80387130	80387404	-	275	-4.38	3.09e-08	0.39	9.14	upInhPGCLC
AluJb_dup110809	AluJb	Alu	SINE	17	80426377	80426673	+	297	-3.64	0.0103866	0.14	2.48	upInhPGCLC
AluJb_dup110822	AluJb	Alu	SINE	17	80556295	80556536	+	242	-3.64	5.94e-06	0.38	4.2	upInhPGCLC
AluJb_dup110823	AluJb	Alu	SINE	17	80558018	80558307	+	290	-3.67	8.35e-08	0.82	10.24	upInhPGCLC
AluJb_dup110832	AluJb	Alu	SINE	17	80631723	80631944	+	222	-4.65	4.58e-11	0.63	15.86	upInhPGCLC
AluJb_dup110840	AluJb	Alu	SINE	17	80797515	80797582	-	68	-3.6	0.000164314	0.29	4.44	upInhPGCLC
AluJb_dup110841	AluJb	Alu	SINE	17	80808014	80808147	+	134	-2.65	0.00973713	0.56	3.45	upInhPGCLC
AluJb_dup110842	AluJb	Alu	SINE	17	80830745	80831041	-	297	-3.77	0.000302062	0.22	3.34	upInhPGCLC
AluJb_dup110847	AluJb	Alu	SINE	17	80913451	80913752	-	302	-2.74	0.00310767	0.65	4.27	upInhPGCLC
AluJb_dup110860	AluJb	Alu	SINE	17	81257126	81257394	-	269	-3.34	1.89e-06	0.55	5.45	upInhPGCLC
AluJb_dup11087	AluJb	Alu	SINE	1	228447400	228447683	-	284	-3.2	0.0225525	0.19	2.05	upInhPGCLC
AluJb_dup110888	AluJb	Alu	SINE	17	81609328	81609591	-	264	-2.66	1.68e-06	0.99	5.88	upInhPGCLC
AluJb_dup110889	AluJb	Alu	SINE	17	81610407	81610573	-	167	-3.4	0.00539144	0.24	2.72	upInhPGCLC
AluJb_dup110903	AluJb	Alu	SINE	17	81685939	81686229	-	291	-2.57	1.23e-12	3.92	22.06	upInhPGCLC
AluJb_dup110905	AluJb	Alu	SINE	17	81718064	81718201	+	138	-2.41	0.00563351	0.68	4.33	upInhPGCLC
AluJb_dup110921	AluJb	Alu	SINE	17	81855872	81856168	-	297	-4.27	0.0373447	0.09	3.6	upInhPGCLC
AluJb_dup110923	AluJb	Alu	SINE	17	81863521	81863673	+	153	-2.26	0.00350164	0.76	3.6	upInhPGCLC
AluJb_dup110924	AluJb	Alu	SINE	17	81865114	81865339	-	226	-3.14	0.000151114	0.41	4.05	upInhPGCLC
AluJb_dup110929	AluJb	Alu	SINE	17	81886686	81886947	-	262	-3.86	0.00958766	0.1	2.85	upInhPGCLC
AluJb_dup110940	AluJb	Alu	SINE	17	82001975	82002167	-	193	-3.79	1.52e-07	0.62	8.01	upInhPGCLC
AluJb_dup110945	AluJb	Alu	SINE	17	82115489	82115781	+	293	-4.09	0.000168639	0.26	4.85	upInhPGCLC
AluJb_dup110947	AluJb	Alu	SINE	17	82117374	82117676	+	303	-4.34	2.89e-07	0.51	10.27	upInhPGCLC
AluJb_dup110948	AluJb	Alu	SINE	17	82120174	82120288	-	115	-5.36	9.34e-14	0.36	15.63	upInhPGCLC
AluJb_dup110952	AluJb	Alu	SINE	17	82136609	82136881	-	273	-4.39	3.19e-06	0.29	7.01	upInhPGCLC
AluJb_dup110957	AluJb	Alu	SINE	17	82185336	82185641	+	306	-4.76	5.59e-08	0.25	7.66	upInhPGCLC
AluJb_dup110958	AluJb	Alu	SINE	17	82186668	82186956	+	289	-3.75	2.56e-10	0.77	9.71	upInhPGCLC
AluJb_dup110961	AluJb	Alu	SINE	17	82193050	82193188	-	139	-3.27	0.000948918	0.32	2.58	upInhPGCLC
AluJb_dup110965	AluJb	Alu	SINE	17	82257939	82258223	+	285	-2.29	0.000124627	1.26	5.72	upInhPGCLC
AluJb_dup110991	AluJb	Alu	SINE	17	82465583	82465857	-	275	-3.74	0.000124761	0.34	4.25	upInhPGCLC
AluJb_dup1109	AluJb	Alu	SINE	1	13736102	13736420	-	319	-4.64	0.000220881	0.13	5.4	upInhPGCLC
AluJb_dup111001	AluJb	Alu	SINE	17	82534084	82534260	+	177	-3.49	0.00223478	0.21	2.97	upInhPGCLC
AluJb_dup111006	AluJb	Alu	SINE	17	82591915	82592204	-	290	-2.9	0.000575482	0.66	4.27	upInhPGCLC
AluJb_dup111007	AluJb	Alu	SINE	17	82594765	82595037	+	273	-3.74	0.000405529	0.34	4.88	upInhPGCLC
AluJb_dup111008	AluJb	Alu	SINE	17	82607854	82608118	+	265	-3.01	4.25e-05	0.74	5.77	upInhPGCLC
AluJb_dup111024	AluJb	Alu	SINE	17	82817298	82817596	-	299	-3.75	0.00462403	0.18	3.38	upInhPGCLC
AluJb_dup111026	AluJb	Alu	SINE	17	82825819	82825973	+	155	-4.09	0.000211356	0.26	4.7	upInhPGCLC
AluJb_dup111027	AluJb	Alu	SINE	17	82826765	82827070	-	306	-2.48	4.89e-07	2.08	11.17	upInhPGCLC
AluJb_dup111029	AluJb	Alu	SINE	17	82853403	82853695	-	293	-2.33	5.55e-08	3.44	18.04	upInhPGCLC
AluJb_dup111030	AluJb	Alu	SINE	17	82855236	82855567	-	332	-3.1	3.9e-41	13.34	114.74	upInhPGCLC
AluJb_dup111032	AluJb	Alu	SINE	17	82857902	82858213	-	312	-3.1	0.000291191	0.67	5.06	upInhPGCLC
AluJb_dup111036	AluJb	Alu	SINE	17	82963975	82964284	+	310	-2.92	0.000733342	1.18	9.6	upInhPGCLC
AluJb_dup111071	AluJb	Alu	SINE	18	184474	184789	+	316	-2.85	5e-06	1.69	11.66	upInhPGCLC
AluJb_dup111088	AluJb	Alu	SINE	18	441712	441999	+	288	-5.25	1.28e-09	0.22	10.15	upInhPGCLC
AluJb_dup111109	AluJb	Alu	SINE	18	698632	698920	-	289	-3.45	0.00010948	0.41	3.89	upInhPGCLC
AluJb_dup111123	AluJb	Alu	SINE	18	775515	775816	+	302	-4.37	6.51e-06	0.41	9.02	upInhPGCLC
AluJb_dup111124	AluJb	Alu	SINE	18	789305	789615	+	311	-2.08	7.3e-07	7.48	30.87	upInhPGCLC
AluJb_dup111125	AluJb	Alu	SINE	18	800766	800865	+	100	-2.24	0.00226088	0.98	4.33	upInhPGCLC
AluJb_dup111128	AluJb	Alu	SINE	18	802946	803250	+	305	-2.29	2.7e-06	2.84	13.86	upInhPGCLC
AluJb_dup111129	AluJb	Alu	SINE	18	807353	807521	+	169	-2.2	0.0191573	0.48	1.98	upInhPGCLC
AluJb_dup111160	AluJb	Alu	SINE	18	1946175	1946402	+	228	-4.38	5.07e-05	0.18	5.22	upInhPGCLC
AluJb_dup111180	AluJb	Alu	SINE	18	2663115	2663411	-	297	-4.41	2.05e-11	1.11	25.13	upInhPGCLC
AluJb_dup111181	AluJb	Alu	SINE	18	2745192	2745318	-	127	-2.45	0.0441222	0.33	1.99	upInhPGCLC
AluJb_dup111182	AluJb	Alu	SINE	18	2753584	2753856	-	273	-2.63	0.00170884	1.14	6.76	upInhPGCLC
AluJb_dup111183	AluJb	Alu	SINE	18	2755069	2755335	-	267	-3.16	1.26e-10	0.83	7.92	upInhPGCLC
AluJb_dup111185	AluJb	Alu	SINE	18	2772657	2772795	-	139	-3.88	4.75e-10	0.8	11.09	upInhPGCLC
AluJb_dup111186	AluJb	Alu	SINE	18	2774409	2774710	-	302	-4.31	6.96e-12	1.24	24.62	upInhPGCLC
AluJb_dup111187	AluJb	Alu	SINE	18	2775069	2775210	-	142	-2.02	6.35e-05	1.45	5.38	upInhPGCLC
AluJb_dup111193	AluJb	Alu	SINE	18	2823484	2823792	-	309	-3.38	0.0258963	0.22	2.99	upInhPGCLC
AluJb_dup111209	AluJb	Alu	SINE	18	3008160	3008449	+	290	-3.29	2.09e-08	1.3	13.49	upInhPGCLC
AluJb_dup111242	AluJb	Alu	SINE	18	3239473	3239786	+	314	-2.82	7.55e-05	1.74	11.51	upInhPGCLC
AluJb_dup111352	AluJb	Alu	SINE	18	6735556	6735841	-	286	-4.17	1.72e-10	0.39	6.86	upInhPGCLC
AluJb_dup111353	AluJb	Alu	SINE	18	6777441	6777724	+	284	-5.44	4.92e-10	0.36	15.45	upInhPGCLC
AluJb_dup111354	AluJb	Alu	SINE	18	6794687	6794982	-	296	-3.86	0.0016639	0.13	3.27	upInhPGCLC
AluJb_dup111356	AluJb	Alu	SINE	18	6887431	6887720	-	290	-3.39	0.000734295	0.25	2.88	upInhPGCLC
AluJb_dup111360	AluJb	Alu	SINE	18	7053781	7054070	-	290	-3.85	0.00930874	0.16	3.01	upInhPGCLC
AluJb_dup111378	AluJb	Alu	SINE	18	7655236	7655355	-	120	-4.13	0.000562691	0.22	4.73	upInhPGCLC
AluJb_dup111379	AluJb	Alu	SINE	18	7692370	7692485	+	116	-3.95	0.00275075	0.33	5.65	upInhPGCLC
AluJb_dup111381	AluJb	Alu	SINE	18	7706316	7706630	+	315	-2.07	0.00039545	1.11	4.45	upInhPGCLC
AluJb_dup111383	AluJb	Alu	SINE	18	7792653	7792925	-	273	-3.43	0.0352834	0.2	2.89	upInhPGCLC
AluJb_dup111386	AluJb	Alu	SINE	18	7883861	7884153	+	293	-5.45	0.00148278	0.11	9.01	upInhPGCLC
AluJb_dup111388	AluJb	Alu	SINE	18	7930080	7930369	-	290	-3.85	0.0113205	0.14	2.9	upInhPGCLC
AluJb_dup111389	AluJb	Alu	SINE	18	7987900	7988169	+	270	-6.16	3.44e-15	0.33	25.11	upInhPGCLC
AluJb_dup111396	AluJb	Alu	SINE	18	8189024	8189304	+	281	-4.47	0.00438425	0.21	6	upInhPGCLC
AluJb_dup111397	AluJb	Alu	SINE	18	8198151	8198448	-	298	-5.03	0.000121757	0.12	6.64	upInhPGCLC
AluJb_dup111412	AluJb	Alu	SINE	18	8616720	8616941	+	222	-3.01	2.04e-07	1.63	14.8	upInhPGCLC
AluJb_dup111417	AluJb	Alu	SINE	18	8729058	8729340	-	283	-4.16	1.64e-08	0.65	11.09	upInhPGCLC
AluJb_dup111419	AluJb	Alu	SINE	18	8804714	8805005	+	292	-3.06	2.32e-07	0.97	7.66	upInhPGCLC
AluJb_dup111420	AluJb	Alu	SINE	18	8819594	8819910	-	317	-3.97	0.00151428	0.2	4.09	upInhPGCLC
AluJb_dup11142	AluJb	Alu	SINE	1	229483101	229483400	-	300	-2.6	0.0357843	0.45	2.45	upInhPGCLC
AluJb_dup111442	AluJb	Alu	SINE	18	9132595	9132890	+	296	-2.87	2.25e-11	2.47	18.77	upInhPGCLC
AluJb_dup111443	AluJb	Alu	SINE	18	9154138	9154417	+	280	-2.28	0.049426	0.41	2.32	upInhPGCLC
AluJb_dup111447	AluJb	Alu	SINE	18	9176323	9176590	-	268	-2.78	0.000285827	1.21	9.46	upInhPGCLC
AluJb_dup111449	AluJb	Alu	SINE	18	9184393	9184671	-	279	-2.23	0.00943704	1.31	6.92	upInhPGCLC
AluJb_dup111450	AluJb	Alu	SINE	18	9193136	9193445	-	310	-3.07	9.91e-11	3.24	28.71	upInhPGCLC
AluJb_dup111479	AluJb	Alu	SINE	18	9443975	9444163	+	189	-3.68	4.28e-10	0.61	6.95	upInhPGCLC
AluJb_dup111484	AluJb	Alu	SINE	18	9484934	9485235	-	302	-2.83	0.00112666	0.47	2.98	upInhPGCLC
AluJb_dup111494	AluJb	Alu	SINE	18	9555020	9555305	+	286	-3.76	7.36e-05	0.33	4.18	upInhPGCLC
AluJb_dup111500	AluJb	Alu	SINE	18	9598743	9599052	+	310	-3.06	3.31e-07	1.12	8.61	upInhPGCLC
AluJb_dup111514	AluJb	Alu	SINE	18	9717074	9717196	-	123	-3.28	0.00119344	0.31	2.95	upInhPGCLC
AluJb_dup111517	AluJb	Alu	SINE	18	9766674	9766973	+	300	-2.87	0.000175421	1.18	8.24	upInhPGCLC
AluJb_dup111520	AluJb	Alu	SINE	18	9804986	9805292	+	307	-4.63	0.000267239	0.19	5.58	upInhPGCLC
AluJb_dup111521	AluJb	Alu	SINE	18	9807693	9807978	+	286	-5.62	4.1e-10	0.22	12.84	upInhPGCLC
AluJb_dup111537	AluJb	Alu	SINE	18	10480607	10480912	+	306	-3.93	2.39e-08	0.57	8.26	upInhPGCLC
AluJb_dup111544	AluJb	Alu	SINE	18	10854704	10854922	-	219	-2.9	0.00668262	0.38	2.84	upInhPGCLC
AluJb_dup111568	AluJb	Alu	SINE	18	11797462	11797790	+	329	-3.33	7e-05	0.47	4.6	upInhPGCLC
AluJb_dup111573	AluJb	Alu	SINE	18	11868731	11869010	+	280	-4.06	2.85e-06	0.66	11.67	upInhPGCLC
AluJb_dup11157	AluJb	Alu	SINE	1	229613043	229613358	+	316	-2.79	7.69e-05	0.81	4.75	upInhPGCLC
AluJb_dup111598	AluJb	Alu	SINE	18	12305611	12305924	-	314	-3.46	0.00313083	0.18	2.22	upInhPGCLC
AluJb_dup111599	AluJb	Alu	SINE	18	12317188	12317486	+	299	-2.57	0.000834955	0.73	3.89	upInhPGCLC
AluJb_dup111614	AluJb	Alu	SINE	18	12505263	12505575	+	313	-2.82	3.24e-05	1.23	9.36	upInhPGCLC
AluJb_dup111622	AluJb	Alu	SINE	18	12611660	12611972	-	313	-2.46	2.02e-05	2.08	10	upInhPGCLC
AluJb_dup111637	AluJb	Alu	SINE	18	12714480	12714752	-	273	-2.47	0.0107917	0.54	2.81	upInhPGCLC
AluJb_dup111638	AluJb	Alu	SINE	18	12716939	12717248	-	310	-3.16	1.94e-19	6.97	62.81	upInhPGCLC
AluJb_dup111642	AluJb	Alu	SINE	18	12797771	12798022	-	252	-2.52	6.38e-08	2.82	14.99	upInhPGCLC
AluJb_dup111644	AluJb	Alu	SINE	18	12807906	12808194	+	289	-4.07	6.24e-13	0.94	15.28	upInhPGCLC
AluJb_dup111646	AluJb	Alu	SINE	18	12828905	12829197	-	293	-3.96	1.47e-05	0.36	5.89	upInhPGCLC
AluJb_dup111647	AluJb	Alu	SINE	18	12854077	12854388	+	312	-2.89	1.55e-13	4.52	34.21	upInhPGCLC
AluJb_dup111648	AluJb	Alu	SINE	18	12867046	12867318	+	273	-3.81	0.00200693	0.37	5.45	upInhPGCLC
AluJb_dup111656	AluJb	Alu	SINE	18	12914382	12914681	-	300	-4.32	2.33e-05	0.24	4.78	upInhPGCLC
AluJb_dup111661	AluJb	Alu	SINE	18	12966403	12966701	-	299	-2.21	4.19e-09	4.36	21.19	upInhPGCLC
AluJb_dup111663	AluJb	Alu	SINE	18	13003708	13003806	+	99	-2.67	6.27e-10	4.29	26.82	upInhPGCLC
AluJb_dup111665	AluJb	Alu	SINE	18	13009889	13010165	+	277	-2.74	0.00159523	0.49	3.55	upInhPGCLC
AluJb_dup111666	AluJb	Alu	SINE	18	13035863	13036158	+	296	-2.23	0.00318588	1.14	4.86	upInhPGCLC
AluJb_dup111684	AluJb	Alu	SINE	18	13729808	13730088	-	281	-2.19	0.000808411	1.64	6.95	upInhPGCLC
AluJb_dup111725	AluJb	Alu	SINE	18	20965109	20965378	+	270	-2.66	0.0029975	0.54	3.21	upInhPGCLC
AluJb_dup111726	AluJb	Alu	SINE	18	20984832	20985111	+	280	-3.53	0.0146391	0.3	4.08	upInhPGCLC
AluJb_dup111730	AluJb	Alu	SINE	18	21002741	21003039	-	299	-2.75	0.00114324	0.83	6.3	upInhPGCLC
AluJb_dup111779	AluJb	Alu	SINE	18	21546268	21546404	+	137	-2.5	0.00226584	0.71	3.48	upInhPGCLC
AluJb_dup111780	AluJb	Alu	SINE	18	21546555	21546845	-	291	-5.06	9.31e-11	0.27	10.77	upInhPGCLC
AluJb_dup111781	AluJb	Alu	SINE	18	21548211	21548515	+	305	-3.04	0.000548101	0.72	5.91	upInhPGCLC
AluJb_dup111783	AluJb	Alu	SINE	18	21555605	21555818	+	214	-2.14	7.44e-15	8.13	37.18	upInhPGCLC
AluJb_dup111788	AluJb	Alu	SINE	18	21581872	21582090	+	219	-2.75	0.00784689	0.36	2.29	upInhPGCLC
AluJb_dup111789	AluJb	Alu	SINE	18	21584526	21584838	+	313	-3.94	6.36e-07	1.02	16.82	upInhPGCLC
AluJb_dup111790	AluJb	Alu	SINE	18	21588635	21588909	+	275	-2.97	1.49e-13	1.92	13.75	upInhPGCLC
AluJb_dup111791	AluJb	Alu	SINE	18	21596107	21596237	+	131	-3.23	0.000223638	0.62	6.6	upInhPGCLC
AluJb_dup111792	AluJb	Alu	SINE	18	21599062	21599351	+	290	-2.96	1.51e-07	0.71	5.96	upInhPGCLC
AluJb_dup111803	AluJb	Alu	SINE	18	21674227	21674547	-	321	-4	3.31e-07	0.94	15.67	upInhPGCLC
AluJb_dup111813	AluJb	Alu	SINE	18	21775986	21776286	+	301	-2.54	8.15e-06	2.77	14.86	upInhPGCLC
AluJb_dup111815	AluJb	Alu	SINE	18	21807149	21807435	+	287	-2.77	2.51e-05	0.68	4.51	upInhPGCLC
AluJb_dup111816	AluJb	Alu	SINE	18	21817155	21817423	-	269	-2.41	6.73e-05	1.98	9.59	upInhPGCLC
AluJb_dup111817	AluJb	Alu	SINE	18	21835971	21836271	+	301	-2.2	0.00053172	2.29	10.03	upInhPGCLC
AluJb_dup11181	AluJb	Alu	SINE	1	230645042	230645261	+	220	-2.01	5.79e-06	2.95	10.7	upInhPGCLC
AluJb_dup111926	AluJb	Alu	SINE	18	23197976	23198269	+	294	-2.48	0.000287686	1.04	4.89	upInhPGCLC
AluJb_dup111927	AluJb	Alu	SINE	18	23224869	23225166	-	298	-2.5	1.82e-06	3.7	20.65	upInhPGCLC
AluJb_dup111940	AluJb	Alu	SINE	18	23420385	23420675	-	291	-2.26	0.0228522	1.31	6.98	upInhPGCLC
AluJb_dup111950	AluJb	Alu	SINE	18	23519236	23519533	+	298	-2.24	0.0013196	0.71	3.21	upInhPGCLC
AluJb_dup111983	AluJb	Alu	SINE	18	23705540	23705817	-	278	-3.37	0.000423744	0.27	3	upInhPGCLC
AluJb_dup111998	AluJb	Alu	SINE	18	24102827	24103117	+	291	-2.92	2.82e-06	1.39	10.33	upInhPGCLC
AluJb_dup112002	AluJb	Alu	SINE	18	24127506	24127814	-	309	-2.82	0.000102451	1.16	9.11	upInhPGCLC
AluJb_dup112003	AluJb	Alu	SINE	18	24130902	24131225	+	324	-3.12	1.3e-06	1.09	10.98	upInhPGCLC
AluJb_dup112070	AluJb	Alu	SINE	18	25338414	25338711	-	298	-2.77	0.000103308	0.89	5.63	upInhPGCLC
AluJb_dup112094	AluJb	Alu	SINE	18	26079576	26079880	-	305	-2.63	0.0134291	0.49	2.6	upInhPGCLC
AluJb_dup112099	AluJb	Alu	SINE	18	26168996	26169266	-	271	-2.88	2.24e-10	13.73	101.37	upInhPGCLC
AluJb_dup112142	AluJb	Alu	SINE	18	26626471	26626773	-	303	-5.03	5.08e-06	0.36	12.76	upInhPGCLC
AluJb_dup112173	AluJb	Alu	SINE	18	27768589	27768877	-	289	-2.28	0.0335595	0.32	1.35	upInhPGCLC
AluJb_dup112177	AluJb	Alu	SINE	18	27957247	27957551	-	305	-2.68	0.00191571	0.54	2.63	upInhPGCLC
AluJb_dup112178	AluJb	Alu	SINE	18	27961819	27961953	+	135	-4.36	7e-21	1.11	22.62	upInhPGCLC
AluJb_dup112179	AluJb	Alu	SINE	18	27978666	27978951	-	286	-4.98	1.8e-26	1.19	36.81	upInhPGCLC
AluJb_dup112180	AluJb	Alu	SINE	18	27998610	27998881	-	272	-4.8	2.88e-12	0.18	6.3	upInhPGCLC
AluJb_dup112181	AluJb	Alu	SINE	18	28000127	28000401	-	275	-5.37	1.93e-08	0.17	9.85	upInhPGCLC
AluJb_dup112182	AluJb	Alu	SINE	18	28038142	28038422	+	281	-3.03	8.68e-06	1.24	10.25	upInhPGCLC
AluJb_dup112183	AluJb	Alu	SINE	18	28128417	28128700	+	284	-4.12	1.3e-14	1.88	31.84	upInhPGCLC
AluJb_dup112184	AluJb	Alu	SINE	18	28134440	28134730	+	291	-5.33	3.42e-14	0.34	14.62	upInhPGCLC
AluJb_dup112197	AluJb	Alu	SINE	18	29208153	29208463	-	311	-5.46	0.000553921	0.02	7.09	upInhPGCLC
AluJb_dup112198	AluJb	Alu	SINE	18	29240212	29240467	-	256	-4.67	0.00280564	0.14	5.77	upInhPGCLC
AluJb_dup112199	AluJb	Alu	SINE	18	29270946	29271230	-	285	-6.64	8.36e-25	0.28	30.12	upInhPGCLC
AluJb_dup112231	AluJb	Alu	SINE	18	31099882	31100035	-	154	-4.91	6.63e-12	0.76	21.71	upInhPGCLC
AluJb_dup11223	AluJb	Alu	SINE	1	231347350	231347663	-	314	-2.38	0.0133881	0.69	3.71	upInhPGCLC
AluJb_dup112253	AluJb	Alu	SINE	18	31846292	31846607	+	316	-2.6	2.48e-08	2.14	11.86	upInhPGCLC
AluJb_dup112259	AluJb	Alu	SINE	18	31919600	31919890	+	291	-2.47	1.11e-08	4.26	22.15	upInhPGCLC
AluJb_dup112263	AluJb	Alu	SINE	18	31922736	31923036	+	301	-2.89	1.66e-05	2.48	17.87	upInhPGCLC
AluJb_dup112269	AluJb	Alu	SINE	18	32022974	32023152	-	179	-3.01	0.0354059	0.19	2.42	upInhPGCLC
AluJb_dup112271	AluJb	Alu	SINE	18	32050902	32051022	-	121	-3.23	2.31e-18	2.04	18.57	upInhPGCLC
AluJb_dup112279	AluJb	Alu	SINE	18	32113083	32113357	-	275	-2.73	0.000732621	1.1	6.8	upInhPGCLC
AluJb_dup11229	AluJb	Alu	SINE	1	231414734	231415021	-	288	-2.79	0.0170987	0.27	2.64	upInhPGCLC
AluJb_dup112335	AluJb	Alu	SINE	18	35279994	35280291	+	298	-3.19	6.43e-06	1.45	13.89	upInhPGCLC
AluJb_dup112350	AluJb	Alu	SINE	18	35490744	35491059	-	316	-2.21	3.24e-07	2.53	10.67	upInhPGCLC
AluJb_dup112351	AluJb	Alu	SINE	18	35495149	35495412	+	264	-2.8	4.24e-05	0.75	4.67	upInhPGCLC
AluJb_dup112356	AluJb	Alu	SINE	18	35622236	35622550	-	315	-2.02	0.00497164	1.76	6.77	upInhPGCLC
AluJb_dup112357	AluJb	Alu	SINE	18	35641163	35641448	+	286	-2.02	0.00226008	1.23	4.02	upInhPGCLC
AluJb_dup112381	AluJb	Alu	SINE	18	36017025	36017304	+	280	-2.12	0.000100948	2.45	9.38	upInhPGCLC
AluJb_dup112382	AluJb	Alu	SINE	18	36036098	36036373	-	276	-2.02	6.68e-06	3.45	14.52	upInhPGCLC
AluJb_dup112388	AluJb	Alu	SINE	18	36063181	36063466	-	286	-2.57	1.52e-17	6.54	38.95	upInhPGCLC
AluJb_dup112401	AluJb	Alu	SINE	18	36152051	36152216	+	166	-2.89	0.0054259	0.7	4.88	upInhPGCLC
AluJb_dup112402	AluJb	Alu	SINE	18	36167695	36167976	-	282	-4.16	1.86e-17	0.98	16.95	upInhPGCLC
AluJb_dup112427	AluJb	Alu	SINE	18	36861665	36861970	-	306	-4.05	7.83e-09	0.92	16.4	upInhPGCLC
AluJb_dup112428	AluJb	Alu	SINE	18	36893265	36893435	-	171	-2.56	0.000821212	0.94	6.18	upInhPGCLC
AluJb_dup112437	AluJb	Alu	SINE	18	37071027	37071372	-	346	-3.03	2.88e-05	0.81	6.92	upInhPGCLC
AluJb_dup112438	AluJb	Alu	SINE	18	37087055	37087357	-	303	-3.06	0.000261723	0.42	2.65	upInhPGCLC
AluJb_dup112461	AluJb	Alu	SINE	18	39579746	39580034	+	289	-3.27	4.14e-17	9.78	93.71	upInhPGCLC
AluJb_dup112463	AluJb	Alu	SINE	18	39691551	39691834	+	284	-2.9	2.54e-06	1.33	9.64	upInhPGCLC
AluJb_dup112465	AluJb	Alu	SINE	18	39782696	39782987	+	292	-2.06	6.96e-05	1.71	7.14	upInhPGCLC
AluJb_dup11248	AluJb	Alu	SINE	1	231683426	231683538	-	113	-4.08	0.0150616	0.12	3.63	upInhPGCLC
AluJb_dup112497	AluJb	Alu	SINE	18	42044393	42044718	-	326	-2.64	0.000337513	0.8	4.55	upInhPGCLC
AluJb_dup112544	AluJb	Alu	SINE	18	45896545	45896846	-	302	-2.22	0.0101179	0.89	3.85	upInhPGCLC
AluJb_dup112569	AluJb	Alu	SINE	18	46205714	46206027	-	314	-3.75	1.74e-06	1.28	18.15	upInhPGCLC
AluJb_dup112572	AluJb	Alu	SINE	18	46215037	46215345	+	309	-4.28	8.36e-06	0.46	9.43	upInhPGCLC
AluJb_dup112574	AluJb	Alu	SINE	18	46228589	46228844	-	256	-2	6.38e-06	2.56	9.83	upInhPGCLC
AluJb_dup112577	AluJb	Alu	SINE	18	46259814	46259886	-	73	-4.48	3.96e-06	0.41	9.86	upInhPGCLC
AluJb_dup112578	AluJb	Alu	SINE	18	46259904	46260015	-	112	-4.7	1.39e-15	1.05	28.34	upInhPGCLC
AluJb_dup112590	AluJb	Alu	SINE	18	46666163	46666474	+	312	-2.96	0.000103646	0.52	4.03	upInhPGCLC
AluJb_dup112595	AluJb	Alu	SINE	18	46841947	46842260	+	314	-2.14	2.9e-05	3.42	16.07	upInhPGCLC
AluJb_dup112597	AluJb	Alu	SINE	18	46860712	46860997	+	286	-2.79	6.85e-06	1.11	7.18	upInhPGCLC
AluJb_dup112604	AluJb	Alu	SINE	18	46948920	46949192	-	273	-2.8	8.32e-09	12.99	91.57	upInhPGCLC
AluJb_dup112607	AluJb	Alu	SINE	18	46962108	46962299	-	192	-3.72	1e-17	3.08	39.86	upInhPGCLC
AluJb_dup112608	AluJb	Alu	SINE	18	46967938	46968226	-	289	-4.14	8.96e-11	2.26	38.85	upInhPGCLC
AluJb_dup112609	AluJb	Alu	SINE	18	47021530	47021818	-	289	-3.6	3.97e-11	3.71	43.98	upInhPGCLC
AluJb_dup112610	AluJb	Alu	SINE	18	47027445	47027733	-	289	-3.32	0.00189963	0.42	4.62	upInhPGCLC
AluJb_dup112619	AluJb	Alu	SINE	18	47093533	47093809	-	277	-2.02	0.000369615	3.14	12.7	upInhPGCLC
AluJb_dup112620	AluJb	Alu	SINE	18	47096375	47096621	-	247	-2.73	6.87e-05	0.78	4.32	upInhPGCLC
AluJb_dup112624	AluJb	Alu	SINE	18	47147980	47148285	-	306	-2.34	5.09e-05	4.4	20.68	upInhPGCLC
AluJb_dup11263	AluJb	Alu	SINE	1	232459510	232459812	-	303	-5.51	1.73e-18	0.67	29.78	upInhPGCLC
AluJb_dup11264	AluJb	Alu	SINE	1	232536954	232537249	+	296	-3.52	8.68e-13	0.83	8.94	upInhPGCLC
AluJb_dup112655	AluJb	Alu	SINE	18	47872931	47873137	-	207	-2.85	0.00152137	0.63	3.84	upInhPGCLC
AluJb_dup112659	AluJb	Alu	SINE	18	47920873	47921165	+	293	-2.65	1.23e-07	2.5	16.74	upInhPGCLC
AluJb_dup112698	AluJb	Alu	SINE	18	49483863	49484148	+	286	-2.61	2.94e-07	2.68	17.17	upInhPGCLC
AluJb_dup112719	AluJb	Alu	SINE	18	49810685	49810891	-	207	-2.25	0.00381187	1.05	4.29	upInhPGCLC
AluJb_dup11273	AluJb	Alu	SINE	1	232972431	232972726	-	296	-3.4	1.17e-11	5.01	53.36	upInhPGCLC
AluJb_dup112752	AluJb	Alu	SINE	18	50600980	50601359	+	380	-4.85	2.27e-06	0.45	13.06	upInhPGCLC
AluJb_dup112757	AluJb	Alu	SINE	18	50712146	50712453	+	308	-3.09	0.0111266	0.35	2.69	upInhPGCLC
AluJb_dup112805	AluJb	Alu	SINE	18	51184575	51184878	+	304	-2.08	1.16e-08	5.18	19.84	upInhPGCLC
AluJb_dup112806	AluJb	Alu	SINE	18	51188320	51188621	+	302	-2.17	2.36e-07	4.89	20.11	upInhPGCLC
AluJb_dup112807	AluJb	Alu	SINE	18	51199141	51199440	-	300	-3.85	0.000215158	0.26	4.47	upInhPGCLC
AluJb_dup112835	AluJb	Alu	SINE	18	52378550	52378846	-	297	-5.06	0.00194768	0.05	5.66	upInhPGCLC
AluJb_dup112841	AluJb	Alu	SINE	18	52802684	52802806	-	123	-4.16	1.08e-24	0.97	19.04	upInhPGCLC
AluJb_dup112844	AluJb	Alu	SINE	18	52846261	52846554	+	294	-4.44	0.00215506	0.14	4.69	upInhPGCLC
AluJb_dup112848	AluJb	Alu	SINE	18	52917001	52917330	+	330	-3.31	0.000109303	0.34	3.25	upInhPGCLC
AluJb_dup112853	AluJb	Alu	SINE	18	53298257	53298557	+	301	-5.98	0.0478459	0.05	11	upInhPGCLC
AluJb_dup112931	AluJb	Alu	SINE	18	56587498	56587765	-	268	-4.76	0.000892248	0.2	6.58	upInhPGCLC
AluJb_dup112934	AluJb	Alu	SINE	18	56630882	56631179	-	298	-2.82	0.00336684	0.48	2.8	upInhPGCLC
AluJb_dup112937	AluJb	Alu	SINE	18	56639695	56639908	+	214	-2.36	0.0485554	0.32	1.42	upInhPGCLC
AluJb_dup112976	AluJb	Alu	SINE	18	57557523	57557804	+	282	-4.81	0.000938035	0.09	5.15	upInhPGCLC
AluJb_dup112987	AluJb	Alu	SINE	18	57651117	57651405	-	289	-3	9.31e-27	6.71	55.1	upInhPGCLC
AluJb_dup112989	AluJb	Alu	SINE	18	57658669	57658842	-	174	-3.02	1.26e-18	5.18	42.87	upInhPGCLC
AluJb_dup112990	AluJb	Alu	SINE	18	57658994	57659274	+	281	-4.24	2.4e-15	0.97	19.34	upInhPGCLC
AluJb_dup112991	AluJb	Alu	SINE	18	57662734	57662965	-	232	-2.85	2.09e-19	8.58	62.7	upInhPGCLC
AluJb_dup112993	AluJb	Alu	SINE	18	57669655	57669942	-	288	-2.95	1.41e-08	3.72	27.04	upInhPGCLC
AluJb_dup112996	AluJb	Alu	SINE	18	57682841	57683117	-	277	-2.52	1.6e-06	1.23	5.66	upInhPGCLC
AluJb_dup112	AluJb	Alu	SINE	1	1491912	1492190	+	279	-3.42	0.000768735	0.29	3.93	upInhPGCLC
AluJb_dup113003	AluJb	Alu	SINE	18	57751924	57752207	+	284	-2.89	0.0117894	0.21	2.09	upInhPGCLC
AluJb_dup113032	AluJb	Alu	SINE	18	58107436	58107735	+	300	-3.33	0.000891668	0.31	3.34	upInhPGCLC
AluJb_dup113044	AluJb	Alu	SINE	18	58318274	58318546	+	273	-2.36	4.57e-05	2.73	15.43	upInhPGCLC
AluJb_dup113071	AluJb	Alu	SINE	18	58728324	58728623	+	300	-2.51	6.75e-07	2.86	17.05	upInhPGCLC
AluJb_dup113082	AluJb	Alu	SINE	18	58841576	58841823	-	248	-3.52	0.00281385	0.31	3.78	upInhPGCLC
AluJb_dup11308	AluJb	Alu	SINE	1	234029716	234029864	+	149	-2.34	0.035567	0.45	2.24	upInhPGCLC
AluJb_dup113092	AluJb	Alu	SINE	18	58950958	58951260	-	303	-2.5	6.36e-09	2.3	12.75	upInhPGCLC
AluJb_dup113113	AluJb	Alu	SINE	18	59336602	59336918	+	317	-3.27	3.86e-18	4.15	39.95	upInhPGCLC
AluJb_dup113150	AluJb	Alu	SINE	18	59897271	59897549	-	279	-2.49	0.00133207	0.98	4.77	upInhPGCLC
AluJb_dup11316	AluJb	Alu	SINE	1	234271843	234272144	+	302	-2.39	0.00598279	0.52	3.34	upInhPGCLC
AluJb_dup113209	AluJb	Alu	SINE	18	62169624	62169922	-	299	-2.28	0.00593371	0.86	4.65	upInhPGCLC
AluJb_dup11322	AluJb	Alu	SINE	1	234402572	234402885	-	314	-3.42	3.14e-06	0.78	7.29	upInhPGCLC
AluJb_dup113236	AluJb	Alu	SINE	18	62531670	62532012	+	343	-2.19	0.00806928	0.95	4.27	upInhPGCLC
AluJb_dup113369	AluJb	Alu	SINE	18	69423022	69423331	+	310	-2.75	0.000211389	0.87	6.4	upInhPGCLC
AluJb_dup113372	AluJb	Alu	SINE	18	69612871	69613170	-	300	-3.43	0.0156451	0.17	2.8	upInhPGCLC
AluJb_dup113387	AluJb	Alu	SINE	18	70143852	70144146	-	295	-3.79	0.0195036	0.35	4.75	upInhPGCLC
AluJb_dup113388	AluJb	Alu	SINE	18	70164203	70164513	-	311	-3.98	4.72e-05	0.3	5.39	upInhPGCLC
AluJb_dup113392	AluJb	Alu	SINE	18	70292348	70292647	-	300	-2.39	0.000563563	1.82	9.33	upInhPGCLC
AluJb_dup113468	AluJb	Alu	SINE	18	74502474	74502588	-	115	-3.68	1.75e-12	1.12	12.81	upInhPGCLC
AluJb_dup113477	AluJb	Alu	SINE	18	74627504	74627630	-	127	-5.05	0.0011282	0.11	7	upInhPGCLC
AluJb_dup113478	AluJb	Alu	SINE	18	74680110	74680416	+	307	-2.67	1.66e-05	1.69	11.36	upInhPGCLC
AluJb_dup113482	AluJb	Alu	SINE	18	74830281	74830578	-	298	-2.92	3.67e-05	1.4	9.53	upInhPGCLC
AluJb_dup113483	AluJb	Alu	SINE	18	74837661	74837951	-	291	-2.81	6.16e-08	3.95	28.56	upInhPGCLC
AluJb_dup113485	AluJb	Alu	SINE	18	74961438	74961732	+	295	-2.97	0.00463456	0.4	3.02	upInhPGCLC
AluJb_dup113486	AluJb	Alu	SINE	18	74966979	74967261	+	283	-2.1	0.0319345	0.61	2.08	upInhPGCLC
AluJb_dup113508	AluJb	Alu	SINE	18	76397606	76397890	-	285	-2.81	2.25e-06	1.1	6.95	upInhPGCLC
AluJb_dup113509	AluJb	Alu	SINE	18	76457446	76457733	+	288	-3.58	0.0071057	0.17	2.65	upInhPGCLC
AluJb_dup11351	AluJb	Alu	SINE	1	235134026	235134323	-	298	-4.33	4.21e-19	0.72	13.97	upInhPGCLC
AluJb_dup113529	AluJb	Alu	SINE	18	76829332	76829626	-	295	-3.72	2.31e-10	3.31	44.56	upInhPGCLC
AluJb_dup11352	AluJb	Alu	SINE	1	235143900	235144172	+	273	-3.73	0.0146857	0.14	3.04	upInhPGCLC
AluJb_dup113531	AluJb	Alu	SINE	18	76938107	76938398	+	292	-4.11	3.64e-07	0.53	9.08	upInhPGCLC
AluJb_dup113533	AluJb	Alu	SINE	18	77100554	77100852	-	299	-3.55	2.03e-19	3.48	42.52	upInhPGCLC
AluJb_dup113534	AluJb	Alu	SINE	18	77121018	77121333	+	316	-5.4	4.04e-18	0.36	14.69	upInhPGCLC
AluJb_dup113592	AluJb	Alu	SINE	18	79221440	79221737	+	298	-2.41	0.00014601	1.13	7.01	upInhPGCLC
AluJb_dup113595	AluJb	Alu	SINE	18	79292775	79292920	-	146	-2.13	3.52e-05	3.41	15.72	upInhPGCLC
AluJb_dup113597	AluJb	Alu	SINE	18	79368257	79368399	+	143	-4.35	3.39e-07	0.25	6.45	upInhPGCLC
AluJb_dup1135	AluJb	Alu	SINE	1	14646265	14646432	+	168	-4.19	6.72e-08	0.99	17.54	upInhPGCLC
AluJb_dup113619	AluJb	Alu	SINE	18	79974563	79974777	-	215	-2.75	0.00827956	0.56	4.2	upInhPGCLC
AluJb_dup113630	AluJb	Alu	SINE	18	80120327	80120636	-	310	-4.65	7.75e-10	1.35	34.43	upInhPGCLC
AluJb_dup113637	AluJb	Alu	SINE	19	8388424	8388775	-	352	-4.21	9.88e-13	1.41	25.27	upInhPGCLC
AluJb_dup113644	AluJb	Alu	SINE	19	41156573	41156870	+	298	-5.66	4.34e-14	0.23	13.22	upInhPGCLC
AluJb_dup11364	AluJb	Alu	SINE	1	235232460	235232635	+	176	-2.72	0.0395436	0.19	1.47	upInhPGCLC
AluJb_dup113650	AluJb	Alu	SINE	19	206671	206977	-	307	-5.24	2.18e-42	0.87	35.11	upInhPGCLC
AluJb_dup113651	AluJb	Alu	SINE	19	208545	208652	-	108	-2.68	2.37e-08	0.95	5.56	upInhPGCLC
AluJb_dup113664	AluJb	Alu	SINE	19	428000	428232	+	233	-4.2	3.1e-09	0.33	6.27	upInhPGCLC
AluJb_dup113665	AluJb	Alu	SINE	19	453278	453570	-	293	-6.14	6.54e-05	0.06	13.04	upInhPGCLC
AluJb_dup113676	AluJb	Alu	SINE	19	655028	655355	+	328	-3.98	2.99e-08	0.35	5.67	upInhPGCLC
AluJb_dup113694	AluJb	Alu	SINE	19	789839	790137	-	299	-4.45	0.000602316	0.31	7.47	upInhPGCLC
AluJb_dup11369	AluJb	Alu	SINE	1	235266996	235267303	+	308	-2.36	9.06e-05	2.35	10.67	upInhPGCLC
AluJb_dup1136	AluJb	Alu	SINE	1	14682287	14682587	-	301	-2.41	7.14e-12	13.46	71.59	upInhPGCLC
AluJb_dup113781	AluJb	Alu	SINE	19	1643217	1643520	-	304	-2.64	1.71e-05	1	6.64	upInhPGCLC
AluJb_dup113799	AluJb	Alu	SINE	19	1820711	1821011	+	301	-5.82	1.5e-21	0.96	53.27	upInhPGCLC
AluJb_dup1137	AluJb	Alu	SINE	1	14701512	14701812	+	301	-3.22	3.22e-06	0.75	7.69	upInhPGCLC
AluJb_dup113825	AluJb	Alu	SINE	19	2092083	2092400	-	318	-3.43	1.67e-08	1.1	11.92	upInhPGCLC
AluJb_dup113828	AluJb	Alu	SINE	19	2134140	2134444	+	305	-2.97	0.0015467	0.63	5.08	upInhPGCLC
AluJb_dup113836	AluJb	Alu	SINE	19	2238023	2238320	-	298	-3.73	0.00444253	0.33	4.85	upInhPGCLC
AluJb_dup11386	AluJb	Alu	SINE	1	235324657	235324937	+	281	-2.6	2.27e-05	1.11	7.67	upInhPGCLC
AluJb_dup113882	AluJb	Alu	SINE	19	2792646	2792831	-	186	-2.95	0.00431011	0.37	2.53	upInhPGCLC
AluJb_dup113884	AluJb	Alu	SINE	19	2803297	2803491	+	195	-2.83	0.00541119	0.43	2.8	upInhPGCLC
AluJb_dup113888	AluJb	Alu	SINE	19	2843158	2843420	-	263	-2.93	0.00803313	0.34	2.35	upInhPGCLC
AluJb_dup113913	AluJb	Alu	SINE	19	3110787	3111093	-	307	-2.55	0.00497656	0.41	2.73	upInhPGCLC
AluJb_dup113919	AluJb	Alu	SINE	19	3195644	3195804	+	161	-2.03	0.00013031	1.69	6.3	upInhPGCLC
AluJb_dup113979	AluJb	Alu	SINE	19	3622954	3623244	+	291	-3.26	1.68e-18	3.16	31.1	upInhPGCLC
AluJb_dup113984	AluJb	Alu	SINE	19	3695730	3696030	-	301	-3.25	0.000699698	0.53	5.55	upInhPGCLC
AluJb_dup1139	AluJb	Alu	SINE	1	14722845	14723152	+	308	-5.08	8.37e-09	1.17	39.8	upInhPGCLC
AluJb_dup114009	AluJb	Alu	SINE	19	3965655	3965932	-	278	-2.77	0.000476444	0.56	3.53	upInhPGCLC
AluJb_dup114012	AluJb	Alu	SINE	19	4027563	4027815	-	253	-2.63	0.000552446	0.57	2.9	upInhPGCLC
AluJb_dup114013	AluJb	Alu	SINE	19	4041437	4041733	-	297	-3.59	0.000953587	0.35	4.45	upInhPGCLC
AluJb_dup11401	AluJb	Alu	SINE	1	235452548	235452853	-	306	-3.05	0.000286706	0.54	4.71	upInhPGCLC
AluJb_dup114021	AluJb	Alu	SINE	19	4104285	4104576	+	292	-3.63	0.0108993	0.15	2.78	upInhPGCLC
AluJb_dup114022	AluJb	Alu	SINE	19	4105672	4105948	-	277	-2.51	0.00943286	0.4	2.13	upInhPGCLC
AluJb_dup114035	AluJb	Alu	SINE	19	4160014	4160320	+	307	-3.24	0.00831193	0.23	2.86	upInhPGCLC
AluJb_dup114047	AluJb	Alu	SINE	19	4252643	4252943	+	301	-2.47	0.00406815	1.08	5.87	upInhPGCLC
AluJb_dup114055	AluJb	Alu	SINE	19	4346419	4346710	-	292	-2.13	0.0178656	0.85	3.91	upInhPGCLC
AluJb_dup114063	AluJb	Alu	SINE	19	4417000	4417267	-	268	-2.66	0.0136874	0.63	3.79	upInhPGCLC
AluJb_dup114071	AluJb	Alu	SINE	19	4500277	4500452	-	176	-4.9	0.000848471	0.11	6.15	upInhPGCLC
AluJb_dup114073	AluJb	Alu	SINE	19	4507443	4507689	+	247	-4.66	0.000403056	0.17	6.3	upInhPGCLC
AluJb_dup11408	AluJb	Alu	SINE	1	235494457	235494628	-	172	-2.38	0.000792212	1.46	7.88	upInhPGCLC
AluJb_dup114096	AluJb	Alu	SINE	19	4698470	4698777	+	308	-6.05	2.57e-06	0.16	16.07	upInhPGCLC
AluJb_dup1140	AluJb	Alu	SINE	1	14754960	14755272	+	313	-2.35	0.000316774	1.53	7.08	upInhPGCLC
AluJb_dup114131	AluJb	Alu	SINE	19	4936659	4936835	+	177	-3.61	5.9e-12	1.42	17.63	upInhPGCLC
AluJb_dup114136	AluJb	Alu	SINE	19	4946577	4946875	-	299	-4.31	2.38e-05	0.54	10.03	upInhPGCLC
AluJb_dup114145	AluJb	Alu	SINE	19	5034824	5034995	-	172	-3.78	0.0413692	0.09	2.51	upInhPGCLC
AluJb_dup114148	AluJb	Alu	SINE	19	5062776	5062940	-	165	-3.56	0.0265613	0.15	2.62	upInhPGCLC
AluJb_dup114154	AluJb	Alu	SINE	19	5147465	5147762	+	298	-3.74	1.76e-06	0.58	8.35	upInhPGCLC
AluJb_dup11418	AluJb	Alu	SINE	1	235682040	235682336	+	297	-3.49	0.0431919	0.32	3.41	upInhPGCLC
AluJb_dup114196	AluJb	Alu	SINE	19	5596350	5596642	-	293	-2.29	3.9e-07	4.19	18.38	upInhPGCLC
AluJb_dup114197	AluJb	Alu	SINE	19	5597264	5597377	+	114	-3.78	0.000342669	0.45	5.86	upInhPGCLC
AluJb_dup114198	AluJb	Alu	SINE	19	5604129	5604411	+	283	-2.01	0.00196284	1.15	3.94	upInhPGCLC
AluJb_dup1141	AluJb	Alu	SINE	1	14784477	14784766	+	290	-3.68	2.67e-07	0.72	9.34	upInhPGCLC
AluJb_dup114200	AluJb	Alu	SINE	19	5655178	5655480	+	303	-2.99	2.83e-05	0.43	3.06	upInhPGCLC
AluJb_dup114235	AluJb	Alu	SINE	19	6089960	6090262	-	303	-3.17	0.0399506	0.46	4.32	upInhPGCLC
AluJb_dup11424	AluJb	Alu	SINE	1	235820358	235820670	-	313	-3.5	0.010761	0.16	2.68	upInhPGCLC
AluJb_dup114251	AluJb	Alu	SINE	19	6251643	6251975	+	333	-3.17	0.0130251	0.43	3.54	upInhPGCLC
AluJb_dup11426	AluJb	Alu	SINE	1	235826683	235826967	-	285	-4.48	7.26e-06	0.17	4.97	upInhPGCLC
AluJb_dup11428	AluJb	Alu	SINE	1	235864650	235864944	+	295	-5.74	0.00206704	0.02	8.73	upInhPGCLC
AluJb_dup1142	AluJb	Alu	SINE	1	14798749	14799077	-	329	-2.78	0.0130048	0.54	3.17	upInhPGCLC
AluJb_dup114346	AluJb	Alu	SINE	19	7420926	7421193	-	268	-4.24	0.0138062	0.15	4.38	upInhPGCLC
AluJb_dup114351	AluJb	Alu	SINE	19	7467935	7468192	+	258	-3.16	0.00256276	0.29	3.01	upInhPGCLC
AluJb_dup114358	AluJb	Alu	SINE	19	7551828	7552138	+	311	-2.51	0.0104095	0.55	3.17	upInhPGCLC
AluJb_dup114387	AluJb	Alu	SINE	19	7990339	7990665	-	327	-2.92	4.35e-10	1.19	8.72	upInhPGCLC
AluJb_dup114404	AluJb	Alu	SINE	19	8103855	8104151	+	297	-3.32	0.00272454	0.23	2.37	upInhPGCLC
AluJb_dup114405	AluJb	Alu	SINE	19	8105253	8105551	-	299	-4.8	0.0126735	0.15	6.16	upInhPGCLC
AluJb_dup114407	AluJb	Alu	SINE	19	8118305	8118477	+	173	-2.85	5.9e-07	2.09	15.56	upInhPGCLC
AluJb_dup114441	AluJb	Alu	SINE	19	8328214	8328264	+	51	-3.15	0.00237368	0.3	2.26	upInhPGCLC
AluJb_dup114442	AluJb	Alu	SINE	19	8336456	8336756	+	301	-4.49	0.00408284	0.06	3.88	upInhPGCLC
AluJb_dup114449	AluJb	Alu	SINE	19	8365671	8365842	+	172	-6.24	0.000196262	0.04	13.18	upInhPGCLC
AluJb_dup114453	AluJb	Alu	SINE	19	8400897	8401071	-	175	-7.29	1.13e-11	0.19	37.69	upInhPGCLC
AluJb_dup114454	AluJb	Alu	SINE	19	8401685	8401821	-	137	-4.53	1.67e-06	0.3	7	upInhPGCLC
AluJb_dup114457	AluJb	Alu	SINE	19	8415117	8415436	+	320	-5.33	0.000286271	0.13	8.09	upInhPGCLC
AluJb_dup114465	AluJb	Alu	SINE	19	8451555	8451831	-	277	-2.01	8.58e-06	2.84	9.94	upInhPGCLC
AluJb_dup114468	AluJb	Alu	SINE	19	8477376	8477690	+	315	-2.03	0.0068804	1.17	4.35	upInhPGCLC
AluJb_dup114470	AluJb	Alu	SINE	19	8483780	8484060	-	281	-2.87	1.05e-10	2.76	20.94	upInhPGCLC
AluJb_dup114568	AluJb	Alu	SINE	19	9366288	9366556	-	269	-2.47	0.0112912	0.53	2.45	upInhPGCLC
AluJb_dup114573	AluJb	Alu	SINE	19	9463681	9463981	-	301	-2.52	0.0459529	0.67	4.22	upInhPGCLC
AluJb_dup114581	AluJb	Alu	SINE	19	9530482	9530782	+	301	-3.67	0.000814958	0.53	6.56	upInhPGCLC
AluJb_dup114582	AluJb	Alu	SINE	19	9532319	9532596	-	278	-2.98	0.0013071	0.46	3.53	upInhPGCLC
AluJb_dup1145	AluJb	Alu	SINE	1	14857243	14857554	+	312	-3.96	4.9e-13	1.74	28.62	upInhPGCLC
AluJb_dup114622	AluJb	Alu	SINE	19	9817933	9818217	+	285	-3.35	1.8e-06	1.11	11.62	upInhPGCLC
AluJb_dup114625	AluJb	Alu	SINE	19	9839770	9840025	+	256	-3.27	5.19e-05	0.33	3.37	upInhPGCLC
AluJb_dup114669	AluJb	Alu	SINE	19	10106906	10107197	+	292	-2.92	3.83e-05	0.52	3.58	upInhPGCLC
AluJb_dup114676	AluJb	Alu	SINE	19	10163761	10163888	+	128	-3.22	3.58e-05	0.62	5.03	upInhPGCLC
AluJb_dup114684	AluJb	Alu	SINE	19	10183905	10184058	+	154	-2.03	0.00069773	0.98	3.88	upInhPGCLC
AluJb_dup114699	AluJb	Alu	SINE	19	10245858	10246036	+	179	-2.04	0.00617943	0.88	2.93	upInhPGCLC
AluJb_dup114712	AluJb	Alu	SINE	19	10312170	10312314	-	145	-4.04	0.00607478	0.27	5.52	upInhPGCLC
AluJb_dup114748	AluJb	Alu	SINE	19	10435275	10435561	+	287	-3.3	0.0344196	0.2	2.79	upInhPGCLC
AluJb_dup114784	AluJb	Alu	SINE	19	10611548	10611844	+	297	-4.4	3.53e-05	0.16	4.82	upInhPGCLC
AluJb_dup114787	AluJb	Alu	SINE	19	10619974	10620197	+	224	-5.32	1.46e-13	0.47	20.08	upInhPGCLC
AluJb_dup11479	AluJb	Alu	SINE	1	236599895	236600111	-	217	-3.05	5.49e-06	0.77	5.57	upInhPGCLC
AluJb_dup114800	AluJb	Alu	SINE	19	10667019	10667145	+	127	-2.33	0.0159076	0.82	4.1	upInhPGCLC
AluJb_dup114801	AluJb	Alu	SINE	19	10672658	10672823	-	166	-2.81	0.000188309	2.14	15.05	upInhPGCLC
AluJb_dup114808	AluJb	Alu	SINE	19	10727354	10727669	-	316	-2.72	0.00508625	0.37	2.15	upInhPGCLC
AluJb_dup114818	AluJb	Alu	SINE	19	10785437	10785735	-	299	-3.63	0.00288043	0.3	3.51	upInhPGCLC
AluJb_dup114821	AluJb	Alu	SINE	19	10804408	10804708	+	301	-2.65	2.35e-14	5.69	34	upInhPGCLC
AluJb_dup114822	AluJb	Alu	SINE	19	10805354	10805617	+	264	-4.18	5.95e-21	1.93	33.6	upInhPGCLC
AluJb_dup114840	AluJb	Alu	SINE	19	10905798	10905940	-	143	-4.77	0.0138314	0.08	5.14	upInhPGCLC
AluJb_dup114842	AluJb	Alu	SINE	19	10918225	10918521	-	297	-2.9	1.22e-15	3.69	26.59	upInhPGCLC
AluJb_dup114844	AluJb	Alu	SINE	19	10930840	10931010	+	171	-4.06	0.00744515	0.12	3.45	upInhPGCLC
AluJb_dup114855	AluJb	Alu	SINE	19	10963807	10963950	+	144	-2.5	0.00736261	0.36	2.04	upInhPGCLC
AluJb_dup114856	AluJb	Alu	SINE	19	10966310	10966593	+	284	-5.5	8.81e-36	1.21	52.96	upInhPGCLC
AluJb_dup114857	AluJb	Alu	SINE	19	10971489	10971763	-	275	-3.68	9.97e-06	0.36	4.5	upInhPGCLC
AluJb_dup114858	AluJb	Alu	SINE	19	10980750	10981034	-	285	-3.84	0.00100055	0.42	6.41	upInhPGCLC
AluJb_dup114861	AluJb	Alu	SINE	19	10996872	10997023	-	152	-2.5	0.0118328	0.53	2.97	upInhPGCLC
AluJb_dup114869	AluJb	Alu	SINE	19	11063554	11063826	-	273	-2.96	7.58e-09	4.28	32.11	upInhPGCLC
AluJb_dup114870	AluJb	Alu	SINE	19	11064495	11064813	-	319	-2.7	0.0021418	0.53	3.56	upInhPGCLC
AluJb_dup114894	AluJb	Alu	SINE	19	11213797	11214082	-	286	-2.56	0.017723	0.44	2.88	upInhPGCLC
AluJb_dup114896	AluJb	Alu	SINE	19	11218449	11218747	-	299	-3.72	2.09e-10	1.12	13.97	upInhPGCLC
AluJb_dup114923	AluJb	Alu	SINE	19	11376972	11377132	+	161	-3.66	0.0101019	0.22	3.25	upInhPGCLC
AluJb_dup11494	AluJb	Alu	SINE	1	236799119	236799422	-	304	-2.29	4.47e-10	5.5	25.56	upInhPGCLC
AluJb_dup114954	AluJb	Alu	SINE	19	11523928	11524218	-	291	-2.6	0.000186871	1.02	5.41	upInhPGCLC
AluJb_dup11495	AluJb	Alu	SINE	1	236822304	236822609	-	306	-2.44	2.37e-10	2.34	11.7	upInhPGCLC
AluJb_dup114978	AluJb	Alu	SINE	19	11647574	11647856	-	283	-3.89	0.000231442	0.33	4.85	upInhPGCLC
AluJb_dup114988	AluJb	Alu	SINE	19	11733419	11733710	+	292	-2.76	0.00129064	0.57	3.32	upInhPGCLC
AluJb_dup114989	AluJb	Alu	SINE	19	11733953	11734270	+	318	-4.56	7.22e-06	0.24	6.81	upInhPGCLC
AluJb_dup115006	AluJb	Alu	SINE	19	11994179	11994404	-	226	-2.73	0.00929515	0.45	3.56	upInhPGCLC
AluJb_dup115015	AluJb	Alu	SINE	19	12115783	12116068	-	286	-2.17	0.035936	0.73	3.87	upInhPGCLC
AluJb_dup115016	AluJb	Alu	SINE	19	12146446	12146731	-	286	-2.25	3.64e-05	2.9	12.79	upInhPGCLC
AluJb_dup115018	AluJb	Alu	SINE	19	12183143	12183434	-	292	-3.56	3.16e-09	2.4	29.39	upInhPGCLC
AluJb_dup115029	AluJb	Alu	SINE	19	12289023	12289335	+	313	-4.24	5.32e-07	0.44	7.87	upInhPGCLC
AluJb_dup115030	AluJb	Alu	SINE	19	12291500	12291709	+	210	-3.89	0.000120095	0.31	4.94	upInhPGCLC
AluJb_dup115041	AluJb	Alu	SINE	19	12324077	12324374	+	298	-4.02	4.27e-05	0.31	5.19	upInhPGCLC
AluJb_dup115065	AluJb	Alu	SINE	19	12600837	12601106	+	270	-2.22	0.0017286	1.26	5.13	upInhPGCLC
AluJb_dup115069	AluJb	Alu	SINE	19	12620220	12620475	-	256	-3	1.53e-05	1.1	8.1	upInhPGCLC
AluJb_dup115072	AluJb	Alu	SINE	19	12654673	12654965	-	293	-3.87	0.00146756	0.36	4.72	upInhPGCLC
AluJb_dup115084	AluJb	Alu	SINE	19	12766903	12767029	-	127	-3.13	0.000337886	0.58	5.45	upInhPGCLC
AluJb_dup1150	AluJb	Alu	SINE	1	15037971	15038280	+	310	-2.58	0.00433913	0.72	3.83	upInhPGCLC
AluJb_dup115120	AluJb	Alu	SINE	19	13134050	13134359	-	310	-3.16	7.54e-12	2.31	20.4	upInhPGCLC
AluJb_dup115200	AluJb	Alu	SINE	19	13760585	13760764	-	180	-5.2	0.0002506	0.15	8.48	upInhPGCLC
AluJb_dup115204	AluJb	Alu	SINE	19	13811384	13811545	+	162	-4.82	4.23e-09	0.36	11.42	upInhPGCLC
AluJb_dup115212	AluJb	Alu	SINE	19	13867245	13867535	-	291	-6.23	2.45e-27	0.86	63.25	upInhPGCLC
AluJb_dup115213	AluJb	Alu	SINE	19	13870055	13870382	-	328	-6.35	3.19e-05	0.02	13.43	upInhPGCLC
AluJb_dup115214	AluJb	Alu	SINE	19	13871730	13872023	+	294	-3.71	0.000379716	0.23	3.63	upInhPGCLC
AluJb_dup115216	AluJb	Alu	SINE	19	13884345	13884644	+	300	-4.45	0.00718946	0.16	5.15	upInhPGCLC
AluJb_dup115245	AluJb	Alu	SINE	19	14110331	14110596	+	266	-2.58	0.0357204	0.41	2.47	upInhPGCLC
AluJb_dup115279	AluJb	Alu	SINE	19	14415295	14415596	-	302	-2.12	0.00754948	0.81	3.06	upInhPGCLC
AluJb_dup115280	AluJb	Alu	SINE	19	14416679	14416986	-	308	-3.86	0.00277729	0.28	4.78	upInhPGCLC
AluJb_dup115281	AluJb	Alu	SINE	19	14417339	14417485	+	147	-3.8	1.56e-06	0.61	8.28	upInhPGCLC
AluJb_dup115282	AluJb	Alu	SINE	19	14417702	14417883	+	182	-3.57	0.00321762	0.27	3.75	upInhPGCLC
AluJb_dup115300	AluJb	Alu	SINE	19	14541129	14541275	-	147	-3.31	0.00608821	0.21	2.92	upInhPGCLC
AluJb_dup11531	AluJb	Alu	SINE	1	237969852	237970141	+	290	-3.12	0.00191009	0.53	5.02	upInhPGCLC
AluJb_dup115353	AluJb	Alu	SINE	19	15261659	15261870	+	212	-3.82	1.51e-11	4.56	64.54	upInhPGCLC
AluJb_dup115355	AluJb	Alu	SINE	19	15299963	15300269	+	307	-3.55	1.94e-08	0.55	5.85	upInhPGCLC
AluJb_dup115356	AluJb	Alu	SINE	19	15319052	15319187	+	136	-4.1	0.00104025	0.14	3.73	upInhPGCLC
AluJb_dup115357	AluJb	Alu	SINE	19	15319188	15319467	+	280	-3.51	3.86e-06	1.25	14.95	upInhPGCLC
AluJb_dup115358	AluJb	Alu	SINE	19	15319468	15319631	+	164	-4.04	5.18e-07	0.59	9.7	upInhPGCLC
AluJb_dup115371	AluJb	Alu	SINE	19	15390134	15390438	+	305	-2.07	4.4e-07	5.79	23.1	upInhPGCLC
AluJb_dup115375	AluJb	Alu	SINE	19	15411376	15411649	+	274	-4.42	5.45e-08	0.13	4.8	upInhPGCLC
AluJb_dup115421	AluJb	Alu	SINE	19	16084934	16084974	-	41	-4.1	0.0130275	0.15	3.68	upInhPGCLC
AluJb_dup115423	AluJb	Alu	SINE	19	16085367	16085586	+	220	-5.9	2.87e-12	0.56	34.04	upInhPGCLC
AluJb_dup115424	AluJb	Alu	SINE	19	16087000	16087293	+	294	-5.47	4.95e-14	0.33	15.27	upInhPGCLC
AluJb_dup115471	AluJb	Alu	SINE	19	16359579	16359905	+	327	-3.26	0.00369608	0.26	2.32	upInhPGCLC
AluJb_dup115472	AluJb	Alu	SINE	19	16362512	16362809	-	298	-2.03	1.46e-09	8.5	37.12	upInhPGCLC
AluJb_dup115473	AluJb	Alu	SINE	19	16396267	16396563	-	297	-4.93	4.86e-06	0.35	11.44	upInhPGCLC
AluJb_dup115494	AluJb	Alu	SINE	19	16648725	16649036	+	312	-4.25	0.000339732	0.14	4.25	upInhPGCLC
AluJb_dup115496	AluJb	Alu	SINE	19	16659014	16659312	+	299	-3.35	1.79e-09	2.03	21.18	upInhPGCLC
AluJb_dup1154	AluJb	Alu	SINE	1	15144985	15145274	-	290	-5.46	7.59e-11	0.47	20.04	upInhPGCLC
AluJb_dup115531	AluJb	Alu	SINE	19	16843844	16844142	-	299	-2.85	0.0320847	0.37	2.92	upInhPGCLC
AluJb_dup115532	AluJb	Alu	SINE	19	16848496	16848800	-	305	-2.59	0.0137863	0.45	2.27	upInhPGCLC
AluJb_dup115533	AluJb	Alu	SINE	19	16852294	16852545	-	252	-3.99	8.93e-07	0.27	4.09	upInhPGCLC
AluJb_dup115534	AluJb	Alu	SINE	19	16855774	16856063	+	290	-3.59	0.000132767	0.73	9.32	upInhPGCLC
AluJb_dup115570	AluJb	Alu	SINE	19	17105208	17105503	+	296	-3.55	0.000152092	0.27	3.59	upInhPGCLC
AluJb_dup115579	AluJb	Alu	SINE	19	17153405	17153723	+	319	-2.69	0.000830129	0.79	5.92	upInhPGCLC
AluJb_dup115583	AluJb	Alu	SINE	19	17162688	17162832	+	145	-3.18	0.00373723	0.34	3.05	upInhPGCLC
AluJb_dup115595	AluJb	Alu	SINE	19	17221723	17221985	+	263	-2.08	0.00545429	1.16	5.27	upInhPGCLC
AluJb_dup1155	AluJb	Alu	SINE	1	15165170	15165323	+	154	-2.39	3.03e-21	9.68	53.33	upInhPGCLC
AluJb_dup115603	AluJb	Alu	SINE	19	17300203	17300491	-	289	-3.35	1.92e-08	1.2	11.93	upInhPGCLC
AluJb_dup115605	AluJb	Alu	SINE	19	17311009	17311144	-	136	-5.91	0.0314031	0.02	9.96	upInhPGCLC
AluJb_dup115610	AluJb	Alu	SINE	19	17336339	17336529	+	191	-3.71	0.00148509	0.44	6.3	upInhPGCLC
AluJb_dup115629	AluJb	Alu	SINE	19	17478576	17478883	+	308	-2.63	0.0162302	0.43	3.08	upInhPGCLC
AluJb_dup1156	AluJb	Alu	SINE	1	15172097	15172408	+	312	-4.33	0.000559306	0.1	4.05	upInhPGCLC
AluJb_dup1157	AluJb	Alu	SINE	1	15179502	15179800	+	299	-5.12	2.73e-07	0.22	9.43	upInhPGCLC
AluJb_dup115822	AluJb	Alu	SINE	19	18812075	18812356	-	282	-3.99	0.00164887	0.09	3.23	upInhPGCLC
AluJb_dup115831	AluJb	Alu	SINE	19	18837091	18837386	-	296	-3.48	0.0150188	0.22	3.22	upInhPGCLC
AluJb_dup115837	AluJb	Alu	SINE	19	18908150	18908447	+	298	-4.08	0.00304633	0.09	3.21	upInhPGCLC
AluJb_dup115841	AluJb	Alu	SINE	19	18927114	18927392	+	279	-2.83	0.00208615	0.64	5.2	upInhPGCLC
AluJb_dup115855	AluJb	Alu	SINE	19	19000711	19000994	-	284	-2.1	0.0184266	1.02	3.75	upInhPGCLC
AluJb_dup11585	AluJb	Alu	SINE	1	240175511	240175697	-	187	-4.17	0.0391312	0.1	3.5	upInhPGCLC
AluJb_dup115864	AluJb	Alu	SINE	19	19049060	19049353	-	294	-2.77	2.33e-06	2.94	18.88	upInhPGCLC
AluJb_dup11586	AluJb	Alu	SINE	1	240178436	240178731	-	296	-4.34	1.8e-11	0.44	8.61	upInhPGCLC
AluJb_dup11587	AluJb	Alu	SINE	1	240182906	240183216	-	311	-4.83	0.000533403	0.12	5.83	upInhPGCLC
AluJb_dup115889	AluJb	Alu	SINE	19	19204151	19204269	-	119	-3.7	0.0161531	0.1	2.51	upInhPGCLC
AluJb_dup11588	AluJb	Alu	SINE	1	240214786	240215079	+	294	-3.84	0.00714601	0.13	2.87	upInhPGCLC
AluJb_dup11589	AluJb	Alu	SINE	1	240219651	240219956	-	306	-7.66	8.28e-23	0.27	60.17	upInhPGCLC
AluJb_dup1158	AluJb	Alu	SINE	1	15194912	15195231	-	320	-5.52	2.43e-26	0.9	40.69	upInhPGCLC
AluJb_dup115901	AluJb	Alu	SINE	19	19288517	19288764	+	248	-2.42	0.0363355	0.57	2.66	upInhPGCLC
AluJb_dup115902	AluJb	Alu	SINE	19	19293903	19294209	+	307	-2.3	0.000629701	1.09	4.53	upInhPGCLC
AluJb_dup115903	AluJb	Alu	SINE	19	19294244	19294527	+	284	-2.17	0.0370029	0.88	3.28	upInhPGCLC
AluJb_dup115908	AluJb	Alu	SINE	19	19327967	19328178	+	212	-2.51	5.7e-05	1.16	7.19	upInhPGCLC
AluJb_dup115922	AluJb	Alu	SINE	19	19389764	19390063	-	300	-3.32	0.000543448	0.41	4.39	upInhPGCLC
AluJb_dup115924	AluJb	Alu	SINE	19	19412459	19412630	+	172	-2.51	0.00301269	0.71	3.61	upInhPGCLC
AluJb_dup115927	AluJb	Alu	SINE	19	19433786	19434072	-	287	-3.63	0.000154287	0.4	5.02	upInhPGCLC
AluJb_dup11592	AluJb	Alu	SINE	1	240448534	240448828	+	295	-4.08	0.0417055	0.04	2.98	upInhPGCLC
AluJb_dup115930	AluJb	Alu	SINE	19	19444606	19444890	+	285	-3.94	9.67e-05	0.3	4.75	upInhPGCLC
AluJb_dup115937	AluJb	Alu	SINE	19	19517241	19517510	-	270	-2.47	4.8e-05	1.27	5.91	upInhPGCLC
AluJb_dup115948	AluJb	Alu	SINE	19	19586140	19586435	+	296	-3.5	1.73e-05	0.54	5.26	upInhPGCLC
AluJb_dup115975	AluJb	Alu	SINE	19	20111241	20111497	-	257	-2.2	7.48e-16	33.66	153.37	upInhPGCLC
AluJb_dup115977	AluJb	Alu	SINE	19	20192617	20192867	-	251	-2.94	1.41e-12	2.74	21.69	upInhPGCLC
AluJb_dup115978	AluJb	Alu	SINE	19	20212810	20213113	+	304	-3.09	3.4e-17	7.72	64.17	upInhPGCLC
AluJb_dup115979	AluJb	Alu	SINE	19	20225780	20226088	+	309	-3.36	8.26e-35	31.86	327.99	upInhPGCLC
AluJb_dup115983	AluJb	Alu	SINE	19	20355281	20355545	+	265	-4.07	9.14e-05	0.23	4.69	upInhPGCLC
AluJb_dup115992	AluJb	Alu	SINE	19	20637881	20638137	+	257	-2.69	2.1e-06	1.43	8.24	upInhPGCLC
AluJb_dup115999	AluJb	Alu	SINE	19	20781956	20782244	-	289	-4.46	6.74e-40	3.41	73.32	upInhPGCLC
AluJb_dup1159	AluJb	Alu	SINE	1	15200189	15200432	+	244	-4.2	2.38e-12	1.12	22.02	upInhPGCLC
AluJb_dup116000	AluJb	Alu	SINE	19	20801652	20801905	-	254	-5.08	3.4e-63	3.45	116.56	upInhPGCLC
AluJb_dup116001	AluJb	Alu	SINE	19	20830836	20831088	+	253	-3.21	1.2e-09	1.59	14.32	upInhPGCLC
AluJb_dup11601	AluJb	Alu	SINE	1	240538420	240538746	+	327	-4.7	4.53e-05	0.14	5.71	upInhPGCLC
AluJb_dup116022	AluJb	Alu	SINE	19	21481625	21481917	+	293	-3.33	0.00229986	0.38	4.42	upInhPGCLC
AluJb_dup116024	AluJb	Alu	SINE	19	21484091	21484149	-	59	-2.72	0.00161413	0.62	4.27	upInhPGCLC
AluJb_dup116026	AluJb	Alu	SINE	19	21484771	21485070	-	300	-2.24	1.87e-09	22.17	106.11	upInhPGCLC
AluJb_dup11602	AluJb	Alu	SINE	1	240563928	240564220	+	293	-5.61	0.00112421	0.14	10.64	upInhPGCLC
AluJb_dup116048	AluJb	Alu	SINE	19	22292437	22292735	-	299	-2.65	0.00332267	1.23	7.27	upInhPGCLC
AluJb_dup116073	AluJb	Alu	SINE	19	23094039	23094124	-	86	-3.13	2.27e-08	2.54	21.68	upInhPGCLC
AluJb_dup116074	AluJb	Alu	SINE	19	23114793	23115069	-	277	-2.45	5.87e-08	3.49	18.69	upInhPGCLC
AluJb_dup11607	AluJb	Alu	SINE	1	240605308	240605513	+	206	-6.29	3.38e-18	0.2	21.23	upInhPGCLC
AluJb_dup116082	AluJb	Alu	SINE	19	23408674	23408808	+	135	-2.73	7.35e-05	0.55	3.38	upInhPGCLC
AluJb_dup116083	AluJb	Alu	SINE	19	23408956	23409242	+	287	-2.18	7.11e-12	5.55	22.75	upInhPGCLC
AluJb_dup116084	AluJb	Alu	SINE	19	23409399	23409491	+	93	-2.06	2.09e-08	5.63	24.67	upInhPGCLC
AluJb_dup116097	AluJb	Alu	SINE	19	23761113	23761379	-	267	-2.67	0.00288114	0.71	5.23	upInhPGCLC
AluJb_dup116098	AluJb	Alu	SINE	19	23793465	23793562	-	98	-4.12	1.33e-09	0.68	12.8	upInhPGCLC
AluJb_dup116099	AluJb	Alu	SINE	19	23793864	23794068	-	205	-2.97	4.8e-09	1.73	12.91	upInhPGCLC
AluJb_dup116107	AluJb	Alu	SINE	19	24048516	24048597	-	82	-3.3	1.28e-07	1.19	11.16	upInhPGCLC
AluJb_dup116109	AluJb	Alu	SINE	19	24049230	24049385	-	156	-3.1	0.0010317	0.25	2.49	upInhPGCLC
AluJb_dup116111	AluJb	Alu	SINE	19	24092473	24092677	-	205	-2.73	0.0103309	0.87	5.66	upInhPGCLC
AluJb_dup11611	AluJb	Alu	SINE	1	240687257	240687353	-	97	-3.11	0.00979116	0.14	2.09	upInhPGCLC
AluJb_dup116140	AluJb	Alu	SINE	19	28601174	28601445	-	272	-3.22	0.00429258	0.37	3.53	upInhPGCLC
AluJb_dup116143	AluJb	Alu	SINE	19	28724478	28724785	+	308	-2.06	0.010785	0.9	3.1	upInhPGCLC
AluJb_dup11620	AluJb	Alu	SINE	1	240950911	240951219	-	309	-4.02	0.00501143	0.22	4.47	upInhPGCLC
AluJb_dup116226	AluJb	Alu	SINE	19	31332825	31333105	+	281	-5.12	3.29e-13	0.76	27.12	upInhPGCLC
AluJb_dup116281	AluJb	Alu	SINE	19	32424426	32424642	+	217	-2.07	2.85e-08	4.51	16.82	upInhPGCLC
AluJb_dup116282	AluJb	Alu	SINE	19	32426995	32427290	-	296	-3.12	1.1e-06	1.64	13.32	upInhPGCLC
AluJb_dup116285	AluJb	Alu	SINE	19	32444801	32445099	+	299	-2.02	0.00442464	0.9	3.7	upInhPGCLC
AluJb_dup116296	AluJb	Alu	SINE	19	32606821	32607174	+	354	-2.89	5.42e-05	0.63	4.32	upInhPGCLC
AluJb_dup116300	AluJb	Alu	SINE	19	32652649	32652952	+	304	-2.85	0.000830606	0.42	2.75	upInhPGCLC
AluJb_dup116326	AluJb	Alu	SINE	19	32911375	32911668	+	294	-2.79	0.0122201	0.34	2.66	upInhPGCLC
AluJb_dup11633	AluJb	Alu	SINE	1	241493799	241494083	-	285	-2.92	0.00422444	0.49	4.01	upInhPGCLC
AluJb_dup116346	AluJb	Alu	SINE	19	32978104	32978413	+	310	-3.52	8.81e-22	1.37	15.75	upInhPGCLC
AluJb_dup11635	AluJb	Alu	SINE	1	241504452	241504744	-	293	-3.08	0.0479999	0.28	2.9	upInhPGCLC
AluJb_dup116406	AluJb	Alu	SINE	19	33632140	33632454	-	315	-2.7	0.00164063	0.97	6.14	upInhPGCLC
AluJb_dup116419	AluJb	Alu	SINE	19	33913438	33913739	-	302	-4.94	0.0118207	0.08	6.02	upInhPGCLC
AluJb_dup116460	AluJb	Alu	SINE	19	34188002	34188309	+	308	-2.88	6.64e-10	12.14	91.83	upInhPGCLC
AluJb_dup116461	AluJb	Alu	SINE	19	34193162	34193460	-	299	-3.71	8.84e-07	0.46	5.44	upInhPGCLC
AluJb_dup116463	AluJb	Alu	SINE	19	34201814	34202089	-	276	-4.22	1.39e-23	1.23	23.85	upInhPGCLC
AluJb_dup116467	AluJb	Alu	SINE	19	34214288	34214608	-	321	-2.08	0.00042272	1.37	6.22	upInhPGCLC
AluJb_dup116475	AluJb	Alu	SINE	19	34290075	34290378	+	304	-2.46	0.00529726	0.36	2.26	upInhPGCLC
AluJb_dup116479	AluJb	Alu	SINE	19	34320710	34321041	-	332	-2.33	0.0239079	0.46	2.71	upInhPGCLC
AluJb_dup116482	AluJb	Alu	SINE	19	34347390	34347525	-	136	-2.2	0.0101286	0.52	1.74	upInhPGCLC
AluJb_dup116492	AluJb	Alu	SINE	19	34414508	34414791	-	284	-2.51	6.98e-13	2.36	12.79	upInhPGCLC
AluJb_dup116498	AluJb	Alu	SINE	19	34453518	34453828	-	311	-4.66	7.31e-17	1.06	27.38	upInhPGCLC
AluJb_dup116499	AluJb	Alu	SINE	19	34463633	34463684	-	52	-2.09	0.0224205	1.03	4.79	upInhPGCLC
AluJb_dup116500	AluJb	Alu	SINE	19	34471369	34471666	+	298	-2.33	1.53e-12	8.32	45.47	upInhPGCLC
AluJb_dup116508	AluJb	Alu	SINE	19	34499229	34499535	+	307	-3.87	2.37e-07	0.83	12.83	upInhPGCLC
AluJb_dup116510	AluJb	Alu	SINE	19	34581507	34581765	-	259	-2.52	0.00933627	1.12	5.83	upInhPGCLC
AluJb_dup116532	AluJb	Alu	SINE	19	35010817	35011120	+	304	-2.29	0.000180237	2.92	13.03	upInhPGCLC
AluJb_dup116533	AluJb	Alu	SINE	19	35020110	35020258	+	149	-2.63	8.12e-07	2.45	15.38	upInhPGCLC
AluJb_dup116536	AluJb	Alu	SINE	19	35064504	35064610	+	107	-3.76	0.0161711	0.08	2.63	upInhPGCLC
AluJb_dup116549	AluJb	Alu	SINE	19	35260631	35260834	+	204	-3.03	6.54e-05	0.57	4.02	upInhPGCLC
AluJb_dup116551	AluJb	Alu	SINE	19	35274510	35274813	+	304	-4.01	0.0483335	0.06	2.94	upInhPGCLC
AluJb_dup116585	AluJb	Alu	SINE	19	35662185	35662492	-	308	-4	1.89e-06	0.51	7.84	upInhPGCLC
AluJb_dup116625	AluJb	Alu	SINE	19	36036273	36036569	-	297	-5.92	9.4e-16	0.27	17.68	upInhPGCLC
AluJb_dup116626	AluJb	Alu	SINE	19	36038252	36038544	-	293	-2.75	0.0098665	0.54	4.13	upInhPGCLC
AluJb_dup116635	AluJb	Alu	SINE	19	36074380	36074565	+	186	-3.85	0.000320572	0.43	5.77	upInhPGCLC
AluJb_dup116637	AluJb	Alu	SINE	19	36097421	36097597	+	177	-2.19	0.00454071	0.67	3.36	upInhPGCLC
AluJb_dup116638	AluJb	Alu	SINE	19	36097602	36097908	+	307	-2.61	6.75e-05	1.03	6.31	upInhPGCLC
AluJb_dup116645	AluJb	Alu	SINE	19	36148260	36148527	+	268	-3.81	0.00163653	0.17	3.33	upInhPGCLC
AluJb_dup116650	AluJb	Alu	SINE	19	36201040	36201323	+	284	-3.74	0.00603124	0.13	2.84	upInhPGCLC
AluJb_dup116652	AluJb	Alu	SINE	19	36213217	36213375	-	159	-3.64	0.013696	0.16	2.86	upInhPGCLC
AluJb_dup116653	AluJb	Alu	SINE	19	36213681	36213798	-	118	-7.48	1.36e-07	0.21	45.08	upInhPGCLC
AluJb_dup116656	AluJb	Alu	SINE	19	36225753	36226069	-	317	-4.55	3.81e-45	7.56	177.46	upInhPGCLC
AluJb_dup116660	AluJb	Alu	SINE	19	36319242	36319540	+	299	-4.8	3.14e-21	1.38	38.68	upInhPGCLC
AluJb_dup116663	AluJb	Alu	SINE	19	36346011	36346292	+	282	-4.35	3.08e-14	0.91	17.87	upInhPGCLC
AluJb_dup116675	AluJb	Alu	SINE	19	36468636	36468930	+	295	-2.92	1.67e-08	1.64	13.24	upInhPGCLC
AluJb_dup116684	AluJb	Alu	SINE	19	36566406	36566736	+	331	-3.27	0.000195474	0.59	5.98	upInhPGCLC
AluJb_dup116685	AluJb	Alu	SINE	19	36570080	36570390	+	311	-4.05	2.01e-08	0.45	7.92	upInhPGCLC
AluJb_dup116694	AluJb	Alu	SINE	19	36654383	36654671	-	289	-2.36	0.000217086	2.35	11.43	upInhPGCLC
AluJb_dup116704	AluJb	Alu	SINE	19	36731845	36732161	-	317	-2.07	0.0160943	0.85	3.91	upInhPGCLC
AluJb_dup116724	AluJb	Alu	SINE	19	37003271	37003574	+	304	-4.33	0.000195756	0.16	4.35	upInhPGCLC
AluJb_dup116729	AluJb	Alu	SINE	19	37160051	37160343	+	293	-2.26	0.0187326	0.39	2.01	upInhPGCLC
AluJb_dup116732	AluJb	Alu	SINE	19	37192434	37192525	+	92	-3.1	0.00209422	0.58	4.53	upInhPGCLC
AluJb_dup116734	AluJb	Alu	SINE	19	37199246	37199529	+	284	-2.44	8.76e-06	2.48	14.68	upInhPGCLC
AluJb_dup116739	AluJb	Alu	SINE	19	37237865	37238162	-	298	-3.85	0.00126396	0.23	4.57	upInhPGCLC
AluJb_dup116742	AluJb	Alu	SINE	19	37325713	37326008	-	296	-5.85	3.35e-42	3.01	170.3	upInhPGCLC
AluJb_dup116761	AluJb	Alu	SINE	19	37640605	37640720	+	116	-4.1	3.28e-09	0.32	5.16	upInhPGCLC
AluJb_dup116763	AluJb	Alu	SINE	19	37650125	37650404	-	280	-3.54	1.58e-07	0.84	9.61	upInhPGCLC
AluJb_dup116766	AluJb	Alu	SINE	19	37682727	37682932	+	206	-3.02	4.52e-07	1.32	10.88	upInhPGCLC
AluJb_dup116772	AluJb	Alu	SINE	19	37734953	37735232	+	280	-2.31	3.93e-16	5.26	25.86	upInhPGCLC
AluJb_dup116777	AluJb	Alu	SINE	19	37787120	37787271	-	152	-3.8	0.0178396	0.29	4.53	upInhPGCLC
AluJb_dup116797	AluJb	Alu	SINE	19	37937457	37937764	+	308	-2.33	0.025286	0.4	2.18	upInhPGCLC
AluJb_dup116803	AluJb	Alu	SINE	19	37974239	37974529	+	291	-2.3	6.12e-06	1.3	7.14	upInhPGCLC
AluJb_dup116804	AluJb	Alu	SINE	19	37983623	37983926	+	304	-2.85	7.43e-06	1.17	8.58	upInhPGCLC
AluJb_dup116810	AluJb	Alu	SINE	19	38031723	38031967	+	245	-4.31	1.28e-09	0.38	6.85	upInhPGCLC
AluJb_dup116816	AluJb	Alu	SINE	19	38113346	38113635	+	290	-3.58	1.53e-06	0.62	8.1	upInhPGCLC
AluJb_dup11682	AluJb	Alu	SINE	1	243067477	243067761	+	285	-4.51	0.00186466	0.02	3.82	upInhPGCLC
AluJb_dup116837	AluJb	Alu	SINE	19	38278536	38278813	+	278	-2.98	4.95e-05	0.99	8.18	upInhPGCLC
AluJb_dup116849	AluJb	Alu	SINE	19	38343063	38343159	+	97	-4.57	0.0229803	0.1	4.39	upInhPGCLC
AluJb_dup116852	AluJb	Alu	SINE	19	38378527	38378670	+	144	-4.75	5.39e-06	0.31	8.31	upInhPGCLC
AluJb_dup116853	AluJb	Alu	SINE	19	38391615	38391780	+	166	-2.27	0.00657132	0.65	3.7	upInhPGCLC
AluJb_dup11685	AluJb	Alu	SINE	1	243070833	243071124	+	292	-4.33	1.02e-08	0.27	6.37	upInhPGCLC
AluJb_dup116887	AluJb	Alu	SINE	19	38629311	38629593	-	283	-4.07	1.12e-06	0.45	7.88	upInhPGCLC
AluJb_dup116891	AluJb	Alu	SINE	19	38656105	38656379	-	275	-3.57	5.57e-11	1.71	20.04	upInhPGCLC
AluJb_dup116894	AluJb	Alu	SINE	19	38718246	38718553	+	308	-3.36	7.26e-10	1.47	15.45	upInhPGCLC
AluJb_dup11690	AluJb	Alu	SINE	1	243082164	243082447	+	284	-3.69	2.04e-59	25.38	326.88	upInhPGCLC
AluJb_dup116913	AluJb	Alu	SINE	19	38827664	38827870	-	207	-3.83	5.32e-22	2.14	28.92	upInhPGCLC
AluJb_dup116917	AluJb	Alu	SINE	19	38835906	38836174	-	269	-3.6	0.00479505	0.24	3.03	upInhPGCLC
AluJb_dup116918	AluJb	Alu	SINE	19	38846488	38846626	+	139	-3.52	5.12e-12	0.96	10.79	upInhPGCLC
AluJb_dup116928	AluJb	Alu	SINE	19	38951240	38951471	-	232	-3.62	0.00129023	0.42	5.38	upInhPGCLC
AluJb_dup116929	AluJb	Alu	SINE	19	38955231	38955383	-	153	-2.83	0.0402537	0.3	2.46	upInhPGCLC
AluJb_dup11693	AluJb	Alu	SINE	1	243131210	243131507	+	298	-3.02	2.46e-06	0.6	4.59	upInhPGCLC
AluJb_dup11694	AluJb	Alu	SINE	1	243231950	243232264	-	315	-2.15	8.54e-06	2.17	9.64	upInhPGCLC
AluJb_dup11696	AluJb	Alu	SINE	1	243244461	243244774	+	314	-3.67	9.17e-05	0.31	4.61	upInhPGCLC
AluJb_dup11697	AluJb	Alu	SINE	1	243245780	243245967	+	188	-4.06	0.000487053	0.12	3.53	upInhPGCLC
AluJb_dup11698	AluJb	Alu	SINE	1	243249144	243249418	+	275	-3.05	0.0100726	0.21	2.28	upInhPGCLC
AluJb_dup11700	AluJb	Alu	SINE	1	243288183	243288489	+	307	-3.6	9.22e-10	1.44	17.65	upInhPGCLC
AluJb_dup117010	AluJb	Alu	SINE	19	39421404	39421725	+	322	-2.39	8.13e-08	3.81	19.45	upInhPGCLC
AluJb_dup117014	AluJb	Alu	SINE	19	39449940	39450237	-	298	-4.45	0.0367535	0.07	4.18	upInhPGCLC
AluJb_dup117017	AluJb	Alu	SINE	19	39464353	39464540	-	188	-4.12	0.0116205	0.18	4.4	upInhPGCLC
AluJb_dup117018	AluJb	Alu	SINE	19	39487268	39487445	-	178	-5.67	3.29e-05	0.26	14.57	upInhPGCLC
AluJb_dup117045	AluJb	Alu	SINE	19	39980880	39981156	-	277	-2.79	0.000806217	0.45	2.65	upInhPGCLC
AluJb_dup117068	AluJb	Alu	SINE	19	40250546	40250839	+	294	-4.13	0.00407356	0.14	3.75	upInhPGCLC
AluJb_dup117071	AluJb	Alu	SINE	19	40271058	40271190	+	133	-2.85	5.84e-05	0.81	6.33	upInhPGCLC
AluJb_dup117072	AluJb	Alu	SINE	19	40271269	40271453	+	185	-2.01	1.74e-06	2.79	10.6	upInhPGCLC
AluJb_dup11707	AluJb	Alu	SINE	1	243544342	243544644	+	303	-2.52	0.0001923	0.9	5.08	upInhPGCLC
AluJb_dup117081	AluJb	Alu	SINE	19	40315364	40315498	+	135	-4.02	0.0217227	0.07	2.9	upInhPGCLC
AluJb_dup117083	AluJb	Alu	SINE	19	40317117	40317276	-	160	-4.06	1.91e-09	0.8	14.06	upInhPGCLC
AluJb_dup117095	AluJb	Alu	SINE	19	40362432	40362737	-	306	-2.06	4.05e-09	3.32	15.4	upInhPGCLC
AluJb_dup117106	AluJb	Alu	SINE	19	40435026	40435349	-	324	-3.46	0.0186502	0.3	3.81	upInhPGCLC
AluJb_dup117108	AluJb	Alu	SINE	19	40440485	40440709	-	225	-4.51	0.00848156	0.18	5.39	upInhPGCLC
AluJb_dup117160	AluJb	Alu	SINE	19	40706990	40707292	+	303	-3.11	0.00483145	0.42	3.98	upInhPGCLC
AluJb_dup117167	AluJb	Alu	SINE	19	40738566	40738671	+	106	-4.09	8.41e-06	0.49	8.01	upInhPGCLC
AluJb_dup11716	AluJb	Alu	SINE	1	243745045	243745349	+	305	-3.79	8.09e-05	0.4	5.15	upInhPGCLC
AluJb_dup117195	AluJb	Alu	SINE	19	41149802	41150104	+	303	-4.74	1.35e-07	0.21	7.21	upInhPGCLC
AluJb_dup117196	AluJb	Alu	SINE	19	41152431	41152709	+	279	-4.57	2.59e-13	1.09	24.61	upInhPGCLC
AluJb_dup117197	AluJb	Alu	SINE	19	41163687	41163996	+	310	-5.81	2.77e-17	0.61	33.67	upInhPGCLC
AluJb_dup117198	AluJb	Alu	SINE	19	41168736	41169049	-	314	-3.45	0.00901308	0.16	2.27	upInhPGCLC
AluJb_dup117199	AluJb	Alu	SINE	19	41172000	41172309	+	310	-6.07	6.49e-12	0.18	16.07	upInhPGCLC
AluJb_dup117203	AluJb	Alu	SINE	19	41195766	41195896	+	131	-2.14	2.62e-14	25.82	114.93	upInhPGCLC
AluJb_dup117229	AluJb	Alu	SINE	19	41372958	41373238	-	281	-2.8	0.00070744	0.73	4.35	upInhPGCLC
AluJb_dup117247	AluJb	Alu	SINE	19	41775714	41776034	-	321	-3.12	0.0364846	0.19	2.46	upInhPGCLC
AluJb_dup117281	AluJb	Alu	SINE	19	42083726	42083916	-	191	-3.73	0.00176679	0.43	5.44	upInhPGCLC
AluJb_dup117320	AluJb	Alu	SINE	19	42405688	42405955	+	268	-2.58	0.00514396	0.49	3.5	upInhPGCLC
AluJb_dup117386	AluJb	Alu	SINE	19	43524884	43525151	+	268	-6.16	7.89e-13	0.35	26.2	upInhPGCLC
AluJb_dup117387	AluJb	Alu	SINE	19	43549564	43549765	-	202	-2.47	6.27e-15	5.65	30.39	upInhPGCLC
AluJb_dup117389	AluJb	Alu	SINE	19	43558368	43558622	+	255	-2.89	0.000108911	0.94	7.12	upInhPGCLC
AluJb_dup117390	AluJb	Alu	SINE	19	43558856	43559164	+	309	-2.62	0.00112632	0.64	3.34	upInhPGCLC
AluJb_dup117391	AluJb	Alu	SINE	19	43559798	43560108	+	311	-4.69	1.99e-07	0.7	18.99	upInhPGCLC
AluJb_dup117393	AluJb	Alu	SINE	19	43569191	43569496	+	306	-3.66	1.45e-11	2.7	36.09	upInhPGCLC
AluJb_dup117399	AluJb	Alu	SINE	19	43602206	43602510	-	305	-2.65	2.08e-08	1.29	7.07	upInhPGCLC
AluJb_dup117400	AluJb	Alu	SINE	19	43605867	43606153	-	287	-2.92	0.00157527	0.6	5.41	upInhPGCLC
AluJb_dup117421	AluJb	Alu	SINE	19	43801262	43801524	+	263	-2.02	0.000382135	1.18	4.5	upInhPGCLC
AluJb_dup117425	AluJb	Alu	SINE	19	43831626	43831927	-	302	-3.55	0.000474476	0.41	5.09	upInhPGCLC
AluJb_dup117426	AluJb	Alu	SINE	19	43838343	43838641	+	299	-2.68	3.6e-05	1.63	9.6	upInhPGCLC
AluJb_dup117433	AluJb	Alu	SINE	19	44068897	44069112	-	216	-3.8	0.000157666	0.32	4.53	upInhPGCLC
AluJb_dup117450	AluJb	Alu	SINE	19	44436500	44436776	+	277	-3.74	0.000120892	0.3	3.9	upInhPGCLC
AluJb_dup117451	AluJb	Alu	SINE	19	44440725	44441018	-	294	-5.1	3.5e-10	0.31	10.74	upInhPGCLC
AluJb_dup117453	AluJb	Alu	SINE	19	44482028	44482312	+	285	-3.39	5.46e-05	0.47	5.44	upInhPGCLC
AluJb_dup117454	AluJb	Alu	SINE	19	44486622	44486758	+	137	-3.54	1.05e-06	0.72	7.56	upInhPGCLC
AluJb_dup117463	AluJb	Alu	SINE	19	44597096	44597232	-	137	-6.28	4.51e-14	0.39	32.47	upInhPGCLC
AluJb_dup117465	AluJb	Alu	SINE	19	44621000	44621301	+	302	-5.27	5.49e-11	0.31	12.66	upInhPGCLC
AluJb_dup117468	AluJb	Alu	SINE	19	44650864	44651167	-	304	-5.11	5.1e-40	2.19	72.38	upInhPGCLC
AluJb_dup117490	AluJb	Alu	SINE	19	44802927	44803228	+	302	-2.8	0.00790118	0.53	3.1	upInhPGCLC
AluJb_dup117507	AluJb	Alu	SINE	19	44863189	44863445	+	257	-2.23	0.000290752	1.21	6.36	upInhPGCLC
AluJb_dup117542	AluJb	Alu	SINE	19	45082622	45082919	-	298	-4.27	1.02e-05	0.21	5.05	upInhPGCLC
AluJb_dup117544	AluJb	Alu	SINE	19	45088323	45088621	-	299	-3.49	1.93e-09	0.59	6.88	upInhPGCLC
AluJb_dup117546	AluJb	Alu	SINE	19	45101435	45101727	+	293	-6.2	3.11e-08	0.21	18.86	upInhPGCLC
AluJb_dup117549	AluJb	Alu	SINE	19	45110111	45110415	-	305	-5.32	3.4e-13	0.55	22.91	upInhPGCLC
AluJb_dup11756	AluJb	Alu	SINE	1	244420702	244420984	-	283	-4.71	2.35e-05	0.17	6.3	upInhPGCLC
AluJb_dup11758	AluJb	Alu	SINE	1	244463350	244463549	+	200	-2.89	0.00967068	0.28	2.02	upInhPGCLC
AluJb_dup117594	AluJb	Alu	SINE	19	45483472	45483609	-	138	-4.38	4.11e-18	0.98	20.31	upInhPGCLC
AluJb_dup117595	AluJb	Alu	SINE	19	45491193	45491360	-	168	-2.83	0.0185093	0.32	2.07	upInhPGCLC
AluJb_dup117600	AluJb	Alu	SINE	19	45513268	45513468	-	201	-2.19	2.26e-05	1.74	7.31	upInhPGCLC
AluJb_dup117602	AluJb	Alu	SINE	19	45515539	45515836	-	298	-2.83	0.0263215	0.43	2.71	upInhPGCLC
AluJb_dup117613	AluJb	Alu	SINE	19	45555331	45555494	-	164	-2.38	0.00193983	0.76	3.55	upInhPGCLC
AluJb_dup117622	AluJb	Alu	SINE	19	45619773	45620033	+	261	-3.02	0.0101516	0.37	2.62	upInhPGCLC
AluJb_dup11762	AluJb	Alu	SINE	1	244561870	244562174	+	305	-3.12	0.00106871	0.55	4.7	upInhPGCLC
AluJb_dup117648	AluJb	Alu	SINE	19	45718965	45719281	+	317	-2.94	1.88e-06	1.06	7.8	upInhPGCLC
AluJb_dup117650	AluJb	Alu	SINE	19	45723538	45723652	-	115	-4.88	3.62e-08	0.42	12.45	upInhPGCLC
AluJb_dup117654	AluJb	Alu	SINE	19	45726060	45726364	+	305	-2.83	0.00404347	0.4	2.24	upInhPGCLC
AluJb_dup117666	AluJb	Alu	SINE	19	45855714	45855991	+	278	-3.32	1.89e-18	2.32	23.57	upInhPGCLC
AluJb_dup117667	AluJb	Alu	SINE	19	45856691	45856832	+	142	-2.54	2.38e-14	2.38	13	upInhPGCLC
AluJb_dup117668	AluJb	Alu	SINE	19	45860648	45860850	-	203	-2.74	1.41e-06	1.19	7.67	upInhPGCLC
AluJb_dup117669	AluJb	Alu	SINE	19	45861131	45861212	+	82	-3	5.77e-05	1.29	11.25	upInhPGCLC
AluJb_dup11769	AluJb	Alu	SINE	1	244696341	244696610	+	270	-3.54	0.00284338	0.29	3.01	upInhPGCLC
AluJb_dup117716	AluJb	Alu	SINE	19	46357035	46357347	-	313	-2.79	1.16e-06	2.17	13.94	upInhPGCLC
AluJb_dup117717	AluJb	Alu	SINE	19	46372190	46372512	-	323	-2.67	3.26e-11	1.86	10.74	upInhPGCLC
AluJb_dup117760	AluJb	Alu	SINE	19	46673673	46673974	-	302	-5.19	1.3e-06	0.32	12.36	upInhPGCLC
AluJb_dup117762	AluJb	Alu	SINE	19	46682697	46682996	-	300	-3.29	0.000528245	0.84	8.37	upInhPGCLC
AluJb_dup117774	AluJb	Alu	SINE	19	46751061	46751363	-	303	-2.08	0.0137227	0.84	3.64	upInhPGCLC
AluJb_dup117812	AluJb	Alu	SINE	19	46952664	46952979	-	316	-3.04	3.58e-06	1	7.19	upInhPGCLC
AluJb_dup117829	AluJb	Alu	SINE	19	47041693	47042007	+	315	-3.79	1.01e-06	0.58	8.08	upInhPGCLC
AluJb_dup117835	AluJb	Alu	SINE	19	47091927	47092229	+	303	-4.7	2.1e-08	0.7	18.26	upInhPGCLC
AluJb_dup117841	AluJb	Alu	SINE	19	47132602	47132905	+	304	-3.08	0.0011992	0.31	2.56	upInhPGCLC
AluJb_dup117842	AluJb	Alu	SINE	19	47135516	47135782	-	267	-3.23	4.49e-05	0.75	7.52	upInhPGCLC
AluJb_dup117848	AluJb	Alu	SINE	19	47170504	47170796	-	293	-3.37	1.75e-25	5.33	55.56	upInhPGCLC
AluJb_dup117849	AluJb	Alu	SINE	19	47179555	47179855	-	301	-2.05	0.00315195	1.14	4.32	upInhPGCLC
AluJb_dup117851	AluJb	Alu	SINE	19	47188067	47188372	+	306	-3.29	9.73e-09	0.65	6.64	upInhPGCLC
AluJb_dup117853	AluJb	Alu	SINE	19	47207014	47207246	+	233	-3.15	8.91e-06	1.13	9.06	upInhPGCLC
AluJb_dup117854	AluJb	Alu	SINE	19	47207659	47207935	-	277	-3.54	2.72e-06	0.95	10	upInhPGCLC
AluJb_dup117866	AluJb	Alu	SINE	19	47269971	47270268	-	298	-3.16	0.0014067	0.43	3.42	upInhPGCLC
AluJb_dup117905	AluJb	Alu	SINE	19	47620384	47620695	+	312	-3.21	9.82e-07	0.72	7.38	upInhPGCLC
AluJb_dup117908	AluJb	Alu	SINE	19	47628627	47628907	-	281	-3.73	5.65e-11	2.14	27.4	upInhPGCLC
AluJb_dup117909	AluJb	Alu	SINE	19	47642421	47642731	+	311	-3.14	0.000416552	0.37	4.15	upInhPGCLC
AluJb_dup117910	AluJb	Alu	SINE	19	47652206	47652487	-	282	-3.45	1.4e-13	6.76	75.46	upInhPGCLC
AluJb_dup117914	AluJb	Alu	SINE	19	47684978	47685285	-	308	-3.67	1.19e-08	0.5	5.6	upInhPGCLC
AluJb_dup117920	AluJb	Alu	SINE	19	47757662	47757939	+	278	-3.15	0.000583489	0.62	4.87	upInhPGCLC
AluJb_dup117967	AluJb	Alu	SINE	19	48287609	48287915	+	307	-2.13	0.0013744	1.96	7.34	upInhPGCLC
AluJb_dup118001	AluJb	Alu	SINE	19	48709008	48709191	+	184	-3.15	0.0307499	0.19	2.05	upInhPGCLC
AluJb_dup118030	AluJb	Alu	SINE	19	48887344	48887541	-	198	-3.82	2.35e-08	0.3	4.98	upInhPGCLC
AluJb_dup118053	AluJb	Alu	SINE	19	48981881	48982191	-	311	-3.15	4.46e-19	3.85	33.87	upInhPGCLC
AluJb_dup118054	AluJb	Alu	SINE	19	48985029	48985336	-	308	-2.74	7.62e-06	2.08	13.46	upInhPGCLC
AluJb_dup118055	AluJb	Alu	SINE	19	48988338	48988607	-	270	-2.4	5.45e-15	10.09	53.3	upInhPGCLC
AluJb_dup118056	AluJb	Alu	SINE	19	48988620	48988897	-	278	-2.82	3.25e-16	5.53	37.78	upInhPGCLC
AluJb_dup118072	AluJb	Alu	SINE	19	49164726	49164888	-	163	-2.9	0.00443578	0.38	2.83	upInhPGCLC
AluJb_dup118094	AluJb	Alu	SINE	19	49331204	49331481	-	278	-3	0.0367398	0.21	1.93	upInhPGCLC
AluJb_dup118096	AluJb	Alu	SINE	19	49334202	49334498	+	297	-4.18	0.000136225	0.32	5.46	upInhPGCLC
AluJb_dup118123	AluJb	Alu	SINE	19	49498471	49498749	+	279	-4.28	1.25e-09	0.53	9.2	upInhPGCLC
AluJb_dup118125	AluJb	Alu	SINE	19	49514998	49515281	-	284	-2.95	4.19e-05	1.22	8.81	upInhPGCLC
AluJb_dup118126	AluJb	Alu	SINE	19	49521668	49521969	-	302	-2.68	0.00153296	1.06	6.36	upInhPGCLC
AluJb_dup118131	AluJb	Alu	SINE	19	49565467	49565787	+	321	-2.42	0.0022293	0.78	4.73	upInhPGCLC
AluJb_dup118144	AluJb	Alu	SINE	19	49655678	49655970	-	293	-3.25	0.000262582	0.97	9.19	upInhPGCLC
AluJb_dup11814	AluJb	Alu	SINE	1	245265588	245265907	-	320	-4.98	0.00133015	0.05	5.56	upInhPGCLC
AluJb_dup118170	AluJb	Alu	SINE	19	49919933	49920089	-	157	-2.76	0.00517067	0.42	2.32	upInhPGCLC
AluJb_dup118177	AluJb	Alu	SINE	19	49984627	49984918	-	292	-3.58	0.0148591	0.2	3.11	upInhPGCLC
AluJb_dup118179	AluJb	Alu	SINE	19	49993411	49993699	-	289	-4.22	4.17e-09	0.58	10.45	upInhPGCLC
AluJb_dup118181	AluJb	Alu	SINE	19	50004646	50004921	+	276	-2.42	0.0162712	0.34	1.93	upInhPGCLC
AluJb_dup118237	AluJb	Alu	SINE	19	50472613	50472900	+	288	-3.42	0.0345827	0.23	3.15	upInhPGCLC
AluJb_dup118326	AluJb	Alu	SINE	19	51576949	51577066	+	118	-2.06	0.00178894	1.91	8.31	upInhPGCLC
AluJb_dup118349	AluJb	Alu	SINE	19	51901674	51901971	+	298	-2.21	3.61e-14	8.55	37.1	upInhPGCLC
AluJb_dup118352	AluJb	Alu	SINE	19	51932678	51932976	-	299	-3.48	3.28e-09	0.82	8.78	upInhPGCLC
AluJb_dup118354	AluJb	Alu	SINE	19	51938264	51938479	-	216	-2.98	2.51e-05	0.88	7.43	upInhPGCLC
AluJb_dup118360	AluJb	Alu	SINE	19	52021469	52021758	+	290	-3.41	6.58e-07	1.8	18.67	upInhPGCLC
AluJb_dup118361	AluJb	Alu	SINE	19	52025321	52025566	-	246	-2.82	4.39e-06	1.32	10.35	upInhPGCLC
AluJb_dup118364	AluJb	Alu	SINE	19	52042267	52042554	+	288	-3.03	0.00119068	0.4	3.33	upInhPGCLC
AluJb_dup118365	AluJb	Alu	SINE	19	52050826	52050960	-	135	-3.26	5.19e-05	0.56	4.8	upInhPGCLC
AluJb_dup118368	AluJb	Alu	SINE	19	52076381	52076667	+	287	-2.82	0.0149976	0.28	2.25	upInhPGCLC
AluJb_dup118373	AluJb	Alu	SINE	19	52111528	52111703	+	176	-2.84	3.21e-06	1.33	9.54	upInhPGCLC
AluJb_dup118377	AluJb	Alu	SINE	19	52144303	52144505	+	203	-3.6	0.00266612	0.22	3.12	upInhPGCLC
AluJb_dup11837	AluJb	Alu	SINE	1	245632626	245632928	+	303	-2.58	0.0283837	0.33	2.26	upInhPGCLC
AluJb_dup118385	AluJb	Alu	SINE	19	52189248	52189470	+	223	-5.93	3.39e-12	0.4	23.4	upInhPGCLC
AluJb_dup118387	AluJb	Alu	SINE	19	52286313	52286574	-	262	-2.98	0.00520644	0.42	3.62	upInhPGCLC
AluJb_dup11838	AluJb	Alu	SINE	1	245648367	245648649	+	283	-2.64	0.000125927	0.88	4.89	upInhPGCLC
AluJb_dup118396	AluJb	Alu	SINE	19	52419380	52419664	-	285	-4.1	3.27e-05	0.45	8.01	upInhPGCLC
AluJb_dup118403	AluJb	Alu	SINE	19	52496942	52497131	-	190	-3.57	0.047175	0.14	2.8	upInhPGCLC
AluJb_dup118414	AluJb	Alu	SINE	19	52609785	52609906	+	122	-2.08	0.000706941	1.2	5.42	upInhPGCLC
AluJb_dup118418	AluJb	Alu	SINE	19	52646263	52646552	+	290	-5.88	4.27e-52	2.03	119.91	upInhPGCLC
AluJb_dup118420	AluJb	Alu	SINE	19	52665273	52665376	+	104	-4.99	0.000165317	0.11	5.8	upInhPGCLC
AluJb_dup118425	AluJb	Alu	SINE	19	52718351	52718513	+	163	-5.49	1.59e-12	0.09	8.83	upInhPGCLC
AluJb_dup118426	AluJb	Alu	SINE	19	52722080	52722385	+	306	-2.97	0.00956474	0.23	2.12	upInhPGCLC
AluJb_dup118427	AluJb	Alu	SINE	19	52726256	52726366	+	111	-3.88	0.00212622	0.08	2.85	upInhPGCLC
AluJb_dup118430	AluJb	Alu	SINE	19	52732679	52732957	+	279	-4.18	1.13e-07	0.67	11.82	upInhPGCLC
AluJb_dup118432	AluJb	Alu	SINE	19	52761186	52761411	+	226	-5.15	1.93e-05	0.1	6.72	upInhPGCLC
AluJb_dup118438	AluJb	Alu	SINE	19	52796510	52796767	-	258	-5.69	1.22e-19	1.14	60.62	upInhPGCLC
AluJb_dup118439	AluJb	Alu	SINE	19	52808490	52808826	+	337	-3.37	7.64e-09	0.89	8.1	upInhPGCLC
AluJb_dup118442	AluJb	Alu	SINE	19	52849593	52849920	+	328	-3.38	0.0020144	0.28	3.4	upInhPGCLC
AluJb_dup118448	AluJb	Alu	SINE	19	52896430	52896732	+	303	-4.32	8.48e-08	0.29	5.36	upInhPGCLC
AluJb_dup11844	AluJb	Alu	SINE	1	245765105	245765401	+	297	-3	0.021542	0.25	2.15	upInhPGCLC
AluJb_dup118452	AluJb	Alu	SINE	19	52924430	52924533	+	104	-4.23	0.0068034	0.11	3.73	upInhPGCLC
AluJb_dup118468	AluJb	Alu	SINE	19	53082400	53082697	+	298	-3.86	5.59e-11	3.16	46.23	upInhPGCLC
AluJb_dup118469	AluJb	Alu	SINE	19	53083619	53083859	+	241	-2.73	2.54e-08	1.81	11.19	upInhPGCLC
AluJb_dup11846	AluJb	Alu	SINE	1	245849643	245849952	-	310	-2.65	0.0013649	1.01	5.46	upInhPGCLC
AluJb_dup11847	AluJb	Alu	SINE	1	245850410	245850724	+	315	-3.24	0.0149719	0.24	2.48	upInhPGCLC
AluJb_dup118488	AluJb	Alu	SINE	19	53391460	53391718	+	259	-4.87	0.00841225	0.18	6.92	upInhPGCLC
AluJb_dup118493	AluJb	Alu	SINE	19	53440694	53440975	-	282	-2.18	4.45e-07	2.29	9.56	upInhPGCLC
AluJb_dup118498	AluJb	Alu	SINE	19	53478187	53478471	-	285	-2.3	0.00698838	0.61	2.51	upInhPGCLC
AluJb_dup118573	AluJb	Alu	SINE	19	53787050	53787351	-	302	-4.66	1.19e-17	8.09	203.97	upInhPGCLC
AluJb_dup118574	AluJb	Alu	SINE	19	53802773	53803048	-	276	-7.19	0.000587509	0.09	28.14	upInhPGCLC
AluJb_dup118577	AluJb	Alu	SINE	19	53806709	53806892	+	184	-4.36	0.0160099	0.09	3.96	upInhPGCLC
AluJb_dup11858	AluJb	Alu	SINE	1	246088991	246089278	-	288	-3	0.00125037	0.9	6.94	upInhPGCLC
AluJb_dup11860	AluJb	Alu	SINE	1	246143396	246143670	+	275	-3.59	5.47e-10	2.54	32.12	upInhPGCLC
AluJb_dup118612	AluJb	Alu	SINE	19	54112008	54112269	+	262	-4.38	5.89e-05	0.31	6.52	upInhPGCLC
AluJb_dup118613	AluJb	Alu	SINE	19	54112507	54112804	+	298	-2.15	0.00850647	0.86	3.05	upInhPGCLC
AluJb_dup118644	AluJb	Alu	SINE	19	54968366	54968630	-	265	-2.44	0.00923869	0.44	2.03	upInhPGCLC
AluJb_dup11864	AluJb	Alu	SINE	1	246217318	246217529	+	212	-3.87	0.0120397	0.23	3.74	upInhPGCLC
AluJb_dup118654	AluJb	Alu	SINE	19	55050426	55050588	-	163	-2.53	0.0037447	0.86	4.06	upInhPGCLC
AluJb_dup118662	AluJb	Alu	SINE	19	55102920	55103215	+	296	-3.18	0.0256137	0.27	2.65	upInhPGCLC
AluJb_dup118682	AluJb	Alu	SINE	19	55244628	55244673	+	46	-4.76	0.000406997	0.12	6.14	upInhPGCLC
AluJb_dup118683	AluJb	Alu	SINE	19	55244737	55245037	-	301	-3.81	0.00680187	0.21	3.91	upInhPGCLC
AluJb_dup118685	AluJb	Alu	SINE	19	55271217	55271364	-	148	-3.44	0.000317635	0.27	2.71	upInhPGCLC
AluJb_dup118709	AluJb	Alu	SINE	19	55462660	55462932	-	273	-4.18	0.0126695	0.14	3.91	upInhPGCLC
AluJb_dup118721	AluJb	Alu	SINE	19	55604454	55604595	-	142	-4.83	0.0108176	0.13	6.25	upInhPGCLC
AluJb_dup118727	AluJb	Alu	SINE	19	55682433	55682729	-	297	-2.38	4.07e-06	2.73	12.82	upInhPGCLC
AluJb_dup118758	AluJb	Alu	SINE	19	56237637	56237939	+	303	-3.76	1.85e-08	2.01	28.6	upInhPGCLC
AluJb_dup118774	AluJb	Alu	SINE	19	56463522	56463825	-	304	-2.15	0.0326478	0.81	3.85	upInhPGCLC
AluJb_dup11882	AluJb	Alu	SINE	1	246489841	246490137	-	297	-2.97	0.00808456	0.31	2.41	upInhPGCLC
AluJb_dup118838	AluJb	Alu	SINE	19	57287484	57287611	-	128	-4.32	0.00687648	0.23	5.26	upInhPGCLC
AluJb_dup118844	AluJb	Alu	SINE	19	57407420	57407716	-	297	-2.5	0.0366138	0.38	2.75	upInhPGCLC
AluJb_dup118847	AluJb	Alu	SINE	19	57481904	57482188	+	285	-3.59	0.00892533	0.2	3.53	upInhPGCLC
AluJb_dup118848	AluJb	Alu	SINE	19	57536807	57537102	+	296	-3.12	3.24e-06	1.03	8.2	upInhPGCLC
AluJb_dup118855	AluJb	Alu	SINE	19	57752170	57752303	-	134	-4.44	0.000100828	0.22	5.62	upInhPGCLC
AluJb_dup118858	AluJb	Alu	SINE	19	57787257	57787523	-	267	-2.52	0.00047605	0.96	6.1	upInhPGCLC
AluJb_dup118869	AluJb	Alu	SINE	19	57928289	57928560	-	272	-3.63	6.38e-05	0.38	4.32	upInhPGCLC
AluJb_dup11886	AluJb	Alu	SINE	1	246545569	246545834	+	266	-3.23	0.000449047	0.41	4.09	upInhPGCLC
AluJb_dup118870	AluJb	Alu	SINE	19	57938045	57938336	-	292	-2.16	0.00166098	1.23	6.25	upInhPGCLC
AluJb_dup11887	AluJb	Alu	SINE	1	246549300	246549593	+	294	-2.05	0.00146868	1.36	5.06	upInhPGCLC
AluJb_dup118886	AluJb	Alu	SINE	19	58065184	58065494	-	311	-4.05	2.96e-08	0.78	12.37	upInhPGCLC
AluJb_dup11888	AluJb	Alu	SINE	1	246553388	246553697	+	310	-4.96	2.26e-07	0.88	27.29	upInhPGCLC
AluJb_dup118906	AluJb	Alu	SINE	19	58200997	58201311	-	315	-5.26	7.49e-11	0.67	26.24	upInhPGCLC
AluJb_dup118909	AluJb	Alu	SINE	19	58237055	58237356	-	302	-3.24	0.00216418	0.35	3.43	upInhPGCLC
AluJb_dup118914	AluJb	Alu	SINE	19	58272286	58272578	+	293	-3.19	4.44e-07	1.58	13.79	upInhPGCLC
AluJb_dup118919	AluJb	Alu	SINE	19	58290769	58291046	+	278	-3.4	0.0381493	0.17	2.39	upInhPGCLC
AluJb_dup118925	AluJb	Alu	SINE	19	58377490	58377658	+	169	-3.69	0.0199918	0.29	4.35	upInhPGCLC
AluJb_dup118926	AluJb	Alu	SINE	19	58381510	58381838	-	329	-3.83	0.030188	0.17	3.57	upInhPGCLC
AluJb_dup118932	AluJb	Alu	SINE	19	58484155	58484482	+	328	-2.21	0.0025447	0.89	3.86	upInhPGCLC
AluJb_dup118939	AluJb	Alu	SINE	19	58566906	58567206	-	301	-2.25	0.000157617	0.99	4.57	upInhPGCLC
AluJb_dup118940	AluJb	Alu	SINE	19	58571683	58571972	-	290	-4	2.46e-10	0.7	9.97	upInhPGCLC
AluJb_dup118941	AluJb	Alu	SINE	19	58585425	58585499	+	75	-3.68	0.00363018	0.25	3.51	upInhPGCLC
AluJb_dup118944	AluJb	Alu	SINE	20	21364527	21364820	+	294	-2.71	0.014809	0.47	3.66	upInhPGCLC
AluJb_dup118982	AluJb	Alu	SINE	20	540544	540647	-	104	-2.32	0.000469698	2.38	10.79	upInhPGCLC
AluJb_dup119013	AluJb	Alu	SINE	20	1149754	1150024	+	271	-3.57	0.000221518	0.25	3.07	upInhPGCLC
AluJb_dup119014	AluJb	Alu	SINE	20	1150028	1150195	+	168	-4.17	0.004384	0.15	3.82	upInhPGCLC
AluJb_dup119020	AluJb	Alu	SINE	20	1331495	1331783	-	289	-2.46	0.00010368	2.3	12.67	upInhPGCLC
AluJb_dup119021	AluJb	Alu	SINE	20	1332143	1332462	-	320	-2.67	3.95e-05	1.17	6.39	upInhPGCLC
AluJb_dup119024	AluJb	Alu	SINE	20	1356857	1357172	+	316	-2.76	0.00025546	1.4	8.64	upInhPGCLC
AluJb_dup119026	AluJb	Alu	SINE	20	1387564	1387854	+	291	-3.46	8.54e-09	0.82	8.5	upInhPGCLC
AluJb_dup119046	AluJb	Alu	SINE	20	2104872	2105172	+	301	-3.22	5.18e-20	3.99	36.73	upInhPGCLC
AluJb_dup119073	AluJb	Alu	SINE	20	2522667	2522890	+	224	-3.46	0.0361013	0.13	2.19	upInhPGCLC
AluJb_dup119107	AluJb	Alu	SINE	20	2793075	2793334	-	260	-4.42	6.95e-06	0.15	4.53	upInhPGCLC
AluJb_dup119111	AluJb	Alu	SINE	20	2850686	2850992	+	307	-4.7	5.83e-07	0.13	5.52	upInhPGCLC
AluJb_dup119131	AluJb	Alu	SINE	20	2985927	2986202	-	276	-2.01	0.0204892	0.83	2.7	upInhPGCLC
AluJb_dup119133	AluJb	Alu	SINE	20	3029127	3029439	-	313	-2.39	0.000101759	0.98	4.37	upInhPGCLC
AluJb_dup119148	AluJb	Alu	SINE	20	3151087	3151202	-	116	-2.21	0.00263562	1.86	9.56	upInhPGCLC
[truncated: 303,625+ more rows]
