# Supplementary material for: Human reproduction is regulated by retrotransposons derived from ancient Hominidae-specific viral infections
Source: Nat Commun. 2022 Jan 24;13:463. doi: 10.1038/s41467-022-28105-1 (PMC8786967; doi:10.1038/s41467-022-28105-1)
Supplement: Supplementary file 9 — Supplementary Data 6 [file 41467_2022_28105_MOESM9_ESM.xlsx]

## Sheet: TableS6
Table S6. List of hPGCLC-ORs and hESC-ORs. ATAC-seq peak specific open region (OR) coordinates for hPGCLC-ORs (n=31276) and hESC-ORs (n=90201).
Column Name	Description
Chr	Chromosome position of the feature.
Start	Start position of the feature in standard chromosomal coordinates.
End	End position of the feature in standard chromosomal coordinates.
type	The type of OR (hPGCLC-ORs or hESC-ORs).
Table S6. List of hPGCLC-ORs and hESC-ORs.
chr	start	end	type
1	37450	37636	hPGCLC-ORs
1	462295	462395	hPGCLC-ORs
1	1080919	1081043	hPGCLC-ORs
1	1258665	1258880	hPGCLC-ORs
1	1469666	1470063	hPGCLC-ORs
1	1594369	1594723	hPGCLC-ORs
1	2290087	2290376	hPGCLC-ORs
1	2654062	2654448	hPGCLC-ORs
1	2772986	2773091	hPGCLC-ORs
1	3640287	3640798	hPGCLC-ORs
1	4636961	4637274	hPGCLC-ORs
1	4659399	4659692	hPGCLC-ORs
1	4910608	4910719	hPGCLC-ORs
1	4933193	4933752	hPGCLC-ORs
1	4962162	4962380	hPGCLC-ORs
1	5064244	5064465	hPGCLC-ORs
1	5135229	5135778	hPGCLC-ORs
1	5145906	5146055	hPGCLC-ORs
1	5153264	5153492	hPGCLC-ORs
1	5525798	5526126	hPGCLC-ORs
1	5961752	5962025	hPGCLC-ORs
1	6276394	6277034	hPGCLC-ORs
1	6809493	6809823	hPGCLC-ORs
1	6818425	6818549	hPGCLC-ORs
1	6950080	6950316	hPGCLC-ORs
1	6989616	6990122	hPGCLC-ORs
1	7600560	7600762	hPGCLC-ORs
1	7761196	7761351	hPGCLC-ORs
1	8017723	8017834	hPGCLC-ORs
1	8145937	8146192	hPGCLC-ORs
1	8201425	8201656	hPGCLC-ORs
1	8378296	8378502	hPGCLC-ORs
1	8437271	8437623	hPGCLC-ORs
1	8463663	8463965	hPGCLC-ORs
1	8567107	8567331	hPGCLC-ORs
1	8636771	8636874	hPGCLC-ORs
1	8663728	8663930	hPGCLC-ORs
1	8723096	8723284	hPGCLC-ORs
1	8746047	8746354	hPGCLC-ORs
1	8880211	8880398	hPGCLC-ORs
1	8910447	8910654	hPGCLC-ORs
1	8912715	8912860	hPGCLC-ORs
1	8939536	8939954	hPGCLC-ORs
1	9078014	9078216	hPGCLC-ORs
1	9093920	9094255	hPGCLC-ORs
1	9241006	9241289	hPGCLC-ORs
1	9385531	9385665	hPGCLC-ORs
1	9679332	9679559	hPGCLC-ORs
1	9755534	9755721	hPGCLC-ORs
1	9774727	9775080	hPGCLC-ORs
1	9843326	9843837	hPGCLC-ORs
1	9859351	9859773	hPGCLC-ORs
1	9884213	9884429	hPGCLC-ORs
1	9890182	9890362	hPGCLC-ORs
1	10385194	10385510	hPGCLC-ORs
1	10415180	10415610	hPGCLC-ORs
1	10416615	10416984	hPGCLC-ORs
1	10427004	10427382	hPGCLC-ORs
1	10433291	10433537	hPGCLC-ORs
1	10490611	10490761	hPGCLC-ORs
1	10504409	10504584	hPGCLC-ORs
1	10602785	10603036	hPGCLC-ORs
1	10860048	10860251	hPGCLC-ORs
1	11052283	11052440	hPGCLC-ORs
1	11147508	11147684	hPGCLC-ORs
1	11305208	11305397	hPGCLC-ORs
1	11581570	11581841	hPGCLC-ORs
1	11595278	11595564	hPGCLC-ORs
1	11752810	11752955	hPGCLC-ORs
1	11768970	11769125	hPGCLC-ORs
1	11812485	11812660	hPGCLC-ORs
1	11931157	11931519	hPGCLC-ORs
1	11940718	11940897	hPGCLC-ORs
1	12007812	12008057	hPGCLC-ORs
1	12161789	12162113	hPGCLC-ORs
1	12193551	12193982	hPGCLC-ORs
1	12454008	12454286	hPGCLC-ORs
1	12480877	12481226	hPGCLC-ORs
1	12619943	12620098	hPGCLC-ORs
1	12693257	12693736	hPGCLC-ORs
1	12712204	12712385	hPGCLC-ORs
1	13329689	13329954	hPGCLC-ORs
1	13505193	13505586	hPGCLC-ORs
1	13523917	13524027	hPGCLC-ORs
1	13536849	13537075	hPGCLC-ORs
1	13556337	13556714	hPGCLC-ORs
1	14759809	14760256	hPGCLC-ORs
1	14764039	14764228	hPGCLC-ORs
1	14876353	14876529	hPGCLC-ORs
1	14906775	14907088	hPGCLC-ORs
1	14907384	14907562	hPGCLC-ORs
1	14925410	14925606	hPGCLC-ORs
1	14968555	14968695	hPGCLC-ORs
1	15345891	15346130	hPGCLC-ORs
1	15350248	15350404	hPGCLC-ORs
1	15379225	15379471	hPGCLC-ORs
1	15433374	15433604	hPGCLC-ORs
1	15504953	15505306	hPGCLC-ORs
1	15924520	15924701	hPGCLC-ORs
1	16561049	16561341	hPGCLC-ORs
1	16732540	16732789	hPGCLC-ORs
1	17023627	17024102	hPGCLC-ORs
1	17097747	17097994	hPGCLC-ORs
1	17109895	17110341	hPGCLC-ORs
1	17130310	17130588	hPGCLC-ORs
1	17160512	17160868	hPGCLC-ORs
1	17167155	17167579	hPGCLC-ORs
1	17186738	17187065	hPGCLC-ORs
1	17281727	17281873	hPGCLC-ORs
1	17531703	17531893	hPGCLC-ORs
1	17671675	17672066	hPGCLC-ORs
1	17725448	17725668	hPGCLC-ORs
1	18056618	18056877	hPGCLC-ORs
1	18204719	18204848	hPGCLC-ORs
1	18348483	18348695	hPGCLC-ORs
1	18354547	18354985	hPGCLC-ORs
1	18488987	18489179	hPGCLC-ORs
1	18496899	18497134	hPGCLC-ORs
1	18547551	18547775	hPGCLC-ORs
1	18751545	18751898	hPGCLC-ORs
1	19113763	19113938	hPGCLC-ORs
1	19395794	19396074	hPGCLC-ORs
1	19461038	19461279	hPGCLC-ORs
1	19723740	19724171	hPGCLC-ORs
1	19850392	19850520	hPGCLC-ORs
1	20031395	20031539	hPGCLC-ORs
1	20199194	20199349	hPGCLC-ORs
1	20391069	20391219	hPGCLC-ORs
1	20603575	20603787	hPGCLC-ORs
1	20612259	20612864	hPGCLC-ORs
1	20816842	20817100	hPGCLC-ORs
1	20851214	20851343	hPGCLC-ORs
1	20853565	20853988	hPGCLC-ORs
1	21058181	21058318	hPGCLC-ORs
1	21064158	21064335	hPGCLC-ORs
1	21184326	21184591	hPGCLC-ORs
1	21262168	21262509	hPGCLC-ORs
1	21389555	21389700	hPGCLC-ORs
1	21405202	21405656	hPGCLC-ORs
1	21491946	21492206	hPGCLC-ORs
1	21502058	21502428	hPGCLC-ORs
1	21543483	21543933	hPGCLC-ORs
1	21764743	21764959	hPGCLC-ORs
1	22342058	22342185	hPGCLC-ORs
1	22626276	22626583	hPGCLC-ORs
1	22629190	22629406	hPGCLC-ORs
1	22971450	22972097	hPGCLC-ORs
1	23106782	23107099	hPGCLC-ORs
1	23167289	23167503	hPGCLC-ORs
1	23224732	23224937	hPGCLC-ORs
1	23407428	23407569	hPGCLC-ORs
1	23489856	23490215	hPGCLC-ORs
1	23504607	23505027	hPGCLC-ORs
1	23597214	23597459	hPGCLC-ORs
1	23612947	23613314	hPGCLC-ORs
1	23629116	23629442	hPGCLC-ORs
1	23699897	23700101	hPGCLC-ORs
1	23853727	23853863	hPGCLC-ORs
1	23936157	23936408	hPGCLC-ORs
1	23986604	23986984	hPGCLC-ORs
1	24021387	24022021	hPGCLC-ORs
1	24046566	24046726	hPGCLC-ORs
1	24140512	24140784	hPGCLC-ORs
1	24197722	24197859	hPGCLC-ORs
1	24335059	24335272	hPGCLC-ORs
1	24495432	24495563	hPGCLC-ORs
1	24525352	24525551	hPGCLC-ORs
1	24800767	24800966	hPGCLC-ORs
1	24832352	24832772	hPGCLC-ORs
1	24876438	24876559	hPGCLC-ORs
1	24929503	24930033	hPGCLC-ORs
1	25008061	25008308	hPGCLC-ORs
1	25246180	25246310	hPGCLC-ORs
1	25278823	25278969	hPGCLC-ORs
1	25414090	25414397	hPGCLC-ORs
1	25579873	25580057	hPGCLC-ORs
1	25604618	25604820	hPGCLC-ORs
1	25727147	25727272	hPGCLC-ORs
1	25773482	25773901	hPGCLC-ORs
1	25789467	25789584	hPGCLC-ORs
1	25832802	25832908	hPGCLC-ORs
1	25918693	25918935	hPGCLC-ORs
1	26050981	26051185	hPGCLC-ORs
1	26060001	26060187	hPGCLC-ORs
1	26078617	26078807	hPGCLC-ORs
1	26275932	26276085	hPGCLC-ORs
1	26316224	26316568	hPGCLC-ORs
1	26636531	26637032	hPGCLC-ORs
1	26747179	26747411	hPGCLC-ORs
1	26786910	26787130	hPGCLC-ORs
1	26907477	26907835	hPGCLC-ORs
1	27040101	27040474	hPGCLC-ORs
1	27046008	27046151	hPGCLC-ORs
1	27057440	27057704	hPGCLC-ORs
1	27083235	27083550	hPGCLC-ORs
1	27142520	27142746	hPGCLC-ORs
1	27148066	27148356	hPGCLC-ORs
1	27220999	27221114	hPGCLC-ORs
1	27287901	27288155	hPGCLC-ORs
1	27288373	27288618	hPGCLC-ORs
1	27557930	27558247	hPGCLC-ORs
1	27829456	27829589	hPGCLC-ORs
1	28157965	28158234	hPGCLC-ORs
1	28163449	28164120	hPGCLC-ORs
1	28675766	28676069	hPGCLC-ORs
1	28781916	28782284	hPGCLC-ORs
1	28887793	28888525	hPGCLC-ORs
1	29156588	29156785	hPGCLC-ORs
1	29156910	29157161	hPGCLC-ORs
1	29257558	29257823	hPGCLC-ORs
1	29369637	29369877	hPGCLC-ORs
1	29436493	29436797	hPGCLC-ORs
1	30124021	30124142	hPGCLC-ORs
1	30136150	30136757	hPGCLC-ORs
1	30191214	30191650	hPGCLC-ORs
1	30208777	30208974	hPGCLC-ORs
1	30615155	30615443	hPGCLC-ORs
1	30652340	30652535	hPGCLC-ORs
1	30738062	30738228	hPGCLC-ORs
1	30818629	30818877	hPGCLC-ORs
1	31145700	31145898	hPGCLC-ORs
1	31166593	31166767	hPGCLC-ORs
1	31216034	31216609	hPGCLC-ORs
1	31223974	31224081	hPGCLC-ORs
1	31492557	31492814	hPGCLC-ORs
1	31511319	31511498	hPGCLC-ORs
1	31648600	31648847	hPGCLC-ORs
1	31748397	31748538	hPGCLC-ORs
1	31939942	31940122	hPGCLC-ORs
1	32433868	32434241	hPGCLC-ORs
1	32446492	32446748	hPGCLC-ORs
1	32803914	32804059	hPGCLC-ORs
1	32861794	32862094	hPGCLC-ORs
1	32973465	32973815	hPGCLC-ORs
1	33060885	33061035	hPGCLC-ORs
1	33075703	33075986	hPGCLC-ORs
1	33244211	33244438	hPGCLC-ORs
1	33338595	33338846	hPGCLC-ORs
1	33599036	33599272	hPGCLC-ORs
1	34050800	34051049	hPGCLC-ORs
1	34064048	34064380	hPGCLC-ORs
1	34070233	34070698	hPGCLC-ORs
1	34082816	34082942	hPGCLC-ORs
1	34087998	34088249	hPGCLC-ORs
1	34368733	34368952	hPGCLC-ORs
1	34422366	34422700	hPGCLC-ORs
1	34739362	34739699	hPGCLC-ORs
1	35264982	35265156	hPGCLC-ORs
1	35298007	35298127	hPGCLC-ORs
1	35593403	35593640	hPGCLC-ORs
1	35599048	35599199	hPGCLC-ORs
1	35702319	35702899	hPGCLC-ORs
1	36243224	36243394	hPGCLC-ORs
1	36440171	36440318	hPGCLC-ORs
1	36523842	36524216	hPGCLC-ORs
1	36770168	36770364	hPGCLC-ORs
1	36770547	36770766	hPGCLC-ORs
1	36781591	36781790	hPGCLC-ORs
1	37081905	37082018	hPGCLC-ORs
1	37242800	37243032	hPGCLC-ORs
1	37257907	37258537	hPGCLC-ORs
1	37477207	37477746	hPGCLC-ORs
1	37767361	37767720	hPGCLC-ORs
1	38088554	38088797	hPGCLC-ORs
1	38218818	38219023	hPGCLC-ORs
1	38243192	38243366	hPGCLC-ORs
1	38361671	38361911	hPGCLC-ORs
1	38486134	38486303	hPGCLC-ORs
1	38648031	38648232	hPGCLC-ORs
1	38789818	38790032	hPGCLC-ORs
1	39047404	39047651	hPGCLC-ORs
1	39082281	39082470	hPGCLC-ORs
1	39173544	39173710	hPGCLC-ORs
1	39196940	39197099	hPGCLC-ORs
1	39500916	39501194	hPGCLC-ORs
1	39870265	39870379	hPGCLC-ORs
1	39924873	39925014	hPGCLC-ORs
1	39956193	39956622	hPGCLC-ORs
1	39980471	39980991	hPGCLC-ORs
1	40000438	40000613	hPGCLC-ORs
1	40572161	40572813	hPGCLC-ORs
1	40847321	40847738	hPGCLC-ORs
1	40880163	40880352	hPGCLC-ORs
1	40926180	40926646	hPGCLC-ORs
1	40960610	40960775	hPGCLC-ORs
1	40985936	40986133	hPGCLC-ORs
1	41014855	41015044	hPGCLC-ORs
1	41046638	41046812	hPGCLC-ORs
1	41110016	41110156	hPGCLC-ORs
1	41840721	41841192	hPGCLC-ORs
1	41844114	41844319	hPGCLC-ORs
1	41901796	41901941	hPGCLC-ORs
1	42197093	42197284	hPGCLC-ORs
1	42209799	42210042	hPGCLC-ORs
1	42432832	42433052	hPGCLC-ORs
1	42613595	42613871	hPGCLC-ORs
1	42633272	42633605	hPGCLC-ORs
1	42941091	42941293	hPGCLC-ORs
1	42952571	42952773	hPGCLC-ORs
1	43005818	43006163	hPGCLC-ORs
1	43294535	43294674	hPGCLC-ORs
1	43419162	43419376	hPGCLC-ORs
1	43471957	43472069	hPGCLC-ORs
1	43536285	43536725	hPGCLC-ORs
1	43578003	43578440	hPGCLC-ORs
1	43603039	43603438	hPGCLC-ORs
1	43913958	43914311	hPGCLC-ORs
1	44248624	44248863	hPGCLC-ORs
1	44608218	44608339	hPGCLC-ORs
1	44839587	44840073	hPGCLC-ORs
1	44876900	44877438	hPGCLC-ORs
1	44932268	44932634	hPGCLC-ORs
1	45012655	45013016	hPGCLC-ORs
1	45315952	45316312	hPGCLC-ORs
1	45329455	45329810	hPGCLC-ORs
1	45498116	45498569	hPGCLC-ORs
1	45528447	45528920	hPGCLC-ORs
1	45608799	45609038	hPGCLC-ORs
1	45643949	45644252	hPGCLC-ORs
1	45755430	45756104	hPGCLC-ORs
1	45848564	45849216	hPGCLC-ORs
1	45896503	45896685	hPGCLC-ORs
1	45913189	45913585	hPGCLC-ORs
1	46057892	46058119	hPGCLC-ORs
1	46074520	46074684	hPGCLC-ORs
1	46149080	46149205	hPGCLC-ORs
1	46188789	46189028	hPGCLC-ORs
1	46205567	46206123	hPGCLC-ORs
1	46263190	46263515	hPGCLC-ORs
1	46391313	46391713	hPGCLC-ORs
1	46434906	46435048	hPGCLC-ORs
1	46947503	46947748	hPGCLC-ORs
1	46953695	46953955	hPGCLC-ORs
1	47067252	47067529	hPGCLC-ORs
1	47211972	47212151	hPGCLC-ORs
1	47419040	47419176	hPGCLC-ORs
1	47444760	47445007	hPGCLC-ORs
1	47542442	47542553	hPGCLC-ORs
1	47642970	47643322	hPGCLC-ORs
1	47667757	47668017	hPGCLC-ORs
1	47831240	47831465	hPGCLC-ORs
1	48216014	48216166	hPGCLC-ORs
1	48216500	48216694	hPGCLC-ORs
1	48284754	48285306	hPGCLC-ORs
1	48291268	48291503	hPGCLC-ORs
1	48409651	48410056	hPGCLC-ORs
1	48451949	48452198	hPGCLC-ORs
1	48479922	48480190	hPGCLC-ORs
1	48526800	48527014	hPGCLC-ORs
1	48583937	48584085	hPGCLC-ORs
1	48650056	48650252	hPGCLC-ORs
1	48668291	48668500	hPGCLC-ORs
1	48684053	48684250	hPGCLC-ORs
1	48695331	48695604	hPGCLC-ORs
1	48806520	48806679	hPGCLC-ORs
1	50382113	50382550	hPGCLC-ORs
1	50953079	50953307	hPGCLC-ORs
1	51227106	51227732	hPGCLC-ORs
1	51308962	51309321	hPGCLC-ORs
1	51309400	51309701	hPGCLC-ORs
1	51568290	51568516	hPGCLC-ORs
1	51627803	51627905	hPGCLC-ORs
1	51638412	51638624	hPGCLC-ORs
1	51642677	51642884	hPGCLC-ORs
1	51643349	51643612	hPGCLC-ORs
1	51671993	51672332	hPGCLC-ORs
1	51735188	51735328	hPGCLC-ORs
1	51856634	51857007	hPGCLC-ORs
1	51963828	51963948	hPGCLC-ORs
1	51986683	51986975	hPGCLC-ORs
1	52007305	52007813	hPGCLC-ORs
1	52043040	52043247	hPGCLC-ORs
1	52103238	52103613	hPGCLC-ORs
1	52127579	52127681	hPGCLC-ORs
1	52147936	52148302	hPGCLC-ORs
1	52153219	52153380	hPGCLC-ORs
1	52386523	52386754	hPGCLC-ORs
1	52425926	52426175	hPGCLC-ORs
1	52834250	52834399	hPGCLC-ORs
1	52905834	52906137	hPGCLC-ORs
1	52907480	52907786	hPGCLC-ORs
1	53077633	53077777	hPGCLC-ORs
1	53257178	53257329	hPGCLC-ORs
1	53349834	53350236	hPGCLC-ORs
1	53434634	53435074	hPGCLC-ORs
1	53508283	53508758	hPGCLC-ORs
1	53543333	53543843	hPGCLC-ORs
1	53550265	53550463	hPGCLC-ORs
1	53974405	53974542	hPGCLC-ORs
1	54163148	54163364	hPGCLC-ORs
1	54442254	54442473	hPGCLC-ORs
1	54464622	54464952	hPGCLC-ORs
1	54468360	54468579	hPGCLC-ORs
1	54589683	54589927	hPGCLC-ORs
1	54730843	54731185	hPGCLC-ORs
1	54743710	54743860	hPGCLC-ORs
1	54858413	54858552	hPGCLC-ORs
1	54865961	54866114	hPGCLC-ORs
1	54917430	54917664	hPGCLC-ORs
1	54918162	54918334	hPGCLC-ORs
1	54924295	54924409	hPGCLC-ORs
1	54927950	54928142	hPGCLC-ORs
1	54998004	54998199	hPGCLC-ORs
1	55153069	55153194	hPGCLC-ORs
1	55413066	55413627	hPGCLC-ORs
1	55620191	55620491	hPGCLC-ORs
1	56035655	56035843	hPGCLC-ORs
1	56495368	56495590	hPGCLC-ORs
1	56516264	56516702	hPGCLC-ORs
1	56842551	56842707	hPGCLC-ORs
1	56982010	56982268	hPGCLC-ORs
1	57027101	57027444	hPGCLC-ORs
1	57179258	57179369	hPGCLC-ORs
1	57319103	57319260	hPGCLC-ORs
1	57398123	57398421	hPGCLC-ORs
1	57469183	57469426	hPGCLC-ORs
1	57547092	57547223	hPGCLC-ORs
1	57591999	57592221	hPGCLC-ORs
1	57599744	57599878	hPGCLC-ORs
1	58315977	58316156	hPGCLC-ORs
1	58318620	58318840	hPGCLC-ORs
1	58328366	58328589	hPGCLC-ORs
1	58335185	58335831	hPGCLC-ORs
1	58406178	58406717	hPGCLC-ORs
1	58474566	58474838	hPGCLC-ORs
1	58566354	58566810	hPGCLC-ORs
1	58717921	58718263	hPGCLC-ORs
1	59005628	59005805	hPGCLC-ORs
1	59017532	59017801	hPGCLC-ORs
1	59177900	59178107	hPGCLC-ORs
1	59186796	59186953	hPGCLC-ORs
1	59193090	59193215	hPGCLC-ORs
1	59318793	59318913	hPGCLC-ORs
1	59359393	59359696	hPGCLC-ORs
1	59391266	59391427	hPGCLC-ORs
1	59436784	59437053	hPGCLC-ORs
1	59507740	59508155	hPGCLC-ORs
1	59595890	59596094	hPGCLC-ORs
1	59601112	59601255	hPGCLC-ORs
1	59712668	59712913	hPGCLC-ORs
1	59893644	59893854	hPGCLC-ORs
1	60281040	60281152	hPGCLC-ORs
1	60388128	60388586	hPGCLC-ORs
1	60413756	60413971	hPGCLC-ORs
1	60698264	60698784	hPGCLC-ORs
1	61140142	61140360	hPGCLC-ORs
1	61150806	61150981	hPGCLC-ORs
1	61189185	61189518	hPGCLC-ORs
1	61337487	61337715	hPGCLC-ORs
1	61419680	61419979	hPGCLC-ORs
1	61487131	61487362	hPGCLC-ORs
1	61512486	61512659	hPGCLC-ORs
1	61607387	61607522	hPGCLC-ORs
1	61642572	61642924	hPGCLC-ORs
1	61854255	61854405	hPGCLC-ORs
1	61895248	61895409	hPGCLC-ORs
1	61979911	61980165	hPGCLC-ORs
1	62041132	62041289	hPGCLC-ORs
1	62057127	62057467	hPGCLC-ORs
1	62089227	62089441	hPGCLC-ORs
1	62307940	62308611	hPGCLC-ORs
1	62322358	62322598	hPGCLC-ORs
1	62325223	62325515	hPGCLC-ORs
1	62341716	62341901	hPGCLC-ORs
1	62347882	62348077	hPGCLC-ORs
1	62355608	62355771	hPGCLC-ORs
1	62426364	62426550	hPGCLC-ORs
1	62669071	62669291	hPGCLC-ORs
1	62721040	62721303	hPGCLC-ORs
1	62726032	62726273	hPGCLC-ORs
1	62759925	62760391	hPGCLC-ORs
1	62905698	62906181	hPGCLC-ORs
1	62926875	62927182	hPGCLC-ORs
1	62953112	62953350	hPGCLC-ORs
1	63112235	63112557	hPGCLC-ORs
1	63155505	63155698	hPGCLC-ORs
1	63173315	63173460	hPGCLC-ORs
1	63327604	63327895	hPGCLC-ORs
1	63379366	63379656	hPGCLC-ORs
1	63474626	63474732	hPGCLC-ORs
1	63611313	63611621	hPGCLC-ORs
1	63651151	63651317	hPGCLC-ORs
1	63662218	63662402	hPGCLC-ORs
1	63665824	63666161	hPGCLC-ORs
1	63868676	63868785	hPGCLC-ORs
1	63924721	63924862	hPGCLC-ORs
1	64020861	64021168	hPGCLC-ORs
1	64077393	64077612	hPGCLC-ORs
1	64097932	64098365	hPGCLC-ORs
1	64195146	64195339	hPGCLC-ORs
1	64201913	64202155	hPGCLC-ORs
1	64371591	64371809	hPGCLC-ORs
1	64416173	64416338	hPGCLC-ORs
1	64532342	64532560	hPGCLC-ORs
1	64675860	64675974	hPGCLC-ORs
1	64754240	64754479	hPGCLC-ORs
1	64836805	64836919	hPGCLC-ORs
1	64877423	64877601	hPGCLC-ORs
1	64900978	64901182	hPGCLC-ORs
1	65011787	65012087	hPGCLC-ORs
1	65090250	65090408	hPGCLC-ORs
1	65090479	65090817	hPGCLC-ORs
1	65174561	65174768	hPGCLC-ORs
1	65244881	65245256	hPGCLC-ORs
1	65277797	65277954	hPGCLC-ORs
1	65389423	65389655	hPGCLC-ORs
1	65952135	65952477	hPGCLC-ORs
1	65955147	65955371	hPGCLC-ORs
1	66028309	66028495	hPGCLC-ORs
1	66153353	66153737	hPGCLC-ORs
1	66272001	66272191	hPGCLC-ORs
1	66310310	66310457	hPGCLC-ORs
1	66355800	66356028	hPGCLC-ORs
1	66362604	66362802	hPGCLC-ORs
1	66375263	66375439	hPGCLC-ORs
1	66423795	66424144	hPGCLC-ORs
1	66477560	66477842	hPGCLC-ORs
1	66543485	66543768	hPGCLC-ORs
1	66886769	66887150	hPGCLC-ORs
1	66911292	66911637	hPGCLC-ORs
1	67087164	67087285	hPGCLC-ORs
1	67170737	67170960	hPGCLC-ORs
1	67254695	67254973	hPGCLC-ORs
1	67400686	67400976	hPGCLC-ORs
1	67479392	67479518	hPGCLC-ORs
1	67616696	67616877	hPGCLC-ORs
1	67647418	67647654	hPGCLC-ORs
1	67713493	67713662	hPGCLC-ORs
1	67732874	67733076	hPGCLC-ORs
1	67774434	67774737	hPGCLC-ORs
1	67788388	67788604	hPGCLC-ORs
1	67794251	67794411	hPGCLC-ORs
1	67815692	67815972	hPGCLC-ORs
1	67919361	67919578	hPGCLC-ORs
1	67987226	67987436	hPGCLC-ORs
1	68053815	68054088	hPGCLC-ORs
1	68161800	68161967	hPGCLC-ORs
1	68175579	68175946	hPGCLC-ORs
1	68224822	68224939	hPGCLC-ORs
1	68528349	68528543	hPGCLC-ORs
1	68545177	68545322	hPGCLC-ORs
1	68862847	68863316	hPGCLC-ORs
1	69131582	69131724	hPGCLC-ORs
1	69270029	69270491	hPGCLC-ORs
1	69315609	69316166	hPGCLC-ORs
1	69593825	69593965	hPGCLC-ORs
1	69614551	69614700	hPGCLC-ORs
1	69671146	69671270	hPGCLC-ORs
1	69963278	69963607	hPGCLC-ORs
1	69992701	69992930	hPGCLC-ORs
1	70149180	70149596	hPGCLC-ORs
1	70264853	70265258	hPGCLC-ORs
1	70366982	70367277	hPGCLC-ORs
1	70367583	70368108	hPGCLC-ORs
1	70440681	70441474	hPGCLC-ORs
1	70462707	70462914	hPGCLC-ORs
1	70557815	70557945	hPGCLC-ORs
1	70838268	70838464	hPGCLC-ORs
1	70844777	70845028	hPGCLC-ORs
1	71026102	71026224	hPGCLC-ORs
1	71089922	71090198	hPGCLC-ORs
1	71204966	71205256	hPGCLC-ORs
1	71290322	71291147	hPGCLC-ORs
1	71303894	71304135	hPGCLC-ORs
1	71304759	71304920	hPGCLC-ORs
1	71378973	71379170	hPGCLC-ORs
1	71707049	71707885	hPGCLC-ORs
1	71734853	71734977	hPGCLC-ORs
1	71831198	71831393	hPGCLC-ORs
1	71857886	71858028	hPGCLC-ORs
1	72480240	72480392	hPGCLC-ORs
1	72572773	72572922	hPGCLC-ORs
1	72679883	72680025	hPGCLC-ORs
1	72808533	72808842	hPGCLC-ORs
1	72938273	72938500	hPGCLC-ORs
1	72959152	72959454	hPGCLC-ORs
1	73043960	73044439	hPGCLC-ORs
1	73152881	73153070	hPGCLC-ORs
1	73206923	73207305	hPGCLC-ORs
1	73393059	73393583	hPGCLC-ORs
1	73394962	73395154	hPGCLC-ORs
1	73500138	73500785	hPGCLC-ORs
1	73521285	73521967	hPGCLC-ORs
1	73585389	73585609	hPGCLC-ORs
1	73590116	73590395	hPGCLC-ORs
1	73668055	73668241	hPGCLC-ORs
1	73674112	73674258	hPGCLC-ORs
1	73784930	73785165	hPGCLC-ORs
1	73932683	73932845	hPGCLC-ORs
1	74004606	74004863	hPGCLC-ORs
1	74037972	74038333	hPGCLC-ORs
1	74400216	74400801	hPGCLC-ORs
1	74429599	74429924	hPGCLC-ORs
1	74430497	74430830	hPGCLC-ORs
1	74537658	74537825	hPGCLC-ORs
1	74550773	74551076	hPGCLC-ORs
1	74643672	74643845	hPGCLC-ORs
1	74713955	74714169	hPGCLC-ORs
1	74726464	74726638	hPGCLC-ORs
1	74756734	74756870	hPGCLC-ORs
1	74869782	74870008	hPGCLC-ORs
1	74884954	74885080	hPGCLC-ORs
1	74943409	74944140	hPGCLC-ORs
1	74950067	74950318	hPGCLC-ORs
1	75033816	75033947	hPGCLC-ORs
1	75245369	75245640	hPGCLC-ORs
1	75338139	75338319	hPGCLC-ORs
1	75491970	75492154	hPGCLC-ORs
1	75643569	75643733	hPGCLC-ORs
1	75841484	75841793	hPGCLC-ORs
1	75846009	75846159	hPGCLC-ORs
1	75957189	75957521	hPGCLC-ORs
1	76018353	76018907	hPGCLC-ORs
1	76082016	76082309	hPGCLC-ORs
1	76091294	76091537	hPGCLC-ORs
1	76094250	76094401	hPGCLC-ORs
1	76109198	76109563	hPGCLC-ORs
1	76128060	76128233	hPGCLC-ORs
1	76362553	76362976	hPGCLC-ORs
1	76447415	76447810	hPGCLC-ORs
1	76660244	76660599	hPGCLC-ORs
1	76806886	76807729	hPGCLC-ORs
1	77092930	77093196	hPGCLC-ORs
1	77146398	77146535	hPGCLC-ORs
1	77158923	77159302	hPGCLC-ORs
1	77227527	77227841	hPGCLC-ORs
1	77270175	77270282	hPGCLC-ORs
1	77605232	77605553	hPGCLC-ORs
1	77606239	77606551	hPGCLC-ORs
1	77666779	77666943	hPGCLC-ORs
1	77708261	77708577	hPGCLC-ORs
1	77827976	77828283	hPGCLC-ORs
1	77982923	77983734	hPGCLC-ORs
1	78043488	78043672	hPGCLC-ORs
1	78218598	78218802	hPGCLC-ORs
1	78388380	78388729	hPGCLC-ORs
1	78499202	78499642	hPGCLC-ORs
1	78501429	78501578	hPGCLC-ORs
1	78832530	78832805	hPGCLC-ORs
1	78998019	78998224	hPGCLC-ORs
1	79034212	79034331	hPGCLC-ORs
1	79271229	79271440	hPGCLC-ORs
1	79342257	79342490	hPGCLC-ORs
1	79442740	79443003	hPGCLC-ORs
1	79570312	79570477	hPGCLC-ORs
1	79679721	79680176	hPGCLC-ORs
1	79719397	79719616	hPGCLC-ORs
1	79897796	79897960	hPGCLC-ORs
1	79905907	79906098	hPGCLC-ORs
1	80119026	80119301	hPGCLC-ORs
1	80120148	80120608	hPGCLC-ORs
1	80375843	80376274	hPGCLC-ORs
1	80575084	80575479	hPGCLC-ORs
1	80606604	80607285	hPGCLC-ORs
1	80686525	80686689	hPGCLC-ORs
1	80890713	80890864	hPGCLC-ORs
1	80956915	80957061	hPGCLC-ORs
1	80973044	80973617	hPGCLC-ORs
1	81115561	81115877	hPGCLC-ORs
1	81231758	81231870	hPGCLC-ORs
1	81241403	81241707	hPGCLC-ORs
1	81347779	81348210	hPGCLC-ORs
1	81401197	81401484	hPGCLC-ORs
1	81406449	81406620	hPGCLC-ORs
1	81617883	81618098	hPGCLC-ORs
1	81649175	81649872	hPGCLC-ORs
1	81655896	81655998	hPGCLC-ORs
1	81687489	81687768	hPGCLC-ORs
1	81984887	81985098	hPGCLC-ORs
1	82094806	82094986	hPGCLC-ORs
1	82125817	82126045	hPGCLC-ORs
1	82221759	82222026	hPGCLC-ORs
1	82386190	82386331	hPGCLC-ORs
1	82503933	82504092	hPGCLC-ORs
1	82553633	82553835	hPGCLC-ORs
1	82755302	82755452	hPGCLC-ORs
1	82792487	82792697	hPGCLC-ORs
1	82792825	82792939	hPGCLC-ORs
1	82890024	82890264	hPGCLC-ORs
1	82914625	82914829	hPGCLC-ORs
1	83200851	83200973	hPGCLC-ORs
1	83251773	83251904	hPGCLC-ORs
1	83461822	83462083	hPGCLC-ORs
1	83505171	83505372	hPGCLC-ORs
1	83508777	83509044	hPGCLC-ORs
1	83515942	83516250	hPGCLC-ORs
1	83626247	83626486	hPGCLC-ORs
1	83660227	83660697	hPGCLC-ORs
1	83743542	83743691	hPGCLC-ORs
1	84031745	84032161	hPGCLC-ORs
1	84086294	84086568	hPGCLC-ORs
1	84385906	84386202	hPGCLC-ORs
1	84398725	84398881	hPGCLC-ORs
1	84619419	84619614	hPGCLC-ORs
1	84698596	84698776	hPGCLC-ORs
1	84739980	84740101	hPGCLC-ORs
1	84878842	84879203	hPGCLC-ORs
1	84950988	84951528	hPGCLC-ORs
1	85008158	85008390	hPGCLC-ORs
1	85092053	85092260	hPGCLC-ORs
1	85121470	85122021	hPGCLC-ORs
1	85243445	85243656	hPGCLC-ORs
1	85320026	85320201	hPGCLC-ORs
1	85398867	85398973	hPGCLC-ORs
1	85420169	85420282	hPGCLC-ORs
1	85846837	85846937	hPGCLC-ORs
1	86542959	86543747	hPGCLC-ORs
1	86578912	86579072	hPGCLC-ORs
1	86595156	86595283	hPGCLC-ORs
1	86755614	86756226	hPGCLC-ORs
1	86770450	86770874	hPGCLC-ORs
1	86950876	86950984	hPGCLC-ORs
1	86996986	86997349	hPGCLC-ORs
1	87155286	87155956	hPGCLC-ORs
1	87171412	87171662	hPGCLC-ORs
1	87219222	87219557	hPGCLC-ORs
1	87226010	87226217	hPGCLC-ORs
1	87287988	87288867	hPGCLC-ORs
1	87392370	87393001	hPGCLC-ORs
1	87403538	87403734	hPGCLC-ORs
1	87434307	87434530	hPGCLC-ORs
1	87452529	87452909	hPGCLC-ORs
1	87474216	87474357	hPGCLC-ORs
1	87528050	87528323	hPGCLC-ORs
1	87538971	87539156	hPGCLC-ORs
1	87539335	87539469	hPGCLC-ORs
1	87826732	87826861	hPGCLC-ORs
1	87834198	87834460	hPGCLC-ORs
1	87835014	87835315	hPGCLC-ORs
1	87902951	87903368	hPGCLC-ORs
1	87977245	87977500	hPGCLC-ORs
1	87978313	87978500	hPGCLC-ORs
1	88054171	88054890	hPGCLC-ORs
1	88060137	88060757	hPGCLC-ORs
1	88075069	88075275	hPGCLC-ORs
1	88095491	88095742	hPGCLC-ORs
1	88118259	88119061	hPGCLC-ORs
1	88187025	88187443	hPGCLC-ORs
1	88199889	88200136	hPGCLC-ORs
1	88274778	88274964	hPGCLC-ORs
1	88521173	88521521	hPGCLC-ORs
1	88529221	88529866	hPGCLC-ORs
1	88767494	88767691	hPGCLC-ORs
1	88768308	88768504	hPGCLC-ORs
1	88925821	88926405	hPGCLC-ORs
1	89003165	89003414	hPGCLC-ORs
1	89050307	89050703	hPGCLC-ORs
1	89369485	89369610	hPGCLC-ORs
1	89481085	89481309	hPGCLC-ORs
1	89548621	89548929	hPGCLC-ORs
1	89890072	89890559	hPGCLC-ORs
1	89904036	89904182	hPGCLC-ORs
1	89950137	89950325	hPGCLC-ORs
1	89954556	89954732	hPGCLC-ORs
1	89974279	89974587	hPGCLC-ORs
1	90046364	90046652	hPGCLC-ORs
1	90275914	90276195	hPGCLC-ORs
1	90285308	90285461	hPGCLC-ORs
1	90459518	90460056	hPGCLC-ORs
1	90492789	90493065	hPGCLC-ORs
1	90509279	90509443	hPGCLC-ORs
1	90543804	90544116	hPGCLC-ORs
1	90721538	90721710	hPGCLC-ORs
1	90763644	90763808	hPGCLC-ORs
1	90778457	90778810	hPGCLC-ORs
1	90883675	90883951	hPGCLC-ORs
1	91075432	91075812	hPGCLC-ORs
1	91121036	91121302	hPGCLC-ORs
1	91141387	91141594	hPGCLC-ORs
1	91194139	91194443	hPGCLC-ORs
1	91252159	91252398	hPGCLC-ORs
1	91374191	91374376	hPGCLC-ORs
1	91398352	91398600	hPGCLC-ORs
1	91506114	91506422	hPGCLC-ORs
1	91622985	91623307	hPGCLC-ORs
1	91706453	91706644	hPGCLC-ORs
1	91741527	91741712	hPGCLC-ORs
1	91792874	91793044	hPGCLC-ORs
1	91830313	91830499	hPGCLC-ORs
1	91846066	91846213	hPGCLC-ORs
1	91849176	91849517	hPGCLC-ORs
1	91894105	91894316	hPGCLC-ORs
1	92030944	92031127	hPGCLC-ORs
1	92329095	92329634	hPGCLC-ORs
1	92408875	92409006	hPGCLC-ORs
1	92447441	92447605	hPGCLC-ORs
1	92921781	92921893	hPGCLC-ORs
1	92962298	92962695	hPGCLC-ORs
1	92971443	92971565	hPGCLC-ORs
1	93013274	93013465	hPGCLC-ORs
1	93145904	93146061	hPGCLC-ORs
1	93252736	93253046	hPGCLC-ORs
1	93253273	93253538	hPGCLC-ORs
1	93306656	93306827	hPGCLC-ORs
1	93399976	93400205	hPGCLC-ORs
1	93473705	93473986	hPGCLC-ORs
1	93533409	93533575	hPGCLC-ORs
1	93575398	93576167	hPGCLC-ORs
1	93593838	93594391	hPGCLC-ORs
1	93599524	93599769	hPGCLC-ORs
1	93603715	93603854	hPGCLC-ORs
1	93631704	93631923	hPGCLC-ORs
1	93680390	93680688	hPGCLC-ORs
1	93689551	93689818	hPGCLC-ORs
1	93709096	93709256	hPGCLC-ORs
1	93732636	93732829	hPGCLC-ORs
1	93744427	93744804	hPGCLC-ORs
1	93768691	93768905	hPGCLC-ORs
1	93811175	93811627	hPGCLC-ORs
1	93836685	93837032	hPGCLC-ORs
1	93943175	93943303	hPGCLC-ORs
1	93976772	93977055	hPGCLC-ORs
1	93995914	93996175	hPGCLC-ORs
1	94011654	94012158	hPGCLC-ORs
1	94055853	94056050	hPGCLC-ORs
1	94101716	94102039	hPGCLC-ORs
1	94111986	94112226	hPGCLC-ORs
1	94116645	94116817	hPGCLC-ORs
1	94199432	94199813	hPGCLC-ORs
1	94246669	94247019	hPGCLC-ORs
1	94295833	94295984	hPGCLC-ORs
1	94611770	94611888	hPGCLC-ORs
1	94618505	94618617	hPGCLC-ORs
1	94659416	94659844	hPGCLC-ORs
1	94684328	94684511	hPGCLC-ORs
1	94806643	94807027	hPGCLC-ORs
1	94807085	94807265	hPGCLC-ORs
1	94871255	94871410	hPGCLC-ORs
1	94919649	94919996	hPGCLC-ORs
1	94954652	94954823	hPGCLC-ORs
1	94960622	94960794	hPGCLC-ORs
1	95065955	95066382	hPGCLC-ORs
1	95315535	95315710	hPGCLC-ORs
1	95345632	95345876	hPGCLC-ORs
1	95382134	95382336	hPGCLC-ORs
1	95470435	95470718	hPGCLC-ORs
1	95478038	95478208	hPGCLC-ORs
1	95482423	95482814	hPGCLC-ORs
1	95762451	95762749	hPGCLC-ORs
1	95849510	95850062	hPGCLC-ORs
1	95889523	95890263	hPGCLC-ORs
1	95903083	95903336	hPGCLC-ORs
1	95932505	95932679	hPGCLC-ORs
1	95959393	95959561	hPGCLC-ORs
1	96038274	96038582	hPGCLC-ORs
1	96038657	96038910	hPGCLC-ORs
1	96144653	96145106	hPGCLC-ORs
1	96151854	96152214	hPGCLC-ORs
1	96275353	96275828	hPGCLC-ORs
1	96413136	96413510	hPGCLC-ORs
1	96469184	96469372	hPGCLC-ORs
1	96473867	96474268	hPGCLC-ORs
1	96634052	96634262	hPGCLC-ORs
1	96705965	96706067	hPGCLC-ORs
1	96835441	96835683	hPGCLC-ORs
1	96848799	96849093	hPGCLC-ORs
1	96867547	96867880	hPGCLC-ORs
1	96988440	96988552	hPGCLC-ORs
1	97378989	97379334	hPGCLC-ORs
1	97432990	97433326	hPGCLC-ORs
1	97483118	97483287	hPGCLC-ORs
1	97844201	97844832	hPGCLC-ORs
1	98051206	98051315	hPGCLC-ORs
1	98195824	98196004	hPGCLC-ORs
1	98362068	98362301	hPGCLC-ORs
1	98489295	98489412	hPGCLC-ORs
1	98496333	98496659	hPGCLC-ORs
1	98505182	98505617	hPGCLC-ORs
1	98732343	98732513	hPGCLC-ORs
1	99078114	99078308	hPGCLC-ORs
1	99202528	99202633	hPGCLC-ORs
1	99417947	99418267	hPGCLC-ORs
1	99535510	99535864	hPGCLC-ORs
1	99633169	99633308	hPGCLC-ORs
1	99662683	99662802	hPGCLC-ORs
1	99816708	99816914	hPGCLC-ORs
1	99824082	99824406	hPGCLC-ORs
1	99867326	99867523	hPGCLC-ORs
1	100027154	100027742	hPGCLC-ORs
1	100027923	100028227	hPGCLC-ORs
1	100048847	100048983	hPGCLC-ORs
1	100319908	100320303	hPGCLC-ORs
1	100397896	100398358	hPGCLC-ORs
1	100403352	100403632	hPGCLC-ORs
1	100414891	100415045	hPGCLC-ORs
1	100456965	100457150	hPGCLC-ORs
1	100525008	100525186	hPGCLC-ORs
1	100565059	100565279	hPGCLC-ORs
1	100875277	100875501	hPGCLC-ORs
1	100882915	100883097	hPGCLC-ORs
1	100972310	100972559	hPGCLC-ORs
1	101054326	101054442	hPGCLC-ORs
1	101139239	101139470	hPGCLC-ORs
1	101257893	101258212	hPGCLC-ORs
1	101455418	101455525	hPGCLC-ORs
1	102014128	102014351	hPGCLC-ORs
1	102092628	102092977	hPGCLC-ORs
1	102120639	102121126	hPGCLC-ORs
1	102166742	102166932	hPGCLC-ORs
1	102537216	102537578	hPGCLC-ORs
1	102539514	102539718	hPGCLC-ORs
1	102837658	102837782	hPGCLC-ORs
1	103106457	103106610	hPGCLC-ORs
1	103268413	103268739	hPGCLC-ORs
1	103326714	103326839	hPGCLC-ORs
1	103327136	103327531	hPGCLC-ORs
1	103452036	103452222	hPGCLC-ORs
1	103461328	103461442	hPGCLC-ORs
1	103547928	103548369	hPGCLC-ORs
1	103965647	103965975	hPGCLC-ORs
1	103978364	103978519	hPGCLC-ORs
1	104082850	104083041	hPGCLC-ORs
1	104259419	104259715	hPGCLC-ORs
1	104380122	104380487	hPGCLC-ORs
1	104600373	104600606	hPGCLC-ORs
1	104705553	104705952	hPGCLC-ORs
1	105300802	105301040	hPGCLC-ORs
1	105419366	105419701	hPGCLC-ORs
1	105474614	105474740	hPGCLC-ORs
1	105801197	105801363	hPGCLC-ORs
1	105807045	105807163	hPGCLC-ORs
1	105850084	105850207	hPGCLC-ORs
1	106149513	106149624	hPGCLC-ORs
1	106487448	106487641	hPGCLC-ORs
1	106501268	106501620	hPGCLC-ORs
1	106659614	106660129	hPGCLC-ORs
1	106802467	106802767	hPGCLC-ORs
1	106939903	106940037	hPGCLC-ORs
1	106941256	106941470	hPGCLC-ORs
1	107024456	107024639	hPGCLC-ORs
1	107030124	107030238	hPGCLC-ORs
1	107135598	107135741	hPGCLC-ORs
1	107153972	107154090	hPGCLC-ORs
1	107221055	107221570	hPGCLC-ORs
1	107312546	107312720	hPGCLC-ORs
1	107510420	107510577	hPGCLC-ORs
1	107540684	107541178	hPGCLC-ORs
1	107647102	107647258	hPGCLC-ORs
1	107683188	107683351	hPGCLC-ORs
1	107701353	107701640	hPGCLC-ORs
1	107817965	107818326	hPGCLC-ORs
1	107829062	107829352	hPGCLC-ORs
1	107926570	107927026	hPGCLC-ORs
1	107984270	107984399	hPGCLC-ORs
1	108037274	108037443	hPGCLC-ORs
1	108045858	108046108	hPGCLC-ORs
1	108084955	108085187	hPGCLC-ORs
1	108095456	108095557	hPGCLC-ORs
1	108107793	108107894	hPGCLC-ORs
1	108159589	108159772	hPGCLC-ORs
1	108229231	108229536	hPGCLC-ORs
1	108297940	108298102	hPGCLC-ORs
1	108396279	108396413	hPGCLC-ORs
1	108420320	108420474	hPGCLC-ORs
1	108451852	108452011	hPGCLC-ORs
1	108464813	108465034	hPGCLC-ORs
1	108535534	108535809	hPGCLC-ORs
1	108601879	108602006	hPGCLC-ORs
1	108679721	108679866	hPGCLC-ORs
1	108704430	108704743	hPGCLC-ORs
1	108741254	108741593	hPGCLC-ORs
1	109000983	109001119	hPGCLC-ORs
1	109053818	109054240	hPGCLC-ORs
1	109066392	109066598	hPGCLC-ORs
1	109074250	109074566	hPGCLC-ORs
1	109135062	109135305	hPGCLC-ORs
1	109162420	109162557	hPGCLC-ORs
1	109176390	109176510	hPGCLC-ORs
1	109176602	109176893	hPGCLC-ORs
1	109207817	109208027	hPGCLC-ORs
1	109240029	109240273	hPGCLC-ORs
1	109274761	109275022	hPGCLC-ORs
1	109284244	109284562	hPGCLC-ORs
1	109285004	109285649	hPGCLC-ORs
1	109342259	109342517	hPGCLC-ORs
1	109358130	109358428	hPGCLC-ORs
1	109571950	109572078	hPGCLC-ORs
1	109718597	109718718	hPGCLC-ORs
1	109730021	109730234	hPGCLC-ORs
1	109770771	109770926	hPGCLC-ORs
1	109792165	109792426	hPGCLC-ORs
1	109793894	109794087	hPGCLC-ORs
1	109821862	109822225	hPGCLC-ORs
1	109857346	109857632	hPGCLC-ORs
1	109857773	109858082	hPGCLC-ORs
1	109882749	109882941	hPGCLC-ORs
1	109892644	109893023	hPGCLC-ORs
1	110031218	110031382	hPGCLC-ORs
1	110116998	110117167	hPGCLC-ORs
1	110163615	110163808	hPGCLC-ORs
1	110188176	110188573	hPGCLC-ORs
1	110228253	110228462	hPGCLC-ORs
1	110228838	110229219	hPGCLC-ORs
1	110235755	110236136	hPGCLC-ORs
1	110266287	110266703	hPGCLC-ORs
1	110294398	110294541	hPGCLC-ORs
1	110328850	110329063	hPGCLC-ORs
1	110383484	110383798	hPGCLC-ORs
1	110390970	110391295	hPGCLC-ORs
1	110441796	110442151	hPGCLC-ORs
1	110544615	110544815	hPGCLC-ORs
1	110565338	110565928	hPGCLC-ORs
1	110581733	110582080	hPGCLC-ORs
1	110704713	110704957	hPGCLC-ORs
1	110732342	110732711	hPGCLC-ORs
1	111366385	111366572	hPGCLC-ORs
1	111415621	111415862	hPGCLC-ORs
1	111452661	111452809	hPGCLC-ORs
1	111607236	111607383	hPGCLC-ORs
1	111826447	111826679	hPGCLC-ORs
1	111874803	111875014	hPGCLC-ORs
1	111922082	111922278	hPGCLC-ORs
1	111937067	111937557	hPGCLC-ORs
1	112034337	112034637	hPGCLC-ORs
1	112041300	112041434	hPGCLC-ORs
1	112248122	112248275	hPGCLC-ORs
1	112514173	112514361	hPGCLC-ORs
1	112673683	112673845	hPGCLC-ORs
1	112686877	112687114	hPGCLC-ORs
1	112698924	112699239	hPGCLC-ORs
1	112700511	112701095	hPGCLC-ORs
1	112845293	112845528	hPGCLC-ORs
1	112853199	112853691	hPGCLC-ORs
1	112871302	112871555	hPGCLC-ORs
1	112904184	112904529	hPGCLC-ORs
1	112937598	112937804	hPGCLC-ORs
1	112965951	112966238	hPGCLC-ORs
1	112986280	112986759	hPGCLC-ORs
1	113063001	113063237	hPGCLC-ORs
1	113147946	113148083	hPGCLC-ORs
1	113169586	113169964	hPGCLC-ORs
1	113201745	113201894	hPGCLC-ORs
1	113275835	113276005	hPGCLC-ORs
1	113553512	113553632	hPGCLC-ORs
1	113670074	113670306	hPGCLC-ORs
1	113788816	113789606	hPGCLC-ORs
1	113972173	113972353	hPGCLC-ORs
1	113982103	113982558	hPGCLC-ORs
1	114002774	114003161	hPGCLC-ORs
1	114030106	114030324	hPGCLC-ORs
1	114032129	114032376	hPGCLC-ORs
1	114081061	114081383	hPGCLC-ORs
1	114083403	114083629	hPGCLC-ORs
1	114107853	114108070	hPGCLC-ORs
1	114133629	114133979	hPGCLC-ORs
1	114180097	114180235	hPGCLC-ORs
1	114249447	114249616	hPGCLC-ORs
1	114386753	114386922	hPGCLC-ORs
1	114419660	114419847	hPGCLC-ORs
1	114482768	114482947	hPGCLC-ORs
1	114535506	114535821	hPGCLC-ORs
1	114790080	114790200	hPGCLC-ORs
1	114803917	114804149	hPGCLC-ORs
1	114832105	114832432	hPGCLC-ORs
1	115012101	115012325	hPGCLC-ORs
1	115062687	115063026	hPGCLC-ORs
1	115116632	115116794	hPGCLC-ORs
1	115290137	115290313	hPGCLC-ORs
1	115310914	115311057	hPGCLC-ORs
1	115363742	115363887	hPGCLC-ORs
1	115454951	115455092	hPGCLC-ORs
1	115531507	115531800	hPGCLC-ORs
1	115705596	115705943	hPGCLC-ORs
1	115874242	115874580	hPGCLC-ORs
1	115874647	115874758	hPGCLC-ORs
1	115908628	115908859	hPGCLC-ORs
1	116111344	116111518	hPGCLC-ORs
1	116220080	116220416	hPGCLC-ORs
1	116310209	116310326	hPGCLC-ORs
1	116334144	116334427	hPGCLC-ORs
1	116409767	116410064	hPGCLC-ORs
1	116460674	116460821	hPGCLC-ORs
1	116466389	116466600	hPGCLC-ORs
1	116472503	116472650	hPGCLC-ORs
1	116489211	116489548	hPGCLC-ORs
1	116563725	116563917	hPGCLC-ORs
1	116679328	116679478	hPGCLC-ORs
1	116699727	116699863	hPGCLC-ORs
1	116785068	116785234	hPGCLC-ORs
1	116859250	116859513	hPGCLC-ORs
1	116862374	116862637	hPGCLC-ORs
1	116874004	116874195	hPGCLC-ORs
1	116902115	116902342	hPGCLC-ORs
1	116939497	116939669	hPGCLC-ORs
1	116947687	116947881	hPGCLC-ORs
1	117013344	117013681	hPGCLC-ORs
1	117158309	117158739	hPGCLC-ORs
1	117181485	117182078	hPGCLC-ORs
1	117182387	117182727	hPGCLC-ORs
1	117201879	117202168	hPGCLC-ORs
1	117210833	117211213	hPGCLC-ORs
1	117237823	117238216	hPGCLC-ORs
1	117241160	117241315	hPGCLC-ORs
1	117391975	117392422	hPGCLC-ORs
1	117428978	117429086	hPGCLC-ORs
1	117463333	117463440	hPGCLC-ORs
1	117538525	117538704	hPGCLC-ORs
1	117563732	117563995	hPGCLC-ORs
1	117564707	117564923	hPGCLC-ORs
1	117674612	117674835	hPGCLC-ORs
1	117676760	117677049	hPGCLC-ORs
1	117698976	117699265	hPGCLC-ORs
1	117760680	117760859	hPGCLC-ORs
1	117794171	117794346	hPGCLC-ORs
1	117795227	117795413	hPGCLC-ORs
1	117828317	117828505	hPGCLC-ORs
1	118136302	118136471	hPGCLC-ORs
1	118261350	118261720	hPGCLC-ORs
1	118269112	118269627	hPGCLC-ORs
1	118339370	118339496	hPGCLC-ORs
1	118423551	118423677	hPGCLC-ORs
1	118441467	118441611	hPGCLC-ORs
1	118442321	118442588	hPGCLC-ORs
1	118589600	118589905	hPGCLC-ORs
1	118618033	118618202	hPGCLC-ORs
1	118993081	118993518	hPGCLC-ORs
1	119181116	119181843	hPGCLC-ORs
1	119191398	119191803	hPGCLC-ORs
1	119222778	119223151	hPGCLC-ORs
1	119294269	119294483	hPGCLC-ORs
1	119315976	119316220	hPGCLC-ORs
1	119342989	119343193	hPGCLC-ORs
1	119357954	119358114	hPGCLC-ORs
1	119391888	119392130	hPGCLC-ORs
1	119453196	119453401	hPGCLC-ORs
1	119554379	119554620	hPGCLC-ORs
1	119618444	119618746	hPGCLC-ORs
1	119696940	119697097	hPGCLC-ORs
1	119782630	119783065	hPGCLC-ORs
1	119834948	119835087	hPGCLC-ORs
1	119903310	119903435	hPGCLC-ORs
1	119913567	119913850	hPGCLC-ORs
1	119924092	119924456	hPGCLC-ORs
1	119935959	119936457	hPGCLC-ORs
1	119995178	119995328	hPGCLC-ORs
1	120078488	120078909	hPGCLC-ORs
1	120494814	120495105	hPGCLC-ORs
1	120609589	120610281	hPGCLC-ORs
1	120839793	120839894	hPGCLC-ORs
1	121121618	121121925	hPGCLC-ORs
1	121157014	121157145	hPGCLC-ORs
1	121158887	121159233	hPGCLC-ORs
1	121210935	121211047	hPGCLC-ORs
1	121228178	121228312	hPGCLC-ORs
1	121281131	121281241	hPGCLC-ORs
1	121298617	121298739	hPGCLC-ORs
1	121361518	121361708	hPGCLC-ORs
1	121374801	121375089	hPGCLC-ORs
1	143489550	143489688	hPGCLC-ORs
1	143908945	143909063	hPGCLC-ORs
1	143998292	143998714	hPGCLC-ORs
1	144033249	144033368	hPGCLC-ORs
1	144055329	144055641	hPGCLC-ORs
1	144468611	144468749	hPGCLC-ORs
1	144561897	144562113	hPGCLC-ORs
1	144693932	144694115	hPGCLC-ORs
1	145004949	145005053	hPGCLC-ORs
1	145021085	145021343	hPGCLC-ORs
1	145071216	145071411	hPGCLC-ORs
1	145303983	145304090	hPGCLC-ORs
1	145405107	145405226	hPGCLC-ORs
1	145690619	145690767	hPGCLC-ORs
1	145730981	145731158	hPGCLC-ORs
1	145765228	145765358	hPGCLC-ORs
1	145766027	145766310	hPGCLC-ORs
1	145801984	145802332	hPGCLC-ORs
1	146035455	146035820	hPGCLC-ORs
1	146271323	146271449	hPGCLC-ORs
1	146315094	146315498	hPGCLC-ORs
1	146381326	146381723	hPGCLC-ORs
1	146465187	146465420	hPGCLC-ORs
1	146487330	146487455	hPGCLC-ORs
1	146495300	146495446	hPGCLC-ORs
1	146513400	146513643	hPGCLC-ORs
1	146532018	146532146	hPGCLC-ORs
1	146551841	146552247	hPGCLC-ORs
1	146585701	146585868	hPGCLC-ORs
1	146670597	146670736	hPGCLC-ORs
1	146907388	146907699	hPGCLC-ORs
1	147233787	147233974	hPGCLC-ORs
1	147240201	147240715	hPGCLC-ORs
1	147486898	147487185	hPGCLC-ORs
1	147487384	147487499	hPGCLC-ORs
1	147510095	147510303	hPGCLC-ORs
1	147522904	147523032	hPGCLC-ORs
1	147534408	147534787	hPGCLC-ORs
1	147560899	147561101	hPGCLC-ORs
1	147561232	147561439	hPGCLC-ORs
1	147716338	147716632	hPGCLC-ORs
1	147720015	147720207	hPGCLC-ORs
1	147733961	147734684	hPGCLC-ORs
1	147752514	147752725	hPGCLC-ORs
1	147781004	147781342	hPGCLC-ORs
1	147807468	147807773	hPGCLC-ORs
1	147840973	147841207	hPGCLC-ORs
1	147948877	147949059	hPGCLC-ORs
1	148082226	148082377	hPGCLC-ORs
1	148088465	148088843	hPGCLC-ORs
1	148120808	148120911	hPGCLC-ORs
1	148217758	148217961	hPGCLC-ORs
1	148229804	148229949	hPGCLC-ORs
1	148238124	148238374	hPGCLC-ORs
1	148433855	148434007	hPGCLC-ORs
1	148601942	148602048	hPGCLC-ORs
1	148689994	148690345	hPGCLC-ORs
1	148744146	148744560	hPGCLC-ORs
1	148890133	148890303	hPGCLC-ORs
1	149026776	149026938	hPGCLC-ORs
1	149107727	149107941	hPGCLC-ORs
1	149229644	149229916	hPGCLC-ORs
1	149238210	149238337	hPGCLC-ORs
1	149363970	149364244	hPGCLC-ORs
1	149413886	149414094	hPGCLC-ORs
1	149456368	149456495	hPGCLC-ORs
1	149605976	149606148	hPGCLC-ORs
1	149606210	149606494	hPGCLC-ORs
1	149610023	149610126	hPGCLC-ORs
1	149658188	149658342	hPGCLC-ORs
1	149845449	149845766	hPGCLC-ORs
1	149852350	149852659	hPGCLC-ORs
1	150187382	150187538	hPGCLC-ORs
1	150507911	150508133	hPGCLC-ORs
1	150611582	150611889	hPGCLC-ORs
1	150696714	150696872	hPGCLC-ORs
1	150728001	150728238	hPGCLC-ORs
1	150759695	150759825	hPGCLC-ORs
1	150851542	150851743	hPGCLC-ORs
1	151520424	151520701	hPGCLC-ORs
1	151523400	151523687	hPGCLC-ORs
1	151529721	151529877	hPGCLC-ORs
1	151565310	151565949	hPGCLC-ORs
1	151566161	151566523	hPGCLC-ORs
1	151577281	151577500	hPGCLC-ORs
1	151650829	151650982	hPGCLC-ORs
1	151851985	151852249	hPGCLC-ORs
1	151968397	151968928	hPGCLC-ORs
1	151976975	151977176	hPGCLC-ORs
1	153515946	153516173	hPGCLC-ORs
1	153575647	153575986	hPGCLC-ORs
1	154157469	154157709	hPGCLC-ORs
1	154385427	154385887	hPGCLC-ORs
1	154432685	154432988	hPGCLC-ORs
1	154443176	154443339	hPGCLC-ORs
1	154519612	154520005	hPGCLC-ORs
1	154735722	154735841	hPGCLC-ORs
1	154831201	154831391	hPGCLC-ORs
1	154910931	154911093	hPGCLC-ORs
1	155069914	155070140	hPGCLC-ORs
1	155117720	155117991	hPGCLC-ORs
1	155158970	155159231	hPGCLC-ORs
1	155417497	155417776	hPGCLC-ORs
1	155428597	155428785	hPGCLC-ORs
1	155728829	155728993	hPGCLC-ORs
1	155757582	155757742	hPGCLC-ORs
1	155763277	155763760	hPGCLC-ORs
1	156004928	156005233	hPGCLC-ORs
1	156146380	156146632	hPGCLC-ORs
1	156179764	156180049	hPGCLC-ORs
1	156205397	156205573	hPGCLC-ORs
1	156328614	156328765	hPGCLC-ORs
1	156379637	156379767	hPGCLC-ORs
1	156466329	156466786	hPGCLC-ORs
1	156488702	156488904	hPGCLC-ORs
1	156525063	156525354	hPGCLC-ORs
1	156559944	156560108	hPGCLC-ORs
1	156668149	156668722	hPGCLC-ORs
1	156790105	156790410	hPGCLC-ORs
1	156841424	156841592	hPGCLC-ORs
1	156935427	156935693	hPGCLC-ORs
1	157025223	157025508	hPGCLC-ORs
1	157080801	157081205	hPGCLC-ORs
1	157081728	157081931	hPGCLC-ORs
1	157132582	157133019	hPGCLC-ORs
1	157440272	157440441	hPGCLC-ORs
1	157447998	157448113	hPGCLC-ORs
1	157461345	157461552	hPGCLC-ORs
1	157477507	157477685	hPGCLC-ORs
1	157500275	157500480	hPGCLC-ORs
1	157504744	157504924	hPGCLC-ORs
1	157519534	157519838	hPGCLC-ORs
1	157662305	157662485	hPGCLC-ORs
1	157748841	157749108	hPGCLC-ORs
1	157868735	157868917	hPGCLC-ORs
1	157975321	157975535	hPGCLC-ORs
1	157998712	157999140	hPGCLC-ORs
1	158002122	158002319	hPGCLC-ORs
1	158003092	158003327	hPGCLC-ORs
1	158035108	158035391	hPGCLC-ORs
1	158046835	158047068	hPGCLC-ORs
1	158102729	158102919	hPGCLC-ORs
1	158156953	158157192	hPGCLC-ORs
1	158501563	158501949	hPGCLC-ORs
1	158753085	158753426	hPGCLC-ORs
1	159009826	159009971	hPGCLC-ORs
1	159077219	159077433	hPGCLC-ORs
1	159101953	159102292	hPGCLC-ORs
1	159470251	159470454	hPGCLC-ORs
1	159580189	159580397	hPGCLC-ORs
1	159873059	159873255	hPGCLC-ORs
1	159915990	159916208	hPGCLC-ORs
1	160090848	160091001	hPGCLC-ORs
1	160172099	160172387	hPGCLC-ORs
1	160206554	160206939	hPGCLC-ORs
1	160362507	160362723	hPGCLC-ORs
1	160446109	160446345	hPGCLC-ORs
1	160529452	160529770	hPGCLC-ORs
1	160539899	160540115	hPGCLC-ORs
1	160699376	160699778	hPGCLC-ORs
1	160748293	160748465	hPGCLC-ORs
1	160759661	160759964	hPGCLC-ORs
1	160761953	160762201	hPGCLC-ORs
1	160767759	160767970	hPGCLC-ORs
1	160862093	160862343	hPGCLC-ORs
1	160905733	160906061	hPGCLC-ORs
1	160906189	160906471	hPGCLC-ORs
1	160933879	160934121	hPGCLC-ORs
1	160934179	160934402	hPGCLC-ORs
1	160947259	160947460	hPGCLC-ORs
1	160949087	160949689	hPGCLC-ORs
1	161008934	161009145	hPGCLC-ORs
1	161086307	161086870	hPGCLC-ORs
1	161188489	161188644	hPGCLC-ORs
1	161256089	161256453	hPGCLC-ORs
1	161423970	161424320	hPGCLC-ORs
1	161506533	161506755	hPGCLC-ORs
1	161616010	161616238	hPGCLC-ORs
1	161673265	161673806	hPGCLC-ORs
1	161933767	161933978	hPGCLC-ORs
1	162192059	162192296	hPGCLC-ORs
1	162255065	162255256	hPGCLC-ORs
1	162276633	162276743	hPGCLC-ORs
1	162335175	162335442	hPGCLC-ORs
1	162466458	162466806	hPGCLC-ORs
1	162550817	162551191	hPGCLC-ORs
1	162724301	162724556	hPGCLC-ORs
1	162730221	162730395	hPGCLC-ORs
1	162833343	162833522	hPGCLC-ORs
1	162940601	162940720	hPGCLC-ORs
1	163001480	163001741	hPGCLC-ORs
1	163054237	163054528	hPGCLC-ORs
1	163233801	163234124	hPGCLC-ORs
1	163294400	163294690	hPGCLC-ORs
1	163435728	163435927	hPGCLC-ORs
1	163479316	163479597	hPGCLC-ORs
1	163512648	163512945	hPGCLC-ORs
1	163537515	163537665	hPGCLC-ORs
1	163544134	163544302	hPGCLC-ORs
1	163623041	163623266	hPGCLC-ORs
1	163659029	163659315	hPGCLC-ORs
1	163670753	163670885	hPGCLC-ORs
1	163875182	163875774	hPGCLC-ORs
1	163967571	163967719	hPGCLC-ORs
1	164014428	164014701	hPGCLC-ORs
1	164035411	164035923	hPGCLC-ORs
1	164040830	164041075	hPGCLC-ORs
1	164061058	164061171	hPGCLC-ORs
1	164262043	164262178	hPGCLC-ORs
1	164272201	164272499	hPGCLC-ORs
1	164281313	164281535	hPGCLC-ORs
1	164367754	164367959	hPGCLC-ORs
1	164448788	164449001	hPGCLC-ORs
1	164452893	164453161	hPGCLC-ORs
1	164475983	164476118	hPGCLC-ORs
1	164479930	164480073	hPGCLC-ORs
1	164524832	164524948	hPGCLC-ORs
1	164551272	164551589	hPGCLC-ORs
1	164615816	164615980	hPGCLC-ORs
1	164625851	164626026	hPGCLC-ORs
1	164670009	164670395	hPGCLC-ORs
1	164742860	164743253	hPGCLC-ORs
1	164764117	164764236	hPGCLC-ORs
1	164780354	164780654	hPGCLC-ORs
1	164907553	164907777	hPGCLC-ORs
1	164921634	164921799	hPGCLC-ORs
1	165169026	165169367	hPGCLC-ORs
1	165185871	165186100	hPGCLC-ORs
1	165222809	165223007	hPGCLC-ORs
1	165236613	165236778	hPGCLC-ORs
1	165422187	165422536	hPGCLC-ORs
1	165479603	165479772	hPGCLC-ORs
1	165551251	165551549	hPGCLC-ORs
1	165605312	165605554	hPGCLC-ORs
1	165641072	165641350	hPGCLC-ORs
1	165673777	165674278	hPGCLC-ORs
1	165712705	165712890	hPGCLC-ORs
1	165833443	165833560	hPGCLC-ORs
1	165850998	165851284	hPGCLC-ORs
1	165895414	165895603	hPGCLC-ORs
1	165915992	165916134	hPGCLC-ORs
1	166700708	166700888	hPGCLC-ORs
1	166819988	166820348	hPGCLC-ORs
1	167088787	167089404	hPGCLC-ORs
1	167094885	167095024	hPGCLC-ORs
1	167161569	167161897	hPGCLC-ORs
1	167245476	167245587	hPGCLC-ORs
1	167566867	167567004	hPGCLC-ORs
1	167598392	167598527	hPGCLC-ORs
1	167618607	167618834	hPGCLC-ORs
1	167650491	167650752	hPGCLC-ORs
1	167661905	167662185	hPGCLC-ORs
1	167676207	167676517	hPGCLC-ORs
1	167695163	167695368	hPGCLC-ORs
1	167754674	167754808	hPGCLC-ORs
1	167763627	167763766	hPGCLC-ORs
1	167771063	167771309	hPGCLC-ORs
1	167791183	167791884	hPGCLC-ORs
1	167830678	167831038	hPGCLC-ORs
1	167883248	167883722	hPGCLC-ORs
1	167901706	167901956	hPGCLC-ORs
1	167913379	167913930	hPGCLC-ORs
1	168113009	168113246	hPGCLC-ORs
1	168153314	168153491	hPGCLC-ORs
1	168170981	168171504	hPGCLC-ORs
1	168203017	168203537	hPGCLC-ORs
1	168207315	168207510	hPGCLC-ORs
1	168261597	168261839	hPGCLC-ORs
1	168289683	168289923	hPGCLC-ORs
1	168306923	168307193	hPGCLC-ORs
1	168334192	168334381	hPGCLC-ORs
1	168393034	168393430	hPGCLC-ORs
1	168393486	168393656	hPGCLC-ORs
1	168457207	168457629	hPGCLC-ORs
1	168466390	168466555	hPGCLC-ORs
1	168695942	168696125	hPGCLC-ORs
1	168735388	168735533	hPGCLC-ORs
1	168940640	168940899	hPGCLC-ORs
1	169018010	169018147	hPGCLC-ORs
1	169069004	169069215	hPGCLC-ORs
1	169077268	169077417	hPGCLC-ORs
1	169085867	169086163	hPGCLC-ORs
1	169159562	169159741	hPGCLC-ORs
1	169218978	169219232	hPGCLC-ORs
1	169249989	169250184	hPGCLC-ORs
1	169359038	169359324	hPGCLC-ORs
1	169392541	169392938	hPGCLC-ORs
1	169644168	169644755	hPGCLC-ORs
1	169682895	169683432	hPGCLC-ORs
1	169861902	169862119	hPGCLC-ORs
1	169862370	169862744	hPGCLC-ORs
1	169868869	169869485	hPGCLC-ORs
1	169899553	169900104	hPGCLC-ORs
1	169977519	169977805	hPGCLC-ORs
1	170006829	170007182	hPGCLC-ORs
1	170240615	170240716	hPGCLC-ORs
1	170265730	170265832	hPGCLC-ORs
1	170708341	170708501	hPGCLC-ORs
1	170847411	170847696	hPGCLC-ORs
1	170970201	170970659	hPGCLC-ORs
1	171159210	171159404	hPGCLC-ORs
1	171197726	171197906	hPGCLC-ORs
1	171217752	171217979	hPGCLC-ORs
1	171259034	171259228	hPGCLC-ORs
1	171271919	171272097	hPGCLC-ORs
1	171310843	171311155	hPGCLC-ORs
1	171393890	171394067	hPGCLC-ORs
1	171424473	171424894	hPGCLC-ORs
1	171457651	171457768	hPGCLC-ORs
1	171672815	171673171	hPGCLC-ORs
1	171755347	171755578	hPGCLC-ORs
1	171763760	171763899	hPGCLC-ORs
1	171764258	171764398	hPGCLC-ORs
1	171764542	171764686	hPGCLC-ORs
1	171807624	171807827	hPGCLC-ORs
1	171827414	171827538	hPGCLC-ORs
1	171848084	171848219	hPGCLC-ORs
1	171973132	171973278	hPGCLC-ORs
1	172158097	172158370	hPGCLC-ORs
1	172165501	172165645	hPGCLC-ORs
1	172203229	172203363	hPGCLC-ORs
1	172269792	172269895	hPGCLC-ORs
1	172390287	172390649	hPGCLC-ORs
1	172486900	172487038	hPGCLC-ORs
1	172506860	172507116	hPGCLC-ORs
1	172566605	172566857	hPGCLC-ORs
1	172572148	172572883	hPGCLC-ORs
1	172602897	172603109	hPGCLC-ORs
1	172616674	172616933	hPGCLC-ORs
1	172617032	172617262	hPGCLC-ORs
1	172633776	172634037	hPGCLC-ORs
1	172659442	172659628	hPGCLC-ORs
1	172692566	172692812	hPGCLC-ORs
1	172788267	172788420	hPGCLC-ORs
1	172789007	172789222	hPGCLC-ORs
1	172802135	172803099	hPGCLC-ORs
1	172845360	172845804	hPGCLC-ORs
1	172852035	172852152	hPGCLC-ORs
1	172945711	172945918	hPGCLC-ORs
1	172956676	172957142	hPGCLC-ORs
1	173022890	173023082	hPGCLC-ORs
1	173187350	173187555	hPGCLC-ORs
1	173187615	173188081	hPGCLC-ORs
1	173345862	173346115	hPGCLC-ORs
1	173449523	173449709	hPGCLC-ORs
1	173460422	173460828	hPGCLC-ORs
1	173518639	173519292	hPGCLC-ORs
1	173570203	173571116	hPGCLC-ORs
1	173578976	173579210	hPGCLC-ORs
1	173604730	173604844	hPGCLC-ORs
1	173613994	173614235	hPGCLC-ORs
1	173627497	173627653	hPGCLC-ORs
1	173662054	173662160	hPGCLC-ORs
1	174058632	174058874	hPGCLC-ORs
1	174144330	174144692	hPGCLC-ORs
1	174194507	174194761	hPGCLC-ORs
1	174278228	174278401	hPGCLC-ORs
1	174348750	174348854	hPGCLC-ORs
1	174928068	174928277	hPGCLC-ORs
1	175045422	175045593	hPGCLC-ORs
1	175225060	175225337	hPGCLC-ORs
1	175530172	175530465	hPGCLC-ORs
1	175646933	175647137	hPGCLC-ORs
1	175713452	175713688	hPGCLC-ORs
1	175884410	175884946	hPGCLC-ORs
1	175899682	175899909	hPGCLC-ORs
1	175904920	175905129	hPGCLC-ORs
1	175968395	175968860	hPGCLC-ORs
1	176032468	176032904	hPGCLC-ORs
1	176089930	176090082	hPGCLC-ORs
1	176102382	176102561	hPGCLC-ORs
1	176217597	176217813	hPGCLC-ORs
1	176461669	176461887	hPGCLC-ORs
1	176588321	176588513	hPGCLC-ORs
1	176920133	176920410	hPGCLC-ORs
1	177087523	177087699	hPGCLC-ORs
1	177095281	177095607	hPGCLC-ORs
1	177123715	177124153	hPGCLC-ORs
1	177274210	177274310	hPGCLC-ORs
1	177585672	177585849	hPGCLC-ORs
1	177687017	177687168	hPGCLC-ORs
1	177939889	177940032	hPGCLC-ORs
1	178007242	178007393	hPGCLC-ORs
1	178040153	178040658	hPGCLC-ORs
1	178057227	178057615	hPGCLC-ORs
1	178142621	178142729	hPGCLC-ORs
1	178152064	178152219	hPGCLC-ORs
1	178208345	178208455	hPGCLC-ORs
1	178278353	178278462	hPGCLC-ORs
1	178293802	178294069	hPGCLC-ORs
1	178477165	178477577	hPGCLC-ORs
1	178557613	178557794	hPGCLC-ORs
1	178604628	178604855	hPGCLC-ORs
1	178619541	178619842	hPGCLC-ORs
1	178634596	178634698	hPGCLC-ORs
1	178782360	178782711	hPGCLC-ORs
1	178932004	178932173	hPGCLC-ORs
1	178953958	178954355	hPGCLC-ORs
1	178973713	178974058	hPGCLC-ORs
1	179053315	179053832	hPGCLC-ORs
1	179108514	179108668	hPGCLC-ORs
1	179190460	179190776	hPGCLC-ORs
1	179190934	179191108	hPGCLC-ORs
1	179418142	179418613	hPGCLC-ORs
1	179431679	179432001	hPGCLC-ORs
1	179438459	179438729	hPGCLC-ORs
1	179570129	179570643	hPGCLC-ORs
1	179616703	179616914	hPGCLC-ORs
1	179676262	179676400	hPGCLC-ORs
1	179787155	179787369	hPGCLC-ORs
1	179840104	179840424	hPGCLC-ORs
1	179867318	179867426	hPGCLC-ORs
1	180243605	180243718	hPGCLC-ORs
1	180393689	180393922	hPGCLC-ORs
1	180572888	180572998	hPGCLC-ORs
1	180598731	180599018	hPGCLC-ORs
1	180710262	180710554	hPGCLC-ORs
1	180922058	180922284	hPGCLC-ORs
1	181004129	181004648	hPGCLC-ORs
1	181044444	181044876	hPGCLC-ORs
1	181062217	181062379	hPGCLC-ORs
1	181117661	181117930	hPGCLC-ORs
1	181119227	181119691	hPGCLC-ORs
1	181159914	181160202	hPGCLC-ORs
1	181221562	181221935	hPGCLC-ORs
1	181252730	181252846	hPGCLC-ORs
1	181357020	181357219	hPGCLC-ORs
1	181538949	181539264	hPGCLC-ORs
1	181568147	181568375	hPGCLC-ORs
1	181652555	181652981	hPGCLC-ORs
1	181713422	181713784	hPGCLC-ORs
1	181753926	181754238	hPGCLC-ORs
1	181775876	181776094	hPGCLC-ORs
1	181900817	181901039	hPGCLC-ORs
1	181965591	181965749	hPGCLC-ORs
1	182011510	182011639	hPGCLC-ORs
1	182127836	182127952	hPGCLC-ORs
1	182155848	182156156	hPGCLC-ORs
1	182175378	182175569	hPGCLC-ORs
1	182186410	182186589	hPGCLC-ORs
1	182189295	182189511	hPGCLC-ORs
1	182314575	182315281	hPGCLC-ORs
1	182332320	182332912	hPGCLC-ORs
1	182339150	182339362	hPGCLC-ORs
1	182458662	182458831	hPGCLC-ORs
1	182614780	182615414	hPGCLC-ORs
1	182636223	182636360	hPGCLC-ORs
1	182646300	182646506	hPGCLC-ORs
1	182817747	182818105	hPGCLC-ORs
1	182972857	182972976	hPGCLC-ORs
1	183033264	183033423	hPGCLC-ORs
1	183051657	183051845	hPGCLC-ORs
1	183122802	183122957	hPGCLC-ORs
1	183180907	183181070	hPGCLC-ORs
1	183209610	183209800	hPGCLC-ORs
1	183212325	183212584	hPGCLC-ORs
1	183236504	183236605	hPGCLC-ORs
1	183270773	183271063	hPGCLC-ORs
1	183304521	183304774	hPGCLC-ORs
1	183339822	183340274	hPGCLC-ORs
1	183370793	183370974	hPGCLC-ORs
1	183481166	183481302	hPGCLC-ORs
1	183563172	183563379	hPGCLC-ORs
1	183589912	183590175	hPGCLC-ORs
1	183676622	183676781	hPGCLC-ORs
1	183712195	183712364	hPGCLC-ORs
1	183742443	183742641	hPGCLC-ORs
1	183885273	183885396	hPGCLC-ORs
1	183898071	183898343	hPGCLC-ORs
1	183929537	183929703	hPGCLC-ORs
1	184381680	184381876	hPGCLC-ORs
1	184491648	184491810	hPGCLC-ORs
1	184551407	184551517	hPGCLC-ORs
1	184609395	184609648	hPGCLC-ORs
1	184640696	184641017	hPGCLC-ORs
1	184936209	184936674	hPGCLC-ORs
1	184957115	184957554	hPGCLC-ORs
1	185104064	185104190	hPGCLC-ORs
1	185269088	185269342	hPGCLC-ORs
1	185467104	185467434	hPGCLC-ORs
1	185478644	185479060	hPGCLC-ORs
1	185500353	185500665	hPGCLC-ORs
1	185551144	185551303	hPGCLC-ORs
1	185574561	185574809	hPGCLC-ORs
1	185578435	185578554	hPGCLC-ORs
1	185632132	185632492	hPGCLC-ORs
1	185748199	185748342	hPGCLC-ORs
1	185943754	185943964	hPGCLC-ORs
1	186009225	186009429	hPGCLC-ORs
1	186222146	186222424	hPGCLC-ORs
1	186379480	186379706	hPGCLC-ORs
1	186499560	186499747	hPGCLC-ORs
1	186583360	186583632	hPGCLC-ORs
1	186636878	186637192	hPGCLC-ORs
1	186902575	186902699	hPGCLC-ORs
1	187072451	187073613	hPGCLC-ORs
1	187082310	187082507	hPGCLC-ORs
1	187297699	187297836	hPGCLC-ORs
1	187298148	187298255	hPGCLC-ORs
1	187418844	187419011	hPGCLC-ORs
1	187419069	187419207	hPGCLC-ORs
1	187549375	187549553	hPGCLC-ORs
1	187629841	187629961	hPGCLC-ORs
1	187641511	187641773	hPGCLC-ORs
1	187641960	187642568	hPGCLC-ORs
1	187737124	187737297	hPGCLC-ORs
1	187776532	187776811	hPGCLC-ORs
1	187818312	187818473	hPGCLC-ORs
1	187853653	187853805	hPGCLC-ORs
1	187880230	187880359	hPGCLC-ORs
1	188013037	188013141	hPGCLC-ORs
1	188293023	188293176	hPGCLC-ORs
1	188335878	188336159	hPGCLC-ORs
1	188567702	188567810	hPGCLC-ORs
1	188960504	188960936	hPGCLC-ORs
1	189110810	189111003	hPGCLC-ORs
1	189211860	189212112	hPGCLC-ORs
1	189488509	189488624	hPGCLC-ORs
1	189594709	189594859	hPGCLC-ORs
1	190052307	190052580	hPGCLC-ORs
1	190176675	190176981	hPGCLC-ORs
1	190694619	190694826	hPGCLC-ORs
1	190809407	190809549	hPGCLC-ORs
1	191205423	191206068	hPGCLC-ORs
1	191282113	191282760	hPGCLC-ORs
1	191297728	191298057	hPGCLC-ORs
1	191351019	191351222	hPGCLC-ORs
1	191606859	191607168	hPGCLC-ORs
1	191609361	191609723	hPGCLC-ORs
1	191671630	191671908	hPGCLC-ORs
1	191694893	191695367	hPGCLC-ORs
1	191729199	191729513	hPGCLC-ORs
1	191844034	191844168	hPGCLC-ORs
1	191910306	191910714	hPGCLC-ORs
1	192091931	192092077	hPGCLC-ORs
1	192105119	192105369	hPGCLC-ORs
1	192445980	192446112	hPGCLC-ORs
1	192509701	192509861	hPGCLC-ORs
1	192529405	192529638	hPGCLC-ORs
1	192570098	192570595	hPGCLC-ORs
1	192578592	192578721	hPGCLC-ORs
1	192847926	192848336	hPGCLC-ORs
1	192929822	192930175	hPGCLC-ORs
1	192979982	192980739	hPGCLC-ORs
1	193068187	193068442	hPGCLC-ORs
1	193082569	193082681	hPGCLC-ORs
1	193173003	193173153	hPGCLC-ORs
1	193229358	193229623	hPGCLC-ORs
1	193230107	193230296	hPGCLC-ORs
1	193261931	193262150	hPGCLC-ORs
1	193290825	193291103	hPGCLC-ORs
1	193376120	193376358	hPGCLC-ORs
1	193439886	193440362	hPGCLC-ORs
1	193462717	193462936	hPGCLC-ORs
1	193524082	193524224	hPGCLC-ORs
1	193543813	193543936	hPGCLC-ORs
1	193616070	193616306	hPGCLC-ORs
1	193625221	193625560	hPGCLC-ORs
1	193746164	193746285	hPGCLC-ORs
1	194010070	194010317	hPGCLC-ORs
1	194030441	194030563	hPGCLC-ORs
1	194045023	194045146	hPGCLC-ORs
1	194055694	194056341	hPGCLC-ORs
1	194427667	194427907	hPGCLC-ORs
1	194454177	194454445	hPGCLC-ORs
1	194776227	194776431	hPGCLC-ORs
1	194802896	194803023	hPGCLC-ORs
1	195010878	195011422	hPGCLC-ORs
1	195128828	195129018	hPGCLC-ORs
1	195140457	195140800	hPGCLC-ORs
1	195218577	195218800	hPGCLC-ORs
1	195243946	195244073	hPGCLC-ORs
1	195384811	195385376	hPGCLC-ORs
1	195518898	195519016	hPGCLC-ORs
1	195719898	195720221	hPGCLC-ORs
1	195721570	195722027	hPGCLC-ORs
1	195739338	195739567	hPGCLC-ORs
1	195745631	195745848	hPGCLC-ORs
1	195763750	195764143	hPGCLC-ORs
1	195947945	195948311	hPGCLC-ORs
1	195954690	195954884	hPGCLC-ORs
1	196362118	196362303	hPGCLC-ORs
1	196367818	196368084	hPGCLC-ORs
1	196418872	196419095	hPGCLC-ORs
1	196476802	196476985	hPGCLC-ORs
1	196478958	196479141	hPGCLC-ORs
1	196515961	196517004	hPGCLC-ORs
1	196611942	196612146	hPGCLC-ORs
1	197208754	197208917	hPGCLC-ORs
1	197335312	197335444	hPGCLC-ORs
1	197374807	197374937	hPGCLC-ORs
1	197384382	197384875	hPGCLC-ORs
1	197485789	197486060	hPGCLC-ORs
1	197526880	197526981	hPGCLC-ORs
1	197663446	197663582	hPGCLC-ORs
1	197683926	197684392	hPGCLC-ORs
1	197862989	197863119	hPGCLC-ORs
1	198006689	198006834	hPGCLC-ORs
1	198038953	198039288	hPGCLC-ORs
1	198091393	198091692	hPGCLC-ORs
1	198212279	198212706	hPGCLC-ORs
1	198328874	198329008	hPGCLC-ORs
1	198465195	198465314	hPGCLC-ORs
1	198497772	198497997	hPGCLC-ORs
1	198529743	198530056	hPGCLC-ORs
1	198550913	198551145	hPGCLC-ORs
1	198582634	198583013	hPGCLC-ORs
1	199031759	199031977	hPGCLC-ORs
1	199046057	199046245	hPGCLC-ORs
1	199096109	199096565	hPGCLC-ORs
1	199109562	199110082	hPGCLC-ORs
1	199124447	199124560	hPGCLC-ORs
1	199257134	199257490	hPGCLC-ORs
1	199291511	199291781	hPGCLC-ORs
1	199577438	199577618	hPGCLC-ORs
1	199594996	199595231	hPGCLC-ORs
1	199729727	199729948	hPGCLC-ORs
1	199851588	199852226	hPGCLC-ORs
1	199913083	199913748	hPGCLC-ORs
1	200107053	200107505	hPGCLC-ORs
1	200396589	200396858	hPGCLC-ORs
1	200504889	200505102	hPGCLC-ORs
1	200638209	200638389	hPGCLC-ORs
1	200654087	200654212	hPGCLC-ORs
1	200794538	200794709	hPGCLC-ORs
1	200888343	200888757	hPGCLC-ORs
1	200935869	200936251	hPGCLC-ORs
1	201009043	201009325	hPGCLC-ORs
1	201197343	201197491	hPGCLC-ORs
1	201253948	201254196	hPGCLC-ORs
1	201353249	201353600	hPGCLC-ORs
1	201359471	201359792	hPGCLC-ORs
1	201570350	201570641	hPGCLC-ORs
1	201618507	201618744	hPGCLC-ORs
1	201618892	201619374	hPGCLC-ORs
1	201739014	201739352	hPGCLC-ORs
1	201842367	201842647	hPGCLC-ORs
1	201903200	201903586	hPGCLC-ORs
1	201984224	201984563	hPGCLC-ORs
1	202058659	202058829	hPGCLC-ORs
1	202086722	202087396	hPGCLC-ORs
1	202200046	202200562	hPGCLC-ORs
1	202274693	202274858	hPGCLC-ORs
1	202284559	202284784	hPGCLC-ORs
1	202349536	202349745	hPGCLC-ORs
1	202411481	202411877	hPGCLC-ORs
1	202463907	202464178	hPGCLC-ORs
1	202556634	202556832	hPGCLC-ORs
1	202689514	202689743	hPGCLC-ORs
1	202739508	202739797	hPGCLC-ORs
1	202825798	202826079	hPGCLC-ORs
1	202837845	202838025	hPGCLC-ORs
1	202964639	202964914	hPGCLC-ORs
1	203154407	203154834	hPGCLC-ORs
1	203271135	203271251	hPGCLC-ORs
1	203360897	203361079	hPGCLC-ORs
1	203364421	203365007	hPGCLC-ORs
1	203374050	203374278	hPGCLC-ORs
1	203455464	203455916	hPGCLC-ORs
1	203478999	203479437	hPGCLC-ORs
1	203526663	203526894	hPGCLC-ORs
1	203558013	203558639	hPGCLC-ORs
1	203598832	203599032	hPGCLC-ORs
1	203638946	203639251	hPGCLC-ORs
1	203676600	203676765	hPGCLC-ORs
1	203677753	203678157	hPGCLC-ORs
1	203691442	203691718	hPGCLC-ORs
1	203693259	203693440	hPGCLC-ORs
1	203704097	203704309	hPGCLC-ORs
1	203733121	203733415	hPGCLC-ORs
1	203754516	203754910	hPGCLC-ORs
1	203839218	203839363	hPGCLC-ORs
1	203865942	203866231	hPGCLC-ORs
1	203898881	203899136	hPGCLC-ORs
1	203918642	203918879	hPGCLC-ORs
1	203933844	203934456	hPGCLC-ORs
1	203995174	203995681	hPGCLC-ORs
1	204020840	204021130	hPGCLC-ORs
1	204028792	204029138	hPGCLC-ORs
1	204102864	204103075	hPGCLC-ORs
1	204103404	204103636	hPGCLC-ORs
1	204110953	204111124	hPGCLC-ORs
1	204457213	204457447	hPGCLC-ORs
1	204602109	204602562	hPGCLC-ORs
1	204715347	204715579	hPGCLC-ORs
1	204731059	204731338	hPGCLC-ORs
1	204889828	204890015	hPGCLC-ORs
1	204978685	204978957	hPGCLC-ORs
1	205012494	205012776	hPGCLC-ORs
1	205262364	205263004	hPGCLC-ORs
1	205272535	205272953	hPGCLC-ORs
1	205331311	205331695	hPGCLC-ORs
1	205373116	205373274	hPGCLC-ORs
1	205462759	205462908	hPGCLC-ORs
1	205473137	205473534	hPGCLC-ORs
1	205563873	205564176	hPGCLC-ORs
1	205661416	205661910	hPGCLC-ORs
1	205678843	205679079	hPGCLC-ORs
1	205679187	205679553	hPGCLC-ORs
1	205777025	205777190	hPGCLC-ORs
1	205867949	205868120	hPGCLC-ORs
1	205870518	205870649	hPGCLC-ORs
1	205870764	205870991	hPGCLC-ORs
1	205880111	205880231	hPGCLC-ORs
1	205890836	205890950	hPGCLC-ORs
1	206023633	206024014	hPGCLC-ORs
1	206059555	206059962	hPGCLC-ORs
1	206064963	206065234	hPGCLC-ORs
1	206106978	206107120	hPGCLC-ORs
1	206133887	206134003	hPGCLC-ORs
1	206145718	206145923	hPGCLC-ORs
1	206227701	206227832	hPGCLC-ORs
1	206229057	206229558	hPGCLC-ORs
1	206253164	206253292	hPGCLC-ORs
1	206393546	206393809	hPGCLC-ORs
1	206525440	206525657	hPGCLC-ORs
1	206526204	206526609	hPGCLC-ORs
1	206532408	206532778	hPGCLC-ORs
1	206549842	206550056	hPGCLC-ORs
1	206673276	206673714	hPGCLC-ORs
1	206739481	206739727	hPGCLC-ORs
1	206770497	206771380	hPGCLC-ORs
1	206786729	206786995	hPGCLC-ORs
1	206803507	206803707	hPGCLC-ORs
1	206809628	206809830	hPGCLC-ORs
1	206834276	206834453	hPGCLC-ORs
1	206863160	206863575	hPGCLC-ORs
1	206895408	206895638	hPGCLC-ORs
1	206959561	206959768	hPGCLC-ORs
1	207172204	207172402	hPGCLC-ORs
1	207255761	207255904	hPGCLC-ORs
1	207279453	207279955	hPGCLC-ORs
1	207818984	207819189	hPGCLC-ORs
1	208040771	208041331	hPGCLC-ORs
1	208090487	208090640	hPGCLC-ORs
1	208134387	208134692	hPGCLC-ORs
1	208150921	208151147	hPGCLC-ORs
1	208169957	208170523	hPGCLC-ORs
1	208179499	208179752	hPGCLC-ORs
1	208219147	208219347	hPGCLC-ORs
1	208219576	208220050	hPGCLC-ORs
1	208256378	208256877	hPGCLC-ORs
1	208272458	208272664	hPGCLC-ORs
1	208367278	208367495	hPGCLC-ORs
1	208434194	208434351	hPGCLC-ORs
1	208435318	208435541	hPGCLC-ORs
1	208787667	208787858	hPGCLC-ORs
1	208912237	208912580	hPGCLC-ORs
1	208917618	208918312	hPGCLC-ORs
1	209032666	209032902	hPGCLC-ORs
1	209063769	209064721	hPGCLC-ORs
1	209134070	209134316	hPGCLC-ORs
1	209141339	209141563	hPGCLC-ORs
1	209241634	209241806	hPGCLC-ORs
1	209303205	209303417	hPGCLC-ORs
1	209303612	209303855	hPGCLC-ORs
1	209444102	209444210	hPGCLC-ORs
1	209455786	209455958	hPGCLC-ORs
1	209491854	209492200	hPGCLC-ORs
1	209545194	209545438	hPGCLC-ORs
1	209651351	209651498	hPGCLC-ORs
1	209658840	209659153	hPGCLC-ORs
1	209700397	209700620	hPGCLC-ORs
1	209816448	209816723	hPGCLC-ORs
1	210049765	210050052	hPGCLC-ORs
1	210167328	210167429	hPGCLC-ORs
1	210278604	210278809	hPGCLC-ORs
1	210297910	210298116	hPGCLC-ORs
1	210305234	210305398	hPGCLC-ORs
1	210321609	210321837	hPGCLC-ORs
1	210730083	210730291	hPGCLC-ORs
1	210801381	210801827	hPGCLC-ORs
1	211083199	211083448	hPGCLC-ORs
1	211197612	211197733	hPGCLC-ORs
1	211198190	211198481	hPGCLC-ORs
1	211258352	211258561	hPGCLC-ORs
1	211293362	211293481	hPGCLC-ORs
1	211522716	211522963	hPGCLC-ORs
1	211627084	211627548	hPGCLC-ORs
1	211638683	211638913	hPGCLC-ORs
1	211711347	211711524	hPGCLC-ORs
1	211716113	211716319	hPGCLC-ORs
1	211802194	211802349	hPGCLC-ORs
1	211968504	211968732	hPGCLC-ORs
1	212015140	212015263	hPGCLC-ORs
1	212113873	212114119	hPGCLC-ORs
1	212119679	212119799	hPGCLC-ORs
1	212147544	212148166	hPGCLC-ORs
1	212186512	212186842	hPGCLC-ORs
1	212209340	212209562	hPGCLC-ORs
1	212248135	212248621	hPGCLC-ORs
1	212270686	212270848	hPGCLC-ORs
1	212320032	212320326	hPGCLC-ORs
1	212463628	212463991	hPGCLC-ORs
1	212471774	212472180	hPGCLC-ORs
1	212507213	212507713	hPGCLC-ORs
1	212532926	212533202	hPGCLC-ORs
1	212690229	212690399	hPGCLC-ORs
1	212744094	212744292	hPGCLC-ORs
1	212780254	212780466	hPGCLC-ORs
1	212965841	212966002	hPGCLC-ORs
1	212986612	212986804	hPGCLC-ORs
1	213025757	213025873	hPGCLC-ORs
1	213031412	213031579	hPGCLC-ORs
1	213032134	213032358	hPGCLC-ORs
1	213041491	213041697	hPGCLC-ORs
1	213211269	213211482	hPGCLC-ORs
1	213229026	213229138	hPGCLC-ORs
1	213282288	213282833	hPGCLC-ORs
1	213295193	213295436	hPGCLC-ORs
1	213320207	213320797	hPGCLC-ORs
1	213451871	213451983	hPGCLC-ORs
1	213452115	213452264	hPGCLC-ORs
1	213661366	213661560	hPGCLC-ORs
1	213689143	213689634	hPGCLC-ORs
1	213760292	213760586	hPGCLC-ORs
1	213989785	213989969	hPGCLC-ORs
1	214101308	214101645	hPGCLC-ORs
1	214136348	214136574	hPGCLC-ORs
1	214158427	214158563	hPGCLC-ORs
1	214319554	214319714	hPGCLC-ORs
1	214486492	214486927	hPGCLC-ORs
1	214522622	214523014	hPGCLC-ORs
1	214530038	214530232	hPGCLC-ORs
1	214694731	214694951	hPGCLC-ORs
1	214695013	214695141	hPGCLC-ORs
1	214700429	214700870	hPGCLC-ORs
1	214709180	214709292	hPGCLC-ORs
1	214835069	214835557	hPGCLC-ORs
1	214872404	214872513	hPGCLC-ORs
1	214957892	214958143	hPGCLC-ORs
1	215324166	215324288	hPGCLC-ORs
1	215477671	215478026	hPGCLC-ORs
1	215520494	215520626	hPGCLC-ORs
1	215678958	215679486	hPGCLC-ORs
1	215728083	215728404	hPGCLC-ORs
1	215796591	215796816	hPGCLC-ORs
1	215874011	215874138	hPGCLC-ORs
1	215905469	215905768	hPGCLC-ORs
1	215924794	215924974	hPGCLC-ORs
1	216168524	216168911	hPGCLC-ORs
1	216209091	216209498	hPGCLC-ORs
1	216285122	216285253	hPGCLC-ORs
1	216305431	216305564	hPGCLC-ORs
[truncated: 60,560 more rows]
