# Supplementary material for: Human reproduction is regulated by retrotransposons derived from ancient Hominidae-specific viral infections
Source: Nat Commun. 2022 Jan 24;13:463. doi: 10.1038/s41467-022-28105-1 (PMC8786967; doi:10.1038/s41467-022-28105-1)
Supplement: Supplementary file 10 — Supplementary Data 7 [file 41467_2022_28105_MOESM10_ESM.xlsx]

## Sheet: hPGCLC_VS_hESC_genomewide_Bins_
Table S7. List of DMRs in hPGCLCs compared with hESCs. DMR were defined using DMRcaller v1.14.2 (Catoni et al., 2018) over GRCh38 whole genome using 200bp as DMR bin size. Only bins with at least four CG sites and each CG sites should be covered by at least three reads were kept for further analysis. Minimal CG methylation difference of 0.2 and FDR less than 0.05 were applied to define DMRs. Bins…
Column Name	Description
chr	Chromosome position of the feature.
start	Start position of the feature in standard chromosomal coordinates.
end	End position of the feature in standard chromosomal coordinates.
width	The width (bp) of the DMR bin.
hPGCLC_Ccount	Count for methylated cytosine within DMR bin in hPGCLCs.
hPGCLC_CTcount	Count for total cytosine within DMR bin in hPGCLCs.
hPGCLC_mCG	mCG level (Ccount/CTcount *100%) within DMR bin in hPGCLCs.
hESC_Ccount	Count for methylated cytosine within DMR bin in hESCs.
hESC_CTcount	Count for total cytosine within DMR bin in hESCs.
hESC_mCG	mCG level (Ccount/CTcount *100%) within DMR bin in hESCs.
cytosinesCount	The number of CG sites of the DMR bin.
context	The context in which the DMRs are computed.
FDR	FDR (false discovery rate) of the DMR bin in hPGCLCs compared with hESCs.
regionType	The type of the DMR (hPGCLC hypoCG DMR or hPGCLC hyperCG DMR).
Table S7. List of DMRs in hPGCLCs compared with hESCs.
chr	start	end	width	hPGCLC_Ccount	hPGCLC_CTcount	hPGCLC_mCG	hESC_Ccount	hESC_CTcount	hESC_mCG	CG_sits_Count	context	FDR	regionType
chr1	63601	63801	200	39	58	0.672414	38	40	0.95	6	CG	0.00482391	hPGCLC hypoCG DMR
chr1	81601	81801	200	28	29	0.965517	17	24	0.708333	4	CG	0.0130091	hPGCLC hyperCG DMR
chr1	193601	193801	200	15	15	1	9	16	0.5625	4	CG	0.00894399	hPGCLC hyperCG DMR
chr1	263801	264001	200	9	19	0.473684	13	15	0.866667	4	CG	0.0175207	hPGCLC hypoCG DMR
chr1	280201	280401	200	24	24	1	15	22	0.681818	5	CG	0.00789547	hPGCLC hyperCG DMR
chr1	397401	397601	200	29	32	0.90625	12	19	0.631579	4	CG	0.0172053	hPGCLC hyperCG DMR
chr1	409001	409201	200	38	43	0.883721	24	38	0.631579	5	CG	0.012071	hPGCLC hyperCG DMR
chr1	457001	457201	200	28	45	0.622222	26	28	0.928571	6	CG	0.0090843	hPGCLC hypoCG DMR
chr1	508401	508601	200	30	34	0.882353	12	20	0.6	4	CG	0.0165551	hPGCLC hyperCG DMR
chr1	533801	534001	200	85	113	0.752212	59	61	0.967213	16	CG	0.00260124	hPGCLC hypoCG DMR
chr1	701201	701401	200	26	37	0.702703	38	40	0.95	5	CG	0.00915749	hPGCLC hypoCG DMR
chr1	726601	726801	200	41	41	1	26	33	0.787879	10	CG	0.00674012	hPGCLC hyperCG DMR
chr1	738601	738801	200	55	55	1	15	22	0.681818	6	CG	0.0002557	hPGCLC hyperCG DMR
chr1	769401	769601	200	9	13	0.692308	17	17	1	4	CG	0.0152995	hPGCLC hypoCG DMR
chr1	845801	846001	200	4	16	0.25	11	12	0.916667	4	CG	0.00310863	hPGCLC hypoCG DMR
chr1	857401	857601	200	48	53	0.90566	18	32	0.5625	5	CG	0.00207635	hPGCLC hyperCG DMR
chr1	937801	938001	200	17	28	0.607143	29	31	0.935484	8	CG	0.00746094	hPGCLC hypoCG DMR
chr1	1005201	1005401	200	5	16	0.3125	13	14	0.928571	4	CG	0.00358914	hPGCLC hypoCG DMR
chr1	1007601	1007801	200	35	36	0.972222	18	25	0.72	6	CG	0.00946114	hPGCLC hyperCG DMR
chr1	1008001	1008201	200	70	84	0.833333	55	89	0.617978	13	CG	0.00611936	hPGCLC hyperCG DMR
chr1	1081001	1081201	200	3	45	0.0666667	14	30	0.466667	5	CG	0.000751891	hPGCLC hypoCG DMR
chr1	1114001	1114201	200	58	65	0.892308	52	82	0.634146	19	CG	0.00260534	hPGCLC hyperCG DMR
chr1	1152401	1152601	200	28	29	0.965517	13	18	0.722222	6	CG	0.0159641	hPGCLC hyperCG DMR
chr1	1176801	1177001	200	18	42	0.428571	22	30	0.733333	10	CG	0.0135256	hPGCLC hypoCG DMR
chr1	1266601	1266801	200	66	71	0.929577	25	37	0.675676	11	CG	0.00357385	hPGCLC hyperCG DMR
chr1	1292201	1292401	200	6	40	0.15	17	34	0.5	11	CG	0.00530088	hPGCLC hypoCG DMR
chr1	1359801	1360001	200	4	32	0.125	16	21	0.761905	7	CG	8.97318e-05	hPGCLC hypoCG DMR
chr1	1410601	1410801	200	13	60	0.216667	28	51	0.54902	14	CG	0.00239624	hPGCLC hypoCG DMR
chr1	1415401	1415601	200	5	14	0.357143	15	19	0.789474	4	CG	0.0143885	hPGCLC hypoCG DMR
chr1	1470001	1470201	200	5	19	0.263158	23	25	0.92	4	CG	0.000181952	hPGCLC hypoCG DMR
chr1	1472801	1473001	200	30	71	0.422535	59	72	0.819444	21	CG	3.99435e-05	hPGCLC hypoCG DMR
chr1	1541601	1541801	200	29	38	0.763158	24	24	1	7	CG	0.0133797	hPGCLC hypoCG DMR
chr1	1566801	1567001	200	33	34	0.970588	25	33	0.757576	9	CG	0.0136788	hPGCLC hyperCG DMR
chr1	1591201	1591401	200	27	38	0.710526	39	42	0.928571	6	CG	0.0135622	hPGCLC hypoCG DMR
chr1	1594601	1594801	200	27	48	0.5625	32	39	0.820513	13	CG	0.0135698	hPGCLC hypoCG DMR
chr1	1611001	1611201	200	11	16	0.6875	25	26	0.961538	5	CG	0.0151581	hPGCLC hypoCG DMR
chr1	1777401	1777601	200	0	14	0	14	14	1	4	CG	7.64086e-06	hPGCLC hypoCG DMR
chr1	1859401	1859801	400	16	142	0.112676	31	66	0.469697	11	CG	1.05164e-06	hPGCLC hypoCG DMR
chr1	1988601	1988801	200	7	22	0.318182	14	18	0.777778	6	CG	0.00913148	hPGCLC hypoCG DMR
chr1	1990201	1990401	200	26	28	0.928571	18	28	0.642857	8	CG	0.0129825	hPGCLC hyperCG DMR
chr1	2100201	2100401	200	23	24	0.958333	15	25	0.6	7	CG	0.00785173	hPGCLC hyperCG DMR
chr1	2263001	2263201	200	26	27	0.962963	14	22	0.636364	6	CG	0.00866045	hPGCLC hyperCG DMR
chr1	2349001	2349201	200	6	12	0.5	12	12	1	4	CG	0.00998742	hPGCLC hypoCG DMR
chr1	2613601	2613801	200	54	66	0.818182	17	30	0.566667	10	CG	0.0130091	hPGCLC hyperCG DMR
chr1	2669601	2669801	200	16	16	1	13	21	0.619048	5	CG	0.0104714	hPGCLC hyperCG DMR
chr1	2779801	2780001	200	24	31	0.774194	26	26	1	7	CG	0.0132691	hPGCLC hypoCG DMR
chr1	2781001	2781201	200	13	21	0.619048	14	14	1	4	CG	0.0125753	hPGCLC hypoCG DMR
chr1	2995201	2995401	200	59	65	0.907692	24	35	0.685714	7	CG	0.0101208	hPGCLC hyperCG DMR
chr1	3024001	3024201	200	27	41	0.658537	28	29	0.965517	4	CG	0.00692833	hPGCLC hypoCG DMR
chr1	3150201	3150401	200	12	21	0.571429	15	16	0.9375	5	CG	0.0148029	hPGCLC hypoCG DMR
chr1	3248401	3248601	200	17	45	0.377778	35	41	0.853659	13	CG	0.000168282	hPGCLC hypoCG DMR
chr1	3250401	3250601	200	18	28	0.642857	25	26	0.961538	8	CG	0.00903749	hPGCLC hypoCG DMR
chr1	3256801	3257001	200	28	28	1	12	20	0.6	6	CG	0.00213826	hPGCLC hyperCG DMR
chr1	3314601	3314801	200	24	55	0.436364	45	57	0.789474	8	CG	0.00136681	hPGCLC hypoCG DMR
chr1	3384801	3385001	200	17	33	0.515152	17	19	0.894737	6	CG	0.0107642	hPGCLC hypoCG DMR
chr1	3392401	3392601	200	40	58	0.689655	50	55	0.909091	14	CG	0.00913148	hPGCLC hypoCG DMR
chr1	3436401	3436601	200	31	42	0.738095	27	28	0.964286	9	CG	0.0152572	hPGCLC hypoCG DMR
chr1	3488001	3488201	200	42	46	0.913043	30	43	0.697674	10	CG	0.0133057	hPGCLC hyperCG DMR
chr1	3705001	3705201	200	32	49	0.653061	42	48	0.875	16	CG	0.0134819	hPGCLC hypoCG DMR
chr1	3734001	3734201	200	18	21	0.857143	7	15	0.466667	5	CG	0.0144579	hPGCLC hyperCG DMR
chr1	3758201	3758401	200	31	41	0.756098	33	34	0.970588	10	CG	0.0128237	hPGCLC hypoCG DMR
chr1	3783201	3783401	200	28	40	0.7	39	42	0.928571	10	CG	0.0120076	hPGCLC hypoCG DMR
chr1	3798801	3799001	200	15	15	1	8	12	0.666667	4	CG	0.0161445	hPGCLC hyperCG DMR
chr1	3803801	3804001	200	45	47	0.957447	26	35	0.742857	10	CG	0.010094	hPGCLC hyperCG DMR
chr1	3813401	3813601	200	34	51	0.666667	36	40	0.9	12	CG	0.012704	hPGCLC hypoCG DMR
chr1	3824401	3824601	200	17	22	0.772727	22	22	1	7	CG	0.0177618	hPGCLC hypoCG DMR
chr1	3839801	3840001	200	15	22	0.681818	20	20	1	5	CG	0.0108389	hPGCLC hypoCG DMR
chr1	3875801	3876001	200	41	55	0.745455	36	37	0.972973	8	CG	0.0091161	hPGCLC hypoCG DMR
chr1	4006801	4007001	200	18	25	0.72	8	23	0.347826	4	CG	0.0132791	hPGCLC hyperCG DMR
chr1	4073801	4074001	200	52	64	0.8125	48	86	0.55814	17	CG	0.00504196	hPGCLC hyperCG DMR
chr1	4110001	4110201	200	7	16	0.4375	13	13	1	4	CG	0.00515404	hPGCLC hypoCG DMR
chr1	4461001	4461201	200	20	27	0.740741	21	21	1	6	CG	0.0142081	hPGCLC hypoCG DMR
chr1	4512601	4512801	200	23	24	0.958333	12	19	0.631579	6	CG	0.0112623	hPGCLC hyperCG DMR
chr1	4614201	4614401	200	34	43	0.790698	27	27	1	9	CG	0.0138171	hPGCLC hypoCG DMR
chr1	4636201	4636401	200	19	33	0.575758	31	34	0.911765	5	CG	0.00613682	hPGCLC hypoCG DMR
chr1	4755801	4756001	200	1	18	0.0555556	6	14	0.428571	4	CG	0.0140473	hPGCLC hypoCG DMR
chr1	4972201	4972401	200	29	40	0.725	29	29	1	7	CG	0.00696791	hPGCLC hypoCG DMR
chr1	5046801	5047001	200	35	40	0.875	18	36	0.5	8	CG	0.00278121	hPGCLC hyperCG DMR
chr1	5068601	5068801	200	6	12	0.5	12	12	1	4	CG	0.00998742	hPGCLC hypoCG DMR
chr1	5114801	5115001	200	29	45	0.644444	15	43	0.348837	6	CG	0.0107395	hPGCLC hyperCG DMR
chr1	5321601	5321801	200	19	36	0.527778	43	48	0.895833	7	CG	0.00153536	hPGCLC hypoCG DMR
chr1	5428401	5428601	200	18	32	0.5625	17	18	0.944444	6	CG	0.00998742	hPGCLC hypoCG DMR
chr1	5475401	5475601	200	16	16	1	14	20	0.7	5	CG	0.0168277	hPGCLC hyperCG DMR
chr1	5525601	5525801	200	14	20	0.7	29	30	0.966667	6	CG	0.0122218	hPGCLC hypoCG DMR
chr1	5615801	5616001	200	26	26	1	12	16	0.75	4	CG	0.0119443	hPGCLC hyperCG DMR
chr1	5694801	5695001	200	34	35	0.971429	28	38	0.736842	11	CG	0.0104217	hPGCLC hyperCG DMR
chr1	5703801	5704001	200	55	69	0.797101	42	42	1	7	CG	0.00649117	hPGCLC hypoCG DMR
chr1	5896801	5897001	200	40	59	0.677966	20	66	0.30303	19	CG	0.000497112	hPGCLC hyperCG DMR
chr1	5997601	5997801	200	9	20	0.45	17	19	0.894737	4	CG	0.00857468	hPGCLC hypoCG DMR
chr1	6113201	6113401	200	26	27	0.962963	28	38	0.736842	5	CG	0.016966	hPGCLC hyperCG DMR
chr1	6228401	6228601	200	21	32	0.65625	40	42	0.952381	7	CG	0.0046052	hPGCLC hypoCG DMR
chr1	6229401	6229601	200	11	18	0.611111	20	21	0.952381	4	CG	0.0125381	hPGCLC hypoCG DMR
chr1	6285001	6285201	200	7	14	0.5	12	13	0.923077	4	CG	0.0166801	hPGCLC hypoCG DMR
chr1	6309601	6309801	200	16	58	0.275862	41	45	0.911111	10	CG	2.99629e-08	hPGCLC hypoCG DMR
chr1	6310001	6310201	200	8	19	0.421053	18	18	1	6	CG	0.00133296	hPGCLC hypoCG DMR
chr1	6431401	6431601	200	24	27	0.888889	20	34	0.588235	4	CG	0.0130139	hPGCLC hyperCG DMR
chr1	6479401	6479601	200	65	74	0.878378	53	86	0.616279	21	CG	0.0017102	hPGCLC hyperCG DMR
chr1	6523801	6524001	200	0	15	0	7	16	0.4375	5	CG	0.00894399	hPGCLC hypoCG DMR
chr1	6540201	6540401	200	49	74	0.662162	44	51	0.862745	14	CG	0.0141892	hPGCLC hypoCG DMR
chr1	6555801	6556001	200	42	43	0.976744	32	46	0.695652	13	CG	0.0028627	hPGCLC hyperCG DMR
chr1	6589801	6590001	200	37	39	0.948718	23	32	0.71875	8	CG	0.0121694	hPGCLC hyperCG DMR
chr1	6723401	6723601	200	16	27	0.592593	27	28	0.964286	6	CG	0.00441469	hPGCLC hypoCG DMR
chr1	6727001	6727201	200	22	23	0.956522	19	28	0.678571	6	CG	0.0148024	hPGCLC hyperCG DMR
chr1	6745601	6745801	200	29	29	1	20	28	0.714286	9	CG	0.00667705	hPGCLC hyperCG DMR
chr1	6761001	6761201	200	36	38	0.947368	20	30	0.666667	8	CG	0.00773226	hPGCLC hyperCG DMR
chr1	6806801	6807001	200	13	21	0.619048	12	12	1	4	CG	0.0152995	hPGCLC hypoCG DMR
chr1	6842001	6842201	200	19	19	1	12	17	0.705882	4	CG	0.0138075	hPGCLC hyperCG DMR
chr1	6847401	6847601	200	22	22	1	13	18	0.722222	6	CG	0.0124602	hPGCLC hyperCG DMR
chr1	6990401	6990601	200	13	18	0.722222	24	24	1	6	CG	0.0110121	hPGCLC hypoCG DMR
chr1	6996201	6996401	200	16	22	0.727273	27	28	0.964286	6	CG	0.0169119	hPGCLC hypoCG DMR
chr1	7004801	7005001	200	32	35	0.914286	15	24	0.625	6	CG	0.0115505	hPGCLC hyperCG DMR
chr1	7023001	7023201	200	25	25	1	16	22	0.727273	6	CG	0.0104547	hPGCLC hyperCG DMR
chr1	7075401	7075601	200	0	22	0	7	22	0.318182	7	CG	0.00927166	hPGCLC hypoCG DMR
chr1	7082801	7083001	200	24	36	0.666667	27	29	0.931034	4	CG	0.0133911	hPGCLC hypoCG DMR
chr1	7117801	7118001	200	0	31	0	5	21	0.238095	7	CG	0.00961295	hPGCLC hypoCG DMR
chr1	7196401	7196601	200	8	14	0.571429	16	17	0.941176	4	CG	0.0154204	hPGCLC hypoCG DMR
chr1	7198801	7199001	200	29	31	0.935484	7	15	0.466667	5	CG	0.00240798	hPGCLC hyperCG DMR
chr1	7236001	7236201	200	24	31	0.774194	33	33	1	10	CG	0.00917774	hPGCLC hypoCG DMR
chr1	7246801	7247001	200	10	18	0.555556	14	15	0.933333	4	CG	0.0160602	hPGCLC hypoCG DMR
chr1	7255401	7255601	200	38	55	0.690909	40	42	0.952381	10	CG	0.00555824	hPGCLC hypoCG DMR
chr1	7310801	7311001	200	40	54	0.740741	51	54	0.944444	5	CG	0.00903028	hPGCLC hypoCG DMR
chr1	7449801	7450001	200	9	17	0.529412	23	26	0.884615	4	CG	0.0128958	hPGCLC hypoCG DMR
chr1	7506001	7506201	200	11	18	0.611111	25	26	0.961538	6	CG	0.00832009	hPGCLC hypoCG DMR
chr1	7545401	7545601	200	19	24	0.791667	31	31	1	8	CG	0.0121468	hPGCLC hypoCG DMR
chr1	7602201	7602401	200	23	38	0.605263	32	37	0.864865	4	CG	0.0138904	hPGCLC hypoCG DMR
chr1	7826601	7826801	200	15	15	1	8	13	0.615385	4	CG	0.0123533	hPGCLC hyperCG DMR
chr1	7849201	7849401	200	47	53	0.886792	28	47	0.595745	11	CG	0.00425036	hPGCLC hyperCG DMR
chr1	7938001	7938201	200	7	23	0.304348	20	24	0.833333	6	CG	0.00213659	hPGCLC hypoCG DMR
chr1	7938801	7939001	200	13	20	0.65	26	28	0.928571	6	CG	0.0157169	hPGCLC hypoCG DMR
chr1	7999401	7999601	200	24	31	0.774194	22	22	1	6	CG	0.0170871	hPGCLC hypoCG DMR
chr1	8016601	8016801	200	22	43	0.511628	20	24	0.833333	4	CG	0.0128918	hPGCLC hypoCG DMR
chr1	8067401	8067601	200	14	19	0.736842	19	19	1	6	CG	0.0168397	hPGCLC hypoCG DMR
chr1	8166001	8166201	200	20	26	0.769231	15	34	0.441176	8	CG	0.0137264	hPGCLC hyperCG DMR
chr1	8169801	8170001	200	13	25	0.52	19	22	0.863636	6	CG	0.014231	hPGCLC hypoCG DMR
chr1	8174201	8174401	200	22	22	1	12	18	0.666667	4	CG	0.00865546	hPGCLC hyperCG DMR
chr1	8182601	8182801	200	21	33	0.636364	31	34	0.911765	8	CG	0.0116481	hPGCLC hypoCG DMR
chr1	8191801	8192001	200	77	78	0.987179	29	38	0.763158	9	CG	0.000795035	hPGCLC hyperCG DMR
chr1	8200401	8200601	200	7	15	0.466667	16	17	0.941176	5	CG	0.00812374	hPGCLC hypoCG DMR
chr1	8210401	8210601	200	34	52	0.653846	44	51	0.862745	12	CG	0.0150282	hPGCLC hypoCG DMR
chr1	8223801	8224001	200	10	28	0.357143	24	31	0.774194	6	CG	0.00535112	hPGCLC hypoCG DMR
chr1	8230201	8230401	200	14	25	0.56	16	16	1	5	CG	0.00671577	hPGCLC hypoCG DMR
chr1	8232201	8232401	200	48	74	0.648649	55	60	0.916667	11	CG	0.00217929	hPGCLC hypoCG DMR
chr1	8306001	8306201	200	22	39	0.564103	38	44	0.863636	9	CG	0.00741039	hPGCLC hypoCG DMR
chr1	8309001	8309201	200	48	57	0.842105	46	72	0.638889	11	CG	0.0133884	hPGCLC hyperCG DMR
chr1	8316601	8316801	200	16	23	0.695652	24	24	1	6	CG	0.00872554	hPGCLC hypoCG DMR
chr1	8319601	8319801	200	5	14	0.357143	12	13	0.923077	4	CG	0.00741301	hPGCLC hypoCG DMR
chr1	8392801	8393001	200	12	33	0.363636	38	42	0.904762	10	CG	3.44471e-05	hPGCLC hypoCG DMR
chr1	8422001	8422201	200	11	23	0.478261	19	23	0.826087	6	CG	0.0149622	hPGCLC hypoCG DMR
chr1	8422601	8422801	200	6	47	0.12766	24	51	0.470588	7	CG	0.00207425	hPGCLC hypoCG DMR
chr1	8424601	8425001	400	2	42	0.047619	17	43	0.395349	10	CG	0.00134544	hPGCLC hypoCG DMR
chr1	8435201	8435401	200	9	12	0.75	21	21	1	4	CG	0.0167403	hPGCLC hypoCG DMR
chr1	8464001	8464401	400	21	56	0.375	41	48	0.854167	11	CG	3.05885e-05	hPGCLC hypoCG DMR
chr1	8464801	8465001	200	17	24	0.708333	21	21	1	6	CG	0.0117678	hPGCLC hypoCG DMR
chr1	8478201	8478401	200	10	24	0.416667	21	28	0.75	4	CG	0.0155813	hPGCLC hypoCG DMR
chr1	8502801	8503001	200	35	74	0.472973	47	56	0.839286	7	CG	0.000362517	hPGCLC hypoCG DMR
chr1	8504201	8504401	200	17	27	0.62963	24	26	0.923077	4	CG	0.0137408	hPGCLC hypoCG DMR
chr1	8520601	8520801	200	6	30	0.2	22	26	0.846154	6	CG	5.2602e-05	hPGCLC hypoCG DMR
chr1	8601001	8601201	200	26	34	0.764706	21	21	1	4	CG	0.0167018	hPGCLC hypoCG DMR
chr1	8636201	8636401	200	39	40	0.975	19	25	0.76	8	CG	0.0114275	hPGCLC hyperCG DMR
chr1	8661401	8661601	200	62	70	0.885714	24	36	0.666667	12	CG	0.0113143	hPGCLC hyperCG DMR
chr1	8663601	8663801	200	8	20	0.4	14	17	0.823529	4	CG	0.0128118	hPGCLC hypoCG DMR
chr1	8680801	8681001	200	8	26	0.307692	22	30	0.733333	6	CG	0.00586148	hPGCLC hypoCG DMR
chr1	8707001	8707201	200	4	13	0.307692	19	20	0.95	4	CG	0.00109229	hPGCLC hypoCG DMR
chr1	8711001	8711201	200	24	25	0.96	12	18	0.666667	4	CG	0.0134768	hPGCLC hyperCG DMR
chr1	8723001	8723201	200	6	17	0.352941	18	21	0.857143	4	CG	0.00568048	hPGCLC hypoCG DMR
chr1	8729401	8729601	200	10	38	0.263158	22	38	0.578947	9	CG	0.0104793	hPGCLC hypoCG DMR
chr1	8822001	8822201	200	11	33	0.333333	20	27	0.740741	6	CG	0.00629545	hPGCLC hypoCG DMR
chr1	8836401	8836601	200	33	47	0.702128	41	42	0.97619	10	CG	0.00349999	hPGCLC hypoCG DMR
chr1	8841201	8841401	200	15	21	0.714286	23	23	1	4	CG	0.0109033	hPGCLC hypoCG DMR
chr1	8844401	8844601	200	6	20	0.3	19	20	0.95	6	CG	0.000415185	hPGCLC hypoCG DMR
chr1	8876601	8876801	200	39	72	0.541667	68	80	0.85	20	CG	0.000547768	hPGCLC hypoCG DMR
chr1	8910601	8910801	200	19	31	0.612903	29	33	0.878788	10	CG	0.0153236	hPGCLC hypoCG DMR
chr1	8911201	8911401	200	0	13	0	10	12	0.833333	4	CG	0.000409962	hPGCLC hypoCG DMR
chr1	8916201	8916401	200	37	41	0.902439	16	26	0.615385	6	CG	0.0101532	hPGCLC hyperCG DMR
chr1	8966201	8966401	200	42	67	0.626866	47	55	0.854545	12	CG	0.0101412	hPGCLC hypoCG DMR
chr1	9033601	9033801	200	4	15	0.266667	13	15	0.866667	5	CG	0.00460606	hPGCLC hypoCG DMR
chr1	9062001	9062201	200	18	31	0.580645	22	24	0.916667	8	CG	0.0106929	hPGCLC hypoCG DMR
chr1	9093801	9094001	200	5	15	0.333333	12	15	0.8	5	CG	0.0133706	hPGCLC hypoCG DMR
chr1	9162201	9162401	200	27	28	0.964286	28	38	0.736842	7	CG	0.0154204	hPGCLC hyperCG DMR
chr1	9164001	9164201	200	1	18	0.0555556	14	16	0.875	5	CG	5.65127e-05	hPGCLC hypoCG DMR
chr1	9191601	9191801	200	21	42	0.5	30	35	0.857143	10	CG	0.00474861	hPGCLC hypoCG DMR
chr1	9206001	9206201	200	4	22	0.181818	7	12	0.583333	4	CG	0.0171213	hPGCLC hypoCG DMR
chr1	9230401	9230601	200	8	15	0.533333	14	15	0.933333	5	CG	0.0149466	hPGCLC hypoCG DMR
chr1	9230601	9230801	200	118	134	0.880597	54	80	0.675	16	CG	0.00215034	hPGCLC hyperCG DMR
chr1	9232601	9232801	200	45	59	0.762712	34	64	0.53125	16	CG	0.012014	hPGCLC hyperCG DMR
chr1	9237201	9237401	200	14	31	0.451613	13	13	1	4	CG	0.00379581	hPGCLC hypoCG DMR
chr1	9329601	9329801	200	22	28	0.785714	27	27	1	4	CG	0.0137945	hPGCLC hypoCG DMR
chr1	9373601	9373801	200	9	26	0.346154	11	15	0.733333	4	CG	0.0171952	hPGCLC hypoCG DMR
chr1	9433401	9433601	200	12	18	0.666667	15	15	1	4	CG	0.0150282	hPGCLC hypoCG DMR
chr1	9519001	9519201	200	20	22	0.909091	13	22	0.590909	6	CG	0.0157365	hPGCLC hyperCG DMR
chr1	9538001	9538201	200	6	29	0.206897	19	30	0.633333	8	CG	0.00461897	hPGCLC hypoCG DMR
chr1	9559201	9559401	200	13	28	0.464286	23	25	0.92	5	CG	0.00281181	hPGCLC hypoCG DMR
chr1	9655601	9655801	200	40	56	0.714286	27	28	0.964286	9	CG	0.0118402	hPGCLC hypoCG DMR
chr1	9673001	9673201	200	17	22	0.772727	23	23	1	4	CG	0.0160916	hPGCLC hypoCG DMR
chr1	9700201	9700401	200	31	40	0.775	40	41	0.97561	8	CG	0.0111144	hPGCLC hypoCG DMR
chr1	9702601	9702801	200	57	76	0.75	32	59	0.542373	12	CG	0.0142081	hPGCLC hyperCG DMR
chr1	9729801	9730001	200	24	31	0.774194	25	25	1	8	CG	0.0139173	hPGCLC hypoCG DMR
chr1	9755601	9755801	200	4	31	0.129032	20	21	0.952381	6	CG	6.05221e-07	hPGCLC hypoCG DMR
chr1	9764401	9764601	200	30	33	0.909091	12	19	0.631579	6	CG	0.0154999	hPGCLC hyperCG DMR
chr1	9775401	9775601	200	17	43	0.395349	28	35	0.8	10	CG	0.00250421	hPGCLC hypoCG DMR
chr1	9789201	9789401	200	24	38	0.631579	35	40	0.875	10	CG	0.0145354	hPGCLC hypoCG DMR
chr1	9806601	9806801	200	33	47	0.702128	51	55	0.927273	12	CG	0.00820226	hPGCLC hypoCG DMR
chr1	9820601	9820801	200	16	29	0.551724	27	27	1	5	CG	0.000958282	hPGCLC hypoCG DMR
chr1	9822401	9822601	200	8	19	0.421053	18	21	0.857143	4	CG	0.00925298	hPGCLC hypoCG DMR
chr1	9825801	9826001	200	0	17	0	6	14	0.428571	4	CG	0.00785162	hPGCLC hypoCG DMR
chr1	9846401	9846601	200	1	26	0.0384615	11	15	0.733333	4	CG	7.99752e-05	hPGCLC hypoCG DMR
chr1	9927601	9927801	200	16	16	1	14	20	0.7	5	CG	0.0168277	hPGCLC hyperCG DMR
chr1	9930001	9930201	200	38	39	0.974359	20	26	0.769231	8	CG	0.0128267	hPGCLC hyperCG DMR
chr1	9956401	9956601	200	9	14	0.642857	14	14	1	4	CG	0.0151081	hPGCLC hypoCG DMR
chr1	10007401	10007601	200	21	31	0.677419	26	27	0.962963	7	CG	0.0108088	hPGCLC hypoCG DMR
chr1	10013401	10013601	200	13	18	0.722222	19	19	1	5	CG	0.0150589	hPGCLC hypoCG DMR
chr1	10028401	10028601	200	56	74	0.756757	46	48	0.958333	15	CG	0.00865181	hPGCLC hypoCG DMR
chr1	10056201	10056401	200	15	19	0.789474	30	30	1	4	CG	0.0126952	hPGCLC hypoCG DMR
chr1	10106201	10106401	200	83	88	0.943182	32	45	0.711111	10	CG	0.00196514	hPGCLC hyperCG DMR
chr1	10108401	10108601	200	8	17	0.470588	13	13	1	4	CG	0.00637016	hPGCLC hypoCG DMR
chr1	10144201	10144401	200	6	24	0.25	24	26	0.923077	8	CG	4.6778e-05	hPGCLC hypoCG DMR
chr1	10234801	10235001	200	16	21	0.761905	22	22	1	6	CG	0.0158019	hPGCLC hypoCG DMR
chr1	10243201	10243401	200	22	29	0.758621	34	34	1	9	CG	0.00746053	hPGCLC hypoCG DMR
chr1	10271401	10271601	200	13	20	0.65	18	18	1	4	CG	0.0106367	hPGCLC hypoCG DMR
chr1	10319001	10319201	200	27	28	0.964286	19	26	0.730769	6	CG	0.0164358	hPGCLC hyperCG DMR
chr1	10352601	10352801	200	36	49	0.734694	42	44	0.954545	9	CG	0.00936296	hPGCLC hypoCG DMR
chr1	10427001	10427201	200	60	219	0.273973	144	247	0.582996	14	CG	6.02726e-09	hPGCLC hypoCG DMR
chr1	10427401	10427601	200	23	53	0.433962	37	48	0.770833	12	CG	0.00353883	hPGCLC hypoCG DMR
chr1	10451401	10451601	200	1	31	0.0322581	12	38	0.315789	9	CG	0.00793613	hPGCLC hypoCG DMR
chr1	10474601	10474801	200	14	31	0.451613	40	51	0.784314	10	CG	0.00696064	hPGCLC hypoCG DMR
chr1	10540401	10540601	200	10	34	0.294118	15	19	0.789474	6	CG	0.00336496	hPGCLC hypoCG DMR
chr1	10555401	10555601	200	26	39	0.666667	22	23	0.956522	6	CG	0.0125295	hPGCLC hypoCG DMR
chr1	10594601	10594801	200	4	20	0.2	14	18	0.777778	6	CG	0.00272579	hPGCLC hypoCG DMR
chr1	10598601	10599001	400	73	102	0.715686	98	105	0.933333	16	CG	0.000592503	hPGCLC hypoCG DMR
chr1	10602201	10602401	200	8	16	0.5	12	13	0.923077	4	CG	0.0154269	hPGCLC hypoCG DMR
chr1	10651401	10651601	200	17	42	0.404762	4	36	0.111111	12	CG	0.0089073	hPGCLC hyperCG DMR
chr1	10708601	10708801	200	5	19	0.263158	16	23	0.695652	4	CG	0.0104714	hPGCLC hypoCG DMR
chr1	10717201	10717401	200	27	37	0.72973	27	28	0.964286	8	CG	0.0146387	hPGCLC hypoCG DMR
chr1	10789401	10789601	200	29	64	0.453125	43	57	0.754386	9	CG	0.00411795	hPGCLC hypoCG DMR
chr1	10791801	10792001	200	4	30	0.133333	14	32	0.4375	6	CG	0.0125295	hPGCLC hypoCG DMR
chr1	10810201	10810401	200	16	21	0.761905	23	23	1	7	CG	0.0148029	hPGCLC hypoCG DMR
chr1	10865601	10865801	200	32	54	0.592593	16	47	0.340426	15	CG	0.0140646	hPGCLC hyperCG DMR
chr1	10897801	10898001	200	31	41	0.756098	16	39	0.410256	10	CG	0.00630553	hPGCLC hyperCG DMR
chr1	10907401	10907601	200	24	38	0.631579	31	35	0.885714	8	CG	0.0143303	hPGCLC hypoCG DMR
chr1	10967001	10967201	200	25	25	1	33	44	0.75	7	CG	0.0113485	hPGCLC hyperCG DMR
chr1	11162201	11162401	200	41	42	0.97619	28	48	0.583333	6	CG	0.000248568	hPGCLC hyperCG DMR
chr1	11196401	11196601	200	21	31	0.677419	36	38	0.947368	9	CG	0.008595	hPGCLC hypoCG DMR
chr1	11249401	11249601	200	11	19	0.578947	30	32	0.9375	4	CG	0.00654297	hPGCLC hypoCG DMR
chr1	11334401	11334601	200	2	19	0.105263	10	18	0.555556	6	CG	0.00876033	hPGCLC hypoCG DMR
chr1	11339401	11339601	200	19	42	0.452381	21	27	0.777778	5	CG	0.0120746	hPGCLC hypoCG DMR
chr1	11353401	11353601	200	16	37	0.432432	31	37	0.837838	6	CG	0.00236458	hPGCLC hypoCG DMR
chr1	11355001	11355201	200	5	18	0.277778	12	16	0.75	4	CG	0.0110332	hPGCLC hypoCG DMR
chr1	11356401	11356601	200	20	35	0.571429	5	33	0.151515	5	CG	0.00256005	hPGCLC hyperCG DMR
chr1	11357401	11357601	200	29	36	0.805556	23	46	0.5	11	CG	0.00968841	hPGCLC hyperCG DMR
chr1	11362601	11362801	200	39	63	0.619048	47	56	0.839286	13	CG	0.0119619	hPGCLC hypoCG DMR
chr1	11388001	11388201	200	17	68	0.25	23	35	0.657143	6	CG	0.000842043	hPGCLC hypoCG DMR
chr1	11390601	11390801	200	7	33	0.212121	25	34	0.735294	9	CG	0.000361753	hPGCLC hypoCG DMR
chr1	11422001	11422201	200	4	13	0.307692	11	13	0.846154	4	CG	0.0106367	hPGCLC hypoCG DMR
chr1	11454401	11454601	200	16	47	0.340426	50	60	0.833333	12	CG	1.12834e-05	hPGCLC hypoCG DMR
chr1	11575801	11576001	200	31	31	1	14	18	0.777778	6	CG	0.0111933	hPGCLC hyperCG DMR
chr1	11633201	11633401	200	40	45	0.888889	32	47	0.680851	12	CG	0.0162786	hPGCLC hyperCG DMR
chr1	11689601	11689801	200	5	15	0.333333	1	23	0.0434783	5	CG	0.0169941	hPGCLC hyperCG DMR
chr1	11732001	11732201	200	7	44	0.159091	16	31	0.516129	8	CG	0.00472486	hPGCLC hypoCG DMR
chr1	11752601	11752801	200	10	24	0.416667	15	15	1	4	CG	0.002003	hPGCLC hypoCG DMR
chr1	11762801	11763001	200	8	15	0.533333	0	19	0	4	CG	0.00226542	hPGCLC hyperCG DMR
chr1	11776001	11776201	200	22	28	0.785714	25	25	1	8	CG	0.0152995	hPGCLC hypoCG DMR
chr1	11845601	11845801	200	12	28	0.428571	17	22	0.772727	6	CG	0.0154555	hPGCLC hypoCG DMR
chr1	11852201	11852401	200	30	31	0.967742	36	50	0.72	8	CG	0.0104714	hPGCLC hyperCG DMR
chr1	11889401	11889601	200	14	15	0.933333	12	21	0.571429	5	CG	0.0171678	hPGCLC hyperCG DMR
chr1	11895401	11895601	200	14	15	0.933333	7	13	0.538462	4	CG	0.0166559	hPGCLC hyperCG DMR
chr1	11939801	11940001	200	33	49	0.673469	32	35	0.914286	9	CG	0.0130292	hPGCLC hypoCG DMR
chr1	11968401	11968601	200	24	31	0.774194	44	45	0.977778	6	CG	0.00979085	hPGCLC hypoCG DMR
chr1	11992001	11992201	200	19	19	1	13	20	0.65	5	CG	0.00973776	hPGCLC hyperCG DMR
chr1	12032201	12032401	200	27	27	1	16	21	0.761905	7	CG	0.0119592	hPGCLC hyperCG DMR
chr1	12036001	12036201	200	14	28	0.5	23	27	0.851852	7	CG	0.0106158	hPGCLC hypoCG DMR
chr1	12069801	12070001	200	35	62	0.564516	39	44	0.886364	8	CG	0.0027556	hPGCLC hypoCG DMR
chr1	12078001	12078201	200	26	35	0.742857	23	23	1	7	CG	0.0124121	hPGCLC hypoCG DMR
chr1	12136201	12136401	200	19	19	1	9	13	0.692308	4	CG	0.0132816	hPGCLC hyperCG DMR
chr1	12171201	12171401	200	24	24	1	12	16	0.75	5	CG	0.0133206	hPGCLC hyperCG DMR
chr1	12196801	12197001	200	1	24	0.0416667	11	34	0.323529	7	CG	0.0128987	hPGCLC hypoCG DMR
chr1	12236401	12236601	200	22	22	1	11	15	0.733333	5	CG	0.0135402	hPGCLC hyperCG DMR
chr1	12239601	12239801	200	5	18	0.277778	13	18	0.722222	6	CG	0.0121277	hPGCLC hypoCG DMR
chr1	12322001	12322201	200	36	38	0.947368	32	47	0.680851	8	CG	0.0072695	hPGCLC hyperCG DMR
chr1	12411001	12411201	200	94	98	0.959184	20	27	0.740741	9	CG	0.00281473	hPGCLC hyperCG DMR
chr1	12546601	12546801	200	30	39	0.769231	36	37	0.972973	8	CG	0.0126163	hPGCLC hypoCG DMR
chr1	12556601	12556801	200	6	18	0.333333	14	15	0.933333	5	CG	0.00302676	hPGCLC hypoCG DMR
chr1	12559001	12559201	200	20	29	0.689655	35	35	1	6	CG	0.00276573	hPGCLC hypoCG DMR
chr1	12622001	12622201	200	13	30	0.433333	42	45	0.933333	10	CG	5.77409e-05	hPGCLC hypoCG DMR
chr1	12633801	12634001	200	54	55	0.981818	33	44	0.75	7	CG	0.00303108	hPGCLC hyperCG DMR
chr1	12713201	12713401	200	11	37	0.297297	21	30	0.7	5	CG	0.00491216	hPGCLC hypoCG DMR
chr1	12881801	12882001	200	17	25	0.68	25	26	0.961538	6	CG	0.0125295	hPGCLC hypoCG DMR
chr1	13186001	13186201	200	43	49	0.877551	20	32	0.625	10	CG	0.0120696	hPGCLC hyperCG DMR
chr1	13249001	13249201	200	26	41	0.634146	42	47	0.893617	13	CG	0.00911438	hPGCLC hypoCG DMR
chr1	13261401	13261601	200	30	31	0.967742	18	27	0.666667	6	CG	0.00757726	hPGCLC hyperCG DMR
chr1	13298201	13298401	200	55	93	0.591398	68	80	0.85	5	CG	0.00178651	hPGCLC hypoCG DMR
chr1	13327001	13327201	200	15	29	0.517241	16	17	0.941176	5	CG	0.00835657	hPGCLC hypoCG DMR
chr1	13394401	13394601	200	43	72	0.597222	50	59	0.847458	4	CG	0.00631586	hPGCLC hypoCG DMR
chr1	13443001	13443201	200	27	27	1	17	24	0.708333	8	CG	0.00766662	hPGCLC hyperCG DMR
chr1	13471601	13471801	200	30	32	0.9375	16	24	0.666667	4	CG	0.0127469	hPGCLC hyperCG DMR
chr1	13484201	13484401	200	54	58	0.931034	18	25	0.72	6	CG	0.013013	hPGCLC hyperCG DMR
chr1	13506601	13506801	200	37	37	1	30	38	0.789474	10	CG	0.00846079	hPGCLC hyperCG DMR
chr1	13556401	13556601	200	12	47	0.255319	28	39	0.717949	8	CG	0.000365443	hPGCLC hypoCG DMR
chr1	13561001	13561201	200	17	24	0.708333	27	28	0.964286	7	CG	0.0137684	hPGCLC hypoCG DMR
chr1	13569401	13569601	200	5	36	0.138889	23	29	0.793103	4	CG	7.55719e-06	hPGCLC hypoCG DMR
chr1	13692401	13692601	200	26	36	0.722222	27	28	0.964286	8	CG	0.0138171	hPGCLC hypoCG DMR
chr1	13793401	13793601	200	19	28	0.678571	25	26	0.961538	6	CG	0.0120343	hPGCLC hypoCG DMR
chr1	14018201	14018401	200	11	15	0.733333	19	19	1	5	CG	0.0169516	hPGCLC hypoCG DMR
chr1	14077801	14078001	200	11	16	0.6875	18	18	1	4	CG	0.0134861	hPGCLC hypoCG DMR
chr1	14078201	14078401	200	13	20	0.65	14	14	1	4	CG	0.0148029	hPGCLC hypoCG DMR
chr1	14242801	14243001	200	17	33	0.515152	32	35	0.914286	10	CG	0.00213826	hPGCLC hypoCG DMR
chr1	14443001	14443201	200	17	32	0.53125	14	14	1	4	CG	0.00651077	hPGCLC hypoCG DMR
chr1	14450201	14450401	200	12	22	0.545455	22	23	0.956522	6	CG	0.00563716	hPGCLC hypoCG DMR
chr1	14524201	14524401	200	31	32	0.96875	12	24	0.5	7	CG	0.000625818	hPGCLC hyperCG DMR
chr1	14610801	14611001	200	15	20	0.75	32	33	0.969697	6	CG	0.0154721	hPGCLC hypoCG DMR
chr1	14664801	14665001	200	15	15	1	10	15	0.666667	5	CG	0.0154204	hPGCLC hyperCG DMR
chr1	14688401	14688601	200	19	35	0.542857	19	20	0.95	6	CG	0.0062927	hPGCLC hypoCG DMR
chr1	14699401	14699601	200	28	37	0.756757	24	24	1	8	CG	0.0127783	hPGCLC hypoCG DMR
chr1	14720801	14721001	200	38	38	1	18	23	0.782609	4	CG	0.00790015	hPGCLC hyperCG DMR
chr1	14759801	14760001	200	6	24	0.25	24	25	0.96	5	CG	1.756e-05	hPGCLC hypoCG DMR
chr1	14816401	14816601	200	19	19	1	10	16	0.625	4	CG	0.0087101	hPGCLC hyperCG DMR
chr1	14843801	14844001	200	34	37	0.918919	13	21	0.619048	5	CG	0.0104115	hPGCLC hyperCG DMR
chr1	14871801	14872001	200	6	16	0.375	15	17	0.882353	4	CG	0.00757726	hPGCLC hypoCG DMR
chr1	14894401	14894601	200	18	28	0.642857	22	23	0.956522	6	CG	0.01157	hPGCLC hypoCG DMR
chr1	14907401	14907801	400	14	45	0.311111	36	39	0.923077	8	CG	1.221e-06	hPGCLC hypoCG DMR
chr1	14957801	14958001	200	10	28	0.357143	16	23	0.695652	7	CG	0.0166603	hPGCLC hypoCG DMR
chr1	14959201	14959401	200	16	23	0.695652	37	39	0.948718	6	CG	0.0112846	hPGCLC hypoCG DMR
chr1	15065201	15065401	200	32	32	1	21	27	0.777778	9	CG	0.0101833	hPGCLC hyperCG DMR
chr1	15135001	15135601	600	41	119	0.344538	75	92	0.815217	20	CG	3.49211e-09	hPGCLC hypoCG DMR
chr1	15135801	15136001	200	3	17	0.176471	9	15	0.6	5	CG	0.0150808	hPGCLC hypoCG DMR
chr1	15160801	15161001	200	4	39	0.102564	22	30	0.733333	10	CG	5.74066e-06	hPGCLC hypoCG DMR
chr1	15327001	15327201	200	31	47	0.659574	39	44	0.886364	11	CG	0.0135231	hPGCLC hypoCG DMR
chr1	15333801	15334001	200	38	39	0.974359	20	27	0.740741	6	CG	0.0095981	hPGCLC hyperCG DMR
chr1	15370401	15370601	200	20	21	0.952381	9	16	0.5625	5	CG	0.00965978	hPGCLC hyperCG DMR
chr1	15373401	15373601	200	5	16	0.3125	18	21	0.857143	5	CG	0.00399113	hPGCLC hypoCG DMR
chr1	15379401	15379601	200	19	38	0.5	39	43	0.906977	12	CG	0.000751148	hPGCLC hypoCG DMR
chr1	15509201	15509401	200	56	80	0.7	20	51	0.392157	14	CG	0.00323581	hPGCLC hyperCG DMR
chr1	15587001	15587201	200	40	57	0.701754	64	65	0.984615	9	CG	0.000248932	hPGCLC hypoCG DMR
chr1	15686601	15686801	200	30	38	0.789474	32	32	1	10	CG	0.0109128	hPGCLC hypoCG DMR
chr1	15751801	15752001	200	23	46	0.5	50	58	0.862069	14	CG	0.000855661	hPGCLC hypoCG DMR
chr1	15760801	15761001	200	0	33	0	20	40	0.5	11	CG	6.44803e-05	hPGCLC hypoCG DMR
chr1	15793601	15793801	200	62	71	0.873239	39	58	0.672414	16	CG	0.0110001	hPGCLC hyperCG DMR
chr1	15802401	15802601	200	45	65	0.692308	57	61	0.934426	18	CG	0.00341019	hPGCLC hypoCG DMR
chr1	15851801	15852001	200	5	18	0.277778	18	22	0.818182	6	CG	0.00356451	hPGCLC hypoCG DMR
chr1	15852201	15852401	200	18	33	0.545455	24	27	0.888889	6	CG	0.0092475	hPGCLC hypoCG DMR
chr1	15951001	15951201	200	21	73	0.287671	33	49	0.673469	7	CG	0.000472059	hPGCLC hypoCG DMR
chr1	15957601	15957801	200	3	20	0.15	12	19	0.631579	5	CG	0.00684886	hPGCLC hypoCG DMR
chr1	16037001	16037201	200	18	35	0.514286	42	43	0.976744	6	CG	5.29731e-05	hPGCLC hypoCG DMR
chr1	16117601	16117801	200	11	18	0.611111	23	23	1	4	CG	0.00489945	hPGCLC hypoCG DMR
chr1	16124201	16124401	200	19	26	0.730769	18	18	1	6	CG	0.0168098	hPGCLC hypoCG DMR
chr1	16164201	16164401	200	11	37	0.297297	24	30	0.8	8	CG	0.000656412	hPGCLC hypoCG DMR
chr1	16176401	16176601	200	48	95	0.505263	57	70	0.814286	12	CG	0.000698641	hPGCLC hypoCG DMR
chr1	16177001	16177201	200	13	24	0.541667	26	28	0.928571	7	CG	0.00559683	hPGCLC hypoCG DMR
chr1	16191001	16191201	200	53	59	0.898305	14	23	0.608696	4	CG	0.00734802	hPGCLC hyperCG DMR
chr1	16196001	16196201	200	5	13	0.384615	14	14	1	4	CG	0.0031163	hPGCLC hypoCG DMR
chr1	16269601	16269801	200	29	42	0.690476	32	34	0.941176	11	CG	0.0113127	hPGCLC hypoCG DMR
chr1	16315401	16315601	200	14	24	0.583333	23	26	0.884615	6	CG	0.0160602	hPGCLC hypoCG DMR
chr1	16319601	16319801	200	45	50	0.9	18	28	0.642857	8	CG	0.0108389	hPGCLC hyperCG DMR
chr1	16331801	16332001	200	33	33	1	30	39	0.769231	7	CG	0.00849527	hPGCLC hyperCG DMR
chr1	16346401	16346601	200	21	30	0.7	49	52	0.942308	9	CG	0.00797874	hPGCLC hypoCG DMR
chr1	16383601	16383801	200	28	37	0.756757	23	23	1	6	CG	0.0135308	hPGCLC hypoCG DMR
chr1	16506401	16506601	200	20	21	0.952381	15	26	0.576923	5	CG	0.00868121	hPGCLC hyperCG DMR
chr1	16559801	16560001	200	24	98	0.244898	46	84	0.547619	6	CG	0.000504547	hPGCLC hypoCG DMR
chr1	16574001	16574201	200	27	33	0.818182	14	27	0.518519	4	CG	0.0148471	hPGCLC hyperCG DMR
chr1	16579201	16579401	200	41	55	0.745455	19	41	0.463415	4	CG	0.0100495	hPGCLC hyperCG DMR
chr1	16592201	16592401	200	19	34	0.558824	28	32	0.875	6	CG	0.00988223	hPGCLC hypoCG DMR
chr1	16620401	16620601	200	55	79	0.696203	55	60	0.916667	4	CG	0.00604172	hPGCLC hypoCG DMR
chr1	16645401	16645601	200	36	42	0.857143	14	24	0.583333	8	CG	0.0146451	hPGCLC hyperCG DMR
chr1	16673201	16673401	200	53	80	0.6625	50	53	0.943396	11	CG	0.00154309	hPGCLC hypoCG DMR
chr1	16699001	16699201	200	15	41	0.365854	28	42	0.666667	8	CG	0.0111405	hPGCLC hypoCG DMR
chr1	16702001	16702201	200	12	24	0.5	20	20	1	4	CG	0.0019356	hPGCLC hypoCG DMR
chr1	16709201	16709401	200	55	78	0.705128	31	66	0.469697	9	CG	0.00945965	hPGCLC hyperCG DMR
chr1	16713601	16713801	200	23	34	0.676471	16	16	1	5	CG	0.0134093	hPGCLC hypoCG DMR
chr1	16715401	16715601	200	17	30	0.566667	23	25	0.92	8	CG	0.00872554	hPGCLC hypoCG DMR
chr1	16739201	16739401	200	12	26	0.461538	20	25	0.8	5	CG	0.0146191	hPGCLC hypoCG DMR
chr1	16748401	16748601	200	16	28	0.571429	25	27	0.925926	4	CG	0.00770781	hPGCLC hypoCG DMR
chr1	16765001	16765201	200	15	33	0.454545	37	41	0.902439	6	CG	0.00049513	hPGCLC hypoCG DMR
chr1	16775001	16775201	200	14	27	0.518519	34	38	0.894737	7	CG	0.00385993	hPGCLC hypoCG DMR
chr1	16860401	16860601	200	31	47	0.659574	35	39	0.897436	6	CG	0.0130639	hPGCLC hypoCG DMR
chr1	16946401	16946601	200	23	23	1	14	19	0.736842	6	CG	0.0127164	hPGCLC hyperCG DMR
chr1	16946601	16946801	200	25	46	0.543478	39	46	0.847826	10	CG	0.00600183	hPGCLC hypoCG DMR
chr1	16952801	16953001	200	12	25	0.48	20	22	0.909091	6	CG	0.00624519	hPGCLC hypoCG DMR
chr1	16969401	16969601	200	8	14	0.571429	15	15	1	4	CG	0.00973776	hPGCLC hypoCG DMR
chr1	16986801	16987001	200	57	67	0.850746	42	68	0.617647	22	CG	0.00717737	hPGCLC hyperCG DMR
chr1	17030201	17030401	200	5	15	0.333333	15	15	1	4	CG	0.00125685	hPGCLC hypoCG DMR
chr1	17077001	17077201	200	4	15	0.266667	12	14	0.857143	4	CG	0.00577048	hPGCLC hypoCG DMR
chr1	17160801	17161001	200	0	13	0	8	12	0.666667	4	CG	0.00267315	hPGCLC hypoCG DMR
chr1	17246401	17246601	200	20	34	0.588235	15	16	0.9375	4	CG	0.01436	hPGCLC hypoCG DMR
chr1	17350001	17350201	200	9	15	0.6	30	31	0.967742	4	CG	0.00516229	hPGCLC hypoCG DMR
chr1	17472401	17472601	200	35	46	0.76087	33	33	1	11	CG	0.00757726	hPGCLC hypoCG DMR
chr1	17480601	17480801	200	26	45	0.577778	41	50	0.82	15	CG	0.0132747	hPGCLC hypoCG DMR
chr1	17485401	17485601	200	23	50	0.46	28	33	0.848485	11	CG	0.00274218	hPGCLC hypoCG DMR
chr1	17548201	17548401	200	16	27	0.592593	7	35	0.2	4	CG	0.0059897	hPGCLC hyperCG DMR
chr1	17582601	17582801	200	15	38	0.394737	25	34	0.735294	8	CG	0.0090574	hPGCLC hypoCG DMR
chr1	17616601	17616801	200	20	21	0.952381	12	21	0.571429	6	CG	0.00910424	hPGCLC hyperCG DMR
chr1	17685601	17685801	200	14	29	0.482759	18	21	0.857143	6	CG	0.0113999	hPGCLC hypoCG DMR
chr1	17691201	17691601	400	19	85	0.223529	45	63	0.714286	14	CG	3.47798e-07	hPGCLC hypoCG DMR
chr1	17715601	17715801	200	9	18	0.5	13	13	1	4	CG	0.00759888	hPGCLC hypoCG DMR
chr1	17748401	17748601	200	35	45	0.777778	36	36	1	10	CG	0.00766704	hPGCLC hypoCG DMR
chr1	17840401	17840601	200	33	45	0.733333	46	47	0.978723	14	CG	0.00404207	hPGCLC hypoCG DMR
chr1	17909801	17910001	200	0	17	0	10	14	0.714286	4	CG	0.000431067	hPGCLC hypoCG DMR
chr1	17915401	17915601	200	5	24	0.208333	23	24	0.958333	5	CG	8.43507e-06	hPGCLC hypoCG DMR
chr1	17916201	17916401	200	10	43	0.232558	27	41	0.658537	11	CG	0.00106923	hPGCLC hypoCG DMR
chr1	17918001	17918201	200	7	13	0.538462	13	13	1	4	CG	0.0104714	hPGCLC hypoCG DMR
chr1	17948001	17948201	200	41	67	0.61194	46	50	0.92	15	CG	0.00163284	hPGCLC hypoCG DMR
chr1	17963201	17963401	200	4	13	0.307692	11	12	0.916667	4	CG	0.00667333	hPGCLC hypoCG DMR
chr1	18065601	18065801	200	12	18	0.666667	19	19	1	4	CG	0.011027	hPGCLC hypoCG DMR
chr1	18088401	18088601	200	15	42	0.357143	39	47	0.829787	8	CG	0.000142468	hPGCLC hypoCG DMR
chr1	18122201	18122401	200	17	30	0.566667	19	19	1	4	CG	0.00430927	hPGCLC hypoCG DMR
chr1	18177601	18177801	200	10	19	0.526316	16	18	0.888889	6	CG	0.016502	hPGCLC hypoCG DMR
chr1	18195601	18195801	200	28	28	1	19	24	0.791667	8	CG	0.0139087	hPGCLC hyperCG DMR
chr1	18304001	18304201	200	15	23	0.652174	15	15	1	4	CG	0.0134768	hPGCLC hypoCG DMR
chr1	18332601	18332801	200	8	33	0.242424	10	16	0.625	5	CG	0.0129825	hPGCLC hypoCG DMR
chr1	18360401	18360601	200	8	20	0.4	23	29	0.793103	6	CG	0.0103154	hPGCLC hypoCG DMR
chr1	18418801	18419001	200	15	18	0.833333	11	25	0.44	5	CG	0.0130091	hPGCLC hyperCG DMR
chr1	18465201	18465401	200	30	38	0.789474	34	34	1	6	CG	0.0098578	hPGCLC hypoCG DMR
chr1	18476801	18477001	200	20	30	0.666667	25	27	0.925926	6	CG	0.0169219	hPGCLC hypoCG DMR
chr1	18547601	18547801	200	12	31	0.387097	16	20	0.8	4	CG	0.00917118	hPGCLC hypoCG DMR
chr1	18557201	18557401	200	53	66	0.80303	16	36	0.444444	10	CG	0.00197692	hPGCLC hyperCG DMR
chr1	18674201	18674401	200	10	22	0.454545	22	26	0.846154	6	CG	0.00949804	hPGCLC hypoCG DMR
chr1	18688201	18688401	200	13	18	0.722222	20	20	1	6	CG	0.0140895	hPGCLC hypoCG DMR
chr1	18696001	18696201	200	41	43	0.953488	29	40	0.725	6	CG	0.0095722	hPGCLC hyperCG DMR
chr1	18727601	18727801	200	19	29	0.655172	19	19	1	6	CG	0.00937623	hPGCLC hypoCG DMR
chr1	18799601	18799801	200	5	16	0.3125	15	17	0.882353	4	CG	0.00430484	hPGCLC hypoCG DMR
chr1	18812401	18812601	200	25	25	1	25	33	0.757576	6	CG	0.0123433	hPGCLC hyperCG DMR
chr1	18814401	18814601	200	8	18	0.444444	13	13	1	4	CG	0.0050713	hPGCLC hypoCG DMR
chr1	18817201	18817401	200	12	36	0.333333	34	39	0.871795	8	CG	6.04223e-05	hPGCLC hypoCG DMR
chr1	18834201	18834401	200	23	38	0.605263	35	37	0.945946	6	CG	0.0029525	hPGCLC hypoCG DMR
chr1	18878001	18878201	200	8	17	0.470588	22	22	1	5	CG	0.00119858	hPGCLC hypoCG DMR
chr1	18901801	18902001	200	5	54	0.0925926	15	36	0.416667	7	CG	0.00236039	hPGCLC hypoCG DMR
chr1	18934601	18934801	200	42	51	0.823529	22	41	0.536585	8	CG	0.00820226	hPGCLC hyperCG DMR
chr1	18935801	18936001	200	12	16	0.75	24	24	1	5	CG	0.0133206	hPGCLC hypoCG DMR
chr1	18973201	18973401	200	5	15	0.333333	10	12	0.833333	4	CG	0.0130838	hPGCLC hypoCG DMR
chr1	19114801	19115001	200	29	30	0.966667	15	27	0.555556	8	CG	0.00200809	hPGCLC hyperCG DMR
chr1	19130401	19130601	200	29	40	0.725	27	28	0.964286	6	CG	0.0138095	hPGCLC hypoCG DMR
chr1	19279801	19280001	200	51	67	0.761194	35	36	0.972222	12	CG	0.0110123	hPGCLC hypoCG DMR
chr1	19299601	19299801	200	33	35	0.942857	21	32	0.65625	9	CG	0.00832009	hPGCLC hyperCG DMR
chr1	19301201	19301401	200	14	18	0.777778	28	28	1	6	CG	0.0128918	hPGCLC hypoCG DMR
chr1	19454601	19454801	200	5	15	0.333333	12	13	0.923077	4	CG	0.00584144	hPGCLC hypoCG DMR
chr1	19512401	19512601	200	59	63	0.936508	42	63	0.666667	8	CG	0.00153259	hPGCLC hyperCG DMR
chr1	19515201	19515401	200	6	12	0.5	18	18	1	4	CG	0.00425036	hPGCLC hypoCG DMR
chr1	19548201	19548401	200	25	25	1	21	28	0.75	4	CG	0.0118833	hPGCLC hyperCG DMR
chr1	19564001	19564201	200	21	29	0.724138	28	28	1	8	CG	0.00793316	hPGCLC hypoCG DMR
chr1	19577201	19577401	200	23	34	0.676471	26	26	1	6	CG	0.00561985	hPGCLC hypoCG DMR
chr1	19598201	19598401	200	11	21	0.52381	31	34	0.911765	6	CG	0.00483751	hPGCLC hypoCG DMR
chr1	19630801	19631001	200	6	18	0.333333	21	25	0.84	6	CG	0.00394271	hPGCLC hypoCG DMR
chr1	19650601	19650801	200	58	63	0.920635	43	60	0.716667	12	CG	0.00849146	hPGCLC hyperCG DMR
chr1	19684001	19684201	200	14	14	1	9	15	0.6	4	CG	0.0122809	hPGCLC hyperCG DMR
chr1	19698801	19699001	200	21	31	0.677419	36	37	0.972973	10	CG	0.00477759	hPGCLC hypoCG DMR
chr1	19746801	19747001	200	31	34	0.911765	16	25	0.64	8	CG	0.0135698	hPGCLC hyperCG DMR
chr1	19751201	19751401	200	12	12	1	7	12	0.583333	4	CG	0.01436	hPGCLC hyperCG DMR
chr1	19751801	19752001	200	32	53	0.603774	27	30	0.9	9	CG	0.0095914	hPGCLC hypoCG DMR
chr1	19777601	19777801	200	28	29	0.965517	10	19	0.526316	6	CG	0.00214818	hPGCLC hyperCG DMR
chr1	19819601	19819801	200	8	22	0.363636	21	22	0.954545	6	CG	0.000585128	hPGCLC hypoCG DMR
chr1	19833601	19833801	200	25	38	0.657895	24	26	0.923077	5	CG	0.0152667	hPGCLC hypoCG DMR
chr1	19850001	19850401	400	27	58	0.465517	46	66	0.69697	14	CG	0.01283	hPGCLC hypoCG DMR
chr1	19877401	19877601	200	8	22	0.363636	22	23	0.956522	7	CG	0.000453228	hPGCLC hypoCG DMR
chr1	19883801	19884001	200	12	26	0.461538	24	25	0.96	4	CG	0.00114635	hPGCLC hypoCG DMR
chr1	19884401	19884601	200	14	19	0.736842	19	19	1	4	CG	0.0168397	hPGCLC hypoCG DMR
chr1	19890201	19890401	200	14	16	0.875	3	12	0.25	4	CG	0.00428347	hPGCLC hyperCG DMR
chr1	19977401	19977601	200	8	25	0.32	11	13	0.846154	4	CG	0.00699947	hPGCLC hypoCG DMR
chr1	20147401	20147601	200	23	35	0.657143	20	21	0.952381	7	CG	0.0140473	hPGCLC hypoCG DMR
chr1	20166801	20167001	200	12	24	0.5	23	25	0.92	4	CG	0.00517449	hPGCLC hypoCG DMR
chr1	20171601	20171801	200	12	19	0.631579	22	23	0.956522	6	CG	0.0120964	hPGCLC hypoCG DMR
chr1	20208801	20209001	200	10	14	0.714286	18	18	1	4	CG	0.0160992	hPGCLC hypoCG DMR
chr1	20215601	20215801	200	9	18	0.5	14	15	0.933333	5	CG	0.0117066	hPGCLC hypoCG DMR
chr1	20232201	20232401	200	31	32	0.96875	17	23	0.73913	4	CG	0.0142625	hPGCLC hyperCG DMR
chr1	20254601	20254801	200	12	17	0.705882	30	31	0.967742	4	CG	0.0126703	hPGCLC hypoCG DMR
chr1	20344801	20345001	200	22	66	0.333333	24	42	0.571429	7	CG	0.0156621	hPGCLC hypoCG DMR
chr1	20349401	20349601	200	37	48	0.770833	51	52	0.980769	13	CG	0.00544591	hPGCLC hypoCG DMR
chr1	20433001	20433201	200	12	21	0.571429	14	15	0.933333	5	CG	0.0171678	hPGCLC hypoCG DMR
chr1	20523001	20523201	200	17	26	0.653846	28	28	1	4	CG	0.00377818	hPGCLC hypoCG DMR
chr1	20535201	20535401	200	11	37	0.297297	20	28	0.714286	5	CG	0.00445199	hPGCLC hypoCG DMR
chr1	20542601	20542801	200	23	23	1	17	24	0.708333	7	CG	0.0102699	hPGCLC hyperCG DMR
chr1	20583601	20583801	200	22	40	0.55	33	38	0.868421	11	CG	0.00693882	hPGCLC hypoCG DMR
chr1	20616601	20616801	200	19	36	0.527778	30	33	0.909091	8	CG	0.003196	hPGCLC hypoCG DMR
chr1	20658601	20658801	200	28	38	0.736842	38	40	0.95	7	CG	0.0129174	hPGCLC hypoCG DMR
chr1	20669801	20670001	200	25	36	0.694444	19	19	1	5	CG	0.0117559	hPGCLC hypoCG DMR
chr1	20688001	20688201	200	42	45	0.933333	24	33	0.727273	10	CG	0.014726	hPGCLC hyperCG DMR
chr1	20783601	20783801	200	23	31	0.741935	26	26	1	8	CG	0.0104714	hPGCLC hypoCG DMR
chr1	20788401	20788601	200	24	45	0.533333	28	34	0.823529	8	CG	0.01178	hPGCLC hypoCG DMR
chr1	20817001	20817201	200	76	131	0.580153	107	132	0.810606	5	CG	0.000734403	hPGCLC hypoCG DMR
chr1	20884001	20884201	200	4	23	0.173913	24	27	0.888889	4	CG	1.94027e-05	hPGCLC hypoCG DMR
chr1	20900601	20900801	200	4	33	0.121212	12	25	0.48	6	CG	0.00758016	hPGCLC hypoCG DMR
chr1	21024601	21024801	200	42	78	0.538462	56	68	0.823529	5	CG	0.00218296	hPGCLC hypoCG DMR
chr1	21050801	21051001	200	35	44	0.795455	33	33	1	10	CG	0.0108389	hPGCLC hypoCG DMR
chr1	21054201	21054401	200	45	101	0.445545	71	94	0.755319	6	CG	0.00024284	hPGCLC hypoCG DMR
chr1	21135001	21135201	200	15	21	0.714286	19	19	1	5	CG	0.0141395	hPGCLC hypoCG DMR
chr1	21253001	21253201	200	59	60	0.983333	36	47	0.765957	8	CG	0.00287877	hPGCLC hyperCG DMR
chr1	21275201	21275401	200	15	35	0.428571	20	27	0.740741	5	CG	0.0152995	hPGCLC hypoCG DMR
chr1	21331401	21331601	200	50	59	0.847458	24	38	0.631579	12	CG	0.0156378	hPGCLC hyperCG DMR
chr1	21404401	21404601	200	55	59	0.932203	26	38	0.684211	12	CG	0.00559487	hPGCLC hyperCG DMR
chr1	21432401	21432601	200	19	24	0.791667	6	16	0.375	4	CG	0.0121277	hPGCLC hyperCG DMR
chr1	21455001	21455201	200	12	19	0.631579	18	19	0.947368	4	CG	0.0172533	hPGCLC hypoCG DMR
chr1	21521001	21521201	200	8	18	0.444444	16	17	0.941176	4	CG	0.00609787	hPGCLC hypoCG DMR
chr1	21540001	21540201	200	25	33	0.757576	10	30	0.333333	10	CG	0.00399113	hPGCLC hyperCG DMR
chr1	21548601	21548801	200	14	24	0.583333	22	24	0.916667	6	CG	0.0121277	hPGCLC hypoCG DMR
chr1	21549401	21549601	200	25	28	0.892857	10	18	0.555556	4	CG	0.0127685	hPGCLC hyperCG DMR
chr1	21626201	21626401	200	11	24	0.458333	21	25	0.84	8	CG	0.0103079	hPGCLC hypoCG DMR
chr1	21697201	21697401	200	30	40	0.75	51	52	0.980769	10	CG	0.00400852	hPGCLC hypoCG DMR
chr1	21701201	21701401	200	12	19	0.631579	25	27	0.925926	4	CG	0.0149373	hPGCLC hypoCG DMR
chr1	21762001	21762201	200	22	31	0.709677	18	18	1	6	CG	0.0140874	hPGCLC hypoCG DMR
chr1	21796401	21796601	200	50	57	0.877193	40	61	0.655738	14	CG	0.0100159	hPGCLC hyperCG DMR
chr1	21804401	21804601	200	18	33	0.545455	19	22	0.863636	6	CG	0.0151781	hPGCLC hypoCG DMR
chr1	21863201	21863401	200	61	88	0.693182	59	65	0.907692	8	CG	0.00582441	hPGCLC hypoCG DMR
chr1	21908401	21908601	200	24	39	0.615385	31	36	0.861111	6	CG	0.0167147	hPGCLC hypoCG DMR
chr1	21932401	21932601	200	9	17	0.529412	25	29	0.862069	4	CG	0.0148986	hPGCLC hypoCG DMR
chr1	21955601	21955801	200	12	19	0.631579	18	18	1	6	CG	0.00958905	hPGCLC hypoCG DMR
chr1	21970601	21970801	200	10	18	0.555556	14	15	0.933333	5	CG	0.0160602	hPGCLC hypoCG DMR
chr1	22001601	22001801	200	7	18	0.388889	18	21	0.857143	5	CG	0.00745636	hPGCLC hypoCG DMR
chr1	22004801	22005001	200	25	34	0.735294	32	33	0.969697	10	CG	0.0117932	hPGCLC hypoCG DMR
chr1	22021801	22022001	200	9	13	0.692308	18	18	1	4	CG	0.014231	hPGCLC hypoCG DMR
chr1	22039601	22039801	200	20	30	0.666667	21	22	0.954545	5	CG	0.0143992	hPGCLC hypoCG DMR
chr1	22042401	22042601	200	41	50	0.82	29	56	0.517857	14	CG	0.00494032	hPGCLC hyperCG DMR
chr1	22141201	22141401	200	23	48	0.479167	24	32	0.75	8	CG	0.0165414	hPGCLC hypoCG DMR
chr1	22264601	22264801	200	15	36	0.416667	25	33	0.757576	8	CG	0.009527	hPGCLC hypoCG DMR
chr1	22314001	22314201	200	20	32	0.625	16	16	1	4	CG	0.00998742	hPGCLC hypoCG DMR
chr1	22397601	22397801	200	17	26	0.653846	23	23	1	6	CG	0.00649034	hPGCLC hypoCG DMR
chr1	22411201	22411401	200	31	31	1	26	33	0.787879	8	CG	0.0114583	hPGCLC hyperCG DMR
chr1	22436401	22436601	200	40	43	0.930233	33	48	0.6875	10	CG	0.00907528	hPGCLC hyperCG DMR
chr1	22542001	22542201	200	24	25	0.96	11	16	0.6875	5	CG	0.016604	hPGCLC hyperCG DMR
chr1	22629401	22629601	200	0	14	0	12	22	0.545455	4	CG	0.00399113	hPGCLC hypoCG DMR
chr1	22741201	22741401	200	23	55	0.418182	23	32	0.71875	9	CG	0.0115937	hPGCLC hypoCG DMR
chr1	22782601	22782801	200	13	30	0.433333	18	22	0.818182	6	CG	0.0104714	hPGCLC hypoCG DMR
chr1	22792801	22793001	200	4	28	0.142857	17	31	0.548387	7	CG	0.00522438	hPGCLC hypoCG DMR
chr1	22793201	22793401	200	15	24	0.625	20	21	0.952381	5	CG	0.0125295	hPGCLC hypoCG DMR
chr1	22834401	22834601	200	14	14	1	12	18	0.666667	4	CG	0.0169441	hPGCLC hyperCG DMR
chr1	22919801	22920001	200	16	19	0.842105	7	16	0.4375	4	CG	0.0143871	hPGCLC hyperCG DMR
chr1	22985201	22985401	200	27	36	0.75	45	46	0.978261	4	CG	0.00637681	hPGCLC hypoCG DMR
chr1	23056801	23057001	200	17	18	0.944444	5	12	0.416667	4	CG	0.00569465	hPGCLC hyperCG DMR
chr1	23058401	23058601	200	10	15	0.666667	15	15	1	4	CG	0.0154204	hPGCLC hypoCG DMR
chr1	23119201	23119401	200	29	30	0.966667	12	20	0.6	6	CG	0.00468855	hPGCLC hyperCG DMR
chr1	23122801	23123001	200	33	52	0.634615	25	28	0.892857	4	CG	0.0151081	hPGCLC hypoCG DMR
chr1	23138801	23139001	200	31	43	0.72093	33	35	0.942857	10	CG	0.0139139	hPGCLC hypoCG DMR
chr1	23194801	23195001	200	37	51	0.72549	52	55	0.945455	12	CG	0.00692734	hPGCLC hypoCG DMR
chr1	23212001	23212201	200	13	21	0.619048	24	26	0.923077	4	CG	0.0140492	hPGCLC hypoCG DMR
chr1	23262201	23262401	200	23	36	0.638889	21	22	0.954545	7	CG	0.0113581	hPGCLC hypoCG DMR
chr1	23311601	23311801	200	30	30	1	13	17	0.764706	4	CG	0.01066	hPGCLC hyperCG DMR
chr1	23341401	23341601	200	18	35	0.514286	21	22	0.954545	4	CG	0.00323581	hPGCLC hypoCG DMR
chr1	23342401	23342601	200	20	46	0.434783	27	37	0.72973	12	CG	0.0117428	hPGCLC hypoCG DMR
chr1	23377001	23377201	200	16	16	1	13	19	0.684211	4	CG	0.0150808	hPGCLC hyperCG DMR
chr1	23416401	23416601	200	39	39	1	20	29	0.689655	6	CG	0.00181637	hPGCLC hyperCG DMR
chr1	23529801	23530001	200	3	14	0.214286	9	13	0.692308	4	CG	0.0146387	hPGCLC hypoCG DMR
chr1	23563201	23563401	200	30	32	0.9375	30	43	0.697674	8	CG	0.0134861	hPGCLC hyperCG DMR
chr1	23598201	23598401	200	0	20	0	4	13	0.307692	4	CG	0.0124121	hPGCLC hypoCG DMR
chr1	23600801	23601001	200	33	55	0.6	28	33	0.848485	11	CG	0.0154719	hPGCLC hypoCG DMR
chr1	23601401	23601601	200	26	26	1	17	22	0.772727	5	CG	0.0134861	hPGCLC hyperCG DMR
chr1	23607201	23607401	200	23	23	1	14	22	0.636364	7	CG	0.00582048	hPGCLC hyperCG DMR
chr1	23629201	23629401	200	5	31	0.16129	26	39	0.666667	10	CG	0.000438009	hPGCLC hypoCG DMR
chr1	23689401	23689601	200	32	87	0.367816	47	81	0.580247	6	CG	0.0109306	hPGCLC hypoCG DMR
chr1	23707001	23707201	200	22	28	0.785714	39	39	1	8	CG	0.0075613	hPGCLC hypoCG DMR
chr1	23717201	23717401	200	7	13	0.538462	22	23	0.956522	4	CG	0.00739434	hPGCLC hypoCG DMR
chr1	23721601	23721801	200	17	23	0.73913	34	35	0.971429	7	CG	0.012283	hPGCLC hypoCG DMR
chr1	23725801	23726001	200	45	46	0.978261	21	27	0.777778	7	CG	0.0102615	hPGCLC hyperCG DMR
chr1	23750001	23750201	200	20	29	0.689655	27	27	1	6	CG	0.00613682	hPGCLC hypoCG DMR
chr1	23751401	23751601	200	17	58	0.293103	29	40	0.725	7	CG	0.00046309	hPGCLC hypoCG DMR
chr1	23845001	23845201	200	13	13	1	7	14	0.5	4	CG	0.00833014	hPGCLC hyperCG DMR
chr1	23853801	23854001	200	34	64	0.53125	50	64	0.78125	4	CG	0.00814484	hPGCLC hypoCG DMR
chr1	23861201	23861401	200	68	87	0.781609	30	63	0.47619	9	CG	0.00123242	hPGCLC hyperCG DMR
chr1	23869601	23869801	200	32	33	0.969697	32	44	0.727273	11	CG	0.0102391	hPGCLC hyperCG DMR
chr1	23881001	23881201	200	20	23	0.869565	12	22	0.545455	6	CG	0.0168995	hPGCLC hyperCG DMR
chr1	23904201	23904401	200	58	61	0.95082	45	64	0.703125	9	CG	0.0022932	hPGCLC hyperCG DMR
chr1	23936001	23936201	200	23	24	0.958333	15	27	0.555556	6	CG	0.00479074	hPGCLC hyperCG DMR
chr1	23976201	23976401	200	8	14	0.571429	18	19	0.947368	4	CG	0.0128918	hPGCLC hypoCG DMR
chr1	23979201	23979401	200	1	34	0.0294118	12	41	0.292683	8	CG	0.00792048	hPGCLC hypoCG DMR
chr1	24029201	24029401	200	42	47	0.893617	29	42	0.690476	14	CG	0.0174841	hPGCLC hyperCG DMR
chr1	24030801	24031001	200	40	45	0.888889	22	34	0.647059	10	CG	0.0132346	hPGCLC hyperCG DMR
chr1	24049601	24049801	200	23	23	1	17	24	0.708333	6	CG	0.0102699	hPGCLC hyperCG DMR
chr1	24122001	24122201	200	17	24	0.708333	25	25	1	8	CG	0.00887572	hPGCLC hypoCG DMR
chr1	24140201	24140401	200	35	36	0.972222	17	23	0.73913	7	CG	0.0116817	hPGCLC hyperCG DMR
chr1	24154201	24154401	200	39	55	0.709091	18	46	0.391304	12	CG	0.00563716	hPGCLC hyperCG DMR
chr1	24159001	24159201	200	18	26	0.692308	27	28	0.964286	8	CG	0.0119531	hPGCLC hypoCG DMR
chr1	24236001	24236201	200	2	30	0.0666667	18	30	0.6	6	CG	0.000261079	hPGCLC hypoCG DMR
chr1	24290601	24290801	200	22	22	1	11	16	0.6875	4	CG	0.0101833	hPGCLC hyperCG DMR
chr1	24291601	24292001	400	15	46	0.326087	33	36	0.916667	11	CG	5.07043e-06	hPGCLC hypoCG DMR
chr1	24308801	24309001	200	1	35	0.0285714	11	24	0.458333	8	CG	0.000808777	hPGCLC hypoCG DMR
chr1	24318601	24318801	200	2	15	0.133333	11	14	0.785714	4	CG	0.00291257	hPGCLC hypoCG DMR
chr1	24338201	24338401	200	0	26	0	10	15	0.666667	5	CG	5.96975e-05	hPGCLC hypoCG DMR
chr1	24344401	24344601	200	10	22	0.454545	12	13	0.923077	4	CG	0.0107472	hPGCLC hypoCG DMR
chr1	24364201	24364401	200	22	34	0.647059	36	40	0.9	8	CG	0.0125295	hPGCLC hypoCG DMR
chr1	24375801	24376001	200	13	23	0.565217	18	19	0.947368	4	CG	0.0103559	hPGCLC hypoCG DMR
chr1	24504401	24504601	200	8	18	0.444444	14	16	0.875	5	CG	0.0127027	hPGCLC hypoCG DMR
chr1	24510601	24510801	200	27	39	0.692308	24	24	1	6	CG	0.00767403	hPGCLC hypoCG DMR
chr1	24561201	24561401	200	25	35	0.714286	42	44	0.954545	9	CG	0.00843287	hPGCLC hypoCG DMR
chr1	24680401	24680601	200	11	24	0.458333	15	18	0.833333	4	CG	0.0149622	hPGCLC hypoCG DMR
chr1	24716001	24716201	200	19	26	0.730769	30	31	0.967742	6	CG	0.0135311	hPGCLC hypoCG DMR
chr1	24742001	24742201	200	11	29	0.37931	13	14	0.928571	4	CG	0.00387988	hPGCLC hypoCG DMR
chr1	24758401	24758601	200	20	26	0.769231	41	41	1	8	CG	0.00548218	hPGCLC hypoCG DMR
chr1	24800801	24801001	200	8	19	0.421053	18	21	0.857143	4	CG	0.00925298	hPGCLC hypoCG DMR
chr1	24832401	24832601	200	17	45	0.377778	36	48	0.75	6	CG	0.00236039	hPGCLC hypoCG DMR
chr1	24850801	24851001	200	25	28	0.892857	12	24	0.5	4	CG	0.00655275	hPGCLC hyperCG DMR
chr1	25003601	25003801	200	10	12	0.833333	4	12	0.333333	4	CG	0.0148029	hPGCLC hyperCG DMR
chr1	25005601	25005801	200	13	40	0.325	19	30	0.633333	6	CG	0.0135698	hPGCLC hypoCG DMR
chr1	25008801	25009001	200	4	16	0.25	12	15	0.8	5	CG	0.00717571	hPGCLC hypoCG DMR
chr1	25041201	25041401	200	1	15	0.0666667	8	12	0.666667	4	CG	0.00487676	hPGCLC hypoCG DMR
chr1	25116401	25116601	200	54	63	0.857143	25	46	0.543478	7	CG	0.00236987	hPGCLC hyperCG DMR
chr1	25123201	25123401	200	19	28	0.678571	15	15	1	5	CG	0.0150809	hPGCLC hypoCG DMR
chr1	25180001	25180201	200	32	36	0.888889	19	30	0.633333	6	CG	0.015117	hPGCLC hyperCG DMR
chr1	25360201	25360401	200	33	35	0.942857	20	28	0.714286	8	CG	0.0151108	hPGCLC hyperCG DMR
chr1	25432001	25432201	200	11	39	0.282051	15	26	0.576923	6	CG	0.0176681	hPGCLC hypoCG DMR
chr1	25459601	25459801	200	34	34	1	23	29	0.793103	9	CG	0.0104737	hPGCLC hyperCG DMR
chr1	25472801	25473001	200	10	18	0.555556	19	21	0.904762	5	CG	0.0147695	hPGCLC hypoCG DMR
chr1	25480801	25481001	200	19	19	1	11	16	0.6875	4	CG	0.0125381	hPGCLC hyperCG DMR
chr1	25499601	25499801	200	14	16	0.875	7	15	0.466667	4	CG	0.0159357	hPGCLC hyperCG DMR
chr1	25588201	25588401	200	7	49	0.142857	15	30	0.5	9	CG	0.00358543	hPGCLC hypoCG DMR
chr1	25588601	25588801	200	13	51	0.254902	15	23	0.652174	5	CG	0.00510442	hPGCLC hypoCG DMR
chr1	25629801	25630001	200	32	34	0.941176	22	31	0.709677	4	CG	0.0148029	hPGCLC hyperCG DMR
chr1	25770801	25771001	200	55	90	0.611111	55	63	0.873016	7	CG	0.00281906	hPGCLC hypoCG DMR
chr1	25784801	25785001	200	27	39	0.692308	27	29	0.931034	7	CG	0.0166169	hPGCLC hypoCG DMR
chr1	25818201	25818401	200	5	18	0.277778	11	16	0.6875	5	CG	0.0171916	hPGCLC hypoCG DMR
chr1	25963601	25963801	200	67	67	1	44	61	0.721311	18	CG	0.000103705	hPGCLC hyperCG DMR
chr1	25998801	25999001	200	13	21	0.619048	18	19	0.947368	6	CG	0.0148221	hPGCLC hypoCG DMR
chr1	26025601	26025801	200	19	20	0.95	8	14	0.571429	4	CG	0.0118462	hPGCLC hyperCG DMR
chr1	26050001	26050201	200	3	22	0.136364	10	18	0.555556	6	CG	0.010154	hPGCLC hypoCG DMR
chr1	26088601	26088801	200	33	44	0.75	49	50	0.98	14	CG	0.00443703	hPGCLC hypoCG DMR
chr1	26120801	26121001	200	49	53	0.924528	35	49	0.714286	13	CG	0.0105766	hPGCLC hyperCG DMR
chr1	26159801	26160001	200	3	17	0.176471	12	14	0.857143	4	CG	0.00163539	hPGCLC hypoCG DMR
chr1	26190401	26190601	200	0	16	0	6	17	0.352941	4	CG	0.0126064	hPGCLC hypoCG DMR
chr1	26222401	26222601	200	20	35	0.571429	29	30	0.966667	10	CG	0.0020394	hPGCLC hypoCG DMR
chr1	26245201	26245401	200	12	18	0.666667	16	16	1	4	CG	0.0138341	hPGCLC hypoCG DMR
chr1	26248601	26248801	200	12	21	0.571429	34	36	0.944444	7	CG	0.00354321	hPGCLC hypoCG DMR
chr1	26287801	26288001	200	21	25	0.84	9	22	0.409091	7	CG	0.00711943	hPGCLC hyperCG DMR
chr1	26319801	26320001	200	25	46	0.543478	40	51	0.784314	15	CG	0.0142764	hPGCLC hypoCG DMR
chr1	26323001	26323201	200	15	23	0.652174	21	22	0.954545	5	CG	0.0140195	hPGCLC hypoCG DMR
chr1	26368601	26368801	200	12	18	0.666667	16	16	1	4	CG	0.0138341	hPGCLC hypoCG DMR
chr1	26430001	26430201	200	19	19	1	14	22	0.636364	4	CG	0.00872554	hPGCLC hyperCG DMR
chr1	26451601	26451801	200	21	29	0.724138	38	38	1	8	CG	0.00348213	hPGCLC hypoCG DMR
chr1	26495001	26495201	200	18	18	1	9	13	0.692308	4	CG	0.014231	hPGCLC hyperCG DMR
chr1	26519801	26520001	200	19	26	0.730769	18	18	1	6	CG	0.0168098	hPGCLC hypoCG DMR
chr1	26588601	26588801	200	58	59	0.983051	38	52	0.730769	11	CG	0.00123125	hPGCLC hyperCG DMR
chr1	26597001	26597201	200	38	50	0.76	36	36	1	9	CG	0.00603783	hPGCLC hypoCG DMR
chr1	26636801	26637001	200	33	57	0.578947	58	66	0.878788	11	CG	0.00161172	hPGCLC hypoCG DMR
chr1	26687201	26687401	200	13	29	0.448276	25	32	0.78125	4	CG	0.0119531	hPGCLC hypoCG DMR
chr1	26706401	26706601	200	9	36	0.25	20	28	0.714286	8	CG	0.00196559	hPGCLC hypoCG DMR
chr1	26791601	26791801	200	13	19	0.684211	15	15	1	4	CG	0.0168826	hPGCLC hypoCG DMR
chr1	26800401	26800601	200	2	16	0.125	9	13	0.692308	4	CG	0.00639401	hPGCLC hypoCG DMR
chr1	26940801	26941001	200	29	32	0.90625	14	22	0.636364	7	CG	0.016236	hPGCLC hyperCG DMR
chr1	27021601	27021801	200	5	27	0.185185	13	18	0.722222	5	CG	0.00247508	hPGCLC hypoCG DMR
chr1	27026801	27027001	200	30	43	0.697674	35	37	0.945946	6	CG	0.0098701	hPGCLC hypoCG DMR
chr1	27059601	27059801	200	19	46	0.413043	32	41	0.780488	8	CG	0.00329511	hPGCLC hypoCG DMR
chr1	27065401	27065601	200	18	48	0.375	38	49	0.77551	4	CG	0.000896059	hPGCLC hypoCG DMR
chr1	27147601	27147801	200	25	25	1	15	19	0.789474	4	CG	0.0166603	hPGCLC hyperCG DMR
chr1	27163801	27164001	200	18	18	1	8	12	0.666667	4	CG	0.0125381	hPGCLC hyperCG DMR
chr1	27237401	27237601	200	29	29	1	12	19	0.631579	6	CG	0.00287856	hPGCLC hyperCG DMR
chr1	27419001	27419201	200	11	16	0.6875	4	16	0.25	5	CG	0.0148986	hPGCLC hyperCG DMR
chr1	27442401	27442601	200	29	30	0.966667	17	24	0.708333	7	CG	0.0122949	hPGCLC hyperCG DMR
chr1	27463801	27464001	200	15	19	0.789474	26	26	1	4	CG	0.0154123	hPGCLC hypoCG DMR
chr1	27518401	27518601	200	27	43	0.627907	21	23	0.913043	4	CG	0.0149233	hPGCLC hypoCG DMR
chr1	27523601	27523801	200	6	26	0.230769	28	38	0.736842	6	CG	0.000917773	hPGCLC hypoCG DMR
chr1	27531001	27531201	200	40	60	0.666667	41	43	0.953488	5	CG	0.00309467	hPGCLC hypoCG DMR
chr1	27584801	27585001	200	12	33	0.363636	32	45	0.711111	10	CG	0.0072475	hPGCLC hypoCG DMR
chr1	27600001	27600201	200	9	31	0.290323	11	16	0.6875	4	CG	0.0128999	hPGCLC hypoCG DMR
chr1	27842001	27842201	200	41	43	0.953488	18	30	0.6	9	CG	0.00163539	hPGCLC hyperCG DMR
chr1	27854801	27855001	200	56	101	0.554455	91	108	0.842593	4	CG	0.000142424	hPGCLC hypoCG DMR
chr1	27863201	27863401	200	8	16	0.5	14	15	0.933333	4	CG	0.012284	hPGCLC hypoCG DMR
chr1	27968801	27969001	200	11	20	0.55	16	17	0.941176	4	CG	0.0120964	hPGCLC hypoCG DMR
chr1	28084601	28084801	200	32	43	0.744186	46	48	0.958333	9	CG	0.0089073	hPGCLC hypoCG DMR
chr1	28096401	28096601	200	31	46	0.673913	41	45	0.911111	11	CG	0.0105713	hPGCLC hypoCG DMR
chr1	28126801	28127001	200	38	44	0.863636	30	47	0.638298	6	CG	0.0150336	hPGCLC hyperCG DMR
chr1	28130801	28131001	200	20	20	1	13	20	0.65	6	CG	0.00893114	hPGCLC hyperCG DMR
chr1	28142001	28142201	200	11	20	0.55	22	24	0.916667	6	CG	0.0104436	hPGCLC hypoCG DMR
chr1	28163201	28163401	200	11	35	0.314286	21	25	0.84	5	CG	0.000818733	hPGCLC hypoCG DMR
chr1	28174801	28175201	400	57	76	0.75	69	71	0.971831	17	CG	0.00136774	hPGCLC hypoCG DMR
chr1	28176801	28177201	400	96	194	0.494845	127	154	0.824675	11	CG	4.11145e-08	hPGCLC hypoCG DMR
chr1	28195401	28195601	200	20	27	0.740741	23	23	1	6	CG	0.0125295	hPGCLC hypoCG DMR
chr1	28221001	28221201	200	61	67	0.910448	36	53	0.679245	14	CG	0.00576955	hPGCLC hyperCG DMR
chr1	28268401	28268601	200	33	44	0.75	30	31	0.967742	10	CG	0.0140473	hPGCLC hypoCG DMR
chr1	28313001	28313201	200	60	67	0.895522	32	47	0.680851	10	CG	0.00960145	hPGCLC hyperCG DMR
chr1	28448601	28448801	200	16	48	0.333333	34	54	0.62963	12	CG	0.00800923	hPGCLC hypoCG DMR
chr1	28527401	28527601	200	38	38	1	28	40	0.7	9	CG	0.00211551	hPGCLC hyperCG DMR
chr1	28533001	28533201	200	41	44	0.931818	46	66	0.69697	12	CG	0.00826911	hPGCLC hyperCG DMR
chr1	28550201	28550401	200	14	18	0.777778	23	23	1	6	CG	0.0175594	hPGCLC hypoCG DMR
chr1	28587801	28588001	200	28	28	1	18	31	0.580645	6	CG	0.00122867	hPGCLC hyperCG DMR
chr1	28590601	28590801	200	19	27	0.703704	46	47	0.978723	7	CG	0.00321584	hPGCLC hypoCG DMR
chr1	28597601	28597801	200	38	39	0.974359	26	40	0.65	11	CG	0.00209783	hPGCLC hyperCG DMR
chr1	28675401	28675801	400	30	59	0.508475	65	73	0.890411	13	CG	4.60546e-05	hPGCLC hypoCG DMR
chr1	28716801	28717001	200	13	19	0.684211	26	27	0.962963	4	CG	0.0131988	hPGCLC hypoCG DMR
chr1	28738201	28738401	200	16	45	0.355556	15	22	0.681818	7	CG	0.0143523	hPGCLC hypoCG DMR
chr1	28753601	28753801	200	12	20	0.6	26	29	0.896552	6	CG	0.0154957	hPGCLC hypoCG DMR
chr1	28783201	28783401	200	31	31	1	25	34	0.735294	9	CG	0.00689205	hPGCLC hyperCG DMR
chr1	28824001	28824201	200	22	37	0.594595	44	50	0.88	10	CG	0.00702653	hPGCLC hypoCG DMR
chr1	28872001	28872201	200	5	16	0.3125	11	12	0.916667	4	CG	0.00574717	hPGCLC hypoCG DMR
chr1	28878201	28878401	200	31	46	0.673913	28	29	0.965517	5	CG	0.00788991	hPGCLC hypoCG DMR
chr1	28901401	28901601	200	32	33	0.969697	19	25	0.76	8	CG	0.016023	hPGCLC hyperCG DMR
chr1	28927401	28927601	200	8	13	0.615385	14	14	1	4	CG	0.0134768	hPGCLC hypoCG DMR
chr1	28964401	28964601	200	17	19	0.894737	10	19	0.526316	5	CG	0.0145326	hPGCLC hyperCG DMR
chr1	29014001	29014201	200	24	26	0.923077	11	18	0.611111	5	CG	0.014231	hPGCLC hyperCG DMR
chr1	29020201	29020401	200	33	36	0.916667	10	16	0.625	5	CG	0.0135231	hPGCLC hyperCG DMR
chr1	29067201	29067401	200	33	45	0.733333	39	41	0.95122	12	CG	0.0112779	hPGCLC hypoCG DMR
chr1	29189801	29190001	200	18	37	0.486486	18	21	0.857143	6	CG	0.0104547	hPGCLC hypoCG DMR
chr1	29261601	29261801	200	26	26	1	21	27	0.777778	6	CG	0.0137321	hPGCLC hyperCG DMR
chr1	29307201	29307401	200	18	29	0.62069	26	29	0.896552	5	CG	0.0153279	hPGCLC hypoCG DMR
chr1	29338601	29338801	200	15	45	0.333333	26	36	0.722222	8	CG	0.00325554	hPGCLC hypoCG DMR
chr1	29345801	29346001	200	8	15	0.533333	13	13	1	4	CG	0.00976314	hPGCLC hypoCG DMR
chr1	29359801	29360001	200	24	99	0.242424	54	101	0.534653	10	CG	0.000426618	hPGCLC hypoCG DMR
chr1	29384001	29384201	200	11	26	0.423077	17	22	0.772727	5	CG	0.0154433	hPGCLC hypoCG DMR
chr1	29392801	29393001	200	7	22	0.318182	13	18	0.722222	4	CG	0.0138768	hPGCLC hypoCG DMR
chr1	29402401	29402601	200	16	21	0.761905	3	18	0.166667	4	CG	0.00193706	hPGCLC hyperCG DMR
chr1	29419801	29420001	200	33	47	0.702128	45	49	0.918367	5	CG	0.0115106	hPGCLC hypoCG DMR
chr1	29690601	29690801	200	21	30	0.7	16	16	1	5	CG	0.0155678	hPGCLC hypoCG DMR
chr1	29769001	29769201	200	21	29	0.724138	18	18	1	6	CG	0.0154823	hPGCLC hypoCG DMR
chr1	29799401	29799601	200	13	19	0.684211	15	15	1	4	CG	0.0168826	hPGCLC hypoCG DMR
chr1	29813401	29813601	200	22	22	1	14	19	0.736842	4	CG	0.0134861	hPGCLC hyperCG DMR
chr1	29854401	29854601	200	8	19	0.421053	13	13	1	4	CG	0.00398179	hPGCLC hypoCG DMR
chr1	29892201	29892401	200	19	24	0.791667	34	34	1	6	CG	0.0105595	hPGCLC hypoCG DMR
chr1	29980801	29981001	200	20	22	0.909091	8	14	0.571429	4	CG	0.0177422	hPGCLC hyperCG DMR
chr1	30029601	30029801	200	10	16	0.625	13	13	1	4	CG	0.0148986	hPGCLC hypoCG DMR
chr1	30062601	30062801	200	16	24	0.666667	17	17	1	5	CG	0.012325	hPGCLC hypoCG DMR
chr1	30065001	30065201	200	19	26	0.730769	19	19	1	6	CG	0.0152218	hPGCLC hypoCG DMR
chr1	30129201	30129401	200	42	56	0.75	32	33	0.969697	8	CG	0.0120389	hPGCLC hypoCG DMR
chr1	30332401	30332601	200	17	24	0.708333	20	20	1	6	CG	0.0125295	hPGCLC hypoCG DMR
chr1	30375001	30375201	200	26	37	0.702703	50	52	0.961538	10	CG	0.00379963	hPGCLC hypoCG DMR
chr1	30393201	30393401	200	27	27	1	18	23	0.782609	4	CG	0.0137272	hPGCLC hyperCG DMR
chr1	30541801	30542001	200	10	15	0.666667	15	15	1	4	CG	0.0154204	hPGCLC hypoCG DMR
chr1	30637801	30638001	200	25	37	0.675676	29	30	0.966667	8	CG	0.00794705	hPGCLC hypoCG DMR
chr1	30644001	30644201	200	14	23	0.608696	14	14	1	4	CG	0.0118042	hPGCLC hypoCG DMR
chr1	30677401	30677601	200	27	27	1	8	12	0.666667	4	CG	0.00605853	hPGCLC hyperCG DMR
chr1	30689801	30690001	200	10	18	0.555556	17	18	0.944444	4	CG	0.0117516	hPGCLC hypoCG DMR
chr1	30708201	30708401	200	0	35	0	10	41	0.243902	9	CG	0.00637016	hPGCLC hypoCG DMR
chr1	30727201	30727401	200	15	30	0.5	22	27	0.814815	6	CG	0.0148029	hPGCLC hypoCG DMR
chr1	30741201	30741401	200	7	24	0.291667	23	29	0.793103	6	CG	0.00213741	hPGCLC hypoCG DMR
chr1	30752401	30752601	200	17	28	0.607143	29	33	0.878788	8	CG	0.0153208	hPGCLC hypoCG DMR
chr1	30800201	30800401	200	9	30	0.3	15	23	0.652174	6	CG	0.0137321	hPGCLC hypoCG DMR
chr1	30802401	30802601	200	38	41	0.926829	21	34	0.617647	8	CG	0.00517395	hPGCLC hyperCG DMR
chr1	30825801	30826001	200	3	13	0.230769	10	12	0.833333	4	CG	0.00775831	hPGCLC hypoCG DMR
chr1	30837201	30837401	200	22	32	0.6875	41	42	0.97619	8	CG	0.0034122	hPGCLC hypoCG DMR
chr1	30979001	30979201	200	26	33	0.787879	28	28	1	4	CG	0.0132243	hPGCLC hypoCG DMR
chr1	30980801	30981001	200	30	30	1	19	24	0.791667	6	CG	0.0126503	hPGCLC hyperCG DMR
chr1	31031801	31032001	200	18	44	0.409091	2	20	0.1	4	CG	0.01502	hPGCLC hyperCG DMR
chr1	31034401	31034601	200	30	43	0.697674	21	21	1	5	CG	0.0100672	hPGCLC hypoCG DMR
chr1	31183201	31183401	200	23	23	1	14	18	0.777778	6	CG	0.0175594	hPGCLC hyperCG DMR
chr1	31272601	31272801	200	20	32	0.625	16	16	1	4	CG	0.00998742	hPGCLC hypoCG DMR
chr1	31392201	31392401	200	15	16	0.9375	6	12	0.5	4	CG	0.0124121	hPGCLC hyperCG DMR
chr1	31392601	31392801	200	9	36	0.25	19	20	0.95	4	CG	2.43613e-05	hPGCLC hypoCG DMR
chr1	31416801	31417001	200	36	56	0.642857	26	29	0.896552	7	CG	0.0146727	hPGCLC hypoCG DMR
chr1	31680001	31680201	200	17	30	0.566667	24	28	0.857143	8	CG	0.016	hPGCLC hypoCG DMR
chr1	31716801	31717001	200	2	14	0.142857	8	12	0.666667	4	CG	0.0112252	hPGCLC hypoCG DMR
chr1	31733401	31733601	200	26	39	0.666667	29	31	0.935484	7	CG	0.0113929	hPGCLC hypoCG DMR
chr1	31838401	31838601	200	24	27	0.888889	11	20	0.55	6	CG	0.0125295	hPGCLC hyperCG DMR
chr1	31839401	31839601	200	7	18	0.388889	17	20	0.85	6	CG	0.00860025	hPGCLC hypoCG DMR
chr1	31855201	31855401	200	6	13	0.461538	18	18	1	4	CG	0.00286882	hPGCLC hypoCG DMR
chr1	31877001	31877201	200	48	53	0.90566	35	54	0.648148	8	CG	0.00579838	hPGCLC hyperCG DMR
chr1	31919601	31919801	200	45	46	0.978261	13	18	0.722222	6	CG	0.00613969	hPGCLC hyperCG DMR
chr1	31920201	31920401	200	24	27	0.888889	18	31	0.580645	4	CG	0.0127429	hPGCLC hyperCG DMR
chr1	31931001	31931201	200	17	35	0.485714	24	28	0.857143	6	CG	0.00706465	hPGCLC hypoCG DMR
chr1	31935201	31935401	200	7	15	0.466667	21	24	0.875	5	CG	0.0109218	hPGCLC hypoCG DMR
chr1	31942001	31942201	200	33	33	1	27	42	0.642857	8	CG	0.00137619	hPGCLC hyperCG DMR
chr1	31987201	31987401	200	2	32	0.0625	14	30	0.466667	10	CG	0.00229603	hPGCLC hypoCG DMR
chr1	32057801	32058001	200	19	29	0.655172	33	36	0.916667	6	CG	0.0127429	hPGCLC hypoCG DMR
chr1	32062201	32062401	200	24	26	0.923077	12	20	0.6	5	CG	0.0125295	hPGCLC hyperCG DMR
chr1	32083201	32083401	200	32	45	0.711111	33	35	0.942857	11	CG	0.0125295	hPGCLC hypoCG DMR
chr1	32141401	32141601	200	31	42	0.738095	46	47	0.978723	8	CG	0.00459127	hPGCLC hypoCG DMR
chr1	32151601	32151801	200	10	17	0.588235	22	24	0.916667	5	CG	0.0145422	hPGCLC hypoCG DMR
chr1	32178401	32178601	200	6	17	0.352941	16	20	0.8	5	CG	0.0108765	hPGCLC hypoCG DMR
chr1	32290201	32290401	200	12	19	0.631579	19	19	1	6	CG	0.00872554	hPGCLC hypoCG DMR
chr1	32311401	32311601	200	39	56	0.696429	67	74	0.905405	6	CG	0.00742988	hPGCLC hypoCG DMR
chr1	32326601	32326801	200	9	16	0.5625	16	16	1	4	CG	0.0079564	hPGCLC hypoCG DMR
chr1	32341001	32341201	200	33	34	0.970588	18	25	0.72	6	CG	0.0106446	hPGCLC hyperCG DMR
chr1	32427201	32427401	200	10	21	0.47619	28	29	0.965517	6	CG	0.000879386	hPGCLC hypoCG DMR
chr1	32427601	32427801	200	45	47	0.957447	25	34	0.735294	11	CG	0.00932705	hPGCLC hyperCG DMR
chr1	32433601	32434201	600	21	85	0.247059	52	94	0.553191	15	CG	0.000540792	hPGCLC hypoCG DMR
chr1	32473201	32473401	200	49	66	0.742424	51	54	0.944444	7	CG	0.00844586	hPGCLC hypoCG DMR
chr1	32508401	32508601	200	5	19	0.263158	18	28	0.642857	5	CG	0.0136847	hPGCLC hypoCG DMR
chr1	32550601	32550801	200	36	39	0.923077	21	32	0.65625	8	CG	0.0102099	hPGCLC hyperCG DMR
chr1	32605001	32605201	200	67	69	0.971014	23	30	0.766667	8	CG	0.00520981	hPGCLC hyperCG DMR
chr1	32623801	32624001	200	24	34	0.705882	32	32	1	8	CG	0.00447715	hPGCLC hypoCG DMR
chr1	32643801	32644001	200	40	41	0.97561	19	27	0.703704	9	CG	0.00534921	hPGCLC hyperCG DMR
chr1	32675401	32675601	200	30	32	0.9375	16	24	0.666667	8	CG	0.0127469	hPGCLC hyperCG DMR
chr1	32745201	32745401	200	22	36	0.611111	25	26	0.961538	8	CG	0.00591609	hPGCLC hypoCG DMR
chr1	32755801	32756001	200	0	12	0	12	16	0.75	4	CG	0.000961039	hPGCLC hypoCG DMR
chr1	32781601	32781801	200	28	28	1	14	18	0.777778	6	CG	0.0128918	hPGCLC hyperCG DMR
chr1	32815401	32815601	200	11	16	0.6875	16	16	1	4	CG	0.0158019	hPGCLC hypoCG DMR
chr1	32819001	32819201	200	14	42	0.333333	16	25	0.64	4	CG	0.0156023	hPGCLC hypoCG DMR
chr1	32872401	32872601	200	18	78	0.230769	24	41	0.585366	7	CG	0.00134853	hPGCLC hypoCG DMR
chr1	32915401	32915601	200	47	49	0.959184	43	62	0.693548	12	CG	0.00281181	hPGCLC hyperCG DMR
chr1	32947601	32947801	200	25	42	0.595238	33	38	0.868421	5	CG	0.0112846	hPGCLC hypoCG DMR
chr1	32973601	32973801	200	24	58	0.413793	43	66	0.651515	10	CG	0.0123533	hPGCLC hypoCG DMR
chr1	32986401	32986601	200	16	18	0.888889	11	23	0.478261	6	CG	0.0110088	hPGCLC hyperCG DMR
chr1	33244201	33244401	200	0	22	0	15	21	0.714286	4	CG	3.75301e-05	hPGCLC hypoCG DMR
chr1	33286001	33286201	200	16	24	0.666667	17	17	1	4	CG	0.012325	hPGCLC hypoCG DMR
chr1	33297401	33297601	200	19	28	0.678571	38	40	0.95	6	CG	0.00796616	hPGCLC hypoCG DMR
chr1	33314001	33314201	200	39	42	0.928571	14	20	0.7	4	CG	0.0172183	hPGCLC hyperCG DMR
chr1	33356401	33356601	200	31	65	0.476923	54	77	0.701299	11	CG	0.0114556	hPGCLC hypoCG DMR
chr1	33384801	33385001	200	13	20	0.65	17	17	1	4	CG	0.0115794	hPGCLC hypoCG DMR
chr1	33398801	33399001	200	21	29	0.724138	21	21	1	6	CG	0.0126172	hPGCLC hypoCG DMR
chr1	33467801	33468001	200	14	15	0.933333	6	12	0.5	4	CG	0.0137321	hPGCLC hyperCG DMR
chr1	33505001	33505201	200	15	29	0.517241	14	15	0.933333	5	CG	0.0108801	hPGCLC hypoCG DMR
chr1	33628201	33628401	200	61	78	0.782051	55	56	0.982143	5	CG	0.00429083	hPGCLC hypoCG DMR
chr1	33673001	33673201	200	38	63	0.603175	52	64	0.8125	6	CG	0.0131311	hPGCLC hypoCG DMR
chr1	33678601	33678801	200	11	20	0.55	20	20	1	4	CG	0.00379909	hPGCLC hypoCG DMR
chr1	33712201	33712601	400	29	62	0.467742	37	45	0.822222	12	CG	0.00186253	hPGCLC hypoCG DMR
chr1	33929801	33930001	200	18	23	0.782609	24	24	1	6	CG	0.0163416	hPGCLC hypoCG DMR
chr1	34026601	34026801	200	19	27	0.703704	33	34	0.970588	7	CG	0.00883656	hPGCLC hypoCG DMR
chr1	34082801	34083001	200	43	89	0.483146	72	86	0.837209	8	CG	3.46043e-05	hPGCLC hypoCG DMR
chr1	34192601	34192801	200	5	20	0.25	19	25	0.76	4	CG	0.00379963	hPGCLC hypoCG DMR
chr1	34214601	34214801	200	25	39	0.641026	27	28	0.964286	6	CG	0.00639982	hPGCLC hypoCG DMR
chr1	34465601	34465801	200	58	66	0.878788	27	40	0.675	10	CG	0.0137478	hPGCLC hyperCG DMR
chr1	34474001	34474201	200	9	13	0.692308	17	17	1	4	CG	0.0152995	hPGCLC hypoCG DMR
chr1	34489001	34489201	200	30	33	0.909091	18	28	0.642857	4	CG	0.0140868	hPGCLC hyperCG DMR
chr1	34493401	34493601	200	17	18	0.944444	7	15	0.466667	4	CG	0.00711204	hPGCLC hyperCG DMR
chr1	34514601	34514801	200	22	23	0.956522	8	15	0.533333	4	CG	0.0064333	hPGCLC hyperCG DMR
chr1	34554601	34554801	200	14	25	0.56	22	24	0.916667	4	CG	0.0100065	hPGCLC hypoCG DMR
chr1	34636201	34636401	200	32	39	0.820513	11	23	0.478261	7	CG	0.0100449	hPGCLC hyperCG DMR
chr1	34690401	34690601	200	16	19	0.842105	4	12	0.333333	4	CG	0.00928713	hPGCLC hyperCG DMR
chr1	34690801	34691001	200	32	33	0.969697	9	13	0.692308	4	CG	0.0114093	hPGCLC hyperCG DMR
chr1	34722801	34723001	200	23	33	0.69697	9	24	0.375	6	CG	0.0162663	hPGCLC hyperCG DMR
chr1	34727201	34727401	200	21	21	1	13	18	0.722222	5	CG	0.0132691	hPGCLC hyperCG DMR
chr1	34768801	34769001	200	19	32	0.59375	34	40	0.85	8	CG	0.0154048	hPGCLC hypoCG DMR
chr1	34813401	34813601	200	40	56	0.714286	27	27	1	6	CG	0.00683309	hPGCLC hypoCG DMR
chr1	34843601	34843801	200	11	86	0.127907	24	46	0.521739	13	CG	4.15219e-05	hPGCLC hypoCG DMR
chr1	34879001	34879201	200	13	37	0.351351	42	55	0.763636	8	CG	0.0010015	hPGCLC hypoCG DMR
chr1	34880401	34880601	200	24	33	0.727273	35	37	0.945946	11	CG	0.0144218	hPGCLC hypoCG DMR
chr1	34901001	34901201	200	37	59	0.627119	23	23	1	6	CG	0.00367736	hPGCLC hypoCG DMR
chr1	34923001	34923201	200	39	46	0.847826	27	46	0.586957	6	CG	0.0106391	hPGCLC hyperCG DMR
chr1	34956001	34956201	200	22	35	0.628571	11	33	0.333333	4	CG	0.0158019	hPGCLC hyperCG DMR
chr1	34989601	34989801	200	19	19	1	10	15	0.666667	5	CG	0.0113581	hPGCLC hyperCG DMR
chr1	34998601	34998801	200	16	22	0.727273	18	18	1	4	CG	0.0167403	hPGCLC hypoCG DMR
chr1	35049401	35049601	200	28	71	0.394366	28	44	0.636364	13	CG	0.014231	hPGCLC hypoCG DMR
chr1	35126401	35126601	200	36	36	1	22	28	0.785714	9	CG	0.00886775	hPGCLC hyperCG DMR
chr1	35132001	35132201	200	34	35	0.971429	14	19	0.736842	5	CG	0.0127469	hPGCLC hyperCG DMR
chr1	35144001	35144401	400	68	118	0.576271	104	111	0.936937	14	CG	5.67809e-08	hPGCLC hypoCG DMR
chr1	35157401	35157601	200	21	28	0.75	41	42	0.97619	8	CG	0.0089168	hPGCLC hypoCG DMR
chr1	35188001	35188201	200	8	30	0.266667	38	43	0.883721	8	CG	5.41559e-06	hPGCLC hypoCG DMR
chr1	35189201	35189401	200	59	77	0.766234	58	59	0.983051	8	CG	0.00240183	hPGCLC hypoCG DMR
chr1	35189801	35190001	200	20	28	0.714286	17	17	1	4	CG	0.0159357	hPGCLC hypoCG DMR
chr1	35202001	35202201	200	0	19	0	8	22	0.363636	4	CG	0.00872554	hPGCLC hypoCG DMR
chr1	35216001	35216201	200	24	40	0.6	34	40	0.85	10	CG	0.0145326	hPGCLC hypoCG DMR
chr1	35237201	35237401	200	39	44	0.886364	22	34	0.647059	6	CG	0.0139608	hPGCLC hyperCG DMR
chr1	35347201	35347401	200	33	35	0.942857	25	35	0.714286	10	CG	0.0139895	hPGCLC hyperCG DMR
chr1	35451201	35451401	200	0	21	0	20	35	0.571429	5	CG	0.000321512	hPGCLC hypoCG DMR
chr1	35584601	35584801	200	31	32	0.96875	12	19	0.631579	5	CG	0.00570808	hPGCLC hyperCG DMR
chr1	35599201	35599401	200	7	18	0.388889	15	17	0.882353	4	CG	0.00767678	hPGCLC hypoCG DMR
chr1	35605801	35606001	200	14	22	0.636364	24	25	0.96	6	CG	0.0101833	hPGCLC hypoCG DMR
chr1	35621601	35621801	200	23	23	1	16	21	0.761905	4	CG	0.0148029	hPGCLC hyperCG DMR
chr1	35721401	35721601	200	40	41	0.97561	40	52	0.769231	13	CG	0.00970984	hPGCLC hyperCG DMR
chr1	35764801	35765001	200	21	29	0.724138	36	37	0.972973	6	CG	0.00876233	hPGCLC hypoCG DMR
chr1	35794601	35794801	200	27	37	0.72973	43	45	0.955556	8	CG	0.00934783	hPGCLC hypoCG DMR
chr1	35860801	35861001	200	44	57	0.77193	62	63	0.984127	6	CG	0.00239441	hPGCLC hypoCG DMR
chr1	35869001	35869201	200	19	27	0.703704	23	24	0.958333	8	CG	0.0175207	hPGCLC hypoCG DMR
chr1	35936401	35936601	200	10	22	0.454545	19	20	0.95	5	CG	0.00332871	hPGCLC hypoCG DMR
chr1	36027401	36027601	200	53	65	0.815385	17	37	0.459459	11	CG	0.00185572	hPGCLC hyperCG DMR
chr1	36056801	36057001	200	73	95	0.768421	70	72	0.972222	19	CG	0.0018877	hPGCLC hypoCG DMR
chr1	36066001	36066201	200	21	21	1	21	28	0.75	6	CG	0.0149802	hPGCLC hyperCG DMR
chr1	36077001	36077201	200	11	23	0.478261	34	39	0.871795	6	CG	0.00424497	hPGCLC hypoCG DMR
chr1	36087201	36087401	200	22	43	0.511628	33	35	0.942857	8	CG	0.000551524	hPGCLC hypoCG DMR
chr1	36103401	36103601	200	21	31	0.677419	46	48	0.958333	7	CG	0.00389576	hPGCLC hypoCG DMR
chr1	36109801	36110001	200	42	44	0.954545	18	24	0.75	8	CG	0.0145596	hPGCLC hyperCG DMR
chr1	36186401	36186601	200	33	43	0.767442	41	42	0.97619	7	CG	0.00951794	hPGCLC hypoCG DMR
chr1	36195201	36195401	200	26	33	0.787879	33	33	1	7	CG	0.0104274	hPGCLC hypoCG DMR
chr1	36334801	36335001	200	10	15	0.666667	23	24	0.958333	4	CG	0.0152995	hPGCLC hypoCG DMR
chr1	36356401	36356601	200	28	39	0.717949	16	16	1	5	CG	0.0177618	hPGCLC hypoCG DMR
chr1	36376401	36376601	200	5	22	0.227273	11	16	0.6875	4	CG	0.0098701	hPGCLC hypoCG DMR
chr1	36482001	36482401	400	45	171	0.263158	109	132	0.825758	21	CG	9.2984e-19	hPGCLC hypoCG DMR
chr1	36513401	36513601	200	34	37	0.918919	25	37	0.675676	11	CG	0.0130091	hPGCLC hyperCG DMR
chr1	36555001	36555201	200	14	14	1	16	26	0.615385	4	CG	0.0119531	hPGCLC hyperCG DMR
chr1	36563401	36563601	200	12	18	0.666667	21	22	0.954545	4	CG	0.0173987	hPGCLC hypoCG DMR
chr1	36567201	36567401	200	13	30	0.433333	20	23	0.869565	4	CG	0.00524302	hPGCLC hypoCG DMR
chr1	36580801	36581001	200	12	31	0.387097	16	20	0.8	4	CG	0.00917118	hPGCLC hypoCG DMR
chr1	36605801	36606001	200	34	39	0.871795	18	30	0.6	5	CG	0.0131017	hPGCLC hyperCG DMR
chr1	36641201	36641401	200	9	14	0.642857	15	15	1	4	CG	0.0138369	hPGCLC hypoCG DMR
chr1	36667401	36667601	200	9	14	0.642857	15	15	1	4	CG	0.0138369	hPGCLC hypoCG DMR
chr1	36703601	36703801	200	9	41	0.219512	13	25	0.52	8	CG	0.0143887	hPGCLC hypoCG DMR
chr1	36720001	36720201	200	40	42	0.952381	17	28	0.607143	9	CG	0.00227566	hPGCLC hyperCG DMR
chr1	36728801	36729001	200	25	38	0.657895	18	19	0.947368	4	CG	0.0170525	hPGCLC hypoCG DMR
chr1	36751001	36751201	200	15	15	1	8	12	0.666667	4	CG	0.0161445	hPGCLC hyperCG DMR
chr1	36888801	36889001	200	34	34	1	19	24	0.791667	6	CG	0.0105595	hPGCLC hyperCG DMR
chr1	37004201	37004401	200	13	13	1	6	12	0.5	4	CG	0.00876033	hPGCLC hyperCG DMR
chr1	37057001	37057201	200	14	24	0.583333	27	31	0.870968	5	CG	0.0159997	hPGCLC hypoCG DMR
chr1	37073201	37073601	400	14	46	0.304348	44	52	0.846154	14	CG	3.84111e-06	hPGCLC hypoCG DMR
chr1	37091001	37091201	200	27	42	0.642857	21	22	0.954545	4	CG	0.0112621	hPGCLC hypoCG DMR
chr1	37119401	37119601	200	32	54	0.592593	40	43	0.930233	7	CG	0.00162524	hPGCLC hypoCG DMR
chr1	37166801	37167001	200	25	26	0.961538	8	13	0.615385	4	CG	0.0100338	hPGCLC hyperCG DMR
chr1	37214801	37215001	200	18	31	0.580645	27	30	0.9	4	CG	0.00988998	hPGCLC hypoCG DMR
chr1	37354001	37354201	200	25	40	0.625	38	43	0.883721	8	CG	0.0109768	hPGCLC hypoCG DMR
chr1	37418001	37418201	200	22	23	0.956522	16	24	0.666667	6	CG	0.0142081	hPGCLC hyperCG DMR
chr1	37419201	37419401	200	11	25	0.44	16	18	0.888889	5	CG	0.00785946	hPGCLC hypoCG DMR
chr1	37425201	37425401	200	9	19	0.473684	13	15	0.866667	4	CG	0.0175207	hPGCLC hypoCG DMR
chr1	37600601	37600801	200	21	23	0.913043	18	29	0.62069	5	CG	0.0162851	hPGCLC hyperCG DMR
chr1	37621601	37621801	200	16	24	0.666667	26	28	0.928571	7	CG	0.0171962	hPGCLC hypoCG DMR
chr1	37735001	37735201	200	0	13	0	9	16	0.5625	4	CG	0.00515404	hPGCLC hypoCG DMR
chr1	37792001	37792201	200	20	20	1	17	24	0.708333	6	CG	0.0125295	hPGCLC hyperCG DMR
chr1	37816001	37816201	200	20	22	0.909091	13	22	0.590909	5	CG	0.0157365	hPGCLC hyperCG DMR
chr1	37820801	37821001	200	15	24	0.625	22	22	1	6	CG	0.00569465	hPGCLC hypoCG DMR
chr1	37882201	37882401	200	48	50	0.96	14	19	0.736842	6	CG	0.0111338	hPGCLC hyperCG DMR
chr1	37897401	37897601	200	26	54	0.481481	47	61	0.770492	8	CG	0.00559487	hPGCLC hypoCG DMR
chr1	37916201	37916401	200	24	24	1	5	14	0.357143	4	CG	0.0001755	hPGCLC hyperCG DMR
chr1	37942201	37942401	200	63	79	0.797468	40	69	0.57971	19	CG	0.00941271	hPGCLC hyperCG DMR
chr1	38063601	38063801	200	3	44	0.0681818	21	37	0.567568	7	CG	3.88558e-05	hPGCLC hypoCG DMR
chr1	38134201	38134401	200	22	23	0.956522	17	29	0.586207	6	CG	0.00717208	hPGCLC hyperCG DMR
chr1	38197401	38197601	200	31	39	0.794872	30	30	1	8	CG	0.0125126	hPGCLC hypoCG DMR
chr1	38215201	38215401	200	15	34	0.441176	28	29	0.965517	5	CG	0.000200915	hPGCLC hypoCG DMR
chr1	38265401	38265601	200	7	18	0.388889	15	17	0.882353	5	CG	0.00767678	hPGCLC hypoCG DMR
chr1	38284001	38284201	200	21	30	0.7	26	27	0.962963	7	CG	0.0129611	hPGCLC hypoCG DMR
chr1	38300801	38301001	200	3	16	0.1875	22	24	0.916667	4	CG	9.39927e-05	hPGCLC hypoCG DMR
chr1	38367601	38367801	200	19	19	1	15	21	0.714286	4	CG	0.0141395	hPGCLC hyperCG DMR
chr1	38420601	38420801	200	7	16	0.4375	18	19	0.947368	5	CG	0.00451924	hPGCLC hypoCG DMR
chr1	38520801	38521001	200	9	24	0.375	19	25	0.76	4	CG	0.0113953	hPGCLC hypoCG DMR
chr1	38546601	38546801	200	5	21	0.238095	20	30	0.666667	5	CG	0.00775541	hPGCLC hypoCG DMR
chr1	38596201	38596401	200	28	38	0.736842	29	30	0.966667	7	CG	0.0136847	hPGCLC hypoCG DMR
chr1	38610201	38610401	200	19	29	0.655172	24	26	0.923077	6	CG	0.0167766	hPGCLC hypoCG DMR
chr1	38810401	38810601	200	18	36	0.5	23	28	0.821429	9	CG	0.0122649	hPGCLC hypoCG DMR
chr1	38815601	38815801	200	12	19	0.631579	15	15	1	4	CG	0.0125126	hPGCLC hypoCG DMR
chr1	38828801	38829001	200	20	21	0.952381	11	18	0.611111	6	CG	0.0125381	hPGCLC hyperCG DMR
chr1	38909601	38909801	200	50	57	0.877193	22	39	0.564103	8	CG	0.00324816	hPGCLC hyperCG DMR
chr1	38963401	38963601	200	23	38	0.605263	38	40	0.95	4	CG	0.00204714	hPGCLC hypoCG DMR
chr1	38964801	38965001	200	51	57	0.894737	36	53	0.679245	15	CG	0.0106704	hPGCLC hyperCG DMR
chr1	38968001	38968201	200	41	66	0.621212	57	67	0.850746	9	CG	0.00785165	hPGCLC hypoCG DMR
chr1	39047401	39047601	200	0	18	0	18	20	0.9	6	CG	2.45054e-06	hPGCLC hypoCG DMR
chr1	39086601	39086801	200	7	12	0.583333	15	15	1	4	CG	0.0107663	hPGCLC hypoCG DMR
chr1	39092801	39093001	200	17	26	0.653846	24	25	0.96	6	CG	0.0109931	hPGCLC hypoCG DMR
chr1	39102201	39102401	200	16	27	0.592593	25	27	0.925926	6	CG	0.00953661	hPGCLC hypoCG DMR
chr1	39117201	39117401	200	30	38	0.789474	26	26	1	5	CG	0.014566	hPGCLC hypoCG DMR
chr1	39125401	39125601	200	10	21	0.47619	23	25	0.92	7	CG	0.00448162	hPGCLC hypoCG DMR
chr1	39151201	39151401	200	23	41	0.560976	20	23	0.869565	5	CG	0.014231	hPGCLC hypoCG DMR
chr1	39268601	39268801	200	2	38	0.0526316	9	31	0.290323	8	CG	0.0118885	hPGCLC hypoCG DMR
chr1	39290601	39290801	200	35	35	1	38	48	0.791667	4	CG	0.00934309	hPGCLC hyperCG DMR
chr1	39324201	39324401	200	17	17	1	16	24	0.666667	4	CG	0.012325	hPGCLC hyperCG DMR
chr1	39341201	39341401	200	25	26	0.961538	13	19	0.684211	6	CG	0.0140118	hPGCLC hyperCG DMR
chr1	39345801	39346001	200	8	12	0.666667	19	19	1	4	CG	0.0117066	hPGCLC hypoCG DMR
chr1	39350801	39351001	200	25	33	0.757576	42	42	1	10	CG	0.00405645	hPGCLC hypoCG DMR
chr1	39355601	39355801	200	34	35	0.971429	20	28	0.714286	9	CG	0.00910424	hPGCLC hyperCG DMR
chr1	39450601	39450801	200	40	40	1	24	31	0.774194	7	CG	0.00607942	hPGCLC hyperCG DMR
chr1	39504401	39504601	200	51	61	0.836066	28	45	0.622222	10	CG	0.0146387	hPGCLC hyperCG DMR
chr1	39522401	39522601	200	34	50	0.68	39	44	0.886364	11	CG	0.0169397	hPGCLC hypoCG DMR
chr1	39533001	39533201	200	37	38	0.973684	13	21	0.619048	6	CG	0.00233674	hPGCLC hyperCG DMR
chr1	39535801	39536001	200	15	22	0.681818	15	15	1	5	CG	0.0160602	hPGCLC hypoCG DMR
chr1	39568001	39568201	200	63	83	0.759036	52	53	0.981132	13	CG	0.00314076	hPGCLC hypoCG DMR
chr1	39634201	39634401	200	26	26	1	20	28	0.714286	7	CG	0.00846079	hPGCLC hyperCG DMR
chr1	39715601	39715801	200	9	16	0.5625	14	14	1	4	CG	0.0100065	hPGCLC hypoCG DMR
chr1	39726601	39726801	200	12	26	0.461538	21	22	0.954545	6	CG	0.0021093	hPGCLC hypoCG DMR
chr1	39766001	39766201	200	10	14	0.714286	20	20	1	4	CG	0.0138341	hPGCLC hypoCG DMR
chr1	39792201	39792401	200	42	45	0.933333	25	37	0.675676	12	CG	0.0078765	hPGCLC hyperCG DMR
chr1	39830001	39830201	200	12	33	0.363636	21	25	0.84	8	CG	0.00233438	hPGCLC hypoCG DMR
chr1	39840801	39841001	200	9	15	0.6	13	13	1	4	CG	0.0134612	hPGCLC hypoCG DMR
chr1	39891601	39891801	200	49	79	0.620253	69	79	0.873418	20	CG	0.00217559	hPGCLC hypoCG DMR
chr1	39944001	39944201	200	17	32	0.53125	37	37	1	9	CG	8.07167e-05	hPGCLC hypoCG DMR
chr1	39973601	39973801	200	3	26	0.115385	11	27	0.407407	8	CG	0.0165435	hPGCLC hypoCG DMR
chr1	40012401	40012601	200	34	38	0.894737	10	18	0.555556	6	CG	0.00923474	hPGCLC hyperCG DMR
chr1	40133601	40133801	200	37	37	1	21	31	0.677419	10	CG	0.00178689	hPGCLC hyperCG DMR
chr1	40137401	40137601	200	33	34	0.970588	22	32	0.6875	5	CG	0.00692039	hPGCLC hyperCG DMR
chr1	40151401	40151601	200	28	30	0.933333	21	31	0.677419	6	CG	0.01436	hPGCLC hyperCG DMR
chr1	40158001	40158201	200	93	100	0.93	51	71	0.71831	21	CG	0.00178689	hPGCLC hyperCG DMR
chr1	40175401	40175601	200	35	38	0.921053	22	33	0.666667	10	CG	0.0118462	hPGCLC hyperCG DMR
chr1	40246201	40246401	200	20	21	0.952381	14	22	0.636364	7	CG	0.0138171	hPGCLC hyperCG DMR
chr1	40246601	40246801	200	31	33	0.939394	35	49	0.714286	8	CG	0.014231	hPGCLC hyperCG DMR
chr1	40324001	40324201	200	28	28	1	11	15	0.733333	5	CG	0.00947603	hPGCLC hyperCG DMR
chr1	40338801	40339001	200	0	31	0	8	38	0.210526	8	CG	0.0114588	hPGCLC hypoCG DMR
chr1	40532001	40532201	200	0	13	0	9	17	0.529412	4	CG	0.00637016	hPGCLC hypoCG DMR
chr1	40533801	40534001	200	21	21	1	8	12	0.666667	4	CG	0.0100672	hPGCLC hyperCG DMR
chr1	40577601	40577801	200	15	19	0.789474	6	16	0.375	4	CG	0.0147067	hPGCLC hyperCG DMR
chr1	40738001	40738201	200	57	65	0.876923	41	61	0.672131	19	CG	0.0108417	hPGCLC hyperCG DMR
chr1	40753201	40753401	200	24	37	0.648649	34	36	0.944444	10	CG	0.00644145	hPGCLC hypoCG DMR
chr1	40758201	40758401	200	12	18	0.666667	14	14	1	4	CG	0.0169441	hPGCLC hypoCG DMR
chr1	40759801	40760001	200	19	26	0.730769	29	30	0.966667	8	CG	0.0143491	hPGCLC hypoCG DMR
chr1	40769401	40769601	200	8	13	0.615385	12	12	1	4	CG	0.0167745	hPGCLC hypoCG DMR
chr1	40794601	40794801	200	6	15	0.4	13	15	0.866667	5	CG	0.0123401	hPGCLC hypoCG DMR
chr1	40825001	40825201	200	1	21	0.047619	8	18	0.444444	5	CG	0.00871114	hPGCLC hypoCG DMR
chr1	40897601	40897801	200	40	44	0.909091	13	26	0.5	6	CG	0.00131733	hPGCLC hyperCG DMR
chr1	40931801	40932001	200	6	14	0.428571	16	18	0.888889	4	CG	0.0105021	hPGCLC hypoCG DMR
chr1	40947601	40947801	200	21	21	1	11	16	0.6875	5	CG	0.0109671	hPGCLC hyperCG DMR
chr1	40951401	40951601	200	17	29	0.586207	20	22	0.909091	4	CG	0.0136267	hPGCLC hypoCG DMR
chr1	40976001	40976201	200	22	28	0.785714	26	26	1	5	CG	0.0145326	hPGCLC hypoCG DMR
chr1	41014801	41015001	200	18	27	0.666667	25	26	0.961538	8	CG	0.0111293	hPGCLC hypoCG DMR
chr1	41105201	41105401	200	5	14	0.357143	12	13	0.923077	4	CG	0.00741301	hPGCLC hypoCG DMR
chr1	41306201	41306401	200	10	16	0.625	15	15	1	4	CG	0.0124838	hPGCLC hypoCG DMR
chr1	41418201	41418401	200	1	26	0.0384615	13	16	0.8125	4	CG	1.31244e-05	hPGCLC hypoCG DMR
chr1	41436401	41436601	200	10	45	0.222222	19	26	0.730769	8	CG	0.000481539	hPGCLC hypoCG DMR
chr1	41449601	41449801	200	1	17	0.0588235	10	13	0.769231	4	CG	0.000874068	hPGCLC hypoCG DMR
chr1	41486401	41486601	200	5	42	0.119048	24	56	0.428571	5	CG	0.00455383	hPGCLC hypoCG DMR
chr1	41565201	41565401	200	16	28	0.571429	28	30	0.933333	6	CG	0.00551776	hPGCLC hypoCG DMR
chr1	41623801	41624001	200	7	12	0.583333	12	12	1	4	CG	0.01436	hPGCLC hypoCG DMR
chr1	41712401	41712601	200	18	25	0.72	22	22	1	7	CG	0.0118042	hPGCLC hypoCG DMR
chr1	41751201	41751401	200	3	18	0.166667	9	12	0.75	4	CG	0.00577048	hPGCLC hypoCG DMR
chr1	41775401	41775601	200	18	38	0.473684	26	31	0.83871	10	CG	0.00634667	hPGCLC hypoCG DMR
chr1	41918801	41919001	200	0	18	0	8	19	0.421053	5	CG	0.00663395	hPGCLC hypoCG DMR
chr1	41955601	41955801	200	2	23	0.0869565	15	19	0.789474	4	CG	0.000113462	hPGCLC hypoCG DMR
chr1	41957401	41957601	200	19	21	0.904762	6	13	0.461538	4	CG	0.00973776	hPGCLC hyperCG DMR
chr1	41977001	41977201	200	31	32	0.96875	22	30	0.733333	6	CG	0.0125707	hPGCLC hyperCG DMR
chr1	42165601	42165801	200	3	32	0.09375	18	28	0.642857	8	CG	0.00020509	hPGCLC hypoCG DMR
chr1	42187001	42187201	200	40	43	0.930233	34	47	0.723404	13	CG	0.0135557	hPGCLC hyperCG DMR
chr1	42197001	42197201	200	10	26	0.384615	19	20	0.95	4	CG	0.00104813	hPGCLC hypoCG DMR
chr1	42198201	42198401	200	67	92	0.728261	43	46	0.934783	4	CG	0.00976712	hPGCLC hypoCG DMR
chr1	42259801	42260001	200	12	22	0.545455	18	18	1	4	CG	0.00471417	hPGCLC hypoCG DMR
chr1	42337001	42337201	200	0	27	0	18	22	0.818182	4	CG	4.3864e-07	hPGCLC hypoCG DMR
chr1	42349201	42349401	200	23	37	0.621622	25	28	0.892857	9	CG	0.0151756	hPGCLC hypoCG DMR
chr1	42375601	42375801	200	49	66	0.742424	51	54	0.944444	16	CG	0.00844586	hPGCLC hypoCG DMR
chr1	42422601	42422801	200	25	36	0.694444	27	28	0.964286	6	CG	0.0111186	hPGCLC hypoCG DMR
chr1	42428601	42428801	200	37	37	1	22	28	0.785714	8	CG	0.00843287	hPGCLC hyperCG DMR
chr1	42492801	42493001	200	41	42	0.97619	30	40	0.75	7	CG	0.00786022	hPGCLC hyperCG DMR
chr1	42633601	42633801	200	21	30	0.7	19	19	1	5	CG	0.0124602	hPGCLC hypoCG DMR
chr1	42646801	42647001	200	21	28	0.75	7	18	0.388889	5	CG	0.0154269	hPGCLC hyperCG DMR
chr1	42654401	42654601	200	32	50	0.64	44	51	0.862745	13	CG	0.0131823	hPGCLC hypoCG DMR
chr1	42671601	42671801	200	9	15	0.6	20	20	1	4	CG	0.00665764	hPGCLC hypoCG DMR
chr1	42757201	42757401	200	15	25	0.6	29	32	0.90625	4	CG	0.0112623	hPGCLC hypoCG DMR
chr1	42771201	42771401	200	22	28	0.785714	27	27	1	4	CG	0.0137945	hPGCLC hypoCG DMR
chr1	42800601	42800801	200	15	27	0.555556	17	19	0.894737	6	CG	0.0152218	hPGCLC hypoCG DMR
chr1	42941001	42941201	200	8	43	0.186047	31	40	0.775	11	CG	5.44198e-06	hPGCLC hypoCG DMR
chr1	42953801	42954001	200	11	20	0.55	21	21	1	6	CG	0.00324629	hPGCLC hypoCG DMR
chr1	42956401	42956601	200	34	92	0.369565	66	74	0.891892	12	CG	3.19048e-09	hPGCLC hypoCG DMR
chr1	42964001	42964201	200	29	34	0.852941	24	40	0.6	7	CG	0.0166846	hPGCLC hyperCG DMR
chr1	42993001	42993201	200	36	53	0.679245	35	39	0.897436	12	CG	0.0151744	hPGCLC hypoCG DMR
chr1	42998001	42998201	200	22	31	0.709677	28	29	0.965517	6	CG	0.0122809	hPGCLC hypoCG DMR
chr1	43028401	43028601	200	10	36	0.277778	14	19	0.736842	5	CG	0.00507963	hPGCLC hypoCG DMR
chr1	43062201	43062401	200	9	26	0.346154	18	18	1	6	CG	0.000263259	hPGCLC hypoCG DMR
chr1	43090801	43091001	200	5	60	0.0833333	17	45	0.377778	9	CG	0.00212411	hPGCLC hypoCG DMR
chr1	43156201	43156401	200	23	35	0.657143	28	30	0.933333	9	CG	0.0116817	hPGCLC hypoCG DMR
chr1	43176801	43177001	200	15	32	0.46875	19	24	0.791667	4	CG	0.0154411	hPGCLC hypoCG DMR
chr1	43184801	43185001	200	23	24	0.958333	16	25	0.64	5	CG	0.0108389	hPGCLC hyperCG DMR
chr1	43224001	43224201	200	30	31	0.967742	14	19	0.736842	5	CG	0.0156866	hPGCLC hyperCG DMR
chr1	43263201	43263401	200	20	20	1	10	14	0.714286	4	CG	0.0138341	hPGCLC hyperCG DMR
chr1	43392401	43392601	200	30	53	0.566038	24	27	0.888889	8	CG	0.00889983	hPGCLC hypoCG DMR
chr1	43401601	43401801	200	55	75	0.733333	32	67	0.477612	11	CG	0.00649117	hPGCLC hyperCG DMR
chr1	43407801	43408001	200	42	50	0.84	22	36	0.611111	10	CG	0.0168277	hPGCLC hyperCG DMR
chr1	43496001	43496201	200	10	16	0.625	21	21	1	4	CG	0.00713691	hPGCLC hypoCG DMR
chr1	43503001	43503201	200	8	19	0.421053	17	20	0.85	4	CG	0.0104714	hPGCLC hypoCG DMR
chr1	43523401	43523601	200	50	57	0.877193	25	37	0.675676	5	CG	0.0176874	hPGCLC hyperCG DMR
chr1	43525601	43525801	200	33	41	0.804878	14	28	0.5	8	CG	0.0121079	hPGCLC hyperCG DMR
chr1	43550601	43550801	200	3	27	0.111111	10	19	0.526316	5	CG	0.00697962	hPGCLC hypoCG DMR
chr1	43578001	43578201	200	4	20	0.2	15	19	0.789474	5	CG	0.00206883	hPGCLC hypoCG DMR
chr1	43583001	43583201	200	42	62	0.677419	57	61	0.934426	16	CG	0.00251619	hPGCLC hypoCG DMR
chr1	43635601	43635801	200	29	37	0.783784	28	28	1	9	CG	0.0126064	hPGCLC hypoCG DMR
chr1	43649001	43649201	200	21	30	0.7	40	43	0.930233	8	CG	0.0128887	hPGCLC hypoCG DMR
chr1	43697801	43698001	200	14	24	0.583333	23	24	0.958333	8	CG	0.00684113	hPGCLC hypoCG DMR
chr1	43721401	43721601	200	42	46	0.913043	27	47	0.574468	12	CG	0.00183083	hPGCLC hyperCG DMR
chr1	43767601	43767801	200	28	31	0.903226	10	21	0.47619	6	CG	0.00380995	hPGCLC hyperCG DMR
chr1	43881601	43881801	200	11	17	0.647059	17	17	1	4	CG	0.0116853	hPGCLC hypoCG DMR
chr1	43886801	43887001	200	31	39	0.794872	25	25	1	6	CG	0.0161926	hPGCLC hypoCG DMR
chr1	43939601	43939801	200	13	21	0.619048	28	31	0.903226	7	CG	0.0152206	hPGCLC hypoCG DMR
chr1	43994401	43994601	200	18	18	1	19	26	0.730769	6	CG	0.0168098	hPGCLC hyperCG DMR
chr1	43998401	43998601	200	19	25	0.76	21	21	1	6	CG	0.0166223	hPGCLC hypoCG DMR
chr1	44085401	44085601	200	22	22	1	12	16	0.75	4	CG	0.0148986	hPGCLC hyperCG DMR
chr1	44198001	44198201	200	21	30	0.7	25	25	1	6	CG	0.00795436	hPGCLC hypoCG DMR
chr1	44261201	44261401	200	66	77	0.857143	40	71	0.56338	22	CG	0.000985822	hPGCLC hyperCG DMR
chr1	44340001	44340201	200	10	28	0.357143	20	22	0.909091	6	CG	0.0010015	hPGCLC hypoCG DMR
chr1	44421001	44421201	200	19	30	0.633333	19	20	0.95	6	CG	0.0134861	hPGCLC hypoCG DMR
chr1	44436001	44436201	200	7	15	0.466667	17	18	0.944444	5	CG	0.00711204	hPGCLC hypoCG DMR
chr1	44539201	44539401	200	13	20	0.65	19	19	1	5	CG	0.00973776	hPGCLC hypoCG DMR
chr1	44545201	44545401	200	15	25	0.6	20	20	1	5	CG	0.00563716	hPGCLC hypoCG DMR
chr1	44546801	44547001	200	8	17	0.470588	13	14	0.928571	4	CG	0.0114875	hPGCLC hypoCG DMR
chr1	44553401	44553601	200	7	15	0.466667	14	16	0.875	4	CG	0.0159357	hPGCLC hypoCG DMR
chr1	44557801	44558001	200	12	34	0.352941	19	24	0.791667	5	CG	0.00475564	hPGCLC hypoCG DMR
chr1	44610001	44610201	200	37	38	0.973684	31	41	0.756098	12	CG	0.0104714	hPGCLC hyperCG DMR
chr1	44691001	44691201	200	36	45	0.8	21	41	0.512195	12	CG	0.0101012	hPGCLC hyperCG DMR
chr1	44703401	44703601	200	23	25	0.92	18	35	0.514286	8	CG	0.00447683	hPGCLC hyperCG DMR
chr1	44725401	44725601	200	13	33	0.393939	17	18	0.944444	6	CG	0.00145581	hPGCLC hypoCG DMR
chr1	44730401	44730601	200	20	45	0.444444	43	63	0.68254	10	CG	0.0149912	hPGCLC hypoCG DMR
chr1	44734001	44734201	200	25	26	0.961538	23	32	0.71875	5	CG	0.0158019	hPGCLC hyperCG DMR
chr1	44754001	44754201	200	11	16	0.6875	17	17	1	5	CG	0.0145462	hPGCLC hypoCG DMR
chr1	44771001	44771201	200	15	23	0.652174	26	28	0.928571	5	CG	0.0149912	hPGCLC hypoCG DMR
chr1	44815401	44815601	200	3	16	0.1875	13	22	0.590909	4	CG	0.0148029	hPGCLC hypoCG DMR
chr1	44852001	44852201	200	23	23	1	9	13	0.692308	4	CG	0.0100765	hPGCLC hyperCG DMR
chr1	44877001	44877201	200	14	32	0.4375	20	23	0.869565	7	CG	0.00517449	hPGCLC hypoCG DMR
chr1	44912401	44912601	200	9	17	0.529412	26	28	0.928571	4	CG	0.00649215	hPGCLC hypoCG DMR
chr1	44913801	44914001	200	11	15	0.733333	25	25	1	5	CG	0.0114087	hPGCLC hypoCG DMR
chr1	45001601	45001801	200	27	37	0.72973	20	20	1	6	CG	0.0136042	hPGCLC hypoCG DMR
chr1	45021201	45021401	200	24	36	0.666667	31	33	0.939394	10	CG	0.0101833	hPGCLC hypoCG DMR
chr1	45046801	45047001	200	32	35	0.914286	14	22	0.636364	6	CG	0.013253	hPGCLC hyperCG DMR
chr1	45060601	45060801	200	14	15	0.933333	6	12	0.5	4	CG	0.0137321	hPGCLC hyperCG DMR
chr1	45154401	45154601	200	17	23	0.73913	22	22	1	4	CG	0.0134612	hPGCLC hypoCG DMR
chr1	45163401	45163601	200	70	76	0.921053	41	57	0.719298	11	CG	0.00674012	hPGCLC hyperCG DMR
chr1	45166001	45166201	200	53	72	0.736111	22	43	0.511628	8	CG	0.0154957	hPGCLC hyperCG DMR
chr1	45199201	45199401	200	32	32	1	15	21	0.714286	6	CG	0.00560191	hPGCLC hyperCG DMR
chr1	45222001	45222201	200	14	14	1	9	14	0.642857	4	CG	0.0151081	hPGCLC hyperCG DMR
chr1	45254401	45254601	200	26	26	1	23	30	0.766667	5	CG	0.0125295	hPGCLC hyperCG DMR
chr1	45294201	45294401	200	19	20	0.95	8	15	0.533333	5	CG	0.00903749	hPGCLC hyperCG DMR
chr1	45297801	45298001	200	21	44	0.477273	28	28	1	8	CG	0.000104809	hPGCLC hypoCG DMR
chr1	45316601	45316801	200	33	38	0.868421	11	20	0.55	5	CG	0.0117614	hPGCLC hyperCG DMR
chr1	45316801	45317001	200	19	28	0.678571	23	24	0.958333	4	CG	0.0137408	hPGCLC hypoCG DMR
chr1	45317201	45317401	200	12	40	0.3	35	46	0.76087	7	CG	0.000365443	hPGCLC hypoCG DMR
chr1	45319801	45320001	200	11	29	0.37931	19	20	0.95	6	CG	0.000807237	hPGCLC hypoCG DMR
chr1	45320201	45320401	200	25	49	0.510204	43	50	0.86	8	CG	0.00173468	hPGCLC hypoCG DMR
chr1	45334601	45334801	200	3	12	0.25	10	13	0.769231	4	CG	0.013121	hPGCLC hypoCG DMR
chr1	45360801	45361001	200	2	18	0.111111	12	17	0.705882	4	CG	0.00255648	hPGCLC hypoCG DMR
chr1	45514201	45514401	200	10	30	0.333333	40	47	0.851064	9	CG	0.000102566	hPGCLC hypoCG DMR
chr1	45528801	45529001	200	26	52	0.5	33	38	0.868421	8	CG	0.00230406	hPGCLC hypoCG DMR
chr1	45549201	45549401	200	43	48	0.895833	27	40	0.675	12	CG	0.013654	hPGCLC hyperCG DMR
chr1	45570801	45571001	200	13	21	0.619048	15	15	1	4	CG	0.0115602	hPGCLC hypoCG DMR
chr1	45596401	45596601	200	27	34	0.794118	31	31	1	6	CG	0.0120366	hPGCLC hypoCG DMR
chr1	45658201	45658401	200	21	27	0.777778	31	31	1	4	CG	0.0107451	hPGCLC hypoCG DMR
chr1	45676601	45676801	200	16	27	0.592593	22	24	0.916667	4	CG	0.0123533	hPGCLC hypoCG DMR
chr1	45739801	45740201	400	64	113	0.566372	91	107	0.850467	10	CG	0.000113641	hPGCLC hypoCG DMR
chr1	45785601	45785801	200	19	27	0.703704	30	32	0.9375	4	CG	0.017366	hPGCLC hypoCG DMR
chr1	45793601	45793801	200	27	27	1	23	29	0.793103	8	CG	0.0145619	hPGCLC hyperCG DMR
chr1	45807601	45807801	200	33	61	0.540984	53	64	0.828125	13	CG	0.00336989	hPGCLC hypoCG DMR
chr1	45823401	45823601	200	29	30	0.966667	10	15	0.666667	5	CG	0.0104714	hPGCLC hyperCG DMR
chr1	45849201	45849401	200	24	35	0.685714	24	25	0.96	6	CG	0.0127469	hPGCLC hypoCG DMR
chr1	45861201	45861401	200	37	54	0.685185	30	32	0.9375	5	CG	0.0113581	hPGCLC hypoCG DMR
chr1	45904201	45904401	200	12	19	0.631579	12	12	1	4	CG	0.0171678	hPGCLC hypoCG DMR
chr1	45927001	45927201	200	8	36	0.222222	14	22	0.636364	4	CG	0.0061916	hPGCLC hypoCG DMR
chr1	45936001	45936201	200	10	21	0.47619	23	23	1	4	CG	0.000859401	hPGCLC hypoCG DMR
chr1	46130601	46130801	200	6	34	0.176471	15	29	0.517241	8	CG	0.00959047	hPGCLC hypoCG DMR
chr1	46207601	46207801	200	64	70	0.914286	34	49	0.693878	15	CG	0.00668721	hPGCLC hyperCG DMR
chr1	46299801	46300001	200	25	36	0.694444	26	26	1	8	CG	0.00665601	hPGCLC hypoCG DMR
chr1	46301201	46301801	600	30	132	0.227273	65	97	0.670103	22	CG	5.79932e-09	hPGCLC hypoCG DMR
chr1	46308201	46308401	200	12	18	0.666667	15	15	1	5	CG	0.0150282	hPGCLC hypoCG DMR
chr1	46326601	46326801	200	23	23	1	16	21	0.761905	5	CG	0.0148029	hPGCLC hyperCG DMR
chr1	46330201	46330401	200	10	33	0.30303	29	38	0.763158	8	CG	0.00121266	hPGCLC hypoCG DMR
chr1	46341201	46341401	200	23	131	0.175573	26	64	0.40625	6	CG	0.00319683	hPGCLC hypoCG DMR
chr1	46507601	46507801	200	12	18	0.666667	15	15	1	5	CG	0.0150282	hPGCLC hypoCG DMR
chr1	46513401	46513601	200	6	13	0.461538	14	16	0.875	4	CG	0.0170516	hPGCLC hypoCG DMR
chr1	46541401	46541601	200	12	20	0.6	13	13	1	4	CG	0.0127429	hPGCLC hypoCG DMR
chr1	46546601	46546801	200	2	18	0.111111	9	15	0.6	4	CG	0.00826911	hPGCLC hypoCG DMR
chr1	46585801	46586001	200	23	23	1	17	22	0.772727	5	CG	0.0160916	hPGCLC hyperCG DMR
chr1	46601001	46601201	200	29	54	0.537037	32	38	0.842105	7	CG	0.00734102	hPGCLC hypoCG DMR
chr1	46718001	46718201	200	21	35	0.6	26	30	0.866667	9	CG	0.0169941	hPGCLC hypoCG DMR
chr1	46773401	46773601	200	10	29	0.344828	15	22	0.681818	4	CG	0.0173823	hPGCLC hypoCG DMR
chr1	46816001	46816201	200	31	34	0.911765	13	21	0.619048	4	CG	0.0125295	hPGCLC hyperCG DMR
chr1	46869201	46869401	200	16	22	0.727273	21	21	1	4	CG	0.013363	hPGCLC hypoCG DMR
chr1	46873001	46873201	200	13	19	0.684211	15	15	1	5	CG	0.0168826	hPGCLC hypoCG DMR
chr1	47024401	47024601	200	7	22	0.318182	12	16	0.75	5	CG	0.0125864	hPGCLC hypoCG DMR
chr1	47107801	47108001	200	5	34	0.147059	15	26	0.576923	8	CG	0.0031097	hPGCLC hypoCG DMR
chr1	47167201	47167401	200	32	39	0.820513	19	34	0.558824	4	CG	0.0159319	hPGCLC hyperCG DMR
chr1	47239601	47239801	200	43	49	0.877551	28	42	0.666667	7	CG	0.0161721	hPGCLC hyperCG DMR
chr1	47290601	47290801	200	25	35	0.714286	53	57	0.929825	7	CG	0.0104714	hPGCLC hypoCG DMR
chr1	47308201	47308401	200	10	98	0.102041	75	144	0.520833	16	CG	6.47712e-09	hPGCLC hypoCG DMR
chr1	47332801	47333001	200	12	29	0.413793	15	18	0.833333	5	CG	0.0099902	hPGCLC hypoCG DMR
chr1	47355201	47355401	200	18	18	1	8	14	0.571429	4	CG	0.0069537	hPGCLC hyperCG DMR
chr1	47399001	47399201	200	20	20	1	12	19	0.631579	6	CG	0.00793483	hPGCLC hyperCG DMR
chr1	47478001	47478201	200	6	14	0.428571	12	12	1	4	CG	0.00625425	hPGCLC hypoCG DMR
chr1	47519201	47519401	200	40	43	0.930233	20	28	0.714286	7	CG	0.0152995	hPGCLC hyperCG DMR
chr1	47527801	47528001	200	9	46	0.195652	18	30	0.6	4	CG	0.00248856	hPGCLC hypoCG DMR
chr1	47644801	47645001	200	15	19	0.789474	25	25	1	6	CG	0.0166603	hPGCLC hypoCG DMR
chr1	47645001	47645201	200	22	24	0.916667	13	21	0.619048	5	CG	0.0169712	hPGCLC hyperCG DMR
chr1	47661601	47661801	200	30	52	0.576923	49	61	0.803279	11	CG	0.0128128	hPGCLC hypoCG DMR
chr1	47665201	47665401	200	15	25	0.6	16	17	0.941176	4	CG	0.0151064	hPGCLC hypoCG DMR
chr1	47668001	47668201	200	4	13	0.307692	18	18	1	4	CG	0.000494718	hPGCLC hypoCG DMR
chr1	47687401	47687601	200	17	21	0.809524	3	18	0.166667	5	CG	0.00086639	hPGCLC hyperCG DMR
chr1	47768601	47768801	200	17	17	1	14	20	0.7	4	CG	0.0151081	hPGCLC hyperCG DMR
chr1	47901601	47901801	200	5	17	0.294118	14	20	0.7	5	CG	0.0152218	hPGCLC hypoCG DMR
chr1	47950001	47950201	200	42	56	0.75	36	36	1	10	CG	0.00514437	hPGCLC hypoCG DMR
chr1	47957801	47958001	200	25	26	0.961538	22	31	0.709677	5	CG	0.0147688	hPGCLC hyperCG DMR
chr1	47962201	47962401	200	35	45	0.777778	23	23	1	6	CG	0.0154437	hPGCLC hypoCG DMR
chr1	47967401	47967601	200	18	28	0.642857	24	26	0.923077	7	CG	0.0149804	hPGCLC hypoCG DMR
chr1	48201401	48201601	200	36	37	0.972973	17	23	0.73913	5	CG	0.0111213	hPGCLC hyperCG DMR
chr1	48298801	48299001	200	28	28	1	19	28	0.678571	5	CG	0.00498086	hPGCLC hyperCG DMR
chr1	48373401	48373601	200	53	59	0.898305	30	46	0.652174	8	CG	0.00703823	hPGCLC hyperCG DMR
chr1	48500801	48501001	200	8	21	0.380952	20	21	0.952381	6	CG	0.00107852	hPGCLC hypoCG DMR
chr1	48518401	48518601	200	43	53	0.811321	16	29	0.551724	7	CG	0.0145596	hPGCLC hyperCG DMR
chr1	48584001	48584201	200	8	19	0.421053	13	15	0.866667	5	CG	0.0123008	hPGCLC hypoCG DMR
chr1	48616801	48617001	200	7	16	0.4375	12	12	1	4	CG	0.0061916	hPGCLC hypoCG DMR
chr1	48617601	48617801	200	13	40	0.325	24	25	0.96	6	CG	2.34105e-05	hPGCLC hypoCG DMR
chr1	48620001	48620201	200	25	52	0.480769	29	39	0.74359	9	CG	0.0141729	hPGCLC hypoCG DMR
chr1	48695401	48695601	200	5	15	0.333333	10	12	0.833333	4	CG	0.0130838	hPGCLC hypoCG DMR
chr1	48755201	48755401	200	14	20	0.7	20	20	1	6	CG	0.0122809	hPGCLC hypoCG DMR
chr1	48834201	48834401	200	9	13	0.692308	16	16	1	4	CG	0.0171678	hPGCLC hypoCG DMR
chr1	48860001	48860201	200	29	38	0.763158	24	24	1	6	CG	0.0133797	hPGCLC hypoCG DMR
chr1	48890801	48891001	200	43	55	0.781818	35	35	1	11	CG	0.00826154	hPGCLC hypoCG DMR
chr1	48892401	48892601	200	1	19	0.0526316	8	15	0.533333	5	CG	0.00618996	hPGCLC hypoCG DMR
chr1	48962001	48962201	200	13	13	1	10	16	0.625	4	CG	0.0148986	hPGCLC hyperCG DMR
chr1	49088201	49088401	200	33	43	0.767442	37	38	0.973684	6	CG	0.0116439	hPGCLC hypoCG DMR
chr1	49215601	49215801	200	21	28	0.75	20	20	1	6	CG	0.016238	hPGCLC hypoCG DMR
chr1	49262801	49263001	200	28	31	0.903226	13	23	0.565217	4	CG	0.00941334	hPGCLC hyperCG DMR
chr1	49348201	49348401	200	26	36	0.722222	35	36	0.972222	12	CG	0.00852404	hPGCLC hypoCG DMR
chr1	49514601	49514801	200	13	28	0.464286	28	36	0.777778	6	CG	0.0131914	hPGCLC hypoCG DMR
chr1	49696201	49696401	200	38	54	0.703704	38	42	0.904762	10	CG	0.0166603	hPGCLC hypoCG DMR
chr1	49715001	49715201	200	36	40	0.9	9	18	0.5	4	CG	0.00402677	hPGCLC hyperCG DMR
chr1	49747601	49747801	200	20	29	0.689655	24	25	0.96	4	CG	0.0137703	hPGCLC hypoCG DMR
chr1	49804801	49805001	200	21	24	0.875	8	16	0.5	4	CG	0.0130091	hPGCLC hyperCG DMR
chr1	49815201	49815401	200	27	31	0.870968	8	15	0.533333	4	CG	0.0143319	hPGCLC hyperCG DMR
chr1	49829001	49829201	200	21	30	0.7	23	24	0.958333	4	CG	0.0160061	hPGCLC hypoCG DMR
chr1	49972001	49972201	200	26	38	0.684211	40	42	0.952381	11	CG	0.00621214	hPGCLC hypoCG DMR
chr1	49998801	49999001	200	27	31	0.870968	8	20	0.4	5	CG	0.00286722	hPGCLC hyperCG DMR
chr1	50055601	50055801	200	39	44	0.886364	13	21	0.619048	7	CG	0.014266	hPGCLC hyperCG DMR
chr1	50177601	50177801	200	36	36	1	20	27	0.740741	6	CG	0.00531755	hPGCLC hyperCG DMR
chr1	50223401	50223601	200	15	22	0.681818	23	23	1	4	CG	0.00858938	hPGCLC hypoCG DMR
chr1	50287201	50287401	200	32	35	0.914286	26	41	0.634146	11	CG	0.00956219	hPGCLC hyperCG DMR
chr1	50422201	50422401	200	0	25	0	6	25	0.24	5	CG	0.0128909	hPGCLC hypoCG DMR
chr1	50558201	50558401	200	22	22	1	11	15	0.733333	4	CG	0.0135402	hPGCLC hyperCG DMR
chr1	50570401	50570601	200	19	42	0.452381	23	28	0.821429	8	CG	0.00687382	hPGCLC hypoCG DMR
chr1	50594201	50594401	200	20	30	0.666667	18	18	1	6	CG	0.0109931	hPGCLC hypoCG DMR
chr1	50638401	50638601	200	21	31	0.677419	40	43	0.930233	9	CG	0.0101012	hPGCLC hypoCG DMR
chr1	50663401	50663601	200	37	38	0.973684	13	18	0.722222	6	CG	0.00980226	hPGCLC hyperCG DMR
chr1	50693601	50693801	200	9	13	0.692308	21	21	1	4	CG	0.0116156	hPGCLC hypoCG DMR
chr1	50752601	50752801	200	33	34	0.970588	17	24	0.708333	6	CG	0.00967371	hPGCLC hyperCG DMR
chr1	50819201	50819401	200	14	20	0.7	31	31	1	5	CG	0.00524931	hPGCLC hypoCG DMR
chr1	50876001	50876201	200	22	39	0.564103	28	33	0.848485	6	CG	0.0128958	hPGCLC hypoCG DMR
chr1	50876801	50877001	200	31	31	1	18	23	0.782609	6	CG	0.0113581	hPGCLC hyperCG DMR
chr1	51006201	51006401	200	14	23	0.608696	26	27	0.962963	6	CG	0.00650482	hPGCLC hypoCG DMR
chr1	51052201	51052401	200	25	25	1	9	12	0.75	4	CG	0.0129174	hPGCLC hyperCG DMR
chr1	51086201	51086401	200	25	32	0.78125	28	28	1	9	CG	0.0125295	hPGCLC hypoCG DMR
chr1	51171201	51171401	200	32	34	0.941176	13	22	0.590909	7	CG	0.00549498	hPGCLC hyperCG DMR
chr1	51220801	51221001	200	12	26	0.461538	21	21	1	6	CG	0.000847801	hPGCLC hypoCG DMR
chr1	51227201	51227401	200	0	25	0	29	36	0.805556	8	CG	1.04089e-07	hPGCLC hypoCG DMR
chr1	51228601	51228801	200	27	48	0.5625	33	38	0.868421	11	CG	0.00711943	hPGCLC hypoCG DMR
chr1	51270201	51270401	200	21	21	1	9	13	0.692308	4	CG	0.0116156	hPGCLC hyperCG DMR
chr1	51293201	51293401	200	32	33	0.969697	17	25	0.68	8	CG	0.00769927	hPGCLC hyperCG DMR
chr1	51354601	51354801	200	17	30	0.566667	20	23	0.869565	6	CG	0.0175276	hPGCLC hypoCG DMR
chr1	51424601	51424801	200	17	17	1	10	15	0.666667	5	CG	0.0131988	hPGCLC hyperCG DMR
chr1	51490401	51490601	200	81	96	0.84375	48	77	0.623377	12	CG	0.0046719	hPGCLC hyperCG DMR
chr1	51578601	51578801	200	10	16	0.625	22	23	0.956522	4	CG	0.0123205	hPGCLC hypoCG DMR
chr1	51627801	51628001	200	8	32	0.25	19	24	0.791667	4	CG	0.000844953	hPGCLC hypoCG DMR
chr1	51642001	51642201	200	12	24	0.5	24	27	0.888889	6	CG	0.00741675	hPGCLC hypoCG DMR
chr1	51709001	51709201	200	25	25	1	21	28	0.75	6	CG	0.0118833	hPGCLC hyperCG DMR
chr1	51738801	51739001	200	19	32	0.59375	40	46	0.869565	6	CG	0.0104714	hPGCLC hypoCG DMR
chr1	51840201	51840401	200	18	18	1	11	16	0.6875	4	CG	0.0134861	hPGCLC hyperCG DMR
chr1	51875401	51875601	200	15	21	0.714286	25	25	1	6	CG	0.00951999	hPGCLC hypoCG DMR
chr1	51963801	51964001	200	9	25	0.36	16	20	0.8	4	CG	0.00847835	hPGCLC hypoCG DMR
chr1	51987001	51987201	200	21	41	0.512195	19	21	0.904762	6	CG	0.0072475	hPGCLC hypoCG DMR
chr1	51989001	51989201	200	16	31	0.516129	16	18	0.888889	5	CG	0.0124602	hPGCLC hypoCG DMR
chr1	51998401	51998601	200	18	28	0.642857	28	30	0.933333	8	CG	0.011322	hPGCLC hypoCG DMR
chr1	52006601	52006801	200	30	112	0.267857	52	106	0.490566	10	CG	0.00392765	hPGCLC hypoCG DMR
chr1	52007601	52007801	200	0	13	0	18	18	1	4	CG	2.2567e-06	hPGCLC hypoCG DMR
chr1	52183601	52183801	200	49	52	0.942308	28	43	0.651163	12	CG	0.0024671	hPGCLC hyperCG DMR
chr1	52230401	52230601	200	16	16	1	9	13	0.692308	4	CG	0.0171678	hPGCLC hyperCG DMR
chr1	52268401	52268601	200	0	13	0	7	14	0.5	4	CG	0.00833014	hPGCLC hypoCG DMR
chr1	52282401	52282601	200	22	22	1	18	26	0.692308	6	CG	0.00970107	hPGCLC hyperCG DMR
chr1	52318601	52318801	200	18	18	1	8	13	0.615385	4	CG	0.00941063	hPGCLC hyperCG DMR
chr1	52332001	52332201	200	38	40	0.95	21	33	0.636364	10	CG	0.00397221	hPGCLC hyperCG DMR
chr1	52333401	52333601	200	11	20	0.55	27	30	0.9	6	CG	0.00983707	hPGCLC hypoCG DMR
chr1	52379801	52380001	200	29	38	0.763158	59	61	0.967213	5	CG	0.00629545	hPGCLC hypoCG DMR
chr1	52398401	52398601	200	9	18	0.5	17	19	0.894737	5	CG	0.0126269	hPGCLC hypoCG DMR
chr1	52457201	52457401	200	32	35	0.914286	14	23	0.608696	6	CG	0.0102363	hPGCLC hyperCG DMR
chr1	52459601	52459801	200	21	28	0.75	26	26	1	8	CG	0.0112846	hPGCLC hypoCG DMR
chr1	52576801	52577001	200	16	25	0.64	36	38	0.947368	6	CG	0.0062927	hPGCLC hypoCG DMR
chr1	52597401	52597601	200	37	39	0.948718	26	37	0.702703	7	CG	0.00973776	hPGCLC hyperCG DMR
chr1	52662601	52662801	200	5	16	0.3125	20	20	1	4	CG	0.000204659	hPGCLC hypoCG DMR
chr1	52823201	52823401	200	24	25	0.96	16	23	0.695652	4	CG	0.0153208	hPGCLC hyperCG DMR
chr1	52833201	52833401	200	18	26	0.692308	31	33	0.939394	8	CG	0.0143964	hPGCLC hypoCG DMR
chr1	52844601	52844801	200	27	41	0.658537	24	24	1	4	CG	0.00541075	hPGCLC hypoCG DMR
chr1	52899601	52899801	200	8	20	0.4	18	23	0.782609	6	CG	0.0136254	hPGCLC hypoCG DMR
chr1	52909001	52909201	200	10	18	0.555556	19	21	0.904762	4	CG	0.0147695	hPGCLC hypoCG DMR
chr1	52918401	52918601	200	16	31	0.516129	29	31	0.935484	7	CG	0.00196781	hPGCLC hypoCG DMR
chr1	52922001	52922201	200	31	48	0.645833	39	40	0.975	9	CG	0.00147673	hPGCLC hypoCG DMR
chr1	52954601	52954801	200	7	20	0.35	13	13	1	4	CG	0.00181989	hPGCLC hypoCG DMR
chr1	52979401	52979601	200	34	34	1	21	27	0.777778	8	CG	0.00914766	hPGCLC hyperCG DMR
chr1	53107801	53108001	200	25	50	0.5	38	43	0.883721	8	CG	0.00102542	hPGCLC hypoCG DMR
chr1	53233001	53233201	200	20	29	0.689655	45	47	0.957447	6	CG	0.00548524	hPGCLC hypoCG DMR
chr1	53272801	53273001	200	11	17	0.647059	17	17	1	4	CG	0.0116853	hPGCLC hypoCG DMR
chr1	53355401	53355601	200	31	33	0.939394	11	17	0.647059	4	CG	0.0120874	hPGCLC hyperCG DMR
chr1	53371401	53371601	200	9	36	0.25	22	34	0.647059	9	CG	0.00435178	hPGCLC hypoCG DMR
chr1	53386001	53386201	200	10	16	0.625	16	16	1	4	CG	0.0114556	hPGCLC hypoCG DMR
chr1	53425801	53426001	200	30	46	0.652174	47	55	0.854545	11	CG	0.0175663	hPGCLC hypoCG DMR
chr1	53429001	53429201	200	17	34	0.5	26	33	0.787879	4	CG	0.0152995	hPGCLC hypoCG DMR
chr1	53434001	53434201	200	10	16	0.625	20	21	0.952381	4	CG	0.0142764	hPGCLC hypoCG DMR
chr1	53435001	53435201	200	23	36	0.638889	32	36	0.888889	8	CG	0.0146387	hPGCLC hypoCG DMR
chr1	53476001	53476201	200	16	30	0.533333	16	17	0.941176	5	CG	0.00929842	hPGCLC hypoCG DMR
chr1	53488201	53488401	200	30	44	0.681818	46	51	0.901961	7	CG	0.0120334	hPGCLC hypoCG DMR
chr1	53523801	53524001	200	20	27	0.740741	29	30	0.966667	9	CG	0.0153896	hPGCLC hypoCG DMR
chr1	53550201	53550401	200	8	15	0.533333	13	13	1	4	CG	0.00976314	hPGCLC hypoCG DMR
chr1	53648401	53648601	200	17	17	1	9	13	0.692308	4	CG	0.0152995	hPGCLC hyperCG DMR
chr1	53700801	53701001	200	34	39	0.871795	9	16	0.5625	4	CG	0.014231	hPGCLC hyperCG DMR
chr1	53748801	53749001	200	21	28	0.75	22	22	1	6	CG	0.0140982	hPGCLC hypoCG DMR
chr1	53825201	53825401	200	25	34	0.735294	37	38	0.973684	6	CG	0.0088229	hPGCLC hypoCG DMR
chr1	53835001	53835201	200	35	35	1	17	22	0.772727	6	CG	0.00846079	hPGCLC hyperCG DMR
chr1	53966401	53966601	200	8	16	0.5	14	15	0.933333	4	CG	0.012284	hPGCLC hypoCG DMR
chr1	53966801	53967001	200	11	18	0.611111	25	27	0.925926	6	CG	0.0132702	hPGCLC hypoCG DMR
chr1	53981001	53981201	200	63	71	0.887324	53	84	0.630952	14	CG	0.00214368	hPGCLC hyperCG DMR
chr1	54006401	54006601	200	11	21	0.52381	22	24	0.916667	6	CG	0.00820226	hPGCLC hypoCG DMR
chr1	54060801	54061001	200	20	31	0.645161	36	39	0.923077	10	CG	0.00925378	hPGCLC hypoCG DMR
chr1	54131001	54131201	200	35	50	0.7	30	31	0.967742	4	CG	0.00860311	hPGCLC hypoCG DMR
chr1	54211801	54212001	200	13	22	0.590909	29	29	1	5	CG	0.00154057	hPGCLC hypoCG DMR
chr1	54354601	54354801	200	1	20	0.05	6	14	0.428571	4	CG	0.0118462	hPGCLC hypoCG DMR
chr1	54378201	54378401	200	12	26	0.461538	32	39	0.820513	8	CG	0.00752868	hPGCLC hypoCG DMR
chr1	54421401	54421601	200	12	18	0.666667	16	16	1	5	CG	0.0138341	hPGCLC hypoCG DMR
chr1	54463601	54463801	200	1	13	0.0769231	12	17	0.705882	4	CG	0.00351973	hPGCLC hypoCG DMR
chr1	54468201	54468401	200	9	23	0.391304	15	19	0.789474	6	CG	0.0131315	hPGCLC hypoCG DMR
chr1	54561201	54561401	200	51	79	0.64557	81	91	0.89011	4	CG	0.00145749	hPGCLC hypoCG DMR
chr1	54636601	54636801	200	15	45	0.333333	16	22	0.727273	6	CG	0.00747168	hPGCLC hypoCG DMR
chr1	54809801	54810001	200	10	15	0.666667	15	15	1	4	CG	0.0154204	hPGCLC hypoCG DMR
chr1	54868201	54868401	200	30	30	1	24	32	0.75	9	CG	0.00868337	hPGCLC hyperCG DMR
chr1	54903001	54903201	200	45	47	0.957447	27	36	0.75	8	CG	0.0108555	hPGCLC hyperCG DMR
chr1	54908401	54908601	200	17	27	0.62963	17	18	0.944444	4	CG	0.0166259	hPGCLC hypoCG DMR
chr1	54909201	54909401	200	32	51	0.627451	25	28	0.892857	5	CG	0.0143139	hPGCLC hypoCG DMR
chr1	54918001	54918201	200	10	27	0.37037	23	29	0.793103	4	CG	0.00558747	hPGCLC hypoCG DMR
chr1	54939001	54939201	200	24	27	0.888889	11	19	0.578947	5	CG	0.0160602	hPGCLC hyperCG DMR
chr1	54968201	54968401	200	55	59	0.932203	41	57	0.719298	16	CG	0.00749887	hPGCLC hyperCG DMR
chr1	55020601	55020801	200	8	13	0.615385	17	17	1	4	CG	0.010392	hPGCLC hypoCG DMR
chr1	55022601	55022801	200	9	52	0.173077	31	56	0.553571	9	CG	0.000667268	hPGCLC hypoCG DMR
chr1	55024201	55024401	200	58	100	0.58	94	119	0.789916	13	CG	0.00422691	hPGCLC hypoCG DMR
chr1	55198201	55198401	200	34	35	0.971429	16	21	0.761905	6	CG	0.015338	hPGCLC hyperCG DMR
chr1	55386601	55386801	200	18	32	0.5625	24	25	0.96	8	CG	0.00400852	hPGCLC hypoCG DMR
chr1	55460601	55460801	200	17	20	0.85	7	15	0.466667	4	CG	0.016301	hPGCLC hyperCG DMR
chr1	55526601	55526801	200	9	14	0.642857	14	14	1	4	CG	0.0151081	hPGCLC hypoCG DMR
chr1	55828201	55828401	200	11	24	0.458333	24	27	0.888889	8	CG	0.00467421	hPGCLC hypoCG DMR
chr1	55854601	55854801	200	7	12	0.583333	12	12	1	4	CG	0.01436	hPGCLC hypoCG DMR
chr1	55896401	55896601	200	27	41	0.658537	31	33	0.939394	6	CG	0.00887417	hPGCLC hypoCG DMR
chr1	56248601	56248801	200	19	19	1	14	19	0.736842	4	CG	0.0168397	hPGCLC hyperCG DMR
chr1	56362601	56362801	200	7	14	0.5	13	14	0.928571	4	CG	0.0144028	hPGCLC hypoCG DMR
chr1	56413801	56414001	200	8	27	0.296296	15	18	0.833333	4	CG	0.00291257	hPGCLC hypoCG DMR
chr1	56434001	56434201	200	16	25	0.64	24	26	0.923077	4	CG	0.0152995	hPGCLC hypoCG DMR
chr1	56454001	56454201	200	15	40	0.375	33	42	0.785714	13	CG	0.00163811	hPGCLC hypoCG DMR
chr1	56467201	56467401	200	13	19	0.684211	19	19	1	4	CG	0.0120964	hPGCLC hypoCG DMR
chr1	56509801	56510001	200	8	19	0.421053	12	14	0.857143	4	CG	0.0140428	hPGCLC hypoCG DMR
chr1	56619401	56619601	200	19	33	0.575758	32	35	0.914286	8	CG	0.00549509	hPGCLC hypoCG DMR
chr1	56631601	56631801	200	8	12	0.666667	17	17	1	4	CG	0.0135526	hPGCLC hypoCG DMR
chr1	56667201	56667401	200	7	15	0.466667	12	13	0.923077	4	CG	0.0133706	hPGCLC hypoCG DMR
chr1	56766401	56766601	200	57	84	0.678571	62	70	0.885714	16	CG	0.00726803	hPGCLC hypoCG DMR
chr1	56837801	56838001	200	2	25	0.08	28	35	0.8	6	CG	3.08753e-06	hPGCLC hypoCG DMR
chr1	56891201	56891401	200	9	15	0.6	14	14	1	4	CG	0.0122809	hPGCLC hypoCG DMR
chr1	56903001	56903201	200	29	31	0.935484	8	13	0.615385	4	CG	0.0123942	hPGCLC hyperCG DMR
chr1	57134001	57134201	200	10	19	0.526316	17	19	0.894737	6	CG	0.0145326	hPGCLC hypoCG DMR
chr1	57163401	57163601	200	7	27	0.259259	12	18	0.666667	5	CG	0.0115602	hPGCLC hypoCG DMR
chr1	57193201	57193401	200	19	24	0.791667	29	29	1	6	CG	0.0133057	hPGCLC hypoCG DMR
chr1	57215601	57215801	200	15	29	0.517241	19	21	0.904762	6	CG	0.00910424	hPGCLC hypoCG DMR
chr1	57292401	57292601	200	6	12	0.5	28	28	1	4	CG	0.000740087	hPGCLC hypoCG DMR
chr1	57305001	57305201	200	12	18	0.666667	14	14	1	4	CG	0.0169441	hPGCLC hypoCG DMR
chr1	57413601	57413801	200	30	31	0.967742	12	19	0.631579	6	CG	0.00625425	hPGCLC hyperCG DMR
chr1	57697401	57697601	200	8	24	0.333333	16	18	0.888889	6	CG	0.00248783	hPGCLC hypoCG DMR
chr1	57733601	57733801	200	20	35	0.571429	15	16	0.9375	4	CG	0.0128237	hPGCLC hypoCG DMR
chr1	57778601	57778801	200	28	38	0.736842	28	28	1	7	CG	0.00853755	hPGCLC hypoCG DMR
chr1	57916801	57917001	200	17	24	0.708333	28	28	1	8	CG	0.00706953	hPGCLC hypoCG DMR
chr1	58034201	58034401	200	4	15	0.266667	10	12	0.833333	4	CG	0.00872554	hPGCLC hypoCG DMR
chr1	58077201	58077401	200	32	41	0.780488	40	40	1	5	CG	0.0062927	hPGCLC hypoCG DMR
chr1	58126401	58126601	200	30	34	0.882353	14	23	0.608696	4	CG	0.0163646	hPGCLC hyperCG DMR
chr1	58245801	58246001	200	23	23	1	14	20	0.7	4	CG	0.00994156	hPGCLC hyperCG DMR
chr1	58274201	58274401	200	74	101	0.732673	48	97	0.494845	7	CG	0.00356052	hPGCLC hyperCG DMR
chr1	58304401	58304601	200	21	21	1	17	24	0.708333	4	CG	0.0117678	hPGCLC hyperCG DMR
chr1	58326201	58326401	200	16	17	0.941176	8	16	0.5	4	CG	0.00976314	hPGCLC hyperCG DMR
chr1	58335001	58335201	200	22	36	0.611111	25	25	1	4	CG	0.00278901	hPGCLC hypoCG DMR
chr1	58386001	58386201	200	8	19	0.421053	16	18	0.888889	5	CG	0.00812351	hPGCLC hypoCG DMR
chr1	58396201	58396401	200	2	20	0.1	10	16	0.625	5	CG	0.00456667	hPGCLC hypoCG DMR
chr1	58403001	58403201	200	8	13	0.615385	13	13	1	4	CG	0.0147914	hPGCLC hypoCG DMR
chr1	58425401	58425601	200	22	41	0.536585	32	35	0.914286	4	CG	0.00238092	hPGCLC hypoCG DMR
chr1	58447601	58447801	200	36	53	0.679245	37	38	0.973684	9	CG	0.00326302	hPGCLC hypoCG DMR
chr1	58491201	58491401	200	24	29	0.827586	9	18	0.5	6	CG	0.0172647	hPGCLC hyperCG DMR
chr1	58508801	58509001	200	5	12	0.416667	14	15	0.933333	4	CG	0.00879971	hPGCLC hypoCG DMR
chr1	58524601	58524801	200	17	17	1	12	17	0.705882	4	CG	0.0161832	hPGCLC hyperCG DMR
chr1	58557201	58557401	200	31	39	0.794872	27	27	1	6	CG	0.0144028	hPGCLC hypoCG DMR
chr1	58620201	58620401	200	8	17	0.470588	17	19	0.894737	5	CG	0.0109115	hPGCLC hypoCG DMR
chr1	58635001	58635201	200	27	39	0.692308	27	28	0.964286	4	CG	0.0106756	hPGCLC hypoCG DMR
chr1	58661201	58661401	200	10	16	0.625	17	17	1	4	CG	0.0104714	hPGCLC hypoCG DMR
chr1	58823801	58824001	200	3	12	0.25	12	13	0.923077	4	CG	0.00361734	hPGCLC hypoCG DMR
chr1	59043801	59044001	200	13	21	0.619048	20	20	1	6	CG	0.00701081	hPGCLC hypoCG DMR
chr1	59172401	59172601	200	22	32	0.6875	34	37	0.918919	4	CG	0.015403	hPGCLC hypoCG DMR
chr1	59180401	59180601	200	11	16	0.6875	16	16	1	4	CG	0.0158019	hPGCLC hypoCG DMR
chr1	59207201	59207401	200	20	31	0.645161	29	32	0.90625	8	CG	0.014726	hPGCLC hypoCG DMR
chr1	59365001	59365201	200	17	25	0.68	21	21	1	5	CG	0.00968092	hPGCLC hypoCG DMR
chr1	59370001	59370201	200	33	45	0.733333	29	30	0.966667	6	CG	0.0128089	hPGCLC hypoCG DMR
chr1	59456201	59456401	200	16	30	0.533333	23	26	0.884615	6	CG	0.00968841	hPGCLC hypoCG DMR
chr1	59461201	59461401	200	43	58	0.741379	41	43	0.953488	6	CG	0.0101379	hPGCLC hypoCG DMR
chr1	59637401	59637601	200	26	31	0.83871	8	16	0.5	5	CG	0.0152604	hPGCLC hyperCG DMR
chr1	59652201	59652401	200	47	69	0.681159	25	56	0.446429	5	CG	0.0124876	hPGCLC hyperCG DMR
chr1	59653401	59653601	200	135	186	0.725806	93	191	0.486911	23	CG	7.07223e-05	hPGCLC hyperCG DMR
chr1	59677801	59678001	200	7	24	0.291667	13	15	0.866667	4	CG	0.00314182	hPGCLC hypoCG DMR
chr1	59721001	59721201	200	19	36	0.527778	23	25	0.92	5	CG	0.00517449	hPGCLC hypoCG DMR
chr1	59810801	59811001	200	10	20	0.5	15	15	1	4	CG	0.00531755	hPGCLC hypoCG DMR
chr1	59894001	59894201	200	34	47	0.723404	54	57	0.947368	12	CG	0.00623552	hPGCLC hypoCG DMR
chr1	59903201	59903401	200	14	37	0.378378	31	36	0.861111	7	CG	0.000420723	hPGCLC hypoCG DMR
chr1	59905801	59906001	200	23	38	0.605263	35	37	0.945946	9	CG	0.0029525	hPGCLC hypoCG DMR
chr1	59928001	59928201	200	26	43	0.604651	20	22	0.909091	6	CG	0.0137321	hPGCLC hypoCG DMR
chr1	59931001	59931201	200	13	24	0.541667	19	19	1	4	CG	0.00370002	hPGCLC hypoCG DMR
chr1	60044001	60044201	200	64	78	0.820513	29	50	0.58	15	CG	0.00813369	hPGCLC hyperCG DMR
chr1	60075801	60076001	200	22	34	0.647059	23	25	0.92	6	CG	0.0157943	hPGCLC hypoCG DMR
chr1	60445801	60446001	200	28	37	0.756757	39	39	1	4	CG	0.00492555	hPGCLC hypoCG DMR
chr1	60563201	60563401	200	20	29	0.689655	31	33	0.939394	8	CG	0.0134861	hPGCLC hypoCG DMR
chr1	60621801	60622001	200	14	15	0.933333	10	20	0.5	4	CG	0.0112846	hPGCLC hyperCG DMR
chr1	60660001	60660201	200	14	19	0.736842	21	21	1	5	CG	0.01436	hPGCLC hypoCG DMR
chr1	60661601	60661801	200	12	18	0.666667	15	15	1	4	CG	0.0150282	hPGCLC hypoCG DMR
chr1	60928001	60928201	200	17	23	0.73913	19	19	1	4	CG	0.0166997	hPGCLC hypoCG DMR
chr1	60997601	60997801	200	23	33	0.69697	26	26	1	4	CG	0.00696872	hPGCLC hypoCG DMR
chr1	61041801	61042001	200	18	27	0.666667	26	27	0.962963	7	CG	0.0103681	hPGCLC hypoCG DMR
chr1	61140201	61140401	200	5	29	0.172414	25	27	0.925926	8	CG	1.55031e-06	hPGCLC hypoCG DMR
chr1	61151201	61151401	200	20	29	0.689655	22	23	0.956522	6	CG	0.0160916	hPGCLC hypoCG DMR
chr1	61189401	61189601	200	28	37	0.756757	35	36	0.972222	11	CG	0.0119994	hPGCLC hypoCG DMR
chr1	61221801	61222001	200	11	17	0.647059	15	15	1	5	CG	0.0137321	hPGCLC hypoCG DMR
chr1	61272201	61272401	200	15	27	0.555556	25	26	0.961538	6	CG	0.00360471	hPGCLC hypoCG DMR
chr1	61329001	61329201	200	78	85	0.917647	33	47	0.702128	9	CG	0.00530228	hPGCLC hyperCG DMR
chr1	61329401	61329601	200	61	69	0.884058	28	46	0.608696	12	CG	0.00341229	hPGCLC hyperCG DMR
chr1	61370401	61370601	200	20	20	1	9	14	0.642857	4	CG	0.00915749	hPGCLC hyperCG DMR
chr1	61372001	61372201	200	14	22	0.636364	29	30	0.966667	4	CG	0.00662898	hPGCLC hypoCG DMR
chr1	61383201	61383401	200	14	31	0.451613	22	27	0.814815	8	CG	0.00977385	hPGCLC hypoCG DMR
chr1	61420401	61420601	200	3	18	0.166667	14	22	0.636364	4	CG	0.00798829	hPGCLC hypoCG DMR
chr1	61430601	61430801	200	20	46	0.434783	30	31	0.967742	7	CG	5.61197e-05	hPGCLC hypoCG DMR
chr1	61431001	61431201	200	26	39	0.666667	32	33	0.969697	6	CG	0.00535112	hPGCLC hypoCG DMR
chr1	61436801	61437001	200	1	20	0.05	13	15	0.866667	4	CG	4.2225e-05	hPGCLC hypoCG DMR
chr1	61539401	61539601	200	52	74	0.702703	58	64	0.90625	6	CG	0.00829321	hPGCLC hypoCG DMR
chr1	61541601	61541801	200	27	27	1	16	21	0.761905	6	CG	0.0119592	hPGCLC hyperCG DMR
chr1	61636601	61636801	200	20	36	0.555556	25	27	0.925926	6	CG	0.00550392	hPGCLC hypoCG DMR
chr1	61650201	61650401	200	24	36	0.666667	30	30	1	9	CG	0.00313835	hPGCLC hypoCG DMR
chr1	61663601	61663801	200	55	55	1	27	39	0.692308	5	CG	0.000242116	hPGCLC hyperCG DMR
chr1	61743801	61744001	200	2	20	0.1	21	24	0.875	6	CG	1.58458e-05	hPGCLC hypoCG DMR
chr1	61747801	61748001	200	14	21	0.666667	22	23	0.956522	7	CG	0.0147695	hPGCLC hypoCG DMR
chr1	61755201	61755401	200	16	26	0.615385	30	33	0.909091	8	CG	0.0116574	hPGCLC hypoCG DMR
chr1	62082801	62083001	200	12	24	0.5	31	38	0.815789	6	CG	0.0126064	hPGCLC hypoCG DMR
chr1	62098201	62098401	200	22	23	0.956522	14	21	0.666667	7	CG	0.0147695	hPGCLC hyperCG DMR
chr1	62107001	62107201	200	27	30	0.9	27	42	0.642857	9	CG	0.0148029	hPGCLC hyperCG DMR
chr1	62132601	62132801	200	24	25	0.96	17	24	0.708333	8	CG	0.0174489	hPGCLC hyperCG DMR
chr1	62177001	62177401	400	50	58	0.862069	20	47	0.425532	12	CG	7.76415e-05	hPGCLC hyperCG DMR
chr1	62207001	62207201	200	46	66	0.69697	64	65	0.984615	5	CG	0.000181867	hPGCLC hypoCG DMR
chr1	62309601	62309801	200	17	23	0.73913	23	23	1	6	CG	0.0126064	hPGCLC hypoCG DMR
chr1	62311601	62311801	200	9	29	0.310345	25	27	0.925926	9	CG	7.90015e-05	hPGCLC hypoCG DMR
chr1	62316401	62316601	200	13	13	1	7	13	0.538462	4	CG	0.0104714	hPGCLC hyperCG DMR
chr1	62338001	62338201	200	9	34	0.264706	22	37	0.594595	9	CG	0.0104109	hPGCLC hypoCG DMR
chr1	62371601	62371801	200	5	19	0.263158	20	20	1	4	CG	5.82188e-05	hPGCLC hypoCG DMR
chr1	62476001	62476201	200	29	30	0.966667	12	17	0.705882	4	CG	0.0134535	hPGCLC hyperCG DMR
chr1	62546201	62546401	200	25	26	0.961538	16	24	0.666667	6	CG	0.0115522	hPGCLC hyperCG DMR
chr1	62760201	62760401	200	0	17	0	14	15	0.933333	4	CG	7.02918e-06	hPGCLC hypoCG DMR
chr1	62928001	62928201	200	23	30	0.766667	28	28	1	9	CG	0.0113581	hPGCLC hypoCG DMR
chr1	62991201	62991401	200	2	15	0.133333	9	15	0.6	4	CG	0.0123401	hPGCLC hypoCG DMR
chr1	63012801	63013001	200	8	14	0.571429	15	15	1	4	CG	0.00973776	hPGCLC hypoCG DMR
chr1	63123601	63123801	200	20	31	0.645161	20	21	0.952381	4	CG	0.013363	hPGCLC hypoCG DMR
chr1	63224601	63224801	200	28	36	0.777778	40	40	1	7	CG	0.00621726	hPGCLC hypoCG DMR
chr1	63276001	63276201	200	18	36	0.5	29	33	0.878788	4	CG	0.00409	hPGCLC hypoCG DMR
chr1	63340401	63340601	200	8	19	0.421053	16	18	0.888889	5	CG	0.00812351	hPGCLC hypoCG DMR
chr1	63503601	63503801	200	44	53	0.830189	19	36	0.527778	6	CG	0.00698319	hPGCLC hyperCG DMR
chr1	63600001	63600201	200	24	35	0.685714	43	43	1	8	CG	0.000967148	hPGCLC hypoCG DMR
chr1	63600401	63600601	200	18	35	0.514286	38	41	0.926829	8	CG	0.000714296	hPGCLC hypoCG DMR
chr1	63662001	63662201	200	11	19	0.578947	15	16	0.9375	5	CG	0.0162918	hPGCLC hypoCG DMR
chr1	63678801	63679001	200	37	38	0.973684	11	15	0.733333	5	CG	0.0117066	hPGCLC hyperCG DMR
chr1	63779401	63779601	200	6	31	0.193548	15	30	0.5	4	CG	0.0142817	hPGCLC hypoCG DMR
chr1	63829001	63829201	200	23	23	1	14	18	0.777778	4	CG	0.0175594	hPGCLC hyperCG DMR
chr1	63833801	63834001	200	24	40	0.6	29	33	0.878788	4	CG	0.0122754	hPGCLC hypoCG DMR
chr1	63851001	63851201	200	42	46	0.913043	27	38	0.710526	12	CG	0.0164875	hPGCLC hyperCG DMR
chr1	63907001	63907201	200	12	15	0.8	5	14	0.357143	4	CG	0.016235	hPGCLC hyperCG DMR
chr1	64052401	64052601	200	10	15	0.666667	23	24	0.958333	4	CG	0.0152995	hPGCLC hypoCG DMR
chr1	64176601	64176801	200	3	16	0.1875	13	13	1	4	CG	0.000266699	hPGCLC hypoCG DMR
chr1	64184801	64185001	200	91	106	0.858491	54	87	0.62069	19	CG	0.00151168	hPGCLC hyperCG DMR
chr1	64343401	64343601	200	0	12	0	13	16	0.8125	4	CG	0.000386008	hPGCLC hypoCG DMR
chr1	64344401	64344601	200	24	43	0.55814	29	35	0.828571	9	CG	0.0138341	hPGCLC hypoCG DMR
chr1	64377201	64377401	200	8	13	0.615385	21	22	0.954545	4	CG	0.0134618	hPGCLC hypoCG DMR
chr1	64402401	64402601	200	17	29	0.586207	21	23	0.913043	4	CG	0.0125122	hPGCLC hypoCG DMR
chr1	64475601	64475801	200	42	62	0.677419	70	76	0.921053	20	CG	0.00226391	hPGCLC hypoCG DMR
chr1	64551801	64552001	200	20	20	1	14	20	0.7	4	CG	0.0122809	hPGCLC hyperCG DMR
chr1	64572201	64572401	200	14	27	0.518519	4	22	0.181818	5	CG	0.0158989	hPGCLC hyperCG DMR
chr1	64628401	64628601	200	11	17	0.647059	26	27	0.962963	5	CG	0.0104714	hPGCLC hypoCG DMR
chr1	64665801	64666001	200	40	56	0.714286	39	42	0.928571	11	CG	0.0122949	hPGCLC hypoCG DMR
chr1	64701001	64701201	200	13	34	0.382353	14	18	0.777778	5	CG	0.0114875	hPGCLC hypoCG DMR
chr1	64846001	64846201	200	19	29	0.655172	23	24	0.958333	7	CG	0.0115794	hPGCLC hypoCG DMR
chr1	64896401	64896801	400	63	74	0.851351	41	72	0.569444	10	CG	0.0016901	hPGCLC hyperCG DMR
chr1	64916001	64916201	200	1	17	0.0588235	14	23	0.608696	4	CG	0.00279429	hPGCLC hypoCG DMR
chr1	64962601	64962801	200	6	15	0.4	15	16	0.9375	4	CG	0.00572544	hPGCLC hypoCG DMR
chr1	64971601	64971801	200	38	49	0.77551	60	60	1	13	CG	0.00126582	hPGCLC hypoCG DMR
chr1	64993801	64994001	200	44	46	0.956522	18	29	0.62069	8	CG	0.00178442	hPGCLC hyperCG DMR
chr1	65064801	65065001	200	7	17	0.411765	13	15	0.866667	5	CG	0.0123362	hPGCLC hypoCG DMR
chr1	65073001	65073201	200	6	13	0.461538	13	14	0.928571	4	CG	0.0122949	hPGCLC hypoCG DMR
chr1	65115001	65115201	200	12	19	0.631579	17	17	1	4	CG	0.0104737	hPGCLC hypoCG DMR
chr1	65137201	65137401	200	23	37	0.621622	35	37	0.945946	9	CG	0.00396299	hPGCLC hypoCG DMR
chr1	65140801	65141001	200	19	29	0.655172	24	26	0.923077	7	CG	0.0167766	hPGCLC hypoCG DMR
chr1	65161601	65161801	200	17	24	0.708333	29	30	0.966667	4	CG	0.0122949	hPGCLC hypoCG DMR
chr1	65188401	65188601	200	38	39	0.974359	29	38	0.763158	8	CG	0.0109313	hPGCLC hyperCG DMR
chr1	65257001	65257201	200	10	27	0.37037	16	20	0.8	6	CG	0.00872554	hPGCLC hypoCG DMR
chr1	65270201	65270401	200	9	15	0.6	18	19	0.947368	4	CG	0.0148029	hPGCLC hypoCG DMR
chr1	65275801	65276001	200	25	25	1	10	15	0.666667	4	CG	0.00689205	hPGCLC hyperCG DMR
chr1	65349801	65350001	200	7	22	0.318182	16	17	0.941176	4	CG	0.00109466	hPGCLC hypoCG DMR
chr1	65364201	65364401	200	17	27	0.62963	17	17	1	4	CG	0.0096554	hPGCLC hypoCG DMR
chr1	65389401	65389601	200	9	15	0.6	14	14	1	4	CG	0.0122809	hPGCLC hypoCG DMR
chr1	65414601	65414801	200	32	39	0.820513	14	26	0.538462	4	CG	0.0154249	hPGCLC hyperCG DMR
chr1	65421601	65421801	200	8	32	0.25	27	37	0.72973	9	CG	0.000945539	hPGCLC hypoCG DMR
chr1	65646801	65647001	200	29	30	0.966667	12	17	0.705882	5	CG	0.0134535	hPGCLC hyperCG DMR
chr1	65664601	65664801	200	39	49	0.795918	25	25	1	4	CG	0.0159918	hPGCLC hypoCG DMR
chr1	65815001	65815201	200	46	48	0.958333	14	23	0.608696	7	CG	0.0014811	hPGCLC hyperCG DMR
chr1	65955201	65955401	200	6	21	0.285714	18	18	1	6	CG	0.000134689	hPGCLC hypoCG DMR
chr1	65965601	65965801	200	18	26	0.692308	19	19	1	6	CG	0.0121277	hPGCLC hypoCG DMR
chr1	66068001	66068201	200	25	37	0.675676	30	30	1	6	CG	0.00353883	hPGCLC hypoCG DMR
chr1	66140201	66140401	200	25	37	0.675676	31	33	0.939394	7	CG	0.010984	hPGCLC hypoCG DMR
chr1	66187001	66187201	200	25	31	0.806452	9	20	0.45	4	CG	0.0125295	hPGCLC hyperCG DMR
chr1	66193401	66193601	200	16	17	0.941176	7	13	0.538462	4	CG	0.0132847	hPGCLC hyperCG DMR
chr1	66424801	66425001	200	48	110	0.436364	68	102	0.666667	8	CG	0.00415024	hPGCLC hypoCG DMR
chr1	66451601	66451801	200	15	23	0.652174	19	20	0.95	6	CG	0.0170121	hPGCLC hypoCG DMR
chr1	66539801	66540001	200	5	18	0.277778	14	16	0.875	4	CG	0.00310827	hPGCLC hypoCG DMR
chr1	66549401	66549601	200	22	30	0.733333	26	26	1	4	CG	0.00976314	hPGCLC hypoCG DMR
chr1	66694401	66694601	200	70	105	0.666667	48	54	0.888889	12	CG	0.00751125	hPGCLC hypoCG DMR
chr1	66778401	66778601	200	22	23	0.956522	8	13	0.615385	4	CG	0.0125126	hPGCLC hyperCG DMR
chr1	66788401	66788601	200	45	59	0.762712	39	40	0.975	5	CG	0.00920486	hPGCLC hypoCG DMR
chr1	66823001	66823201	200	39	45	0.866667	34	53	0.641509	10	CG	0.013805	hPGCLC hyperCG DMR
chr1	66860601	66860801	200	20	31	0.645161	15	15	1	4	CG	0.0124316	hPGCLC hypoCG DMR
chr1	66931601	66931801	200	2	20	0.1	15	33	0.454545	6	CG	0.0119443	hPGCLC hypoCG DMR
chr1	66933601	66933801	200	12	21	0.571429	25	27	0.925926	4	CG	0.00910424	hPGCLC hypoCG DMR
chr1	67333201	67333401	200	16	51	0.313725	26	39	0.666667	6	CG	0.00452192	hPGCLC hypoCG DMR
chr1	67441201	67441401	200	12	29	0.413793	17	20	0.85	4	CG	0.00728136	hPGCLC hypoCG DMR
chr1	67526801	67527001	200	62	74	0.837838	43	68	0.632353	20	CG	0.0105042	hPGCLC hyperCG DMR
chr1	67606601	67606801	200	8	21	0.380952	13	16	0.8125	4	CG	0.012636	hPGCLC hypoCG DMR
chr1	67645601	67645801	200	8	14	0.571429	13	13	1	4	CG	0.0120006	hPGCLC hypoCG DMR
chr1	67703601	67703801	200	32	32	1	35	45	0.777778	8	CG	0.00960479	hPGCLC hyperCG DMR
chr1	67705401	67705601	200	18	25	0.72	25	25	1	8	CG	0.00967348	hPGCLC hypoCG DMR
chr1	67734801	67735001	200	32	44	0.727273	29	29	1	6	CG	0.00701455	hPGCLC hypoCG DMR
chr1	67742401	67742601	200	43	44	0.977273	10	14	0.714286	4	CG	0.00727837	hPGCLC hyperCG DMR
chr1	67750401	67750601	200	2	25	0.08	7	15	0.466667	5	CG	0.00988279	hPGCLC hypoCG DMR
chr1	67788201	67788401	200	6	16	0.375	11	12	0.916667	4	CG	0.00904584	hPGCLC hypoCG DMR
chr1	67788601	67788801	200	8	15	0.533333	18	19	0.947368	5	CG	0.0100134	hPGCLC hypoCG DMR
chr1	67790601	67790801	200	17	24	0.708333	22	22	1	6	CG	0.0110121	hPGCLC hypoCG DMR
chr1	67792001	67792401	400	19	63	0.301587	43	52	0.826923	10	CG	1.71539e-06	hPGCLC hypoCG DMR
chr1	67831601	67831801	200	0	18	0	10	27	0.37037	6	CG	0.00872554	hPGCLC hypoCG DMR
chr1	67835001	67835201	200	10	19	0.526316	18	18	1	6	CG	0.0042358	hPGCLC hypoCG DMR
chr1	67836401	67836601	200	12	19	0.631579	12	12	1	4	CG	0.0171678	hPGCLC hypoCG DMR
chr1	67907401	67907601	200	12	41	0.292683	19	30	0.633333	6	CG	0.00960479	hPGCLC hypoCG DMR
chr1	68045201	68045401	200	45	59	0.762712	25	53	0.471698	13	CG	0.00594942	hPGCLC hyperCG DMR
chr1	68068001	68068201	200	22	22	1	9	12	0.75	4	CG	0.0152995	hPGCLC hyperCG DMR
chr1	68079001	68079201	200	13	18	0.722222	18	18	1	6	CG	0.0165573	hPGCLC hypoCG DMR
chr1	68089801	68090001	200	43	57	0.754386	21	48	0.4375	7	CG	0.00460822	hPGCLC hyperCG DMR
chr1	68155601	68155801	200	12	24	0.5	22	25	0.88	4	CG	0.00927166	hPGCLC hypoCG DMR
chr1	68213001	68213201	200	11	12	0.916667	6	15	0.4	4	CG	0.0108555	hPGCLC hyperCG DMR
chr1	68218601	68218801	200	2	27	0.0740741	26	31	0.83871	8	CG	7.02527e-07	hPGCLC hypoCG DMR
chr1	68305801	68306001	200	43	48	0.895833	12	24	0.5	8	CG	0.00184329	hPGCLC hyperCG DMR
chr1	68386601	68386801	200	102	111	0.918919	34	50	0.68	12	CG	0.00125685	hPGCLC hyperCG DMR
chr1	68627201	68627401	200	27	35	0.771429	29	29	1	4	CG	0.0110012	hPGCLC hypoCG DMR
chr1	68660001	68660201	200	20	26	0.769231	29	29	1	5	CG	0.0111555	hPGCLC hypoCG DMR
chr1	68749801	68750001	200	20	29	0.689655	25	26	0.961538	4	CG	0.0128958	hPGCLC hypoCG DMR
chr1	69107601	69107801	200	37	50	0.74	31	32	0.96875	8	CG	0.0118697	hPGCLC hypoCG DMR
chr1	69114601	69114801	200	35	48	0.729167	20	43	0.465116	5	CG	0.0134768	hPGCLC hyperCG DMR
chr1	69159201	69159401	200	21	22	0.954545	11	17	0.647059	4	CG	0.0148823	hPGCLC hyperCG DMR
chr1	69326201	69326401	200	24	24	1	9	12	0.75	4	CG	0.0136267	hPGCLC hyperCG DMR
chr1	69428401	69428601	200	26	35	0.742857	23	23	1	6	CG	0.0124121	hPGCLC hypoCG DMR
chr1	69478001	69478201	200	42	44	0.954545	43	58	0.741379	8	CG	0.00958737	hPGCLC hyperCG DMR
chr1	69594601	69594801	200	31	40	0.775	33	33	1	6	CG	0.00895783	hPGCLC hypoCG DMR
chr1	69739601	69739801	200	6	21	0.285714	21	22	0.954545	6	CG	0.000153078	hPGCLC hypoCG DMR
chr1	69767001	69767201	200	21	30	0.7	36	38	0.947368	6	CG	0.0110214	hPGCLC hypoCG DMR
chr1	69922601	69922801	200	17	25	0.68	25	26	0.961538	6	CG	0.0125295	hPGCLC hypoCG DMR
chr1	69945001	69945201	200	48	51	0.941176	16	22	0.727273	6	CG	0.0137566	hPGCLC hyperCG DMR
chr1	69971401	69971601	200	27	27	1	11	14	0.785714	4	CG	0.0146217	hPGCLC hyperCG DMR
chr1	69995601	69995801	200	24	25	0.96	15	22	0.681818	5	CG	0.0140473	hPGCLC hyperCG DMR
chr1	70021001	70021201	200	29	35	0.828571	14	28	0.5	5	CG	0.0105616	hPGCLC hyperCG DMR
chr1	70038001	70038201	200	5	18	0.277778	16	17	0.941176	5	CG	0.00086639	hPGCLC hypoCG DMR
chr1	70055201	70055401	200	26	27	0.962963	14	20	0.7	4	CG	0.0145326	hPGCLC hyperCG DMR
chr1	70261201	70261401	200	36	36	1	12	16	0.75	4	CG	0.00649326	hPGCLC hyperCG DMR
chr1	70264801	70265001	200	28	45	0.622222	27	28	0.964286	5	CG	0.00477291	hPGCLC hypoCG DMR
chr1	70367001	70367201	200	21	30	0.7	26	26	1	5	CG	0.00733551	hPGCLC hypoCG DMR
chr1	70369001	70369201	200	15	33	0.454545	24	30	0.8	4	CG	0.0100996	hPGCLC hypoCG DMR
chr1	70373001	70373201	200	6	40	0.15	35	39	0.897436	6	CG	8.80739e-09	hPGCLC hypoCG DMR
chr1	70452001	70452201	200	17	26	0.653846	19	20	0.95	6	CG	0.0164169	hPGCLC hypoCG DMR
chr1	70460401	70460601	200	17	80	0.2125	16	21	0.761905	7	CG	6.18491e-05	hPGCLC hypoCG DMR
chr1	70485801	70486001	200	3	17	0.176471	11	16	0.6875	4	CG	0.00826154	hPGCLC hypoCG DMR
chr1	70530001	70530201	200	43	45	0.955556	20	27	0.740741	5	CG	0.012111	hPGCLC hyperCG DMR
chr1	70543801	70544001	200	23	24	0.958333	11	18	0.611111	6	CG	0.0098743	hPGCLC hyperCG DMR
chr1	70547801	70548001	200	17	22	0.772727	23	23	1	4	CG	0.0160916	hPGCLC hypoCG DMR
chr1	70557801	70558001	200	12	23	0.521739	22	26	0.846154	4	CG	0.0152803	hPGCLC hypoCG DMR
chr1	70580001	70580201	200	10	16	0.625	20	21	0.952381	4	CG	0.0142764	hPGCLC hypoCG DMR
chr1	70817001	70817201	200	35	38	0.921053	27	44	0.613636	4	CG	0.00540237	hPGCLC hyperCG DMR
chr1	71273001	71273201	200	40	40	1	27	35	0.771429	7	CG	0.00572748	hPGCLC hyperCG DMR
chr1	71280001	71280201	200	8	16	0.5	12	13	0.923077	4	CG	0.0154269	hPGCLC hypoCG DMR
chr1	71303801	71304001	200	14	27	0.518519	26	28	0.928571	6	CG	0.0037519	hPGCLC hypoCG DMR
chr1	71434801	71435001	200	52	56	0.928571	30	45	0.666667	13	CG	0.00431045	hPGCLC hyperCG DMR
chr1	71448801	71449001	200	31	32	0.96875	21	29	0.724138	8	CG	0.0118042	hPGCLC hyperCG DMR
chr1	71487401	71487601	200	15	21	0.714286	23	23	1	4	CG	0.0109033	hPGCLC hypoCG DMR
chr1	71829601	71829801	200	34	51	0.666667	35	38	0.921053	6	CG	0.00976314	hPGCLC hypoCG DMR
chr1	71873601	71873801	200	14	23	0.608696	14	14	1	4	CG	0.0118042	hPGCLC hypoCG DMR
chr1	71925001	71925201	200	22	31	0.709677	26	27	0.962963	6	CG	0.0138105	hPGCLC hypoCG DMR
chr1	71969001	71969201	200	27	37	0.72973	29	30	0.966667	9	CG	0.0130091	hPGCLC hypoCG DMR
chr1	71996601	71996801	200	26	33	0.787879	24	24	1	4	CG	0.0165742	hPGCLC hypoCG DMR
chr1	72162201	72162401	200	22	29	0.758621	31	31	1	4	CG	0.00895752	hPGCLC hypoCG DMR
chr1	72297201	72297401	200	18	29	0.62069	32	33	0.969697	5	CG	0.00331436	hPGCLC hypoCG DMR
chr1	72366201	72366401	200	13	18	0.722222	25	25	1	4	CG	0.0103561	hPGCLC hypoCG DMR
chr1	72408001	72408201	200	18	25	0.72	24	24	1	4	CG	0.0104084	hPGCLC hypoCG DMR
chr1	72500401	72500601	200	8	19	0.421053	13	13	1	4	CG	0.00398179	hPGCLC hypoCG DMR
chr1	72590001	72590201	200	10	17	0.588235	29	30	0.966667	4	CG	0.00459907	hPGCLC hypoCG DMR
chr1	72594401	72594601	200	22	25	0.88	6	16	0.375	4	CG	0.00395359	hPGCLC hyperCG DMR
chr1	72599401	72599601	200	29	31	0.935484	23	33	0.69697	10	CG	0.0155585	hPGCLC hyperCG DMR
chr1	72672401	72672601	200	18	24	0.75	26	26	1	4	CG	0.0114556	hPGCLC hypoCG DMR
chr1	72820001	72820201	200	37	38	0.973684	10	15	0.666667	4	CG	0.00593281	hPGCLC hyperCG DMR
chr1	72908601	72908801	200	32	32	1	11	14	0.785714	4	CG	0.0115899	hPGCLC hyperCG DMR
chr1	72916201	72916401	200	22	35	0.628571	31	35	0.885714	4	CG	0.0144381	hPGCLC hypoCG DMR
chr1	72980401	72980601	200	19	31	0.612903	33	38	0.868421	10	CG	0.0154204	hPGCLC hypoCG DMR
chr1	72984801	72985001	200	19	49	0.387755	25	37	0.675676	4	CG	0.0124359	hPGCLC hypoCG DMR
chr1	73067401	73067601	200	35	35	1	20	26	0.769231	4	CG	0.00795763	hPGCLC hyperCG DMR
chr1	73128801	73129001	200	45	47	0.957447	44	62	0.709677	10	CG	0.00465528	hPGCLC hyperCG DMR
chr1	73129401	73129601	200	14	16	0.875	9	19	0.473684	4	CG	0.0147288	hPGCLC hyperCG DMR
chr1	73129801	73130001	200	19	73	0.260274	46	69	0.666667	8	CG	4.59798e-05	hPGCLC hypoCG DMR
chr1	73178401	73178601	200	43	69	0.623188	41	48	0.854167	15	CG	0.011302	hPGCLC hypoCG DMR
chr1	73180201	73180401	200	19	19	1	10	14	0.714286	4	CG	0.0148029	hPGCLC hyperCG DMR
chr1	73263601	73263801	200	21	32	0.65625	27	28	0.964286	4	CG	0.00816645	hPGCLC hypoCG DMR
chr1	73585201	73585401	200	11	23	0.478261	13	14	0.928571	4	CG	0.0105767	hPGCLC hypoCG DMR
chr1	73897201	73897401	200	31	31	1	30	39	0.769231	4	CG	0.00952841	hPGCLC hyperCG DMR
chr1	74002401	74002601	200	4	19	0.210526	18	27	0.666667	6	CG	0.0073213	hPGCLC hypoCG DMR
chr1	74005001	74005201	200	19	31	0.612903	24	25	0.96	7	CG	0.0072387	hPGCLC hypoCG DMR
chr1	74301201	74301401	200	35	36	0.972222	13	18	0.722222	6	CG	0.0109414	hPGCLC hyperCG DMR
chr1	74323801	74324001	200	29	42	0.690476	30	30	1	4	CG	0.00414661	hPGCLC hypoCG DMR
chr1	74345001	74345201	200	21	21	1	13	18	0.722222	6	CG	0.0132691	hPGCLC hyperCG DMR
chr1	74391401	74391601	200	16	17	0.941176	8	14	0.571429	4	CG	0.0154204	hPGCLC hyperCG DMR
chr1	74430401	74430601	200	10	22	0.454545	19	22	0.863636	6	CG	0.00956633	hPGCLC hypoCG DMR
chr1	74444001	74444201	200	8	12	0.666667	15	15	1	4	CG	0.0161445	hPGCLC hypoCG DMR
chr1	74508001	74508201	200	12	24	0.5	17	19	0.894737	5	CG	0.0111219	hPGCLC hypoCG DMR
chr1	74543001	74543201	200	21	21	1	16	21	0.761905	4	CG	0.0174582	hPGCLC hyperCG DMR
chr1	74546001	74546201	200	13	23	0.565217	19	21	0.904762	4	CG	0.014172	hPGCLC hypoCG DMR
chr1	74571601	74571801	200	73	106	0.688679	48	53	0.90566	13	CG	0.00763077	hPGCLC hypoCG DMR
chr1	74607001	74607201	200	23	31	0.741935	23	23	1	4	CG	0.0124936	hPGCLC hypoCG DMR
chr1	74750201	74750401	200	27	27	1	18	23	0.782609	6	CG	0.0137272	hPGCLC hyperCG DMR
chr1	74829601	74829801	200	11	18	0.611111	26	26	1	6	CG	0.00333716	hPGCLC hypoCG DMR
chr1	74897201	74897401	200	27	40	0.675	23	24	0.958333	6	CG	0.0123086	hPGCLC hypoCG DMR
chr1	74945801	74946001	200	8	13	0.615385	12	12	1	4	CG	0.0167745	hPGCLC hypoCG DMR
chr1	74972001	74972201	200	0	12	0	9	18	0.5	4	CG	0.00872554	hPGCLC hypoCG DMR
chr1	74988201	74988401	200	30	35	0.857143	24	41	0.585366	4	CG	0.0129989	hPGCLC hyperCG DMR
chr1	75075601	75075801	200	8	25	0.32	15	20	0.75	4	CG	0.00950506	hPGCLC hypoCG DMR
chr1	75202801	75203001	200	30	31	0.967742	13	19	0.684211	6	CG	0.0103348	hPGCLC hyperCG DMR
chr1	75260001	75260201	200	29	33	0.878788	22	36	0.611111	6	CG	0.0140895	hPGCLC hyperCG DMR
chr1	75308401	75308601	200	12	21	0.571429	14	15	0.933333	4	CG	0.0171678	hPGCLC hypoCG DMR
chr1	75336201	75336401	200	11	18	0.611111	20	21	0.952381	6	CG	0.0125381	hPGCLC hypoCG DMR
chr1	75377601	75378001	400	20	98	0.204082	44	80	0.55	12	CG	6.04223e-05	hPGCLC hypoCG DMR
chr1	75383001	75383201	200	10	89	0.11236	40	79	0.506329	7	CG	2.2001e-06	hPGCLC hypoCG DMR
chr1	75517401	75517601	200	57	97	0.587629	37	45	0.822222	7	CG	0.011027	hPGCLC hypoCG DMR
chr1	75570801	75571001	200	9	13	0.692308	16	16	1	4	CG	0.0171678	hPGCLC hypoCG DMR
chr1	75760401	75760601	200	15	23	0.652174	17	17	1	4	CG	0.0114556	hPGCLC hypoCG DMR
chr1	75821001	75821201	200	25	27	0.925926	17	26	0.653846	4	CG	0.0155965	hPGCLC hyperCG DMR
chr1	75859401	75859601	200	40	44	0.909091	19	30	0.633333	4	CG	0.00911601	hPGCLC hyperCG DMR
chr1	76268801	76269001	200	17	24	0.708333	29	30	0.966667	6	CG	0.0122949	hPGCLC hypoCG DMR
chr1	76677001	76677201	200	10	35	0.285714	16	25	0.64	6	CG	0.0113127	hPGCLC hypoCG DMR
chr1	76740601	76740801	200	31	50	0.62	32	35	0.914286	5	CG	0.00733454	hPGCLC hypoCG DMR
chr1	76812201	76812401	200	13	20	0.65	13	13	1	4	CG	0.0167403	hPGCLC hypoCG DMR
chr1	76822601	76822801	200	20	20	1	8	12	0.666667	4	CG	0.0108765	hPGCLC hyperCG DMR
chr1	76857801	76858001	200	13	20	0.65	14	14	1	4	CG	0.0148029	hPGCLC hypoCG DMR
chr1	77013601	77013801	200	1	25	0.04	15	19	0.789474	6	CG	1.61636e-05	hPGCLC hypoCG DMR
chr1	77036001	77036201	200	34	35	0.971429	16	22	0.727273	4	CG	0.0112699	hPGCLC hyperCG DMR
chr1	77092801	77093001	200	11	23	0.478261	18	21	0.857143	5	CG	0.012399	hPGCLC hypoCG DMR
chr1	77336001	77336201	200	35	36	0.972222	15	22	0.681818	6	CG	0.00660898	hPGCLC hyperCG DMR
chr1	77399201	77399401	200	16	22	0.727273	28	29	0.965517	7	CG	0.0154375	hPGCLC hypoCG DMR
chr1	77458401	77458601	200	9	21	0.428571	17	20	0.85	5	CG	0.0104054	hPGCLC hypoCG DMR
chr1	77557001	77557201	200	21	22	0.954545	12	18	0.666667	4	CG	0.0173987	hPGCLC hyperCG DMR
chr1	77582001	77582201	200	16	29	0.551724	22	22	1	4	CG	0.002279	hPGCLC hypoCG DMR
chr1	77654001	77654201	200	25	34	0.735294	31	32	0.96875	6	CG	0.0124552	hPGCLC hypoCG DMR
chr1	77706401	77706601	200	29	30	0.966667	18	29	0.62069	6	CG	0.00474013	hPGCLC hyperCG DMR
chr1	77769801	77770001	200	32	34	0.941176	23	32	0.71875	7	CG	0.0161376	hPGCLC hyperCG DMR
chr1	77790401	77790601	200	42	42	1	39	49	0.795918	13	CG	0.0066954	hPGCLC hyperCG DMR
chr1	77900601	77900801	200	4	13	0.307692	15	19	0.789474	4	CG	0.0113581	hPGCLC hypoCG DMR
chr1	77982801	77983201	400	14	51	0.27451	47	64	0.734375	12	CG	3.79977e-05	hPGCLC hypoCG DMR
chr1	77997801	77998001	200	19	20	0.95	15	23	0.652174	4	CG	0.0170121	hPGCLC hyperCG DMR
chr1	78055801	78056001	200	7	12	0.583333	13	13	1	4	CG	0.0130091	hPGCLC hypoCG DMR
chr1	78056201	78056401	200	22	23	0.956522	14	22	0.636364	6	CG	0.0118833	hPGCLC hyperCG DMR
chr1	78230001	78230201	200	21	21	1	18	27	0.666667	6	CG	0.00867716	hPGCLC hyperCG DMR
chr1	78385201	78385401	200	21	38	0.552632	18	20	0.9	6	CG	0.0119592	hPGCLC hypoCG DMR
chr1	78424201	78424401	200	7	16	0.4375	20	24	0.833333	5	CG	0.0127487	hPGCLC hypoCG DMR
chr1	78426601	78426801	200	14	23	0.608696	40	44	0.909091	7	CG	0.00846931	hPGCLC hypoCG DMR
chr1	78479201	78479401	200	15	17	0.882353	8	17	0.470588	4	CG	0.0135202	hPGCLC hyperCG DMR
chr1	78549201	78549401	200	41	43	0.953488	9	15	0.6	5	CG	0.00371742	hPGCLC hyperCG DMR
chr1	78816001	78816201	200	12	18	0.666667	18	18	1	6	CG	0.0118833	hPGCLC hypoCG DMR
chr1	78832601	78832801	200	15	27	0.555556	22	23	0.956522	5	CG	0.0054969	hPGCLC hypoCG DMR
chr1	78873401	78873601	200	25	33	0.757576	30	31	0.967742	5	CG	0.0163164	hPGCLC hypoCG DMR
chr1	78973401	78973601	200	34	35	0.971429	20	26	0.769231	4	CG	0.0154204	hPGCLC hyperCG DMR
chr1	79033001	79033201	200	47	48	0.979167	31	41	0.756098	6	CG	0.00584117	hPGCLC hyperCG DMR
chr1	79187401	79187601	200	30	40	0.75	23	23	1	4	CG	0.0128211	hPGCLC hypoCG DMR
chr1	79252401	79252601	200	21	31	0.677419	23	23	1	4	CG	0.00770026	hPGCLC hypoCG DMR
chr1	79308001	79308201	200	27	37	0.72973	33	34	0.970588	7	CG	0.010377	hPGCLC hypoCG DMR
chr1	79353001	79353201	200	11	18	0.611111	17	18	0.944444	5	CG	0.0166804	hPGCLC hypoCG DMR
chr1	79681801	79682001	200	62	80	0.775	55	55	1	5	CG	0.00161562	hPGCLC hypoCG DMR
chr1	79696801	79697001	200	29	35	0.828571	13	24	0.541667	4	CG	0.0171597	hPGCLC hyperCG DMR
chr1	79755201	79755401	200	12	20	0.6	14	14	1	4	CG	0.0116156	hPGCLC hypoCG DMR
chr1	79850401	79850601	200	12	18	0.666667	17	17	1	4	CG	0.0128089	hPGCLC hypoCG DMR
chr1	79917601	79917801	200	23	31	0.741935	29	30	0.966667	10	CG	0.0149912	hPGCLC hypoCG DMR
chr1	80063601	80063801	200	10	18	0.555556	23	23	1	4	CG	0.00271638	hPGCLC hypoCG DMR
chr1	80151601	80151801	200	21	29	0.724138	21	21	1	4	CG	0.0126172	hPGCLC hypoCG DMR
chr1	80231401	80231601	200	14	33	0.424242	18	23	0.782609	6	CG	0.0121392	hPGCLC hypoCG DMR
chr1	80358601	80358801	200	10	16	0.625	22	22	1	4	CG	0.00641009	hPGCLC hypoCG DMR
chr1	80502601	80502801	200	22	22	1	11	16	0.6875	5	CG	0.0101833	hPGCLC hyperCG DMR
chr1	80674001	80674201	200	3	23	0.130435	7	12	0.583333	4	CG	0.0101685	hPGCLC hypoCG DMR
chr1	80734001	80734201	200	20	21	0.952381	9	16	0.5625	4	CG	0.00965978	hPGCLC hyperCG DMR
chr1	80889001	80889201	200	28	30	0.933333	22	33	0.666667	10	CG	0.0128664	hPGCLC hyperCG DMR
chr1	80929001	80929201	200	23	34	0.676471	33	35	0.942857	8	CG	0.00998742	hPGCLC hypoCG DMR
chr1	80992601	80992801	200	16	19	0.842105	5	15	0.333333	4	CG	0.00753986	hPGCLC hyperCG DMR
chr1	81018601	81018801	200	28	64	0.4375	56	63	0.888889	5	CG	5.37931e-06	hPGCLC hypoCG DMR
chr1	81094001	81094201	200	48	58	0.827586	38	61	0.622951	5	CG	0.0147252	hPGCLC hyperCG DMR
chr1	81230801	81231001	200	14	24	0.583333	22	22	1	4	CG	0.00368705	hPGCLC hypoCG DMR
chr1	81237601	81237801	200	6	17	0.352941	17	22	0.772727	4	CG	0.0124602	hPGCLC hypoCG DMR
chr1	81241401	81241601	200	7	30	0.233333	20	21	0.952381	6	CG	2.0516e-05	hPGCLC hypoCG DMR
chr1	81390201	81390401	200	39	60	0.65	27	30	0.9	8	CG	0.0141176	hPGCLC hypoCG DMR
chr1	81406601	81406801	200	4	15	0.266667	13	14	0.928571	4	CG	0.00239324	hPGCLC hypoCG DMR
chr1	81574801	81575001	200	14	19	0.736842	20	20	1	6	CG	0.0152995	hPGCLC hypoCG DMR
chr1	81626001	81626201	200	0	20	0	20	23	0.869565	6	CG	1.20265e-06	hPGCLC hypoCG DMR
chr1	81668001	81668201	200	16	25	0.64	16	16	1	5	CG	0.0114627	hPGCLC hypoCG DMR
chr1	81811401	81811601	200	15	52	0.288462	21	39	0.538462	10	CG	0.0164358	hPGCLC hypoCG DMR
chr1	81910001	81910201	200	19	24	0.791667	27	27	1	7	CG	0.0146387	hPGCLC hypoCG DMR
chr1	81968001	81968201	200	2	17	0.117647	10	12	0.833333	4	CG	0.00132613	hPGCLC hypoCG DMR
chr1	82069601	82069801	200	25	47	0.531915	55	62	0.887097	8	CG	0.000549074	hPGCLC hypoCG DMR
chr1	82134801	82135001	200	35	41	0.853659	24	43	0.55814	4	CG	0.00834998	hPGCLC hyperCG DMR
chr1	82198401	82198601	200	9	13	0.692308	18	18	1	4	CG	0.014231	hPGCLC hypoCG DMR
chr1	82202401	82202601	200	18	24	0.75	20	20	1	4	CG	0.0166603	hPGCLC hypoCG DMR
chr1	82202801	82203001	200	0	15	0	16	17	0.941176	4	CG	6.94831e-06	hPGCLC hypoCG DMR
chr1	82290801	82291001	200	55	62	0.887097	18	29	0.62069	6	CG	0.00820312	hPGCLC hyperCG DMR
chr1	82328601	82328801	200	11	22	0.5	22	24	0.916667	6	CG	0.00637016	hPGCLC hypoCG DMR
chr1	82359801	82360001	200	37	49	0.755102	24	24	1	6	CG	0.0123401	hPGCLC hypoCG DMR
chr1	82460801	82461001	200	23	25	0.92	9	15	0.6	4	CG	0.0154204	hPGCLC hyperCG DMR
chr1	82553601	82553801	200	9	16	0.5625	15	16	0.9375	4	CG	0.0154204	hPGCLC hypoCG DMR
chr1	82585801	82586001	200	29	60	0.483333	12	51	0.235294	5	CG	0.0116995	hPGCLC hyperCG DMR
chr1	82771401	82771601	200	20	20	1	9	13	0.692308	4	CG	0.0124121	hPGCLC hyperCG DMR
chr1	82776401	82776601	200	20	20	1	8	12	0.666667	4	CG	0.0108765	hPGCLC hyperCG DMR
chr1	82826801	82827001	200	46	51	0.901961	36	53	0.679245	9	CG	0.0106158	hPGCLC hyperCG DMR
chr1	82838001	82838201	200	11	20	0.55	18	19	0.947368	4	CG	0.00980898	hPGCLC hypoCG DMR
chr1	82854801	82855001	200	11	18	0.611111	17	18	0.944444	4	CG	0.0166804	hPGCLC hypoCG DMR
chr1	82919401	82919601	200	12	19	0.631579	22	23	0.956522	4	CG	0.0120964	hPGCLC hypoCG DMR
chr1	82975201	82975401	200	14	20	0.7	20	20	1	4	CG	0.0122809	hPGCLC hypoCG DMR
chr1	82978601	82978801	200	11	29	0.37931	17	23	0.73913	5	CG	0.0132816	hPGCLC hypoCG DMR
chr1	82988001	82988201	200	31	33	0.939394	16	25	0.64	6	CG	0.00932705	hPGCLC hyperCG DMR
chr1	83137401	83137601	200	12	21	0.571429	18	18	1	4	CG	0.00605853	hPGCLC hypoCG DMR
chr1	83174801	83175001	200	24	34	0.705882	23	23	1	5	CG	0.00954498	hPGCLC hypoCG DMR
chr1	83224801	83225001	200	27	38	0.710526	39	42	0.928571	4	CG	0.0135622	hPGCLC hypoCG DMR
chr1	83404401	83404601	200	10	19	0.526316	16	18	0.888889	6	CG	0.016502	hPGCLC hypoCG DMR
chr1	83407001	83407201	200	32	35	0.914286	8	13	0.615385	4	CG	0.0150811	hPGCLC hyperCG DMR
chr1	83407401	83407601	200	15	22	0.681818	20	20	1	4	CG	0.0108389	hPGCLC hypoCG DMR
chr1	83508401	83508601	200	7	15	0.466667	16	18	0.888889	4	CG	0.012599	hPGCLC hypoCG DMR
chr1	83704001	83704201	200	15	21	0.714286	21	21	1	4	CG	0.0124121	hPGCLC hypoCG DMR
chr1	83762601	83762801	200	18	26	0.692308	21	21	1	7	CG	0.0104714	hPGCLC hypoCG DMR
chr1	83765201	83765401	200	19	28	0.678571	21	21	1	5	CG	0.00938764	hPGCLC hypoCG DMR
chr1	83777801	83778001	200	5	19	0.263158	18	23	0.782609	4	CG	0.00414608	hPGCLC hypoCG DMR
chr1	83879801	83880001	200	23	23	1	18	25	0.72	7	CG	0.0110834	hPGCLC hyperCG DMR
chr1	84139801	84140001	200	27	29	0.931034	14	22	0.636364	7	CG	0.0126359	hPGCLC hyperCG DMR
chr1	84396801	84397001	200	19	19	1	21	33	0.636364	6	CG	0.00793483	hPGCLC hyperCG DMR
chr1	84513001	84513201	200	32	33	0.969697	10	15	0.666667	4	CG	0.00859841	hPGCLC hyperCG DMR
chr1	84514001	84514201	200	40	42	0.952381	14	22	0.636364	7	CG	0.00467926	hPGCLC hyperCG DMR
chr1	84563201	84563401	200	57	60	0.95	17	30	0.566667	10	CG	0.000183344	hPGCLC hyperCG DMR
chr1	84603801	84604001	200	21	21	1	10	16	0.625	5	CG	0.00713691	hPGCLC hyperCG DMR
chr1	84612201	84612401	200	19	31	0.612903	21	23	0.913043	6	CG	0.0147914	hPGCLC hypoCG DMR
chr1	84631201	84631401	200	24	32	0.75	36	36	1	8	CG	0.00578665	hPGCLC hypoCG DMR
chr1	84753001	84753201	200	16	23	0.695652	18	18	1	6	CG	0.0134768	hPGCLC hypoCG DMR
chr1	84793601	84793801	200	12	18	0.666667	14	14	1	4	CG	0.0169441	hPGCLC hypoCG DMR
chr1	84956801	84957001	200	1	17	0.0588235	7	15	0.466667	5	CG	0.0122597	hPGCLC hypoCG DMR
chr1	84962601	84962801	200	27	27	1	16	22	0.727273	4	CG	0.00911601	hPGCLC hyperCG DMR
chr1	85127001	85127201	200	33	48	0.6875	32	32	1	4	CG	0.00306204	hPGCLC hypoCG DMR
chr1	85163001	85163201	200	33	34	0.970588	18	24	0.75	7	CG	0.0139189	hPGCLC hyperCG DMR
chr1	85279801	85280001	200	13	20	0.65	18	18	1	6	CG	0.0106367	hPGCLC hypoCG DMR
chr1	85289601	85289801	200	23	37	0.621622	29	33	0.878788	6	CG	0.0152995	hPGCLC hypoCG DMR
chr1	85339201	85339401	200	17	39	0.435897	22	24	0.916667	6	CG	0.00146217	hPGCLC hypoCG DMR
chr1	85466401	85466601	200	26	26	1	19	25	0.76	8	CG	0.0122571	hPGCLC hyperCG DMR
chr1	85513401	85513601	200	28	28	1	14	18	0.777778	4	CG	0.0128918	hPGCLC hyperCG DMR
chr1	85582201	85582401	200	7	24	0.291667	18	22	0.818182	6	CG	0.00260657	hPGCLC hypoCG DMR
chr1	85624401	85624601	200	9	14	0.642857	14	14	1	4	CG	0.0151081	hPGCLC hypoCG DMR
chr1	85641801	85642001	200	23	37	0.621622	34	39	0.871795	7	CG	0.0143099	hPGCLC hypoCG DMR
chr1	85644601	85644801	200	53	58	0.913793	37	52	0.711538	5	CG	0.0110834	hPGCLC hyperCG DMR
chr1	85696801	85697001	200	33	60	0.55	39	49	0.795918	10	CG	0.0117066	hPGCLC hypoCG DMR
chr1	85846801	85847001	200	6	19	0.315789	10	12	0.833333	4	CG	0.0102607	hPGCLC hypoCG DMR
chr1	85891001	85891201	200	50	59	0.847458	41	68	0.602941	12	CG	0.0073213	hPGCLC hyperCG DMR
chr1	86032201	86032401	200	17	24	0.708333	19	19	1	4	CG	0.0134612	hPGCLC hypoCG DMR
chr1	86045001	86045201	200	14	23	0.608696	24	26	0.923077	4	CG	0.0125381	hPGCLC hypoCG DMR
chr1	86117001	86117201	200	19	19	1	11	15	0.733333	4	CG	0.0169516	hPGCLC hyperCG DMR
chr1	86318601	86318801	200	16	21	0.761905	25	25	1	5	CG	0.0132847	hPGCLC hypoCG DMR
chr1	86352001	86352201	200	23	23	1	13	17	0.764706	4	CG	0.0153841	hPGCLC hyperCG DMR
chr1	86390801	86391001	200	29	30	0.966667	8	12	0.666667	4	CG	0.0115465	hPGCLC hyperCG DMR
chr1	86405401	86405601	200	8	15	0.533333	19	21	0.904762	5	CG	0.0139827	hPGCLC hypoCG DMR
chr1	86433401	86433601	200	14	19	0.736842	21	21	1	4	CG	0.01436	hPGCLC hypoCG DMR
chr1	86501001	86501201	200	24	32	0.75	21	21	1	6	CG	0.0148029	hPGCLC hypoCG DMR
chr1	86531801	86532001	200	11	24	0.458333	25	31	0.806452	8	CG	0.01178	hPGCLC hypoCG DMR
chr1	86537801	86538001	200	24	29	0.827586	7	15	0.466667	4	CG	0.0148029	hPGCLC hyperCG DMR
chr1	86746001	86746201	200	17	17	1	8	12	0.666667	4	CG	0.0135526	hPGCLC hyperCG DMR
chr1	86801001	86801201	200	29	29	1	22	33	0.666667	9	CG	0.00364273	hPGCLC hyperCG DMR
chr1	86859601	86859801	200	46	72	0.638889	38	42	0.904762	12	CG	0.00663395	hPGCLC hypoCG DMR
chr1	86906801	86907001	200	14	19	0.736842	30	31	0.967742	6	CG	0.0156866	hPGCLC hypoCG DMR
chr1	86957801	86958001	200	10	16	0.625	18	19	0.947368	5	CG	0.0177611	hPGCLC hypoCG DMR
chr1	87097801	87098001	200	17	24	0.708333	20	20	1	6	CG	0.0125295	hPGCLC hypoCG DMR
chr1	87135001	87135401	400	13	37	0.351351	27	33	0.818182	11	CG	0.00104477	hPGCLC hypoCG DMR
chr1	87153801	87154001	200	3	18	0.166667	12	16	0.75	4	CG	0.00371197	hPGCLC hypoCG DMR
chr1	87159601	87159801	200	12	19	0.631579	23	24	0.958333	6	CG	0.0112623	hPGCLC hypoCG DMR
chr1	87172001	87172201	200	10	18	0.555556	16	16	1	4	CG	0.0073213	hPGCLC hypoCG DMR
chr1	87191401	87191601	200	8	20	0.4	13	14	0.928571	4	CG	0.00650482	hPGCLC hypoCG DMR
chr1	87284201	87284401	200	27	39	0.692308	23	23	1	5	CG	0.00833014	hPGCLC hypoCG DMR
chr1	87288601	87288801	200	13	31	0.419355	20	20	1	6	CG	0.000426618	hPGCLC hypoCG DMR
chr1	87302201	87302401	200	34	47	0.723404	18	18	1	5	CG	0.0146837	hPGCLC hypoCG DMR
chr1	87318201	87318401	200	7	21	0.333333	14	17	0.823529	5	CG	0.00765985	hPGCLC hypoCG DMR
chr1	87332401	87332601	200	2	21	0.0952381	13	16	0.8125	4	CG	0.000242873	hPGCLC hypoCG DMR
chr1	87333801	87334001	200	4	30	0.133333	30	40	0.75	8	CG	1.69308e-05	hPGCLC hypoCG DMR
chr1	87337601	87337801	200	8	23	0.347826	22	24	0.916667	6	CG	0.000742557	hPGCLC hypoCG DMR
chr1	87398601	87398801	200	19	19	1	6	14	0.428571	4	CG	0.0015844	hPGCLC hyperCG DMR
chr1	87560201	87560401	200	23	30	0.766667	25	25	1	6	CG	0.0132761	hPGCLC hypoCG DMR
chr1	87587001	87587201	200	12	18	0.666667	20	20	1	4	CG	0.0101833	hPGCLC hypoCG DMR
chr1	87622201	87622401	200	15	15	1	9	15	0.6	4	CG	0.0111933	hPGCLC hyperCG DMR
chr1	87642001	87642201	200	4	24	0.166667	10	13	0.769231	4	CG	0.00244522	hPGCLC hypoCG DMR
chr1	87643801	87644001	200	8	18	0.444444	15	17	0.882353	4	CG	0.0113341	hPGCLC hypoCG DMR
chr1	87733801	87734001	200	17	27	0.62963	12	12	1	4	CG	0.0155096	hPGCLC hypoCG DMR
chr1	87742401	87742601	200	19	30	0.633333	22	24	0.916667	8	CG	0.016228	hPGCLC hypoCG DMR
chr1	87784001	87784201	200	17	26	0.653846	26	26	1	7	CG	0.00475564	hPGCLC hypoCG DMR
chr1	87989201	87989401	200	12	19	0.631579	14	14	1	4	CG	0.0136267	hPGCLC hypoCG DMR
chr1	87994601	87994801	200	11	12	0.916667	5	12	0.416667	4	CG	0.0130838	hPGCLC hyperCG DMR
chr1	88100201	88100401	200	32	43	0.744186	22	22	1	6	CG	0.0130091	hPGCLC hypoCG DMR
chr1	88135801	88136001	200	19	27	0.703704	4	16	0.25	4	CG	0.00929006	hPGCLC hyperCG DMR
chr1	88246001	88246201	200	26	34	0.764706	31	32	0.96875	6	CG	0.0164169	hPGCLC hypoCG DMR
chr1	88327801	88328001	200	4	17	0.235294	11	14	0.785714	4	CG	0.00730087	hPGCLC hypoCG DMR
chr1	88342201	88342401	200	35	45	0.777778	25	48	0.520833	6	CG	0.0132641	hPGCLC hyperCG DMR
chr1	88365201	88365401	200	16	21	0.761905	22	22	1	4	CG	0.0158019	hPGCLC hypoCG DMR
chr1	88503401	88503601	200	5	13	0.384615	11	13	0.846154	4	CG	0.0162647	hPGCLC hypoCG DMR
chr1	88666001	88666201	200	42	46	0.913043	23	35	0.657143	4	CG	0.00952727	hPGCLC hyperCG DMR
chr1	88741401	88741601	200	10	24	0.416667	17	18	0.944444	4	CG	0.00290355	hPGCLC hypoCG DMR
chr1	88860201	88860401	200	19	26	0.730769	27	28	0.964286	6	CG	0.0164358	hPGCLC hypoCG DMR
chr1	88877801	88878001	200	20	32	0.625	29	30	0.966667	7	CG	0.00471681	hPGCLC hypoCG DMR
chr1	89003201	89003401	200	12	53	0.226415	40	44	0.909091	6	CG	6.02548e-09	hPGCLC hypoCG DMR
chr1	89049801	89050001	200	10	16	0.625	13	13	1	4	CG	0.0148986	hPGCLC hypoCG DMR
chr1	89050401	89050601	200	18	31	0.580645	26	28	0.928571	9	CG	0.00714778	hPGCLC hypoCG DMR
chr1	89087601	89087801	200	14	19	0.736842	20	20	1	5	CG	0.0152995	hPGCLC hypoCG DMR
chr1	89126001	89126201	200	14	38	0.368421	31	36	0.861111	6	CG	0.000302749	hPGCLC hypoCG DMR
chr1	89158001	89158201	200	13	19	0.684211	16	16	1	4	CG	0.0150808	hPGCLC hypoCG DMR
chr1	89353001	89353201	200	18	26	0.692308	22	23	0.956522	4	CG	0.0174052	hPGCLC hypoCG DMR
chr1	89551001	89551201	200	12	65	0.184615	34	51	0.666667	9	CG	8.49422e-06	hPGCLC hypoCG DMR
chr1	89706401	89706601	200	17	20	0.85	8	19	0.421053	4	CG	0.0104714	hPGCLC hyperCG DMR
chr1	89708801	89709001	200	23	36	0.638889	35	40	0.875	4	CG	0.0163036	hPGCLC hypoCG DMR
chr1	89752601	89752801	200	30	48	0.625	15	50	0.3	13	CG	0.00544591	hPGCLC hyperCG DMR
chr1	89796001	89796201	200	12	22	0.545455	18	20	0.9	4	CG	0.0139139	hPGCLC hypoCG DMR
chr1	89851401	89851601	200	14	20	0.7	27	28	0.964286	4	CG	0.0136449	hPGCLC hypoCG DMR
chr1	89955801	89956001	200	10	19	0.526316	22	23	0.956522	6	CG	0.00514437	hPGCLC hypoCG DMR
chr1	89996601	89996801	200	23	58	0.396552	43	64	0.671875	11	CG	0.00734522	hPGCLC hypoCG DMR
chr1	90037801	90038001	200	22	34	0.647059	28	31	0.903226	4	CG	0.0154433	hPGCLC hypoCG DMR
chr1	90048001	90048201	200	8	16	0.5	20	23	0.869565	4	CG	0.014231	hPGCLC hypoCG DMR
chr1	90061601	90061801	200	27	38	0.710526	29	30	0.966667	6	CG	0.0110121	hPGCLC hypoCG DMR
chr1	90069801	90070001	200	7	13	0.538462	13	13	1	4	CG	0.0104714	hPGCLC hypoCG DMR
chr1	90083201	90083401	200	37	37	1	22	28	0.785714	5	CG	0.00843287	hPGCLC hyperCG DMR
chr1	90100201	90100401	200	11	17	0.647059	18	18	1	5	CG	0.0107688	hPGCLC hypoCG DMR
chr1	90101001	90101201	200	33	43	0.767442	37	38	0.973684	6	CG	0.0116439	hPGCLC hypoCG DMR
chr1	90118001	90118201	200	18	18	1	10	15	0.666667	4	CG	0.0122571	hPGCLC hyperCG DMR
chr1	90197601	90197801	200	10	16	0.625	13	13	1	4	CG	0.0148986	hPGCLC hypoCG DMR
chr1	90219801	90220001	200	2	12	0.166667	11	13	0.846154	4	CG	0.00388857	hPGCLC hypoCG DMR
chr1	90272401	90272601	200	10	15	0.666667	15	15	1	4	CG	0.0154204	hPGCLC hypoCG DMR
chr1	90433201	90433401	200	14	20	0.7	18	18	1	4	CG	0.0140473	hPGCLC hypoCG DMR
chr1	90457001	90457201	200	11	17	0.647059	13	13	1	4	CG	0.0170014	hPGCLC hypoCG DMR
chr1	90458401	90458601	200	26	42	0.619048	21	23	0.913043	4	CG	0.0140473	hPGCLC hypoCG DMR
chr1	90512601	90512801	200	17	33	0.515152	20	23	0.869565	5	CG	0.0109391	hPGCLC hypoCG DMR
chr1	90557801	90558001	200	43	71	0.605634	65	74	0.878378	5	CG	0.00167341	hPGCLC hypoCG DMR
chr1	90743401	90743601	200	33	43	0.767442	21	21	1	6	CG	0.016672	hPGCLC hypoCG DMR
chr1	90762201	90762401	200	3	15	0.2	14	15	0.933333	4	CG	0.000752704	hPGCLC hypoCG DMR
chr1	90802401	90802601	200	51	59	0.864407	29	49	0.591837	15	CG	0.00552168	hPGCLC hyperCG DMR
chr1	90847201	90847401	200	29	46	0.630435	28	30	0.933333	10	CG	0.00810996	hPGCLC hypoCG DMR
chr1	90899801	90900001	200	18	25	0.72	23	23	1	6	CG	0.0110834	hPGCLC hypoCG DMR
chr1	90980401	90980601	200	27	36	0.75	20	20	1	4	CG	0.0156195	hPGCLC hypoCG DMR
chr1	91211801	91212001	200	106	121	0.876033	69	103	0.669903	14	CG	0.00188227	hPGCLC hyperCG DMR
chr1	91221801	91222001	200	4	12	0.333333	10	12	0.833333	4	CG	0.0148029	hPGCLC hypoCG DMR
chr1	91304401	91304601	200	34	36	0.944444	14	20	0.7	5	CG	0.0145105	hPGCLC hyperCG DMR
chr1	91320201	91320401	200	20	29	0.689655	29	31	0.935484	6	CG	0.0152757	hPGCLC hypoCG DMR
chr1	91385001	91385201	200	37	39	0.948718	13	18	0.722222	6	CG	0.0161739	hPGCLC hyperCG DMR
chr1	91413801	91414001	200	15	22	0.681818	33	34	0.970588	6	CG	0.007715	hPGCLC hypoCG DMR
chr1	91415201	91415401	200	17	22	0.772727	38	38	1	7	CG	0.00710086	hPGCLC hypoCG DMR
chr1	91451001	91451201	200	28	28	1	15	19	0.789474	4	CG	0.0139608	hPGCLC hyperCG DMR
chr1	91572201	91572401	200	9	15	0.6	16	16	1	5	CG	0.0101379	hPGCLC hypoCG DMR
chr1	91611001	91611201	200	39	41	0.95122	18	24	0.75	8	CG	0.0174314	hPGCLC hyperCG DMR
chr1	91642401	91642601	200	42	55	0.763636	37	38	0.973684	6	CG	0.0105526	hPGCLC hypoCG DMR
chr1	91666401	91666601	200	6	12	0.5	15	15	1	4	CG	0.00667333	hPGCLC hypoCG DMR
chr1	91689401	91689601	200	10	69	0.144928	40	61	0.655738	8	CG	3.19719e-07	hPGCLC hypoCG DMR
chr1	91759201	91759401	200	12	21	0.571429	20	20	1	4	CG	0.00461897	hPGCLC hypoCG DMR
chr1	91849401	91849601	200	31	47	0.659574	23	25	0.92	6	CG	0.0159663	hPGCLC hypoCG DMR
chr1	91859801	91860001	200	17	17	1	9	13	0.692308	4	CG	0.0152995	hPGCLC hyperCG DMR
chr1	91881401	91881601	200	6	21	0.285714	15	17	0.882353	4	CG	0.00208148	hPGCLC hypoCG DMR
chr1	91891801	91892001	200	24	33	0.727273	42	43	0.976744	7	CG	0.00582441	hPGCLC hypoCG DMR
chr1	91894001	91894201	200	8	33	0.242424	18	19	0.947368	6	CG	3.98555e-05	hPGCLC hypoCG DMR
chr1	92059201	92059401	200	56	58	0.965517	29	44	0.659091	12	CG	0.00062377	hPGCLC hyperCG DMR
chr1	92175001	92175201	200	15	27	0.555556	30	36	0.833333	6	CG	0.0163789	hPGCLC hypoCG DMR
chr1	92552801	92553001	200	29	37	0.783784	29	29	1	4	CG	0.0120874	hPGCLC hypoCG DMR
chr1	92607401	92607601	200	18	25	0.72	20	20	1	4	CG	0.0134327	hPGCLC hypoCG DMR
chr1	92634801	92635001	200	26	27	0.962963	25	35	0.714286	6	CG	0.0138996	hPGCLC hyperCG DMR
chr1	92715401	92715601	200	38	38	1	35	44	0.795455	10	CG	0.00844112	hPGCLC hyperCG DMR
chr1	92716801	92717001	200	31	31	1	25	35	0.714286	6	CG	0.00541274	hPGCLC hyperCG DMR
chr1	92728801	92729001	200	19	20	0.95	7	13	0.538462	4	CG	0.0100159	hPGCLC hyperCG DMR
chr1	92775801	92776001	200	52	58	0.896552	22	40	0.55	13	CG	0.00109764	hPGCLC hyperCG DMR
chr1	92845001	92845201	200	33	61	0.540984	51	59	0.864407	19	CG	0.00128555	hPGCLC hypoCG DMR
chr1	92915201	92915401	200	15	15	1	11	17	0.647059	4	CG	0.0137321	hPGCLC hyperCG DMR
chr1	92923801	92924001	200	16	23	0.695652	18	18	1	6	CG	0.0134768	hPGCLC hypoCG DMR
chr1	92928801	92929001	200	21	21	1	12	18	0.666667	4	CG	0.00937876	hPGCLC hyperCG DMR
chr1	93023401	93023601	200	6	24	0.25	13	20	0.65	5	CG	0.0121277	hPGCLC hypoCG DMR
chr1	93190401	93190601	200	39	44	0.886364	14	26	0.538462	8	CG	0.00493312	hPGCLC hyperCG DMR
chr1	93201801	93202001	200	54	55	0.981818	13	18	0.722222	4	CG	0.00323719	hPGCLC hyperCG DMR
chr1	93277201	93277401	200	31	117	0.264957	71	121	0.586777	6	CG	2.49033e-05	hPGCLC hypoCG DMR
chr1	93290001	93290201	200	22	22	1	26	34	0.764706	4	CG	0.0152995	hPGCLC hyperCG DMR
chr1	93325201	93325401	200	29	29	1	10	13	0.769231	4	CG	0.0118833	hPGCLC hyperCG DMR
chr1	93335401	93335601	200	43	49	0.877551	44	65	0.676923	15	CG	0.0146851	hPGCLC hyperCG DMR
chr1	93479201	93479401	200	3	21	0.142857	7	12	0.583333	4	CG	0.0123942	hPGCLC hypoCG DMR
chr1	93479801	93480001	200	42	44	0.954545	22	30	0.733333	6	CG	0.0112846	hPGCLC hyperCG DMR
chr1	93599201	93599401	200	6	13	0.461538	15	17	0.882353	4	CG	0.0147252	hPGCLC hypoCG DMR
chr1	93600001	93600201	200	11	29	0.37931	20	21	0.952381	6	CG	0.000609281	hPGCLC hypoCG DMR
chr1	93601201	93601401	200	15	21	0.714286	19	19	1	5	CG	0.0141395	hPGCLC hypoCG DMR
chr1	93629201	93629401	200	4	14	0.285714	12	14	0.857143	4	CG	0.00725756	hPGCLC hypoCG DMR
chr1	93630201	93630401	200	11	24	0.458333	12	14	0.857143	4	CG	0.0160603	hPGCLC hypoCG DMR
chr1	93730201	93730401	200	23	34	0.676471	33	35	0.942857	7	CG	0.00998742	hPGCLC hypoCG DMR
chr1	93731401	93731601	200	20	46	0.434783	24	24	1	6	CG	0.000101476	hPGCLC hypoCG DMR
chr1	93815201	93815401	200	0	20	0	6	15	0.4	5	CG	0.00665764	hPGCLC hypoCG DMR
chr1	93849801	93850001	200	17	24	0.708333	20	20	1	6	CG	0.0125295	hPGCLC hypoCG DMR
chr1	93878201	93878401	200	24	32	0.75	39	41	0.95122	6	CG	0.0148841	hPGCLC hypoCG DMR
chr1	93942801	93943001	200	45	52	0.865385	27	42	0.642857	13	CG	0.0140473	hPGCLC hyperCG DMR
chr1	93975401	93975601	200	22	30	0.733333	19	19	1	6	CG	0.015236	hPGCLC hypoCG DMR
chr1	94021201	94021401	200	9	20	0.45	20	24	0.833333	6	CG	0.0120874	hPGCLC hypoCG DMR
chr1	94025601	94025801	200	21	31	0.677419	23	24	0.958333	6	CG	0.0133052	hPGCLC hypoCG DMR
chr1	94047801	94048001	200	7	22	0.318182	14	19	0.736842	4	CG	0.0120388	hPGCLC hypoCG DMR
chr1	94064201	94064401	200	11	22	0.5	19	22	0.863636	4	CG	0.0132364	hPGCLC hypoCG DMR
chr1	94105401	94105601	200	5	25	0.2	12	18	0.666667	6	CG	0.00687382	hPGCLC hypoCG DMR
chr1	94116601	94116801	200	0	30	0	16	24	0.666667	8	CG	6.47819e-06	hPGCLC hypoCG DMR
chr1	94120001	94120201	200	18	36	0.5	32	41	0.780488	6	CG	0.0134612	hPGCLC hypoCG DMR
chr1	94126201	94126401	200	7	17	0.411765	14	17	0.823529	4	CG	0.0150589	hPGCLC hypoCG DMR
chr1	94189001	94189201	200	12	12	1	10	16	0.625	4	CG	0.0170555	hPGCLC hyperCG DMR
chr1	94199601	94199801	200	8	17	0.470588	16	17	0.941176	4	CG	0.00777354	hPGCLC hypoCG DMR
chr1	94291801	94292001	200	27	42	0.642857	34	38	0.894737	6	CG	0.0124552	hPGCLC hypoCG DMR
chr1	94322201	94322601	400	7	27	0.259259	35	41	0.853659	8	CG	3.44372e-05	hPGCLC hypoCG DMR
chr1	94326401	94326601	200	0	37	0	13	26	0.5	6	CG	5.16306e-05	hPGCLC hypoCG DMR
chr1	94332401	94332601	200	17	18	0.944444	8	14	0.571429	4	CG	0.0140473	hPGCLC hyperCG DMR
chr1	94333201	94333401	200	23	25	0.92	13	25	0.52	6	CG	0.00624058	hPGCLC hyperCG DMR
chr1	94335201	94335401	200	5	25	0.2	12	13	0.923077	4	CG	0.000404424	hPGCLC hypoCG DMR
chr1	94352401	94352601	200	8	13	0.615385	12	12	1	4	CG	0.0167745	hPGCLC hypoCG DMR
chr1	94408001	94408201	200	21	32	0.65625	19	20	0.95	4	CG	0.0154872	hPGCLC hypoCG DMR
chr1	94555201	94555401	200	18	36	0.5	28	31	0.903226	5	CG	0.00281473	hPGCLC hypoCG DMR
chr1	94566001	94566201	200	7	17	0.411765	14	15	0.933333	4	CG	0.00673761	hPGCLC hypoCG DMR
chr1	94566401	94566601	200	10	29	0.344828	25	30	0.833333	6	CG	0.00145067	hPGCLC hypoCG DMR
chr1	94569001	94569201	200	24	24	1	16	21	0.761905	5	CG	0.0140118	hPGCLC hyperCG DMR
chr1	94613401	94613601	200	26	26	1	18	24	0.75	6	CG	0.0114556	hPGCLC hyperCG DMR
chr1	94659601	94659801	200	11	27	0.407407	19	20	0.95	5	CG	0.00141731	hPGCLC hypoCG DMR
chr1	94758201	94758401	200	16	44	0.363636	26	33	0.787879	11	CG	0.00197446	hPGCLC hypoCG DMR
chr1	94806001	94806201	200	5	62	0.0806452	16	54	0.296296	6	CG	0.00780161	hPGCLC hypoCG DMR
chr1	94806401	94806601	200	30	44	0.681818	35	38	0.921053	8	CG	0.012163	hPGCLC hypoCG DMR
chr1	94837401	94837601	200	18	18	1	10	16	0.625	4	CG	0.00956219	hPGCLC hyperCG DMR
chr1	94879601	94879801	200	33	36	0.916667	10	16	0.625	5	CG	0.0135231	hPGCLC hyperCG DMR
chr1	94947201	94947401	200	6	15	0.4	11	13	0.846154	4	CG	0.0165363	hPGCLC hypoCG DMR
chr1	94954601	94954801	200	1	25	0.04	18	22	0.818182	4	CG	4.23885e-06	hPGCLC hypoCG DMR
chr1	94990001	94990201	200	28	47	0.595745	22	22	1	4	CG	0.00309268	hPGCLC hypoCG DMR
chr1	95021201	95021401	200	14	28	0.5	20	22	0.909091	6	CG	0.00699483	hPGCLC hypoCG DMR
chr1	95082201	95082401	200	33	42	0.785714	11	27	0.407407	5	CG	0.00581622	hPGCLC hyperCG DMR
chr1	95128001	95128201	200	24	41	0.585366	37	40	0.925	10	CG	0.00283324	hPGCLC hypoCG DMR
chr1	95301401	95301601	200	18	19	0.947368	8	14	0.571429	4	CG	0.0128918	hPGCLC hyperCG DMR
chr1	95309601	95309801	200	34	43	0.790698	28	28	1	8	CG	0.0132206	hPGCLC hypoCG DMR
chr1	95311401	95311601	200	32	55	0.581818	18	20	0.9	6	CG	0.0132816	hPGCLC hypoCG DMR
chr1	95321401	95321601	200	13	20	0.65	25	25	1	5	CG	0.00551323	hPGCLC hypoCG DMR
chr1	95433201	95433401	200	9	16	0.5625	12	12	1	4	CG	0.0124121	hPGCLC hypoCG DMR
chr1	95469201	95469401	200	18	24	0.75	26	26	1	4	CG	0.0114556	hPGCLC hypoCG DMR
chr1	95583001	95583201	200	2	26	0.0769231	5	12	0.416667	4	CG	0.0143992	hPGCLC hypoCG DMR
chr1	95631801	95632001	200	6	17	0.352941	15	15	1	4	CG	0.00135014	hPGCLC hypoCG DMR
chr1	95705001	95705201	200	34	36	0.944444	14	22	0.636364	4	CG	0.00774773	hPGCLC hyperCG DMR
chr1	95922001	95922201	200	20	44	0.454545	30	36	0.833333	5	CG	0.00323363	hPGCLC hypoCG DMR
chr1	95932601	95932801	200	12	20	0.6	13	13	1	4	CG	0.0127429	hPGCLC hypoCG DMR
chr1	95976201	95976401	200	7	18	0.388889	14	15	0.933333	4	CG	0.00534921	hPGCLC hypoCG DMR
chr1	96146601	96146801	200	10	23	0.434783	18	20	0.9	6	CG	0.00579838	hPGCLC hypoCG DMR
chr1	96177201	96177401	200	67	72	0.930556	27	41	0.658537	4	CG	0.00188946	hPGCLC hyperCG DMR
chr1	96262001	96262201	200	10	18	0.555556	29	31	0.935484	4	CG	0.00590461	hPGCLC hypoCG DMR
chr1	96294601	96294801	200	33	36	0.916667	22	34	0.647059	8	CG	0.0110562	hPGCLC hyperCG DMR
chr1	96581601	96581801	200	28	28	1	12	19	0.631579	4	CG	0.00323363	hPGCLC hyperCG DMR
chr1	96715001	96715201	200	14	33	0.424242	18	24	0.75	4	CG	0.0154686	hPGCLC hypoCG DMR
chr1	96809601	96809801	200	22	28	0.785714	24	24	1	4	CG	0.0165219	hPGCLC hypoCG DMR
chr1	96832401	96832601	200	38	41	0.926829	30	42	0.714286	7	CG	0.0143491	hPGCLC hyperCG DMR
chr1	96838601	96838801	200	17	23	0.73913	21	21	1	4	CG	0.0142764	hPGCLC hypoCG DMR
chr1	96901801	96902001	200	50	50	1	37	48	0.770833	8	CG	0.00253711	hPGCLC hyperCG DMR
chr1	96971201	96971401	200	30	35	0.857143	25	41	0.609756	6	CG	0.0167243	hPGCLC hyperCG DMR
chr1	97034001	97034201	200	9	19	0.473684	12	12	1	4	CG	0.00728136	hPGCLC hypoCG DMR
chr1	97379001	97379201	200	8	23	0.347826	22	23	0.956522	4	CG	0.000308397	hPGCLC hypoCG DMR
chr1	97388401	97388601	200	20	37	0.540541	37	42	0.880952	6	CG	0.00413221	hPGCLC hypoCG DMR
chr1	97412401	97412601	200	15	22	0.681818	17	17	1	4	CG	0.0134861	hPGCLC hypoCG DMR
chr1	97578001	97578201	200	28	37	0.756757	26	26	1	7	CG	0.0114682	hPGCLC hypoCG DMR
chr1	97671201	97671401	200	47	49	0.959184	15	20	0.75	6	CG	0.0128909	hPGCLC hyperCG DMR
chr1	97680601	97680801	200	17	27	0.62963	20	20	1	6	CG	0.00711943	hPGCLC hypoCG DMR
chr1	97844201	97844401	200	1	14	0.0714286	10	12	0.833333	4	CG	0.00109926	hPGCLC hypoCG DMR
chr1	97929001	97929201	200	14	23	0.608696	22	23	0.956522	4	CG	0.00959143	hPGCLC hypoCG DMR
chr1	97946001	97946201	200	26	34	0.764706	40	41	0.97561	10	CG	0.0104281	hPGCLC hypoCG DMR
chr1	97963801	97964001	200	27	41	0.658537	25	27	0.925926	4	CG	0.0138612	hPGCLC hypoCG DMR
chr1	98009201	98009401	200	3	14	0.214286	13	18	0.722222	4	CG	0.00968841	hPGCLC hypoCG DMR
chr1	98027201	98027401	200	17	17	1	9	13	0.692308	4	CG	0.0152995	hPGCLC hyperCG DMR
chr1	98180001	98180201	200	26	26	1	14	19	0.736842	4	CG	0.0106982	hPGCLC hyperCG DMR
chr1	98262401	98262601	200	33	47	0.702128	35	37	0.945946	6	CG	0.0100222	hPGCLC hypoCG DMR
chr1	98479201	98479401	200	13	22	0.590909	16	16	1	4	CG	0.00872554	hPGCLC hypoCG DMR
chr1	98582201	98582401	200	12	17	0.705882	31	32	0.96875	5	CG	0.012084	hPGCLC hypoCG DMR
chr1	99001601	99001801	200	14	20	0.7	24	25	0.96	6	CG	0.0171258	hPGCLC hypoCG DMR
chr1	99028601	99028801	200	19	36	0.527778	25	28	0.892857	4	CG	0.00645391	hPGCLC hypoCG DMR
chr1	99078001	99078201	200	10	48	0.208333	22	36	0.611111	4	CG	0.0016901	hPGCLC hypoCG DMR
chr1	99150001	99150201	200	27	34	0.794118	25	25	1	6	CG	0.0163333	hPGCLC hypoCG DMR
chr1	99283801	99284001	200	26	35	0.742857	29	30	0.966667	7	CG	0.0147145	hPGCLC hypoCG DMR
chr1	99308201	99308401	200	24	40	0.6	28	31	0.903226	6	CG	0.00956633	hPGCLC hypoCG DMR
chr1	99321601	99321801	200	17	24	0.708333	20	20	1	4	CG	0.0125295	hPGCLC hypoCG DMR
chr1	99506801	99507001	200	40	54	0.740741	35	36	0.972222	4	CG	0.0092586	hPGCLC hypoCG DMR
chr1	99531001	99531201	200	9	17	0.529412	31	33	0.939394	4	CG	0.00360933	hPGCLC hypoCG DMR
chr1	99534201	99534401	200	15	22	0.681818	15	15	1	5	CG	0.0160602	hPGCLC hypoCG DMR
chr1	99563601	99563801	200	30	45	0.666667	11	31	0.354839	4	CG	0.0119453	hPGCLC hyperCG DMR
chr1	99585801	99586001	200	22	33	0.666667	24	25	0.96	6	CG	0.011302	hPGCLC hypoCG DMR
chr1	99588401	99588601	200	22	22	1	12	16	0.75	4	CG	0.0148986	hPGCLC hyperCG DMR
chr1	99600601	99600801	200	24	40	0.6	29	31	0.935484	5	CG	0.00549084	hPGCLC hypoCG DMR
chr1	99612801	99613001	200	31	43	0.72093	30	32	0.9375	6	CG	0.0175262	hPGCLC hypoCG DMR
chr1	99719201	99719401	200	19	27	0.703704	26	27	0.962963	9	CG	0.0136805	hPGCLC hypoCG DMR
chr1	99845001	99845201	200	23	43	0.534884	33	35	0.942857	10	CG	0.000923817	hPGCLC hypoCG DMR
chr1	99856801	99857001	200	29	31	0.935484	18	27	0.666667	7	CG	0.0129825	hPGCLC hyperCG DMR
chr1	99866801	99867001	200	63	68	0.926471	35	49	0.714286	10	CG	0.00709164	hPGCLC hyperCG DMR
chr1	99955801	99956001	200	28	30	0.933333	12	18	0.666667	5	CG	0.0168277	hPGCLC hyperCG DMR
chr1	100074601	100074801	200	47	61	0.770492	35	36	0.972222	7	CG	0.0123034	hPGCLC hypoCG DMR
chr1	100126401	100126601	200	22	22	1	15	20	0.75	6	CG	0.0146196	hPGCLC hyperCG DMR
chr1	100201401	100201601	200	27	36	0.75	28	29	0.965517	5	CG	0.0170355	hPGCLC hypoCG DMR
chr1	100209601	100209801	200	32	41	0.780488	46	46	1	8	CG	0.00424235	hPGCLC hypoCG DMR
chr1	100271801	100272001	200	18	18	1	13	19	0.684211	4	CG	0.0129825	hPGCLC hyperCG DMR
chr1	100364801	100365001	200	5	12	0.416667	12	13	0.923077	4	CG	0.0115491	hPGCLC hypoCG DMR
chr1	100457001	100457201	200	3	15	0.2	12	14	0.857143	4	CG	0.00286722	hPGCLC hypoCG DMR
chr1	100659001	100659201	200	7	12	0.583333	13	13	1	4	CG	0.0130091	hPGCLC hypoCG DMR
chr1	100680001	100680201	200	48	55	0.872727	27	41	0.658537	6	CG	0.0144028	hPGCLC hyperCG DMR
chr1	100688401	100688601	200	37	40	0.925	30	42	0.714286	6	CG	0.0151108	hPGCLC hyperCG DMR
chr1	100705401	100705601	200	29	37	0.783784	12	26	0.461538	4	CG	0.0124813	hPGCLC hyperCG DMR
chr1	100746201	100746401	200	24	34	0.705882	30	31	0.967742	5	CG	0.0102021	hPGCLC hypoCG DMR
chr1	100954001	100954201	200	5	13	0.384615	11	13	0.846154	4	CG	0.0162647	hPGCLC hypoCG DMR
chr1	101078601	101078801	200	66	82	0.804878	40	69	0.57971	20	CG	0.00775358	hPGCLC hyperCG DMR
chr1	101146001	101146201	200	7	13	0.538462	15	15	1	4	CG	0.00826154	hPGCLC hypoCG DMR
chr1	101213601	101213801	200	26	27	0.962963	12	18	0.666667	5	CG	0.0118462	hPGCLC hyperCG DMR
chr1	101223201	101223401	200	12	22	0.545455	23	25	0.92	4	CG	0.00864308	hPGCLC hypoCG DMR
chr1	101240601	101240801	200	32	43	0.744186	45	47	0.957447	11	CG	0.00940047	hPGCLC hypoCG DMR
chr1	101252401	101252601	200	46	90	0.511111	45	60	0.75	20	CG	0.00868634	hPGCLC hypoCG DMR
chr1	101534801	101535001	200	8	14	0.571429	12	12	1	4	CG	0.0132702	hPGCLC hypoCG DMR
chr1	101549601	101549801	200	20	31	0.645161	27	29	0.931034	9	CG	0.0118584	hPGCLC hypoCG DMR
chr1	101575601	101575801	200	57	90	0.633333	50	58	0.862069	15	CG	0.00749075	hPGCLC hypoCG DMR
chr1	101753001	101753201	200	17	23	0.73913	24	24	1	4	CG	0.0119592	hPGCLC hypoCG DMR
chr1	101882001	101882201	200	11	20	0.55	23	26	0.884615	4	CG	0.0135698	hPGCLC hypoCG DMR
chr1	102091801	102092001	200	24	25	0.96	12	18	0.666667	6	CG	0.0134768	hPGCLC hyperCG DMR
chr1	102393601	102393801	200	13	19	0.684211	26	27	0.962963	6	CG	0.0131988	hPGCLC hypoCG DMR
chr1	102403601	102403801	200	29	31	0.935484	24	34	0.705882	4	CG	0.0174355	hPGCLC hyperCG DMR
chr1	102461801	102462001	200	4	13	0.307692	14	19	0.736842	4	CG	0.0167403	hPGCLC hypoCG DMR
chr1	102807801	102808001	200	26	27	0.962963	10	19	0.526316	6	CG	0.00288348	hPGCLC hyperCG DMR
chr1	103009201	103009401	200	24	35	0.685714	15	15	1	4	CG	0.0152886	hPGCLC hypoCG DMR
chr1	103180601	103180801	200	6	22	0.272727	16	19	0.842105	6	CG	0.0022353	hPGCLC hypoCG DMR
chr1	103587001	103587201	200	12	18	0.666667	14	14	1	4	CG	0.0169441	hPGCLC hypoCG DMR
chr1	103607401	103607601	200	14	20	0.7	16	16	1	4	CG	0.0168277	hPGCLC hypoCG DMR
chr1	103628201	103628401	200	22	23	0.956522	14	21	0.666667	4	CG	0.0147695	hPGCLC hyperCG DMR
chr1	103887801	103888001	200	21	30	0.7	33	34	0.970588	8	CG	0.00817773	hPGCLC hypoCG DMR
chr1	103978801	103979001	200	15	15	1	6	12	0.5	4	CG	0.00667333	hPGCLC hyperCG DMR
chr1	104134601	104135001	400	7	28	0.25	26	32	0.8125	8	CG	0.000272607	hPGCLC hypoCG DMR
chr1	104161601	104161801	200	44	67	0.656716	50	55	0.909091	11	CG	0.00476064	hPGCLC hypoCG DMR
chr1	104332001	104332201	200	43	44	0.977273	14	20	0.7	6	CG	0.00479264	hPGCLC hyperCG DMR
chr1	104506401	104506601	200	8	16	0.5	19	21	0.904762	4	CG	0.0110766	hPGCLC hypoCG DMR
chr1	104587801	104588001	200	10	19	0.526316	26	29	0.896552	4	CG	0.00911601	hPGCLC hypoCG DMR
chr1	104767001	104767201	200	31	39	0.794872	34	34	1	9	CG	0.0104233	hPGCLC hypoCG DMR
chr1	104801001	104801201	200	31	31	1	24	32	0.75	6	CG	0.00812351	hPGCLC hyperCG DMR
chr1	104807001	104807201	200	43	60	0.716667	30	31	0.967742	10	CG	0.00970984	hPGCLC hypoCG DMR
chr1	104849201	104849401	200	17	33	0.515152	51	66	0.772727	5	CG	0.0129825	hPGCLC hypoCG DMR
[truncated: 43,552 more rows]
