# Supplementary material for: Human reproduction is regulated by retrotransposons derived from ancient Hominidae-specific viral infections
Source: Nat Commun. 2022 Jan 24;13:463. doi: 10.1038/s41467-022-28105-1 (PMC8786967; doi:10.1038/s41467-022-28105-1)
Supplement: Supplementary file 11 — Supplementary Data 8 [file 41467_2022_28105_MOESM11_ESM.xlsx]

## Sheet: TableS8
Table S8. List of TF bound LTR5Hs and LTR7. The TF bound pattern over LTR5Hs (n=697) and LTR7 (n=2418) copies.
Column Name	Description
Dupid	Name of the TE copy.
TEid	Name of the TE subfamily.
Chr	Chromosome position of the feature.
Start	Start position of the feature in standard chromosomal coordinates.
End	End position of the feature in standard chromosomal coordinates.
Strand	Strand information of the feature. Defined as + (forward) or - (reverse).
Class	Class of TF bound pattern. TRUE, with corresponding TF bound; FALSE, without corresponding TF bound.
Celltype	Cell type for the corresponding TF bound TE.
Table S8. List of TF bound LTR5Hs and LTR7.
Dupid	TEid	Chr	Start	End	Strand	Class	Celltype
LTR5_Hs_dup1	LTR5_Hs	1	1409807	1410773	+	NANOGTRUE_TFAP2CTRUE_SOX17FALSE	hESC
LTR5_Hs_dup100	LTR5_Hs	2	207036833	207037793	+	NANOGTRUE_TFAP2CTRUE_SOX17FALSE	hESC
LTR5_Hs_dup103	LTR5_Hs	2	223190521	223191443	+	NANOGTRUE_TFAP2CTRUE_SOX17FALSE	hESC
LTR5_Hs_dup107	LTR5_Hs	2	232422993	232423965	+	NANOGTRUE_TFAP2CTRUE_SOX17FALSE	hESC
LTR5_Hs_dup113	LTR5_Hs	3	14091185	14092152	-	NANOGTRUE_TFAP2CTRUE_SOX17FALSE	hESC
LTR5_Hs_dup116	LTR5_Hs	3	39418299	39419272	-	NANOGTRUE_TFAP2CTRUE_SOX17FALSE	hESC
LTR5_Hs_dup118	LTR5_Hs	3	47259534	47260501	+	NANOGTRUE_TFAP2CTRUE_SOX17FALSE	hESC
LTR5_Hs_dup119	LTR5_Hs	3	50519892	50520848	+	NANOGTRUE_TFAP2CTRUE_SOX17FALSE	hESC
LTR5_Hs_dup124	LTR5_Hs	3	100272494	100273445	-	NANOGTRUE_TFAP2CTRUE_SOX17FALSE	hESC
LTR5_Hs_dup130	LTR5_Hs	3	112564080	112565009	-	NANOGTRUE_TFAP2CTRUE_SOX17FALSE	hESC
LTR5_Hs_dup14	LTR5_Hs	1	46320296	46321263	+	NANOGTRUE_TFAP2CTRUE_SOX17FALSE	hESC
LTR5_Hs_dup140	LTR5_Hs	3	130057289	130058265	+	NANOGTRUE_TFAP2CTRUE_SOX17FALSE	hESC
LTR5_Hs_dup143	LTR5_Hs	3	146522265	146523231	+	NANOGTRUE_TFAP2CTRUE_SOX17FALSE	hESC
LTR5_Hs_dup148	LTR5_Hs	3	186886874	186887834	-	NANOGTRUE_TFAP2CTRUE_SOX17FALSE	hESC
LTR5_Hs_dup149	LTR5_Hs	3	186893220	186894186	+	NANOGTRUE_TFAP2CTRUE_SOX17FALSE	hESC
LTR5_Hs_dup162	LTR5_Hs	4	66358757	66359723	-	NANOGTRUE_TFAP2CTRUE_SOX17FALSE	hESC
LTR5_Hs_dup173	LTR5_Hs	4	159976488	159977451	-	NANOGTRUE_TFAP2CTRUE_SOX17FALSE	hESC
LTR5_Hs_dup18	LTR5_Hs	1	52006245	52007211	+	NANOGTRUE_TFAP2CTRUE_SOX17FALSE	hESC
LTR5_Hs_dup182	LTR5_Hs	4	174383029	174384002	+	NANOGTRUE_TFAP2CTRUE_SOX17FALSE	hESC
LTR5_Hs_dup183	LTR5_Hs	4	174400760	174401732	+	NANOGTRUE_TFAP2CTRUE_SOX17FALSE	hESC
LTR5_Hs_dup186	LTR5_Hs	5	1595977	1596944	-	NANOGTRUE_TFAP2CTRUE_SOX17FALSE	hESC
LTR5_Hs_dup195	LTR5_Hs	5	44730487	44731454	-	NANOGTRUE_TFAP2CTRUE_SOX17FALSE	hESC
LTR5_Hs_dup198	LTR5_Hs	5	55571080	55572039	+	NANOGTRUE_TFAP2CTRUE_SOX17FALSE	hESC
LTR5_Hs_dup199	LTR5_Hs	5	56156997	56157967	+	NANOGTRUE_TFAP2CTRUE_SOX17FALSE	hESC
LTR5_Hs_dup205	LTR5_Hs	5	116821139	116822098	+	NANOGTRUE_TFAP2CTRUE_SOX17FALSE	hESC
LTR5_Hs_dup206	LTR5_Hs	5	120194839	120195651	-	NANOGTRUE_TFAP2CTRUE_SOX17FALSE	hESC
LTR5_Hs_dup21	LTR5_Hs	1	66424815	66425774	-	NANOGTRUE_TFAP2CTRUE_SOX17FALSE	hESC
LTR5_Hs_dup210	LTR5_Hs	5	156665918	156666885	-	NANOGTRUE_TFAP2CTRUE_SOX17FALSE	hESC
LTR5_Hs_dup211	LTR5_Hs	5	169996875	169997834	-	NANOGTRUE_TFAP2CTRUE_SOX17FALSE	hESC
LTR5_Hs_dup213	LTR5_Hs	5	179513963	179514930	-	NANOGTRUE_TFAP2CTRUE_SOX17FALSE	hESC
LTR5_Hs_dup215	LTR5_Hs	5	181266862	181267826	-	NANOGTRUE_TFAP2CTRUE_SOX17FALSE	hESC
LTR5_Hs_dup22	LTR5_Hs	1	70460425	70461399	-	NANOGTRUE_TFAP2CTRUE_SOX17FALSE	hESC
LTR5_Hs_dup220	LTR5_Hs	6	24400047	24401019	-	NANOGTRUE_TFAP2CTRUE_SOX17FALSE	hESC
LTR5_Hs_dup221	LTR5_Hs	6	25999231	26000000	+	NANOGTRUE_TFAP2CTRUE_SOX17FALSE	hESC
LTR5_Hs_dup230	LTR5_Hs	6	34719460	34720428	-	NANOGTRUE_TFAP2CTRUE_SOX17FALSE	hESC
LTR5_Hs_dup233	LTR5_Hs	6	52922680	52923640	+	NANOGTRUE_TFAP2CTRUE_SOX17FALSE	hESC
LTR5_Hs_dup237	LTR5_Hs	6	77716945	77717904	-	NANOGTRUE_TFAP2CTRUE_SOX17FALSE	hESC
LTR5_Hs_dup239	LTR5_Hs	6	88381588	88382555	+	NANOGTRUE_TFAP2CTRUE_SOX17FALSE	hESC
LTR5_Hs_dup240	LTR5_Hs	6	89890821	89891765	+	NANOGTRUE_TFAP2CTRUE_SOX17FALSE	hESC
LTR5_Hs_dup241	LTR5_Hs	6	93173366	93174330	+	NANOGTRUE_TFAP2CTRUE_SOX17FALSE	hESC
LTR5_Hs_dup244	LTR5_Hs	6	111255097	111256055	-	NANOGTRUE_TFAP2CTRUE_SOX17FALSE	hESC
LTR5_Hs_dup246	LTR5_Hs	6	120931438	120932413	+	NANOGTRUE_TFAP2CTRUE_SOX17FALSE	hESC
LTR5_Hs_dup251	LTR5_Hs	6	157752214	157753181	-	NANOGTRUE_TFAP2CTRUE_SOX17FALSE	hESC
LTR5_Hs_dup255	LTR5_Hs	7	2389407	2390372	-	NANOGTRUE_TFAP2CTRUE_SOX17FALSE	hESC
LTR5_Hs_dup259	LTR5_Hs	7	6901997	6902963	+	NANOGTRUE_TFAP2CTRUE_SOX17FALSE	hESC
LTR5_Hs_dup260	LTR5_Hs	7	7001777	7002700	-	NANOGTRUE_TFAP2CTRUE_SOX17FALSE	hESC
LTR5_Hs_dup265	LTR5_Hs	7	47989679	47990639	+	NANOGTRUE_TFAP2CTRUE_SOX17FALSE	hESC
LTR5_Hs_dup271	LTR5_Hs	7	65260237	65261141	-	NANOGTRUE_TFAP2CTRUE_SOX17FALSE	hESC
LTR5_Hs_dup272	LTR5_Hs	7	66618958	66619926	-	NANOGTRUE_TFAP2CTRUE_SOX17FALSE	hESC
LTR5_Hs_dup277	LTR5_Hs	7	119100247	119101210	-	NANOGTRUE_TFAP2CTRUE_SOX17FALSE	hESC
LTR5_Hs_dup278	LTR5_Hs	7	123780637	123781604	+	NANOGTRUE_TFAP2CTRUE_SOX17FALSE	hESC
LTR5_Hs_dup279	LTR5_Hs	7	125221170	125222137	-	NANOGTRUE_TFAP2CTRUE_SOX17FALSE	hESC
LTR5_Hs_dup28	LTR5_Hs	1	79702341	79703294	+	NANOGTRUE_TFAP2CTRUE_SOX17FALSE	hESC
LTR5_Hs_dup286	LTR5_Hs	8	139459906	139460873	-	NANOGTRUE_TFAP2CTRUE_SOX17FALSE	hESC
LTR5_Hs_dup293	LTR5_Hs	8	39650794	39651758	-	NANOGTRUE_TFAP2CTRUE_SOX17FALSE	hESC
LTR5_Hs_dup299	LTR5_Hs	8	58671739	58672704	-	NANOGTRUE_TFAP2CTRUE_SOX17FALSE	hESC
LTR5_Hs_dup300	LTR5_Hs	8	78438767	78439733	+	NANOGTRUE_TFAP2CTRUE_SOX17FALSE	hESC
LTR5_Hs_dup302	LTR5_Hs	8	90684032	90684999	+	NANOGTRUE_TFAP2CTRUE_SOX17FALSE	hESC
LTR5_Hs_dup303	LTR5_Hs	8	90685000	90685846	+	NANOGTRUE_TFAP2CTRUE_SOX17FALSE	hESC
LTR5_Hs_dup304	LTR5_Hs	8	112772174	112773142	+	NANOGTRUE_TFAP2CTRUE_SOX17FALSE	hESC
LTR5_Hs_dup305	LTR5_Hs	8	119917332	119918257	+	NANOGTRUE_TFAP2CTRUE_SOX17FALSE	hESC
LTR5_Hs_dup309	LTR5_Hs	8	143831989	143832957	+	NANOGTRUE_TFAP2CTRUE_SOX17FALSE	hESC
LTR5_Hs_dup311	LTR5_Hs	8	144795894	144796861	+	NANOGTRUE_TFAP2CTRUE_SOX17FALSE	hESC
LTR5_Hs_dup315	LTR5_Hs	9	31632879	31633846	-	NANOGTRUE_TFAP2CTRUE_SOX17FALSE	hESC
LTR5_Hs_dup322	LTR5_Hs	9	69763137	69764104	-	NANOGTRUE_TFAP2CTRUE_SOX17FALSE	hESC
LTR5_Hs_dup328	LTR5_Hs	9	110826251	110827218	+	NANOGTRUE_TFAP2CTRUE_SOX17FALSE	hESC
LTR5_Hs_dup329	LTR5_Hs	9	111875303	111876269	+	NANOGTRUE_TFAP2CTRUE_SOX17FALSE	hESC
LTR5_Hs_dup331	LTR5_Hs	9	131356719	131357676	+	NANOGTRUE_TFAP2CTRUE_SOX17FALSE	hESC
LTR5_Hs_dup332	LTR5_Hs	9	133957780	133958741	+	NANOGTRUE_TFAP2CTRUE_SOX17FALSE	hESC
LTR5_Hs_dup340	LTR5_Hs	X	57335164	57336040	-	NANOGTRUE_TFAP2CTRUE_SOX17FALSE	hESC
LTR5_Hs_dup342	LTR5_Hs	X	72733185	72734156	+	NANOGTRUE_TFAP2CTRUE_SOX17FALSE	hESC
LTR5_Hs_dup346	LTR5_Hs	X	113990610	113990894	+	NANOGTRUE_TFAP2CTRUE_SOX17FALSE	hESC
LTR5_Hs_dup347	LTR5_Hs	X	113990914	113991079	+	NANOGTRUE_TFAP2CTRUE_SOX17FALSE	hESC
LTR5_Hs_dup35	LTR5_Hs	1	114058148	114059120	+	NANOGTRUE_TFAP2CTRUE_SOX17FALSE	hESC
LTR5_Hs_dup352	LTR5_Hs	X	135302739	135303701	-	NANOGTRUE_TFAP2CTRUE_SOX17FALSE	hESC
LTR5_Hs_dup353	LTR5_Hs	X	135406099	135407066	+	NANOGTRUE_TFAP2CTRUE_SOX17FALSE	hESC
LTR5_Hs_dup355	LTR5_Hs	X	138333487	138334454	+	NANOGTRUE_TFAP2CTRUE_SOX17FALSE	hESC
LTR5_Hs_dup356	LTR5_Hs	X	139341915	139342888	-	NANOGTRUE_TFAP2CTRUE_SOX17FALSE	hESC
LTR5_Hs_dup36	LTR5_Hs	1	120424751	120425723	+	NANOGTRUE_TFAP2CTRUE_SOX17FALSE	hESC
LTR5_Hs_dup37	LTR5_Hs	1	144450894	144451866	-	NANOGTRUE_TFAP2CTRUE_SOX17FALSE	hESC
LTR5_Hs_dup379	LTR5_Hs	10	19509807	19510764	-	NANOGTRUE_TFAP2CTRUE_SOX17FALSE	hESC
LTR5_Hs_dup384	LTR5_Hs	10	43337203	43338170	+	NANOGTRUE_TFAP2CTRUE_SOX17FALSE	hESC
LTR5_Hs_dup387	LTR5_Hs	10	90301653	90302607	-	NANOGTRUE_TFAP2CTRUE_SOX17FALSE	hESC
LTR5_Hs_dup39	LTR5_Hs	1	145414873	145415845	-	NANOGTRUE_TFAP2CTRUE_SOX17FALSE	hESC
LTR5_Hs_dup392	LTR5_Hs	10	102454375	102455335	-	NANOGTRUE_TFAP2CTRUE_SOX17FALSE	hESC
LTR5_Hs_dup395	LTR5_Hs	11	9318776	9319704	-	NANOGTRUE_TFAP2CTRUE_SOX17FALSE	hESC
LTR5_Hs_dup398	LTR5_Hs	11	33049342	33050285	-	NANOGTRUE_TFAP2CTRUE_SOX17FALSE	hESC
LTR5_Hs_dup399	LTR5_Hs	11	37858938	37859901	+	NANOGTRUE_TFAP2CTRUE_SOX17FALSE	hESC
LTR5_Hs_dup40	LTR5_Hs	1	145932414	145933382	+	NANOGTRUE_TFAP2CTRUE_SOX17FALSE	hESC
LTR5_Hs_dup402	LTR5_Hs	11	56057661	56058622	+	NANOGTRUE_TFAP2CTRUE_SOX17FALSE	hESC
LTR5_Hs_dup407	LTR5_Hs	11	62326600	62327566	+	NANOGTRUE_TFAP2CTRUE_SOX17FALSE	hESC
LTR5_Hs_dup41	LTR5_Hs	1	146381151	146382090	+	NANOGTRUE_TFAP2CTRUE_SOX17FALSE	hESC
LTR5_Hs_dup412	LTR5_Hs	11	62858518	62859476	-	NANOGTRUE_TFAP2CTRUE_SOX17FALSE	hESC
LTR5_Hs_dup413	LTR5_Hs	11	63527971	63528938	-	NANOGTRUE_TFAP2CTRUE_SOX17FALSE	hESC
LTR5_Hs_dup414	LTR5_Hs	11	63530314	63531281	-	NANOGTRUE_TFAP2CTRUE_SOX17FALSE	hESC
LTR5_Hs_dup416	LTR5_Hs	11	67603354	67604313	-	NANOGTRUE_TFAP2CTRUE_SOX17FALSE	hESC
LTR5_Hs_dup417	LTR5_Hs	11	67757889	67758849	+	NANOGTRUE_TFAP2CTRUE_SOX17FALSE	hESC
LTR5_Hs_dup418	LTR5_Hs	11	67867964	67868923	-	NANOGTRUE_TFAP2CTRUE_SOX17FALSE	hESC
LTR5_Hs_dup423	LTR5_Hs	11	96586133	96587100	+	NANOGTRUE_TFAP2CTRUE_SOX17FALSE	hESC
LTR5_Hs_dup424	LTR5_Hs	11	101695063	101696030	+	NANOGTRUE_TFAP2CTRUE_SOX17FALSE	hESC
LTR5_Hs_dup427	LTR5_Hs	11	118721015	118721981	-	NANOGTRUE_TFAP2CTRUE_SOX17FALSE	hESC
LTR5_Hs_dup43	LTR5_Hs	1	146948313	146949300	+	NANOGTRUE_TFAP2CTRUE_SOX17FALSE	hESC
LTR5_Hs_dup430	LTR5_Hs	12	4721231	4722199	-	NANOGTRUE_TFAP2CTRUE_SOX17FALSE	hESC
LTR5_Hs_dup432	LTR5_Hs	12	6885860	6886821	-	NANOGTRUE_TFAP2CTRUE_SOX17FALSE	hESC
LTR5_Hs_dup433	LTR5_Hs	12	8461932	8462899	+	NANOGTRUE_TFAP2CTRUE_SOX17FALSE	hESC
LTR5_Hs_dup434	LTR5_Hs	12	8635661	8636609	+	NANOGTRUE_TFAP2CTRUE_SOX17FALSE	hESC
LTR5_Hs_dup437	LTR5_Hs	12	21644942	21645931	+	NANOGTRUE_TFAP2CTRUE_SOX17FALSE	hESC
LTR5_Hs_dup439	LTR5_Hs	12	32099511	32100478	+	NANOGTRUE_TFAP2CTRUE_SOX17FALSE	hESC
LTR5_Hs_dup441	LTR5_Hs	12	51454287	51455254	-	NANOGTRUE_TFAP2CTRUE_SOX17FALSE	hESC
LTR5_Hs_dup442	LTR5_Hs	12	55333431	55334399	+	NANOGTRUE_TFAP2CTRUE_SOX17FALSE	hESC
LTR5_Hs_dup443	LTR5_Hs	12	56400361	56401325	-	NANOGTRUE_TFAP2CTRUE_SOX17FALSE	hESC
LTR5_Hs_dup448	LTR5_Hs	12	73008723	73009695	-	NANOGTRUE_TFAP2CTRUE_SOX17FALSE	hESC
LTR5_Hs_dup456	LTR5_Hs	12	122750860	122751831	-	NANOGTRUE_TFAP2CTRUE_SOX17FALSE	hESC
LTR5_Hs_dup460	LTR5_Hs	13	19600218	19601185	+	NANOGTRUE_TFAP2CTRUE_SOX17FALSE	hESC
LTR5_Hs_dup461	LTR5_Hs	13	22813650	22814620	-	NANOGTRUE_TFAP2CTRUE_SOX17FALSE	hESC
LTR5_Hs_dup464	LTR5_Hs	13	43040544	43041509	-	NANOGTRUE_TFAP2CTRUE_SOX17FALSE	hESC
LTR5_Hs_dup466	LTR5_Hs	13	54266807	54267766	-	NANOGTRUE_TFAP2CTRUE_SOX17FALSE	hESC
LTR5_Hs_dup467	LTR5_Hs	13	69614878	69615842	-	NANOGTRUE_TFAP2CTRUE_SOX17FALSE	hESC
LTR5_Hs_dup47	LTR5_Hs	1	148137833	148138805	-	NANOGTRUE_TFAP2CTRUE_SOX17FALSE	hESC
LTR5_Hs_dup476	LTR5_Hs	14	55024550	55025503	+	NANOGTRUE_TFAP2CTRUE_SOX17FALSE	hESC
LTR5_Hs_dup485	LTR5_Hs	15	58833342	58834296	-	NANOGTRUE_TFAP2CTRUE_SOX17FALSE	hESC
LTR5_Hs_dup486	LTR5_Hs	15	65226542	65227509	-	NANOGTRUE_TFAP2CTRUE_SOX17FALSE	hESC
LTR5_Hs_dup488	LTR5_Hs	15	75870854	75871822	-	NANOGTRUE_TFAP2CTRUE_SOX17FALSE	hESC
LTR5_Hs_dup489	LTR5_Hs	15	88540552	88541519	+	NANOGTRUE_TFAP2CTRUE_SOX17FALSE	hESC
LTR5_Hs_dup49	LTR5_Hs	1	149092877	149093849	-	NANOGTRUE_TFAP2CTRUE_SOX17FALSE	hESC
LTR5_Hs_dup492	LTR5_Hs	16	5754388	5755355	-	NANOGTRUE_TFAP2CTRUE_SOX17FALSE	hESC
LTR5_Hs_dup493	LTR5_Hs	16	8178761	8179728	-	NANOGTRUE_TFAP2CTRUE_SOX17FALSE	hESC
LTR5_Hs_dup495	LTR5_Hs	16	21221787	21222748	-	NANOGTRUE_TFAP2CTRUE_SOX17FALSE	hESC
LTR5_Hs_dup496	LTR5_Hs	16	23599484	23600443	+	NANOGTRUE_TFAP2CTRUE_SOX17FALSE	hESC
LTR5_Hs_dup5	LTR5_Hs	1	15135338	15136296	-	NANOGTRUE_TFAP2CTRUE_SOX17FALSE	hESC
LTR5_Hs_dup500	LTR5_Hs	16	47864459	47865426	+	NANOGTRUE_TFAP2CTRUE_SOX17FALSE	hESC
LTR5_Hs_dup504	LTR5_Hs	17	5074680	5075646	-	NANOGTRUE_TFAP2CTRUE_SOX17FALSE	hESC
LTR5_Hs_dup51	LTR5_Hs	1	150634924	150635885	+	NANOGTRUE_TFAP2CTRUE_SOX17FALSE	hESC
LTR5_Hs_dup510	LTR5_Hs	17	20506550	20507524	-	NANOGTRUE_TFAP2CTRUE_SOX17FALSE	hESC
LTR5_Hs_dup512	LTR5_Hs	17	30700041	30701008	-	NANOGTRUE_TFAP2CTRUE_SOX17FALSE	hESC
LTR5_Hs_dup514	LTR5_Hs	17	43354954	43355913	+	NANOGTRUE_TFAP2CTRUE_SOX17FALSE	hESC
LTR5_Hs_dup517	LTR5_Hs	17	59290107	59290917	-	NANOGTRUE_TFAP2CTRUE_SOX17FALSE	hESC
LTR5_Hs_dup520	LTR5_Hs	17	68603992	68604951	-	NANOGTRUE_TFAP2CTRUE_SOX17FALSE	hESC
LTR5_Hs_dup522	LTR5_Hs	17	82744532	82745497	-	NANOGTRUE_TFAP2CTRUE_SOX17FALSE	hESC
LTR5_Hs_dup523	LTR5_Hs	18	2000814	2001781	-	NANOGTRUE_TFAP2CTRUE_SOX17FALSE	hESC
LTR5_Hs_dup524	LTR5_Hs	18	4917279	4918247	-	NANOGTRUE_TFAP2CTRUE_SOX17FALSE	hESC
LTR5_Hs_dup526	LTR5_Hs	18	26927277	26928239	-	NANOGTRUE_TFAP2CTRUE_SOX17FALSE	hESC
LTR5_Hs_dup528	LTR5_Hs	18	31810501	31811482	+	NANOGTRUE_TFAP2CTRUE_SOX17FALSE	hESC
LTR5_Hs_dup53	LTR5_Hs	1	155599537	155600505	-	NANOGTRUE_TFAP2CTRUE_SOX17FALSE	hESC
LTR5_Hs_dup530	LTR5_Hs	18	67076783	67077752	-	NANOGTRUE_TFAP2CTRUE_SOX17FALSE	hESC
LTR5_Hs_dup534	LTR5_Hs	18	79960166	79961063	+	NANOGTRUE_TFAP2CTRUE_SOX17FALSE	hESC
LTR5_Hs_dup54	LTR5_Hs	1	155626666	155627633	-	NANOGTRUE_TFAP2CTRUE_SOX17FALSE	hESC
LTR5_Hs_dup556	LTR5_Hs	19	36233354	36234332	-	NANOGTRUE_TFAP2CTRUE_SOX17FALSE	hESC
LTR5_Hs_dup558	LTR5_Hs	19	36247144	36247924	-	NANOGTRUE_TFAP2CTRUE_SOX17FALSE	hESC
LTR5_Hs_dup563	LTR5_Hs	19	37320788	37321678	+	NANOGTRUE_TFAP2CTRUE_SOX17FALSE	hESC
LTR5_Hs_dup565	LTR5_Hs	19	37529809	37530767	-	NANOGTRUE_TFAP2CTRUE_SOX17FALSE	hESC
LTR5_Hs_dup57	LTR5_Hs	1	156181461	156182421	+	NANOGTRUE_TFAP2CTRUE_SOX17FALSE	hESC
LTR5_Hs_dup572	LTR5_Hs	19	44594096	44595063	+	NANOGTRUE_TFAP2CTRUE_SOX17FALSE	hESC
LTR5_Hs_dup573	LTR5_Hs	19	51905692	51906661	+	NANOGTRUE_TFAP2CTRUE_SOX17FALSE	hESC
LTR5_Hs_dup574	LTR5_Hs	19	51908192	51909157	-	NANOGTRUE_TFAP2CTRUE_SOX17FALSE	hESC
LTR5_Hs_dup579	LTR5_Hs	19	52483852	52484545	-	NANOGTRUE_TFAP2CTRUE_SOX17FALSE	hESC
LTR5_Hs_dup580	LTR5_Hs	19	52485538	52486432	+	NANOGTRUE_TFAP2CTRUE_SOX17FALSE	hESC
LTR5_Hs_dup581	LTR5_Hs	19	52558697	52559661	+	NANOGTRUE_TFAP2CTRUE_SOX17FALSE	hESC
LTR5_Hs_dup59	LTR5_Hs	1	160652139	160653095	+	NANOGTRUE_TFAP2CTRUE_SOX17FALSE	hESC
LTR5_Hs_dup594	LTR5_Hs	20	23756280	23757247	-	NANOGTRUE_TFAP2CTRUE_SOX17FALSE	hESC
LTR5_Hs_dup60	LTR5_Hs	1	160913142	160914118	+	NANOGTRUE_TFAP2CTRUE_SOX17FALSE	hESC
LTR5_Hs_dup602	LTR5_Hs	20	35262124	35263091	-	NANOGTRUE_TFAP2CTRUE_SOX17FALSE	hESC
LTR5_Hs_dup603	LTR5_Hs	20	41970896	41971863	+	NANOGTRUE_TFAP2CTRUE_SOX17FALSE	hESC
LTR5_Hs_dup608	LTR5_Hs	21	14280940	14281912	-	NANOGTRUE_TFAP2CTRUE_SOX17FALSE	hESC
LTR5_Hs_dup614	LTR5_Hs	21	44282860	44283777	-	NANOGTRUE_TFAP2CTRUE_SOX17FALSE	hESC
LTR5_Hs_dup622	LTR5_Hs	22	18938674	18939641	+	NANOGTRUE_TFAP2CTRUE_SOX17FALSE	hESC
LTR5_Hs_dup623	LTR5_Hs	22	18946885	18947848	+	NANOGTRUE_TFAP2CTRUE_SOX17FALSE	hESC
LTR5_Hs_dup63	LTR5_Hs	1	161315708	161316604	-	NANOGTRUE_TFAP2CTRUE_SOX17FALSE	hESC
LTR5_Hs_dup633	LTR5_Hs	KI270442.1	390370	391354	-	NANOGTRUE_TFAP2CTRUE_SOX17FALSE	hESC
LTR5_Hs_dup66	LTR5_Hs	1	207635112	207636074	-	NANOGTRUE_TFAP2CTRUE_SOX17FALSE	hESC
LTR5_Hs_dup68	LTR5_Hs	1	224339831	224340798	+	NANOGTRUE_TFAP2CTRUE_SOX17FALSE	hESC
LTR5_Hs_dup7	LTR5_Hs	1	25587850	25588817	+	NANOGTRUE_TFAP2CTRUE_SOX17FALSE	hESC
LTR5_Hs_dup73	LTR5_Hs	2	3104481	3105423	-	NANOGTRUE_TFAP2CTRUE_SOX17FALSE	hESC
LTR5_Hs_dup77	LTR5_Hs	2	26749865	26750871	+	NANOGTRUE_TFAP2CTRUE_SOX17FALSE	hESC
LTR5_Hs_dup79	LTR5_Hs	2	30613472	30614439	-	NANOGTRUE_TFAP2CTRUE_SOX17FALSE	hESC
LTR5_Hs_dup81	LTR5_Hs	2	37225318	37226285	+	NANOGTRUE_TFAP2CTRUE_SOX17FALSE	hESC
LTR5_Hs_dup82	LTR5_Hs	2	38277784	38278760	+	NANOGTRUE_TFAP2CTRUE_SOX17FALSE	hESC
LTR5_Hs_dup83	LTR5_Hs	2	55279271	55280234	+	NANOGTRUE_TFAP2CTRUE_SOX17FALSE	hESC
LTR5_Hs_dup90	LTR5_Hs	2	111962843	111963809	-	NANOGTRUE_TFAP2CTRUE_SOX17FALSE	hESC
LTR5_Hs_dup96	LTR5_Hs	2	192541942	192542927	-	NANOGTRUE_TFAP2CTRUE_SOX17FALSE	hESC
LTR5_Hs_dup97	LTR5_Hs	2	193142416	193143387	+	NANOGTRUE_TFAP2CTRUE_SOX17FALSE	hESC
LTR5_Hs_dup99	LTR5_Hs	2	201139002	201139967	+	NANOGTRUE_TFAP2CTRUE_SOX17FALSE	hESC
LTR5_Hs_dup102	LTR5_Hs	2	214802892	214803852	+	NANOGTRUE_TFAP2CTRUE_SOX17FALSE	hESC
LTR5_Hs_dup106	LTR5_Hs	2	231576784	231577743	+	NANOGTRUE_TFAP2CTRUE_SOX17FALSE	hESC
LTR5_Hs_dup108	LTR5_Hs	2	234168065	234169033	-	NANOGTRUE_TFAP2CTRUE_SOX17FALSE	hESC
LTR5_Hs_dup115	LTR5_Hs	3	23544663	23545625	-	NANOGTRUE_TFAP2CTRUE_SOX17FALSE	hESC
LTR5_Hs_dup120	LTR5_Hs	3	53977514	53978481	-	NANOGTRUE_TFAP2CTRUE_SOX17FALSE	hESC
LTR5_Hs_dup127	LTR5_Hs	3	101691893	101692861	+	NANOGTRUE_TFAP2CTRUE_SOX17FALSE	hESC
LTR5_Hs_dup129	LTR5_Hs	3	101703833	101704801	-	NANOGTRUE_TFAP2CTRUE_SOX17FALSE	hESC
LTR5_Hs_dup145	LTR5_Hs	3	185562548	185563515	-	NANOGTRUE_TFAP2CTRUE_SOX17FALSE	hESC
LTR5_Hs_dup147	LTR5_Hs	3	186865588	186866486	-	NANOGTRUE_TFAP2CTRUE_SOX17FALSE	hESC
LTR5_Hs_dup15	LTR5_Hs	1	46329763	46330515	+	NANOGTRUE_TFAP2CTRUE_SOX17FALSE	hESC
LTR5_Hs_dup156	LTR5_Hs	4	9731774	9732691	-	NANOGTRUE_TFAP2CTRUE_SOX17FALSE	hESC
LTR5_Hs_dup158	LTR5_Hs	4	16076658	16077632	+	NANOGTRUE_TFAP2CTRUE_SOX17FALSE	hESC
LTR5_Hs_dup167	LTR5_Hs	4	72129224	72130191	-	NANOGTRUE_TFAP2CTRUE_SOX17FALSE	hESC
LTR5_Hs_dup172	LTR5_Hs	4	156304762	156305718	-	NANOGTRUE_TFAP2CTRUE_SOX17FALSE	hESC
LTR5_Hs_dup181	LTR5_Hs	4	174380062	174380985	+	NANOGTRUE_TFAP2CTRUE_SOX17FALSE	hESC
LTR5_Hs_dup192	LTR5_Hs	5	30495148	30496098	-	NANOGTRUE_TFAP2CTRUE_SOX17FALSE	hESC
LTR5_Hs_dup194	LTR5_Hs	5	43580448	43581389	+	NANOGTRUE_TFAP2CTRUE_SOX17FALSE	hESC
LTR5_Hs_dup229	LTR5_Hs	6	33809960	33810919	-	NANOGTRUE_TFAP2CTRUE_SOX17FALSE	hESC
LTR5_Hs_dup231	LTR5_Hs	6	44328048	44329009	-	NANOGTRUE_TFAP2CTRUE_SOX17FALSE	hESC
LTR5_Hs_dup238	LTR5_Hs	6	78858788	78859755	+	NANOGTRUE_TFAP2CTRUE_SOX17FALSE	hESC
LTR5_Hs_dup250	LTR5_Hs	6	151455210	151456185	-	NANOGTRUE_TFAP2CTRUE_SOX17FALSE	hESC
LTR5_Hs_dup266	LTR5_Hs	7	54675201	54676131	-	NANOGTRUE_TFAP2CTRUE_SOX17FALSE	hESC
LTR5_Hs_dup282	LTR5_Hs	7	140552984	140553942	-	NANOGTRUE_TFAP2CTRUE_SOX17FALSE	hESC
LTR5_Hs_dup284	LTR5_Hs	7	151027014	151027969	+	NANOGTRUE_TFAP2CTRUE_SOX17FALSE	hESC
LTR5_Hs_dup287	LTR5_Hs	8	7497875	7498842	-	NANOGTRUE_TFAP2CTRUE_SOX17FALSE	hESC
LTR5_Hs_dup288	LTR5_Hs	8	7506378	7507337	-	NANOGTRUE_TFAP2CTRUE_SOX17FALSE	hESC
LTR5_Hs_dup297	LTR5_Hs	8	54031681	54032648	-	NANOGTRUE_TFAP2CTRUE_SOX17FALSE	hESC
LTR5_Hs_dup306	LTR5_Hs	8	137414346	137415312	-	NANOGTRUE_TFAP2CTRUE_SOX17FALSE	hESC
LTR5_Hs_dup310	LTR5_Hs	8	143849709	143850662	-	NANOGTRUE_TFAP2CTRUE_SOX17FALSE	hESC
LTR5_Hs_dup313	LTR5_Hs	9	17445361	17446328	+	NANOGTRUE_TFAP2CTRUE_SOX17FALSE	hESC
LTR5_Hs_dup314	LTR5_Hs	9	26715150	26716178	-	NANOGTRUE_TFAP2CTRUE_SOX17FALSE	hESC
LTR5_Hs_dup32	LTR5_Hs	1	104134739	104135712	-	NANOGTRUE_TFAP2CTRUE_SOX17FALSE	hESC
LTR5_Hs_dup336	LTR5_Hs	X	17115011	17115977	-	NANOGTRUE_TFAP2CTRUE_SOX17FALSE	hESC
LTR5_Hs_dup338	LTR5_Hs	X	23659883	23660832	-	NANOGTRUE_TFAP2CTRUE_SOX17FALSE	hESC
LTR5_Hs_dup358	LTR5_Hs	X	152129619	152130583	+	NANOGTRUE_TFAP2CTRUE_SOX17FALSE	hESC
LTR5_Hs_dup377	LTR5_Hs	10	6824179	6825146	-	NANOGTRUE_TFAP2CTRUE_SOX17FALSE	hESC
LTR5_Hs_dup397	LTR5_Hs	11	24446094	24447052	+	NANOGTRUE_TFAP2CTRUE_SOX17FALSE	hESC
LTR5_Hs_dup421	LTR5_Hs	11	71767235	71767904	-	NANOGTRUE_TFAP2CTRUE_SOX17FALSE	hESC
LTR5_Hs_dup422	LTR5_Hs	11	72164374	72165341	+	NANOGTRUE_TFAP2CTRUE_SOX17FALSE	hESC
LTR5_Hs_dup431	LTR5_Hs	12	5537017	5537956	+	NANOGTRUE_TFAP2CTRUE_SOX17FALSE	hESC
LTR5_Hs_dup435	LTR5_Hs	12	9600465	9601432	+	NANOGTRUE_TFAP2CTRUE_SOX17FALSE	hESC
LTR5_Hs_dup438	LTR5_Hs	12	29932054	29933021	-	NANOGTRUE_TFAP2CTRUE_SOX17FALSE	hESC
LTR5_Hs_dup449	LTR5_Hs	12	85468940	85469903	-	NANOGTRUE_TFAP2CTRUE_SOX17FALSE	hESC
LTR5_Hs_dup462	LTR5_Hs	13	24591593	24592530	+	NANOGTRUE_TFAP2CTRUE_SOX17FALSE	hESC
LTR5_Hs_dup463	LTR5_Hs	13	24956546	24957486	-	NANOGTRUE_TFAP2CTRUE_SOX17FALSE	hESC
LTR5_Hs_dup481	LTR5_Hs	14	77661398	77662365	-	NANOGTRUE_TFAP2CTRUE_SOX17FALSE	hESC
LTR5_Hs_dup494	LTR5_Hs	16	14636147	14637106	-	NANOGTRUE_TFAP2CTRUE_SOX17FALSE	hESC
LTR5_Hs_dup507	LTR5_Hs	17	17610928	17611884	-	NANOGTRUE_TFAP2CTRUE_SOX17FALSE	hESC
LTR5_Hs_dup535	LTR5_Hs	19	23723658	23724624	-	NANOGTRUE_TFAP2CTRUE_SOX17FALSE	hESC
LTR5_Hs_dup540	LTR5_Hs	19	20082342	20083300	+	NANOGTRUE_TFAP2CTRUE_SOX17FALSE	hESC
LTR5_Hs_dup543	LTR5_Hs	19	20285752	20286703	+	NANOGTRUE_TFAP2CTRUE_SOX17FALSE	hESC
LTR5_Hs_dup544	LTR5_Hs	19	20466331	20467299	+	NANOGTRUE_TFAP2CTRUE_SOX17FALSE	hESC
LTR5_Hs_dup55	LTR5_Hs	1	155634878	155635845	-	NANOGTRUE_TFAP2CTRUE_SOX17FALSE	hESC
LTR5_Hs_dup557	LTR5_Hs	19	36247121	36247174	-	NANOGTRUE_TFAP2CTRUE_SOX17FALSE	hESC
LTR5_Hs_dup567	LTR5_Hs	19	37866177	37867144	+	NANOGTRUE_TFAP2CTRUE_SOX17FALSE	hESC
LTR5_Hs_dup570	LTR5_Hs	19	39959231	39960162	-	NANOGTRUE_TFAP2CTRUE_SOX17FALSE	hESC
LTR5_Hs_dup58	LTR5_Hs	1	159767796	159768763	+	NANOGTRUE_TFAP2CTRUE_SOX17FALSE	hESC
LTR5_Hs_dup583	LTR5_Hs	19	53838626	53839592	+	NANOGTRUE_TFAP2CTRUE_SOX17FALSE	hESC
LTR5_Hs_dup585	LTR5_Hs	19	54950284	54951249	-	NANOGTRUE_TFAP2CTRUE_SOX17FALSE	hESC
LTR5_Hs_dup591	LTR5_Hs	20	4034077	4034982	-	NANOGTRUE_TFAP2CTRUE_SOX17FALSE	hESC
LTR5_Hs_dup593	LTR5_Hs	20	23694360	23695327	-	NANOGTRUE_TFAP2CTRUE_SOX17FALSE	hESC
LTR5_Hs_dup597	LTR5_Hs	20	25233838	25234802	-	NANOGTRUE_TFAP2CTRUE_SOX17FALSE	hESC
LTR5_Hs_dup613	LTR5_Hs	21	43147130	43148089	-	NANOGTRUE_TFAP2CTRUE_SOX17FALSE	hESC
LTR5_Hs_dup65	LTR5_Hs	1	196108732	196109705	-	NANOGTRUE_TFAP2CTRUE_SOX17FALSE	hESC
LTR5_Hs_dup696	LTR5_Hs	KI270734.1	163973	164940	+	NANOGTRUE_TFAP2CTRUE_SOX17FALSE	hESC
LTR5_Hs_dup95	LTR5_Hs	2	186521529	186522372	+	NANOGTRUE_TFAP2CTRUE_SOX17FALSE	hESC
LTR5_Hs	LTR5_Hs	1	29359333	29360290	+	NANOGFALSE_TFAP2CTRUE_SOX17FALSE	hESC
LTR5_Hs_dup10	LTR5_Hs	1	36488984	36489934	-	NANOGFALSE_TFAP2CTRUE_SOX17FALSE	hESC
LTR5_Hs_dup104	LTR5_Hs	2	228363642	228364609	-	NANOGFALSE_TFAP2CTRUE_SOX17FALSE	hESC
LTR5_Hs_dup105	LTR5_Hs	2	230843639	230844596	-	NANOGFALSE_TFAP2CTRUE_SOX17FALSE	hESC
LTR5_Hs_dup11	LTR5_Hs	1	40572026	40572994	+	NANOGFALSE_TFAP2CTRUE_SOX17FALSE	hESC
LTR5_Hs_dup110	LTR5_Hs	3	9847662	9848644	-	NANOGFALSE_TFAP2CTRUE_SOX17FALSE	hESC
LTR5_Hs_dup111	LTR5_Hs	3	9853635	9854552	-	NANOGFALSE_TFAP2CTRUE_SOX17FALSE	hESC
LTR5_Hs_dup125	LTR5_Hs	3	100336326	100337291	-	NANOGFALSE_TFAP2CTRUE_SOX17FALSE	hESC
LTR5_Hs_dup126	LTR5_Hs	3	100666141	100667097	-	NANOGFALSE_TFAP2CTRUE_SOX17FALSE	hESC
LTR5_Hs_dup128	LTR5_Hs	3	101700047	101701015	+	NANOGFALSE_TFAP2CTRUE_SOX17FALSE	hESC
LTR5_Hs_dup135	LTR5_Hs	3	125898793	125899573	+	NANOGFALSE_TFAP2CTRUE_SOX17FALSE	hESC
LTR5_Hs_dup137	LTR5_Hs	3	127411653	127412622	-	NANOGFALSE_TFAP2CTRUE_SOX17FALSE	hESC
LTR5_Hs_dup138	LTR5_Hs	3	129641252	129641301	-	NANOGFALSE_TFAP2CTRUE_SOX17FALSE	hESC
LTR5_Hs_dup139	LTR5_Hs	3	129641275	129642062	-	NANOGFALSE_TFAP2CTRUE_SOX17FALSE	hESC
LTR5_Hs_dup144	LTR5_Hs	3	175905550	175906517	-	NANOGFALSE_TFAP2CTRUE_SOX17FALSE	hESC
LTR5_Hs_dup146	LTR5_Hs	3	185570760	185571727	-	NANOGFALSE_TFAP2CTRUE_SOX17FALSE	hESC
LTR5_Hs_dup150	LTR5_Hs	3	189251371	189252338	-	NANOGFALSE_TFAP2CTRUE_SOX17FALSE	hESC
LTR5_Hs_dup151	LTR5_Hs	3	195927525	195928492	-	NANOGFALSE_TFAP2CTRUE_SOX17FALSE	hESC
LTR5_Hs_dup152	LTR5_Hs	3	196944080	196945028	+	NANOGFALSE_TFAP2CTRUE_SOX17FALSE	hESC
LTR5_Hs_dup157	LTR5_Hs	4	10127377	10128304	-	NANOGFALSE_TFAP2CTRUE_SOX17FALSE	hESC
LTR5_Hs_dup160	LTR5_Hs	4	48285356	48286331	-	NANOGFALSE_TFAP2CTRUE_SOX17FALSE	hESC
LTR5_Hs_dup161	LTR5_Hs	4	62940878	62941845	+	NANOGFALSE_TFAP2CTRUE_SOX17FALSE	hESC
LTR5_Hs_dup168	LTR5_Hs	4	117183120	117184080	+	NANOGFALSE_TFAP2CTRUE_SOX17FALSE	hESC
LTR5_Hs_dup169	LTR5_Hs	4	119342534	119343499	-	NANOGFALSE_TFAP2CTRUE_SOX17FALSE	hESC
LTR5_Hs_dup170	LTR5_Hs	4	119396366	119397332	+	NANOGFALSE_TFAP2CTRUE_SOX17FALSE	hESC
LTR5_Hs_dup177	LTR5_Hs	4	164905514	164906483	-	NANOGFALSE_TFAP2CTRUE_SOX17FALSE	hESC
LTR5_Hs_dup179	LTR5_Hs	4	164995688	164996655	+	NANOGFALSE_TFAP2CTRUE_SOX17FALSE	hESC
LTR5_Hs_dup180	LTR5_Hs	4	165001953	165002916	+	NANOGFALSE_TFAP2CTRUE_SOX17FALSE	hESC
LTR5_Hs_dup189	LTR5_Hs	5	18578454	18579422	+	NANOGFALSE_TFAP2CTRUE_SOX17FALSE	hESC
LTR5_Hs_dup19	LTR5_Hs	1	54636121	54637097	-	NANOGFALSE_TFAP2CTRUE_SOX17FALSE	hESC
LTR5_Hs_dup191	LTR5_Hs	5	30486653	30487612	-	NANOGFALSE_TFAP2CTRUE_SOX17FALSE	hESC
LTR5_Hs_dup193	LTR5_Hs	5	35176385	35177353	+	NANOGFALSE_TFAP2CTRUE_SOX17FALSE	hESC
LTR5_Hs_dup2	LTR5_Hs	1	1580343	1581246	+	NANOGFALSE_TFAP2CTRUE_SOX17FALSE	hESC
LTR5_Hs_dup200	LTR5_Hs	5	59463786	59464754	+	NANOGFALSE_TFAP2CTRUE_SOX17FALSE	hESC
LTR5_Hs_dup202	LTR5_Hs	5	93456674	93457578	-	NANOGFALSE_TFAP2CTRUE_SOX17FALSE	hESC
LTR5_Hs_dup214	LTR5_Hs	5	180827269	180828232	+	NANOGFALSE_TFAP2CTRUE_SOX17FALSE	hESC
LTR5_Hs_dup219	LTR5_Hs	6	18226766	18227696	+	NANOGFALSE_TFAP2CTRUE_SOX17FALSE	hESC
LTR5_Hs_dup227	LTR5_Hs	6	32657126	32658083	-	NANOGFALSE_TFAP2CTRUE_SOX17FALSE	hESC
LTR5_Hs_dup23	LTR5_Hs	1	73129298	73130265	-	NANOGFALSE_TFAP2CTRUE_SOX17FALSE	hESC
LTR5_Hs_dup236	LTR5_Hs	6	73805313	73805990	-	NANOGFALSE_TFAP2CTRUE_SOX17FALSE	hESC
LTR5_Hs_dup242	LTR5_Hs	6	95560623	95561586	-	NANOGFALSE_TFAP2CTRUE_SOX17FALSE	hESC
LTR5_Hs_dup243	LTR5_Hs	6	99429371	99430327	+	NANOGFALSE_TFAP2CTRUE_SOX17FALSE	hESC
LTR5_Hs_dup247	LTR5_Hs	6	125775847	125776815	-	NANOGFALSE_TFAP2CTRUE_SOX17FALSE	hESC
LTR5_Hs_dup249	LTR5_Hs	6	137844469	137845341	+	NANOGFALSE_TFAP2CTRUE_SOX17FALSE	hESC
LTR5_Hs_dup252	LTR5_Hs	6	159794737	159795695	-	NANOGFALSE_TFAP2CTRUE_SOX17FALSE	hESC
LTR5_Hs_dup253	LTR5_Hs	6	165500278	165501246	+	NANOGFALSE_TFAP2CTRUE_SOX17FALSE	hESC
LTR5_Hs_dup257	LTR5_Hs	7	4590930	4591897	-	NANOGFALSE_TFAP2CTRUE_SOX17FALSE	hESC
LTR5_Hs_dup27	LTR5_Hs	1	77982896	77983837	-	NANOGFALSE_TFAP2CTRUE_SOX17FALSE	hESC
LTR5_Hs_dup270	LTR5_Hs	7	65243034	65243993	-	NANOGFALSE_TFAP2CTRUE_SOX17FALSE	hESC
LTR5_Hs_dup276	LTR5_Hs	7	113341518	113342477	-	NANOGFALSE_TFAP2CTRUE_SOX17FALSE	hESC
LTR5_Hs_dup280	LTR5_Hs	7	126168160	126169127	+	NANOGFALSE_TFAP2CTRUE_SOX17FALSE	hESC
LTR5_Hs_dup281	LTR5_Hs	7	139467405	139468373	+	NANOGFALSE_TFAP2CTRUE_SOX17FALSE	hESC
LTR5_Hs_dup285	LTR5_Hs	7	158236791	158237758	+	NANOGFALSE_TFAP2CTRUE_SOX17FALSE	hESC
LTR5_Hs_dup29	LTR5_Hs	1	89066863	89067823	-	NANOGFALSE_TFAP2CTRUE_SOX17FALSE	hESC
LTR5_Hs_dup294	LTR5_Hs	8	42795694	42796663	-	NANOGFALSE_TFAP2CTRUE_SOX17FALSE	hESC
LTR5_Hs_dup295	LTR5_Hs	8	43739539	43740506	-	NANOGFALSE_TFAP2CTRUE_SOX17FALSE	hESC
LTR5_Hs_dup298	LTR5_Hs	8	57199603	57200564	-	NANOGFALSE_TFAP2CTRUE_SOX17FALSE	hESC
LTR5_Hs_dup30	LTR5_Hs	1	93276782	93277749	-	NANOGFALSE_TFAP2CTRUE_SOX17FALSE	hESC
LTR5_Hs_dup301	LTR5_Hs	8	90683913	90684031	+	NANOGFALSE_TFAP2CTRUE_SOX17FALSE	hESC
LTR5_Hs_dup31	LTR5_Hs	1	99835834	99836768	-	NANOGFALSE_TFAP2CTRUE_SOX17FALSE	hESC
LTR5_Hs_dup33	LTR5_Hs	1	108517445	108518412	+	NANOGFALSE_TFAP2CTRUE_SOX17FALSE	hESC
LTR5_Hs_dup333	LTR5_Hs	9	134092436	134093404	-	NANOGFALSE_TFAP2CTRUE_SOX17FALSE	hESC
LTR5_Hs_dup335	LTR5_Hs	X	987547	988046	-	NANOGFALSE_TFAP2CTRUE_SOX17FALSE	hESC
LTR5_Hs_dup34	LTR5_Hs	1	111359724	111360685	-	NANOGFALSE_TFAP2CTRUE_SOX17FALSE	hESC
LTR5_Hs_dup344	LTR5_Hs	X	90950615	90951583	+	NANOGFALSE_TFAP2CTRUE_SOX17FALSE	hESC
LTR5_Hs_dup345	LTR5_Hs	X	108376867	108377393	-	NANOGFALSE_TFAP2CTRUE_SOX17FALSE	hESC
LTR5_Hs_dup348	LTR5_Hs	X	123679648	123680632	+	NANOGFALSE_TFAP2CTRUE_SOX17FALSE	hESC
LTR5_Hs_dup350	LTR5_Hs	X	125779511	125780478	+	NANOGFALSE_TFAP2CTRUE_SOX17FALSE	hESC
LTR5_Hs_dup354	LTR5_Hs	X	138295781	138296749	-	NANOGFALSE_TFAP2CTRUE_SOX17FALSE	hESC
LTR5_Hs_dup361	LTR5_Hs	Y	6748889	6749855	+	NANOGFALSE_TFAP2CTRUE_SOX17FALSE	hESC
LTR5_Hs_dup362	LTR5_Hs	Y	7179865	7180823	+	NANOGFALSE_TFAP2CTRUE_SOX17FALSE	hESC
LTR5_Hs_dup378	LTR5_Hs	10	6832674	6833641	-	NANOGFALSE_TFAP2CTRUE_SOX17FALSE	hESC
LTR5_Hs_dup38	LTR5_Hs	1	144555550	144556489	-	NANOGFALSE_TFAP2CTRUE_SOX17FALSE	hESC
LTR5_Hs_dup381	LTR5_Hs	10	26893470	26894437	+	NANOGFALSE_TFAP2CTRUE_SOX17FALSE	hESC
LTR5_Hs_dup385	LTR5_Hs	10	65409230	65410196	-	NANOGFALSE_TFAP2CTRUE_SOX17FALSE	hESC
LTR5_Hs_dup386	LTR5_Hs	10	68525672	68526636	+	NANOGFALSE_TFAP2CTRUE_SOX17FALSE	hESC
LTR5_Hs_dup388	LTR5_Hs	10	97416846	97417535	-	NANOGFALSE_TFAP2CTRUE_SOX17FALSE	hESC
LTR5_Hs_dup390	LTR5_Hs	10	99820812	99821797	-	NANOGFALSE_TFAP2CTRUE_SOX17FALSE	hESC
LTR5_Hs_dup394	LTR5_Hs	10	133541055	133542017	-	NANOGFALSE_TFAP2CTRUE_SOX17FALSE	hESC
LTR5_Hs_dup396	LTR5_Hs	11	10391309	10392276	-	NANOGFALSE_TFAP2CTRUE_SOX17FALSE	hESC
LTR5_Hs_dup403	LTR5_Hs	11	60713186	60713909	-	NANOGFALSE_TFAP2CTRUE_SOX17FALSE	hESC
LTR5_Hs_dup405	LTR5_Hs	11	61655013	61655976	-	NANOGFALSE_TFAP2CTRUE_SOX17FALSE	hESC
LTR5_Hs_dup406	LTR5_Hs	11	62194660	62195628	+	NANOGFALSE_TFAP2CTRUE_SOX17FALSE	hESC
LTR5_Hs_dup420	LTR5_Hs	11	71767205	71767231	-	NANOGFALSE_TFAP2CTRUE_SOX17FALSE	hESC
LTR5_Hs_dup426	LTR5_Hs	11	105264851	105265754	+	NANOGFALSE_TFAP2CTRUE_SOX17FALSE	hESC
LTR5_Hs_dup429	LTR5_Hs	11	119039272	119040160	-	NANOGFALSE_TFAP2CTRUE_SOX17FALSE	hESC
LTR5_Hs_dup436	LTR5_Hs	12	10571268	10572236	-	NANOGFALSE_TFAP2CTRUE_SOX17FALSE	hESC
LTR5_Hs_dup44	LTR5_Hs	1	147106117	147107077	-	NANOGFALSE_TFAP2CTRUE_SOX17FALSE	hESC
LTR5_Hs_dup447	LTR5_Hs	12	59108214	59109184	+	NANOGFALSE_TFAP2CTRUE_SOX17FALSE	hESC
LTR5_Hs_dup450	LTR5_Hs	12	93074403	93075369	+	NANOGFALSE_TFAP2CTRUE_SOX17FALSE	hESC
LTR5_Hs_dup451	LTR5_Hs	12	105478559	105479527	-	NANOGFALSE_TFAP2CTRUE_SOX17FALSE	hESC
LTR5_Hs_dup459	LTR5_Hs	13	18719995	18720917	+	NANOGFALSE_TFAP2CTRUE_SOX17FALSE	hESC
LTR5_Hs_dup46	LTR5_Hs	1	147733842	147734800	-	NANOGFALSE_TFAP2CTRUE_SOX17FALSE	hESC
LTR5_Hs_dup471	LTR5_Hs	14	20268923	20269890	+	NANOGFALSE_TFAP2CTRUE_SOX17FALSE	hESC
LTR5_Hs_dup474	LTR5_Hs	14	38118099	38119067	+	NANOGFALSE_TFAP2CTRUE_SOX17FALSE	hESC
LTR5_Hs_dup480	LTR5_Hs	14	77635280	77636245	-	NANOGFALSE_TFAP2CTRUE_SOX17FALSE	hESC
LTR5_Hs_dup482	LTR5_Hs	14	77794674	77795634	-	NANOGFALSE_TFAP2CTRUE_SOX17FALSE	hESC
LTR5_Hs_dup484	LTR5_Hs	14	100311791	100312758	-	NANOGFALSE_TFAP2CTRUE_SOX17FALSE	hESC
LTR5_Hs_dup487	LTR5_Hs	15	65733653	65734621	+	NANOGFALSE_TFAP2CTRUE_SOX17FALSE	hESC
LTR5_Hs_dup497	LTR5_Hs	16	34412057	34413016	-	NANOGFALSE_TFAP2CTRUE_SOX17FALSE	hESC
LTR5_Hs_dup501	LTR5_Hs	16	74799404	74800360	-	NANOGFALSE_TFAP2CTRUE_SOX17FALSE	hESC
LTR5_Hs_dup503	LTR5_Hs	16	75815596	75816296	-	NANOGFALSE_TFAP2CTRUE_SOX17FALSE	hESC
LTR5_Hs_dup506	LTR5_Hs	17	16834880	16835857	-	NANOGFALSE_TFAP2CTRUE_SOX17FALSE	hESC
LTR5_Hs_dup508	LTR5_Hs	17	18436884	18437858	+	NANOGFALSE_TFAP2CTRUE_SOX17FALSE	hESC
LTR5_Hs_dup509	LTR5_Hs	17	19504958	19505922	-	NANOGFALSE_TFAP2CTRUE_SOX17FALSE	hESC
LTR5_Hs_dup511	LTR5_Hs	17	30563390	30564161	-	NANOGFALSE_TFAP2CTRUE_SOX17FALSE	hESC
LTR5_Hs_dup513	LTR5_Hs	17	36140053	36141024	+	NANOGFALSE_TFAP2CTRUE_SOX17FALSE	hESC
LTR5_Hs_dup515	LTR5_Hs	17	46283614	46284581	-	NANOGFALSE_TFAP2CTRUE_SOX17FALSE	hESC
LTR5_Hs_dup516	LTR5_Hs	17	54201574	54202541	+	NANOGFALSE_TFAP2CTRUE_SOX17FALSE	hESC
LTR5_Hs_dup518	LTR5_Hs	17	64930022	64930983	+	NANOGFALSE_TFAP2CTRUE_SOX17FALSE	hESC
LTR5_Hs_dup521	LTR5_Hs	17	80551208	80552176	-	NANOGFALSE_TFAP2CTRUE_SOX17FALSE	hESC
LTR5_Hs_dup525	LTR5_Hs	18	26201835	26202802	-	NANOGFALSE_TFAP2CTRUE_SOX17FALSE	hESC
LTR5_Hs_dup531	LTR5_Hs	18	68105242	68106208	-	NANOGFALSE_TFAP2CTRUE_SOX17FALSE	hESC
LTR5_Hs_dup532	LTR5_Hs	18	68942269	68943233	-	NANOGFALSE_TFAP2CTRUE_SOX17FALSE	hESC
LTR5_Hs_dup533	LTR5_Hs	18	69042852	69043820	-	NANOGFALSE_TFAP2CTRUE_SOX17FALSE	hESC
LTR5_Hs_dup537	LTR5_Hs	19	386680	387637	+	NANOGFALSE_TFAP2CTRUE_SOX17FALSE	hESC
LTR5_Hs_dup538	LTR5_Hs	19	8314892	8315814	+	NANOGFALSE_TFAP2CTRUE_SOX17FALSE	hESC
LTR5_Hs_dup541	LTR5_Hs	19	20156338	20157300	-	NANOGFALSE_TFAP2CTRUE_SOX17FALSE	hESC
LTR5_Hs_dup545	LTR5_Hs	19	21567942	21568911	+	NANOGFALSE_TFAP2CTRUE_SOX17FALSE	hESC
LTR5_Hs_dup548	LTR5_Hs	19	22575022	22575897	+	NANOGFALSE_TFAP2CTRUE_SOX17FALSE	hESC
LTR5_Hs_dup549	LTR5_Hs	19	22580792	22581759	+	NANOGFALSE_TFAP2CTRUE_SOX17FALSE	hESC
LTR5_Hs_dup551	LTR5_Hs	19	23692688	23693586	+	NANOGFALSE_TFAP2CTRUE_SOX17FALSE	hESC
LTR5_Hs_dup553	LTR5_Hs	19	28130630	28131598	+	NANOGFALSE_TFAP2CTRUE_SOX17FALSE	hESC
LTR5_Hs_dup555	LTR5_Hs	19	34920178	34921118	+	NANOGFALSE_TFAP2CTRUE_SOX17FALSE	hESC
LTR5_Hs_dup559	LTR5_Hs	19	36332169	36333136	-	NANOGFALSE_TFAP2CTRUE_SOX17FALSE	hESC
LTR5_Hs_dup564	LTR5_Hs	19	37331391	37332372	+	NANOGFALSE_TFAP2CTRUE_SOX17FALSE	hESC
LTR5_Hs_dup566	LTR5_Hs	19	37629951	37630912	-	NANOGFALSE_TFAP2CTRUE_SOX17FALSE	hESC
LTR5_Hs_dup568	LTR5_Hs	19	38631139	38632089	-	NANOGFALSE_TFAP2CTRUE_SOX17FALSE	hESC
LTR5_Hs_dup569	LTR5_Hs	19	39479462	39480441	+	NANOGFALSE_TFAP2CTRUE_SOX17FALSE	hESC
LTR5_Hs_dup576	LTR5_Hs	19	52027962	52028039	+	NANOGFALSE_TFAP2CTRUE_SOX17FALSE	hESC
LTR5_Hs_dup577	LTR5_Hs	19	52043132	52044100	+	NANOGFALSE_TFAP2CTRUE_SOX17FALSE	hESC
LTR5_Hs_dup578	LTR5_Hs	19	52420956	52421918	-	NANOGFALSE_TFAP2CTRUE_SOX17FALSE	hESC
LTR5_Hs_dup584	LTR5_Hs	19	54943736	54944664	+	NANOGFALSE_TFAP2CTRUE_SOX17FALSE	hESC
LTR5_Hs_dup588	LTR5_Hs	19	57810330	57811158	+	NANOGFALSE_TFAP2CTRUE_SOX17FALSE	hESC
LTR5_Hs_dup590	LTR5_Hs	20	29884017	29884750	-	NANOGFALSE_TFAP2CTRUE_SOX17FALSE	hESC
LTR5_Hs_dup592	LTR5_Hs	20	7956200	7957162	+	NANOGFALSE_TFAP2CTRUE_SOX17FALSE	hESC
LTR5_Hs_dup595	LTR5_Hs	20	23860595	23861558	-	NANOGFALSE_TFAP2CTRUE_SOX17FALSE	hESC
LTR5_Hs_dup598	LTR5_Hs	20	25241246	25242215	+	NANOGFALSE_TFAP2CTRUE_SOX17FALSE	hESC
LTR5_Hs_dup6	LTR5_Hs	1	15379018	15379976	-	NANOGFALSE_TFAP2CTRUE_SOX17FALSE	hESC
LTR5_Hs_dup601	LTR5_Hs	20	30849917	30850867	-	NANOGFALSE_TFAP2CTRUE_SOX17FALSE	hESC
LTR5_Hs_dup605	LTR5_Hs	21	17694219	17695183	-	NANOGFALSE_TFAP2CTRUE_SOX17FALSE	hESC
LTR5_Hs_dup606	LTR5_Hs	21	6538815	6539774	-	NANOGFALSE_TFAP2CTRUE_SOX17FALSE	hESC
LTR5_Hs_dup610	LTR5_Hs	21	18561341	18561597	-	NANOGFALSE_TFAP2CTRUE_SOX17FALSE	hESC
LTR5_Hs_dup611	LTR5_Hs	21	18568679	18569644	-	NANOGFALSE_TFAP2CTRUE_SOX17FALSE	hESC
LTR5_Hs_dup616	LTR5_Hs	22	11549664	11550626	+	NANOGFALSE_TFAP2CTRUE_SOX17FALSE	hESC
LTR5_Hs_dup619	LTR5_Hs	22	18347506	18348467	-	NANOGFALSE_TFAP2CTRUE_SOX17FALSE	hESC
LTR5_Hs_dup62	LTR5_Hs	1	161016835	161017804	+	NANOGFALSE_TFAP2CTRUE_SOX17FALSE	hESC
LTR5_Hs_dup625	LTR5_Hs	22	22649348	22650319	-	NANOGFALSE_TFAP2CTRUE_SOX17FALSE	hESC
LTR5_Hs_dup626	LTR5_Hs	22	23536062	23537026	+	NANOGFALSE_TFAP2CTRUE_SOX17FALSE	hESC
LTR5_Hs_dup627	LTR5_Hs	22	23907084	23908049	+	NANOGFALSE_TFAP2CTRUE_SOX17FALSE	hESC
LTR5_Hs_dup629	LTR5_Hs	22	24630446	24631411	-	NANOGFALSE_TFAP2CTRUE_SOX17FALSE	hESC
LTR5_Hs_dup64	LTR5_Hs	1	188751236	188752206	-	NANOGFALSE_TFAP2CTRUE_SOX17FALSE	hESC
LTR5_Hs_dup69	LTR5_Hs	1	227868340	227869308	-	NANOGFALSE_TFAP2CTRUE_SOX17FALSE	hESC
LTR5_Hs_dup695	LTR5_Hs	KI270731.1	88396	89357	-	NANOGFALSE_TFAP2CTRUE_SOX17FALSE	hESC
LTR5_Hs_dup70	LTR5_Hs	1	246082685	246083636	+	NANOGFALSE_TFAP2CTRUE_SOX17FALSE	hESC
LTR5_Hs_dup72	LTR5_Hs	2	39321158	39322127	+	NANOGFALSE_TFAP2CTRUE_SOX17FALSE	hESC
LTR5_Hs_dup78	LTR5_Hs	2	27459979	27460946	+	NANOGFALSE_TFAP2CTRUE_SOX17FALSE	hESC
LTR5_Hs_dup84	LTR5_Hs	2	86261299	86262267	+	NANOGFALSE_TFAP2CTRUE_SOX17FALSE	hESC
LTR5_Hs_dup86	LTR5_Hs	2	98129887	98130831	-	NANOGFALSE_TFAP2CTRUE_SOX17FALSE	hESC
LTR5_Hs_dup89	LTR5_Hs	2	110314438	110315396	-	NANOGFALSE_TFAP2CTRUE_SOX17FALSE	hESC
LTR5_Hs_dup93	LTR5_Hs	2	129961965	129962925	-	NANOGFALSE_TFAP2CTRUE_SOX17FALSE	hESC
LTR5_Hs_dup112	LTR5_Hs	3	12674115	12675082	+	NANOGTRUE_TFAP2CFALSE_SOX17FALSE	hESC
LTR5_Hs_dup114	LTR5_Hs	3	14272845	14273811	+	NANOGTRUE_TFAP2CFALSE_SOX17FALSE	hESC
LTR5_Hs_dup121	LTR5_Hs	3	75393193	75394152	+	NANOGTRUE_TFAP2CFALSE_SOX17FALSE	hESC
LTR5_Hs_dup201	LTR5_Hs	5	75605833	75606792	-	NANOGTRUE_TFAP2CFALSE_SOX17FALSE	hESC
LTR5_Hs_dup209	LTR5_Hs	5	156657706	156658673	-	NANOGTRUE_TFAP2CFALSE_SOX17FALSE	hESC
LTR5_Hs_dup218	LTR5_Hs	6	3054800	3055162	+	NANOGTRUE_TFAP2CFALSE_SOX17FALSE	hESC
LTR5_Hs_dup245	LTR5_Hs	6	115414997	115415149	-	NANOGTRUE_TFAP2CFALSE_SOX17FALSE	hESC
LTR5_Hs_dup248	LTR5_Hs	6	134659110	134660077	-	NANOGTRUE_TFAP2CFALSE_SOX17FALSE	hESC
LTR5_Hs_dup290	LTR5_Hs	8	18793949	18794916	+	NANOGTRUE_TFAP2CFALSE_SOX17FALSE	hESC
LTR5_Hs_dup296	LTR5_Hs	8	47176033	47176992	-	NANOGTRUE_TFAP2CFALSE_SOX17FALSE	hESC
LTR5_Hs_dup320	LTR5_Hs	9	64478771	64479744	+	NANOGTRUE_TFAP2CFALSE_SOX17FALSE	hESC
LTR5_Hs_dup330	LTR5_Hs	9	121429106	121430073	+	NANOGTRUE_TFAP2CFALSE_SOX17FALSE	hESC
LTR5_Hs_dup343	LTR5_Hs	X	90213331	90214282	+	NANOGTRUE_TFAP2CFALSE_SOX17FALSE	hESC
LTR5_Hs_dup366	LTR5_Hs	Y	15773167	15774133	-	NANOGTRUE_TFAP2CFALSE_SOX17FALSE	hESC
LTR5_Hs_dup391	LTR5_Hs	10	102391445	102392396	+	NANOGTRUE_TFAP2CFALSE_SOX17FALSE	hESC
LTR5_Hs_dup491	LTR5_Hs	15	101859977	101860944	-	NANOGTRUE_TFAP2CFALSE_SOX17FALSE	hESC
LTR5_Hs_dup542	LTR5_Hs	19	20248490	20248737	-	NANOGTRUE_TFAP2CFALSE_SOX17FALSE	hESC
LTR5_Hs_dup550	LTR5_Hs	19	23077744	23078765	+	NANOGTRUE_TFAP2CFALSE_SOX17FALSE	hESC
LTR5_Hs_dup56	LTR5_Hs	1	156179223	156180190	+	NANOGTRUE_TFAP2CFALSE_SOX17FALSE	hESC
LTR5_Hs_dup631	LTR5_Hs	GL000219.1	175210	176178	+	NANOGTRUE_TFAP2CFALSE_SOX17FALSE	hESC
LTR5_Hs_dup154	LTR5_Hs	4	207800	208766	-	NANOGTRUE_TFAP2CFALSE_SOX17FALSE	hESC
LTR5_Hs_dup317	LTR5_Hs	9	40338734	40339708	+	NANOGTRUE_TFAP2CFALSE_SOX17FALSE	hESC
LTR5_Hs_dup360	LTR5_Hs	Y	3782433	3783386	+	NANOGTRUE_TFAP2CFALSE_SOX17FALSE	hESC
LTR5_Hs_dup425	LTR5_Hs	11	101703561	101704528	+	NANOGTRUE_TFAP2CFALSE_SOX17FALSE	hESC
LTR5_Hs_dup444	LTR5_Hs	12	58327459	58328426	-	NANOGTRUE_TFAP2CFALSE_SOX17FALSE	hESC
LTR5_Hs_dup446	LTR5_Hs	12	58543162	58544122	-	NANOGTRUE_TFAP2CFALSE_SOX17FALSE	hESC
LTR5_Hs_dup45	LTR5_Hs	1	147240100	147241067	+	NANOGTRUE_TFAP2CFALSE_SOX17FALSE	hESC
LTR5_Hs_dup527	LTR5_Hs	18	27476540	27476584	-	NANOGTRUE_TFAP2CFALSE_SOX17FALSE	hESC
LTR5_Hs_dup560	LTR5_Hs	19	37006159	37007120	+	NANOGTRUE_TFAP2CFALSE_SOX17FALSE	hESC
LTR5_Hs_dup1	LTR5_Hs	1	1409807	1410773	+	NANOGTRUE_TFAP2CTRUE_SOX17TRUE_SOX15TRUE	hPGCLC
LTR5_Hs_dup100	LTR5_Hs	2	207036833	207037793	+	NANOGTRUE_TFAP2CTRUE_SOX17TRUE_SOX15TRUE	hPGCLC
LTR5_Hs_dup105	LTR5_Hs	2	230843639	230844596	-	NANOGTRUE_TFAP2CTRUE_SOX17TRUE_SOX15TRUE	hPGCLC
LTR5_Hs_dup106	LTR5_Hs	2	231576784	231577743	+	NANOGTRUE_TFAP2CTRUE_SOX17TRUE_SOX15TRUE	hPGCLC
LTR5_Hs_dup107	LTR5_Hs	2	232422993	232423965	+	NANOGTRUE_TFAP2CTRUE_SOX17TRUE_SOX15TRUE	hPGCLC
LTR5_Hs_dup110	LTR5_Hs	3	9847662	9848644	-	NANOGTRUE_TFAP2CTRUE_SOX17TRUE_SOX15TRUE	hPGCLC
LTR5_Hs_dup113	LTR5_Hs	3	14091185	14092152	-	NANOGTRUE_TFAP2CTRUE_SOX17TRUE_SOX15TRUE	hPGCLC
LTR5_Hs_dup114	LTR5_Hs	3	14272845	14273811	+	NANOGTRUE_TFAP2CTRUE_SOX17TRUE_SOX15TRUE	hPGCLC
LTR5_Hs_dup118	LTR5_Hs	3	47259534	47260501	+	NANOGTRUE_TFAP2CTRUE_SOX17TRUE_SOX15TRUE	hPGCLC
LTR5_Hs_dup119	LTR5_Hs	3	50519892	50520848	+	NANOGTRUE_TFAP2CTRUE_SOX17TRUE_SOX15TRUE	hPGCLC
LTR5_Hs_dup120	LTR5_Hs	3	53977514	53978481	-	NANOGTRUE_TFAP2CTRUE_SOX17TRUE_SOX15TRUE	hPGCLC
LTR5_Hs_dup121	LTR5_Hs	3	75393193	75394152	+	NANOGTRUE_TFAP2CTRUE_SOX17TRUE_SOX15TRUE	hPGCLC
LTR5_Hs_dup122	LTR5_Hs	3	75645328	75646291	+	NANOGTRUE_TFAP2CTRUE_SOX17TRUE_SOX15TRUE	hPGCLC
LTR5_Hs_dup135	LTR5_Hs	3	125898793	125899573	+	NANOGTRUE_TFAP2CTRUE_SOX17TRUE_SOX15TRUE	hPGCLC
LTR5_Hs_dup140	LTR5_Hs	3	130057289	130058265	+	NANOGTRUE_TFAP2CTRUE_SOX17TRUE_SOX15TRUE	hPGCLC
LTR5_Hs_dup144	LTR5_Hs	3	175905550	175906517	-	NANOGTRUE_TFAP2CTRUE_SOX17TRUE_SOX15TRUE	hPGCLC
LTR5_Hs_dup148	LTR5_Hs	3	186886874	186887834	-	NANOGTRUE_TFAP2CTRUE_SOX17TRUE_SOX15TRUE	hPGCLC
LTR5_Hs_dup150	LTR5_Hs	3	189251371	189252338	-	NANOGTRUE_TFAP2CTRUE_SOX17TRUE_SOX15TRUE	hPGCLC
LTR5_Hs_dup161	LTR5_Hs	4	62940878	62941845	+	NANOGTRUE_TFAP2CTRUE_SOX17TRUE_SOX15TRUE	hPGCLC
LTR5_Hs_dup18	LTR5_Hs	1	52006245	52007211	+	NANOGTRUE_TFAP2CTRUE_SOX17TRUE_SOX15TRUE	hPGCLC
LTR5_Hs_dup186	LTR5_Hs	5	1595977	1596944	-	NANOGTRUE_TFAP2CTRUE_SOX17TRUE_SOX15TRUE	hPGCLC
LTR5_Hs_dup188	LTR5_Hs	5	8937742	8938708	+	NANOGTRUE_TFAP2CTRUE_SOX17TRUE_SOX15TRUE	hPGCLC
LTR5_Hs_dup193	LTR5_Hs	5	35176385	35177353	+	NANOGTRUE_TFAP2CTRUE_SOX17TRUE_SOX15TRUE	hPGCLC
LTR5_Hs_dup198	LTR5_Hs	5	55571080	55572039	+	NANOGTRUE_TFAP2CTRUE_SOX17TRUE_SOX15TRUE	hPGCLC
LTR5_Hs_dup204	LTR5_Hs	5	106259169	106260131	-	NANOGTRUE_TFAP2CTRUE_SOX17TRUE_SOX15TRUE	hPGCLC
LTR5_Hs_dup205	LTR5_Hs	5	116821139	116822098	+	NANOGTRUE_TFAP2CTRUE_SOX17TRUE_SOX15TRUE	hPGCLC
LTR5_Hs_dup206	LTR5_Hs	5	120194839	120195651	-	NANOGTRUE_TFAP2CTRUE_SOX17TRUE_SOX15TRUE	hPGCLC
LTR5_Hs_dup21	LTR5_Hs	1	66424815	66425774	-	NANOGTRUE_TFAP2CTRUE_SOX17TRUE_SOX15TRUE	hPGCLC
LTR5_Hs_dup210	LTR5_Hs	5	156665918	156666885	-	NANOGTRUE_TFAP2CTRUE_SOX17TRUE_SOX15TRUE	hPGCLC
LTR5_Hs_dup211	LTR5_Hs	5	169996875	169997834	-	NANOGTRUE_TFAP2CTRUE_SOX17TRUE_SOX15TRUE	hPGCLC
LTR5_Hs_dup213	LTR5_Hs	5	179513963	179514930	-	NANOGTRUE_TFAP2CTRUE_SOX17TRUE_SOX15TRUE	hPGCLC
LTR5_Hs_dup216	LTR5_Hs	6	77725407	77726366	-	NANOGTRUE_TFAP2CTRUE_SOX17TRUE_SOX15TRUE	hPGCLC
LTR5_Hs_dup220	LTR5_Hs	6	24400047	24401019	-	NANOGTRUE_TFAP2CTRUE_SOX17TRUE_SOX15TRUE	hPGCLC
LTR5_Hs_dup230	LTR5_Hs	6	34719460	34720428	-	NANOGTRUE_TFAP2CTRUE_SOX17TRUE_SOX15TRUE	hPGCLC
LTR5_Hs_dup233	LTR5_Hs	6	52922680	52923640	+	NANOGTRUE_TFAP2CTRUE_SOX17TRUE_SOX15TRUE	hPGCLC
LTR5_Hs_dup237	LTR5_Hs	6	77716945	77717904	-	NANOGTRUE_TFAP2CTRUE_SOX17TRUE_SOX15TRUE	hPGCLC
LTR5_Hs_dup238	LTR5_Hs	6	78858788	78859755	+	NANOGTRUE_TFAP2CTRUE_SOX17TRUE_SOX15TRUE	hPGCLC
LTR5_Hs_dup239	LTR5_Hs	6	88381588	88382555	+	NANOGTRUE_TFAP2CTRUE_SOX17TRUE_SOX15TRUE	hPGCLC
LTR5_Hs_dup241	LTR5_Hs	6	93173366	93174330	+	NANOGTRUE_TFAP2CTRUE_SOX17TRUE_SOX15TRUE	hPGCLC
LTR5_Hs_dup244	LTR5_Hs	6	111255097	111256055	-	NANOGTRUE_TFAP2CTRUE_SOX17TRUE_SOX15TRUE	hPGCLC
LTR5_Hs_dup248	LTR5_Hs	6	134659110	134660077	-	NANOGTRUE_TFAP2CTRUE_SOX17TRUE_SOX15TRUE	hPGCLC
LTR5_Hs_dup250	LTR5_Hs	6	151455210	151456185	-	NANOGTRUE_TFAP2CTRUE_SOX17TRUE_SOX15TRUE	hPGCLC
LTR5_Hs_dup253	LTR5_Hs	6	165500278	165501246	+	NANOGTRUE_TFAP2CTRUE_SOX17TRUE_SOX15TRUE	hPGCLC
LTR5_Hs_dup261	LTR5_Hs	7	16197722	16198689	+	NANOGTRUE_TFAP2CTRUE_SOX17TRUE_SOX15TRUE	hPGCLC
LTR5_Hs_dup27	LTR5_Hs	1	77982896	77983837	-	NANOGTRUE_TFAP2CTRUE_SOX17TRUE_SOX15TRUE	hPGCLC
LTR5_Hs_dup271	LTR5_Hs	7	65260237	65261141	-	NANOGTRUE_TFAP2CTRUE_SOX17TRUE_SOX15TRUE	hPGCLC
LTR5_Hs_dup277	LTR5_Hs	7	119100247	119101210	-	NANOGTRUE_TFAP2CTRUE_SOX17TRUE_SOX15TRUE	hPGCLC
LTR5_Hs_dup278	LTR5_Hs	7	123780637	123781604	+	NANOGTRUE_TFAP2CTRUE_SOX17TRUE_SOX15TRUE	hPGCLC
LTR5_Hs_dup280	LTR5_Hs	7	126168160	126169127	+	NANOGTRUE_TFAP2CTRUE_SOX17TRUE_SOX15TRUE	hPGCLC
LTR5_Hs_dup284	LTR5_Hs	7	151027014	151027969	+	NANOGTRUE_TFAP2CTRUE_SOX17TRUE_SOX15TRUE	hPGCLC
LTR5_Hs_dup286	LTR5_Hs	8	139459906	139460873	-	NANOGTRUE_TFAP2CTRUE_SOX17TRUE_SOX15TRUE	hPGCLC
LTR5_Hs_dup287	LTR5_Hs	8	7497875	7498842	-	NANOGTRUE_TFAP2CTRUE_SOX17TRUE_SOX15TRUE	hPGCLC
LTR5_Hs_dup288	LTR5_Hs	8	7506378	7507337	-	NANOGTRUE_TFAP2CTRUE_SOX17TRUE_SOX15TRUE	hPGCLC
LTR5_Hs_dup30	LTR5_Hs	1	93276782	93277749	-	NANOGTRUE_TFAP2CTRUE_SOX17TRUE_SOX15TRUE	hPGCLC
LTR5_Hs_dup302	LTR5_Hs	8	90684032	90684999	+	NANOGTRUE_TFAP2CTRUE_SOX17TRUE_SOX15TRUE	hPGCLC
LTR5_Hs_dup304	LTR5_Hs	8	112772174	112773142	+	NANOGTRUE_TFAP2CTRUE_SOX17TRUE_SOX15TRUE	hPGCLC
LTR5_Hs_dup305	LTR5_Hs	8	119917332	119918257	+	NANOGTRUE_TFAP2CTRUE_SOX17TRUE_SOX15TRUE	hPGCLC
LTR5_Hs_dup309	LTR5_Hs	8	143831989	143832957	+	NANOGTRUE_TFAP2CTRUE_SOX17TRUE_SOX15TRUE	hPGCLC
LTR5_Hs_dup313	LTR5_Hs	9	17445361	17446328	+	NANOGTRUE_TFAP2CTRUE_SOX17TRUE_SOX15TRUE	hPGCLC
LTR5_Hs_dup314	LTR5_Hs	9	26715150	26716178	-	NANOGTRUE_TFAP2CTRUE_SOX17TRUE_SOX15TRUE	hPGCLC
LTR5_Hs_dup315	LTR5_Hs	9	31632879	31633846	-	NANOGTRUE_TFAP2CTRUE_SOX17TRUE_SOX15TRUE	hPGCLC
LTR5_Hs_dup322	LTR5_Hs	9	69763137	69764104	-	NANOGTRUE_TFAP2CTRUE_SOX17TRUE_SOX15TRUE	hPGCLC
LTR5_Hs_dup327	LTR5_Hs	9	108594613	108595572	+	NANOGTRUE_TFAP2CTRUE_SOX17TRUE_SOX15TRUE	hPGCLC
LTR5_Hs_dup328	LTR5_Hs	9	110826251	110827218	+	NANOGTRUE_TFAP2CTRUE_SOX17TRUE_SOX15TRUE	hPGCLC
LTR5_Hs_dup33	LTR5_Hs	1	108517445	108518412	+	NANOGTRUE_TFAP2CTRUE_SOX17TRUE_SOX15TRUE	hPGCLC
LTR5_Hs_dup330	LTR5_Hs	9	121429106	121430073	+	NANOGTRUE_TFAP2CTRUE_SOX17TRUE_SOX15TRUE	hPGCLC
LTR5_Hs_dup331	LTR5_Hs	9	131356719	131357676	+	NANOGTRUE_TFAP2CTRUE_SOX17TRUE_SOX15TRUE	hPGCLC
LTR5_Hs_dup35	LTR5_Hs	1	114058148	114059120	+	NANOGTRUE_TFAP2CTRUE_SOX17TRUE_SOX15TRUE	hPGCLC
LTR5_Hs_dup350	LTR5_Hs	X	125779511	125780478	+	NANOGTRUE_TFAP2CTRUE_SOX17TRUE_SOX15TRUE	hPGCLC
LTR5_Hs_dup384	LTR5_Hs	10	43337203	43338170	+	NANOGTRUE_TFAP2CTRUE_SOX17TRUE_SOX15TRUE	hPGCLC
LTR5_Hs_dup386	LTR5_Hs	10	68525672	68526636	+	NANOGTRUE_TFAP2CTRUE_SOX17TRUE_SOX15TRUE	hPGCLC
LTR5_Hs_dup387	LTR5_Hs	10	90301653	90302607	-	NANOGTRUE_TFAP2CTRUE_SOX17TRUE_SOX15TRUE	hPGCLC
LTR5_Hs_dup398	LTR5_Hs	11	33049342	33050285	-	NANOGTRUE_TFAP2CTRUE_SOX17TRUE_SOX15TRUE	hPGCLC
LTR5_Hs_dup414	LTR5_Hs	11	63530314	63531281	-	NANOGTRUE_TFAP2CTRUE_SOX17TRUE_SOX15TRUE	hPGCLC
LTR5_Hs_dup416	LTR5_Hs	11	67603354	67604313	-	NANOGTRUE_TFAP2CTRUE_SOX17TRUE_SOX15TRUE	hPGCLC
LTR5_Hs_dup417	LTR5_Hs	11	67757889	67758849	+	NANOGTRUE_TFAP2CTRUE_SOX17TRUE_SOX15TRUE	hPGCLC
LTR5_Hs_dup420	LTR5_Hs	11	71767205	71767231	-	NANOGTRUE_TFAP2CTRUE_SOX17TRUE_SOX15TRUE	hPGCLC
LTR5_Hs_dup421	LTR5_Hs	11	71767235	71767904	-	NANOGTRUE_TFAP2CTRUE_SOX17TRUE_SOX15TRUE	hPGCLC
LTR5_Hs_dup422	LTR5_Hs	11	72164374	72165341	+	NANOGTRUE_TFAP2CTRUE_SOX17TRUE_SOX15TRUE	hPGCLC
LTR5_Hs_dup43	LTR5_Hs	1	146948313	146949300	+	NANOGTRUE_TFAP2CTRUE_SOX17TRUE_SOX15TRUE	hPGCLC
LTR5_Hs_dup432	LTR5_Hs	12	6885860	6886821	-	NANOGTRUE_TFAP2CTRUE_SOX17TRUE_SOX15TRUE	hPGCLC
LTR5_Hs_dup433	LTR5_Hs	12	8461932	8462899	+	NANOGTRUE_TFAP2CTRUE_SOX17TRUE_SOX15TRUE	hPGCLC
LTR5_Hs_dup435	LTR5_Hs	12	9600465	9601432	+	NANOGTRUE_TFAP2CTRUE_SOX17TRUE_SOX15TRUE	hPGCLC
LTR5_Hs_dup439	LTR5_Hs	12	32099511	32100478	+	NANOGTRUE_TFAP2CTRUE_SOX17TRUE_SOX15TRUE	hPGCLC
LTR5_Hs_dup44	LTR5_Hs	1	147106117	147107077	-	NANOGTRUE_TFAP2CTRUE_SOX17TRUE_SOX15TRUE	hPGCLC
LTR5_Hs_dup441	LTR5_Hs	12	51454287	51455254	-	NANOGTRUE_TFAP2CTRUE_SOX17TRUE_SOX15TRUE	hPGCLC
LTR5_Hs_dup442	LTR5_Hs	12	55333431	55334399	+	NANOGTRUE_TFAP2CTRUE_SOX17TRUE_SOX15TRUE	hPGCLC
LTR5_Hs_dup443	LTR5_Hs	12	56400361	56401325	-	NANOGTRUE_TFAP2CTRUE_SOX17TRUE_SOX15TRUE	hPGCLC
LTR5_Hs_dup460	LTR5_Hs	13	19600218	19601185	+	NANOGTRUE_TFAP2CTRUE_SOX17TRUE_SOX15TRUE	hPGCLC
LTR5_Hs_dup461	LTR5_Hs	13	22813650	22814620	-	NANOGTRUE_TFAP2CTRUE_SOX17TRUE_SOX15TRUE	hPGCLC
LTR5_Hs_dup466	LTR5_Hs	13	54266807	54267766	-	NANOGTRUE_TFAP2CTRUE_SOX17TRUE_SOX15TRUE	hPGCLC
LTR5_Hs_dup476	LTR5_Hs	14	55024550	55025503	+	NANOGTRUE_TFAP2CTRUE_SOX17TRUE_SOX15TRUE	hPGCLC
LTR5_Hs_dup479	LTR5_Hs	14	64978588	64979555	-	NANOGTRUE_TFAP2CTRUE_SOX17TRUE_SOX15TRUE	hPGCLC
LTR5_Hs_dup486	LTR5_Hs	15	65226542	65227509	-	NANOGTRUE_TFAP2CTRUE_SOX17TRUE_SOX15TRUE	hPGCLC
LTR5_Hs_dup489	LTR5_Hs	15	88540552	88541519	+	NANOGTRUE_TFAP2CTRUE_SOX17TRUE_SOX15TRUE	hPGCLC
LTR5_Hs_dup493	LTR5_Hs	16	8178761	8179728	-	NANOGTRUE_TFAP2CTRUE_SOX17TRUE_SOX15TRUE	hPGCLC
LTR5_Hs_dup494	LTR5_Hs	16	14636147	14637106	-	NANOGTRUE_TFAP2CTRUE_SOX17TRUE_SOX15TRUE	hPGCLC
LTR5_Hs_dup5	LTR5_Hs	1	15135338	15136296	-	NANOGTRUE_TFAP2CTRUE_SOX17TRUE_SOX15TRUE	hPGCLC
LTR5_Hs_dup500	LTR5_Hs	16	47864459	47865426	+	NANOGTRUE_TFAP2CTRUE_SOX17TRUE_SOX15TRUE	hPGCLC
LTR5_Hs_dup504	LTR5_Hs	17	5074680	5075646	-	NANOGTRUE_TFAP2CTRUE_SOX17TRUE_SOX15TRUE	hPGCLC
LTR5_Hs_dup506	LTR5_Hs	17	16834880	16835857	-	NANOGTRUE_TFAP2CTRUE_SOX17TRUE_SOX15TRUE	hPGCLC
LTR5_Hs_dup507	LTR5_Hs	17	17610928	17611884	-	NANOGTRUE_TFAP2CTRUE_SOX17TRUE_SOX15TRUE	hPGCLC
LTR5_Hs_dup51	LTR5_Hs	1	150634924	150635885	+	NANOGTRUE_TFAP2CTRUE_SOX17TRUE_SOX15TRUE	hPGCLC
LTR5_Hs_dup512	LTR5_Hs	17	30700041	30701008	-	NANOGTRUE_TFAP2CTRUE_SOX17TRUE_SOX15TRUE	hPGCLC
LTR5_Hs_dup514	LTR5_Hs	17	43354954	43355913	+	NANOGTRUE_TFAP2CTRUE_SOX17TRUE_SOX15TRUE	hPGCLC
LTR5_Hs_dup515	LTR5_Hs	17	46283614	46284581	-	NANOGTRUE_TFAP2CTRUE_SOX17TRUE_SOX15TRUE	hPGCLC
LTR5_Hs_dup516	LTR5_Hs	17	54201574	54202541	+	NANOGTRUE_TFAP2CTRUE_SOX17TRUE_SOX15TRUE	hPGCLC
LTR5_Hs_dup518	LTR5_Hs	17	64930022	64930983	+	NANOGTRUE_TFAP2CTRUE_SOX17TRUE_SOX15TRUE	hPGCLC
LTR5_Hs_dup520	LTR5_Hs	17	68603992	68604951	-	NANOGTRUE_TFAP2CTRUE_SOX17TRUE_SOX15TRUE	hPGCLC
LTR5_Hs_dup523	LTR5_Hs	18	2000814	2001781	-	NANOGTRUE_TFAP2CTRUE_SOX17TRUE_SOX15TRUE	hPGCLC
LTR5_Hs_dup524	LTR5_Hs	18	4917279	4918247	-	NANOGTRUE_TFAP2CTRUE_SOX17TRUE_SOX15TRUE	hPGCLC
LTR5_Hs_dup528	LTR5_Hs	18	31810501	31811482	+	NANOGTRUE_TFAP2CTRUE_SOX17TRUE_SOX15TRUE	hPGCLC
LTR5_Hs_dup530	LTR5_Hs	18	67076783	67077752	-	NANOGTRUE_TFAP2CTRUE_SOX17TRUE_SOX15TRUE	hPGCLC
LTR5_Hs_dup543	LTR5_Hs	19	20285752	20286703	+	NANOGTRUE_TFAP2CTRUE_SOX17TRUE_SOX15TRUE	hPGCLC
LTR5_Hs_dup550	LTR5_Hs	19	23077744	23078765	+	NANOGTRUE_TFAP2CTRUE_SOX17TRUE_SOX15TRUE	hPGCLC
LTR5_Hs_dup557	LTR5_Hs	19	36247121	36247174	-	NANOGTRUE_TFAP2CTRUE_SOX17TRUE_SOX15TRUE	hPGCLC
LTR5_Hs_dup558	LTR5_Hs	19	36247144	36247924	-	NANOGTRUE_TFAP2CTRUE_SOX17TRUE_SOX15TRUE	hPGCLC
LTR5_Hs_dup56	LTR5_Hs	1	156179223	156180190	+	NANOGTRUE_TFAP2CTRUE_SOX17TRUE_SOX15TRUE	hPGCLC
LTR5_Hs_dup572	LTR5_Hs	19	44594096	44595063	+	NANOGTRUE_TFAP2CTRUE_SOX17TRUE_SOX15TRUE	hPGCLC
LTR5_Hs_dup573	LTR5_Hs	19	51905692	51906661	+	NANOGTRUE_TFAP2CTRUE_SOX17TRUE_SOX15TRUE	hPGCLC
LTR5_Hs_dup606	LTR5_Hs	21	6538815	6539774	-	NANOGTRUE_TFAP2CTRUE_SOX17TRUE_SOX15TRUE	hPGCLC
LTR5_Hs_dup611	LTR5_Hs	21	18568679	18569644	-	NANOGTRUE_TFAP2CTRUE_SOX17TRUE_SOX15TRUE	hPGCLC
LTR5_Hs_dup622	LTR5_Hs	22	18938674	18939641	+	NANOGTRUE_TFAP2CTRUE_SOX17TRUE_SOX15TRUE	hPGCLC
LTR5_Hs_dup623	LTR5_Hs	22	18946885	18947848	+	NANOGTRUE_TFAP2CTRUE_SOX17TRUE_SOX15TRUE	hPGCLC
LTR5_Hs_dup626	LTR5_Hs	22	23536062	23537026	+	NANOGTRUE_TFAP2CTRUE_SOX17TRUE_SOX15TRUE	hPGCLC
LTR5_Hs_dup68	LTR5_Hs	1	224339831	224340798	+	NANOGTRUE_TFAP2CTRUE_SOX17TRUE_SOX15TRUE	hPGCLC
LTR5_Hs_dup78	LTR5_Hs	2	27459979	27460946	+	NANOGTRUE_TFAP2CTRUE_SOX17TRUE_SOX15TRUE	hPGCLC
LTR5_Hs_dup79	LTR5_Hs	2	30613472	30614439	-	NANOGTRUE_TFAP2CTRUE_SOX17TRUE_SOX15TRUE	hPGCLC
LTR5_Hs_dup90	LTR5_Hs	2	111962843	111963809	-	NANOGTRUE_TFAP2CTRUE_SOX17TRUE_SOX15TRUE	hPGCLC
LTR5_Hs_dup99	LTR5_Hs	2	201139002	201139967	+	NANOGTRUE_TFAP2CTRUE_SOX17TRUE_SOX15TRUE	hPGCLC
LTR5_Hs_dup132	LTR5_Hs	3	113032476	113033435	-	NANOGTRUE_TFAP2CFALSE_SOX17TRUE_SOX15TRUE	hPGCLC
LTR5_Hs_dup136	LTR5_Hs	3	125899543	125899596	+	NANOGTRUE_TFAP2CFALSE_SOX17TRUE_SOX15TRUE	hPGCLC
LTR5_Hs_dup145	LTR5_Hs	3	185562548	185563515	-	NANOGTRUE_TFAP2CFALSE_SOX17TRUE_SOX15TRUE	hPGCLC
LTR5_Hs_dup167	LTR5_Hs	4	72129224	72130191	-	NANOGTRUE_TFAP2CFALSE_SOX17TRUE_SOX15TRUE	hPGCLC
LTR5_Hs_dup169	LTR5_Hs	4	119342534	119343499	-	NANOGTRUE_TFAP2CFALSE_SOX17TRUE_SOX15TRUE	hPGCLC
LTR5_Hs_dup172	LTR5_Hs	4	156304762	156305718	-	NANOGTRUE_TFAP2CFALSE_SOX17TRUE_SOX15TRUE	hPGCLC
LTR5_Hs_dup174	LTR5_Hs	4	160658786	160659753	+	NANOGTRUE_TFAP2CFALSE_SOX17TRUE_SOX15TRUE	hPGCLC
LTR5_Hs_dup191	LTR5_Hs	5	30486653	30487612	-	NANOGTRUE_TFAP2CFALSE_SOX17TRUE_SOX15TRUE	hPGCLC
LTR5_Hs_dup195	LTR5_Hs	5	44730487	44731454	-	NANOGTRUE_TFAP2CFALSE_SOX17TRUE_SOX15TRUE	hPGCLC
LTR5_Hs_dup201	LTR5_Hs	5	75605833	75606792	-	NANOGTRUE_TFAP2CFALSE_SOX17TRUE_SOX15TRUE	hPGCLC
LTR5_Hs_dup209	LTR5_Hs	5	156657706	156658673	-	NANOGTRUE_TFAP2CFALSE_SOX17TRUE_SOX15TRUE	hPGCLC
LTR5_Hs_dup25	LTR5_Hs	1	75382491	75383458	+	NANOGTRUE_TFAP2CFALSE_SOX17TRUE_SOX15TRUE	hPGCLC
LTR5_Hs_dup279	LTR5_Hs	7	125221170	125222137	-	NANOGTRUE_TFAP2CFALSE_SOX17TRUE_SOX15TRUE	hPGCLC
LTR5_Hs_dup285	LTR5_Hs	7	158236791	158237758	+	NANOGTRUE_TFAP2CFALSE_SOX17TRUE_SOX15TRUE	hPGCLC
LTR5_Hs_dup290	LTR5_Hs	8	18793949	18794916	+	NANOGTRUE_TFAP2CFALSE_SOX17TRUE_SOX15TRUE	hPGCLC
LTR5_Hs_dup296	LTR5_Hs	8	47176033	47176992	-	NANOGTRUE_TFAP2CFALSE_SOX17TRUE_SOX15TRUE	hPGCLC
LTR5_Hs_dup298	LTR5_Hs	8	57199603	57200564	-	NANOGTRUE_TFAP2CFALSE_SOX17TRUE_SOX15TRUE	hPGCLC
LTR5_Hs_dup303	LTR5_Hs	8	90685000	90685846	+	NANOGTRUE_TFAP2CFALSE_SOX17TRUE_SOX15TRUE	hPGCLC
LTR5_Hs_dup424	LTR5_Hs	11	101695063	101696030	+	NANOGTRUE_TFAP2CFALSE_SOX17TRUE_SOX15TRUE	hPGCLC
LTR5_Hs_dup425	LTR5_Hs	11	101703561	101704528	+	NANOGTRUE_TFAP2CFALSE_SOX17TRUE_SOX15TRUE	hPGCLC
LTR5_Hs_dup438	LTR5_Hs	12	29932054	29933021	-	NANOGTRUE_TFAP2CFALSE_SOX17TRUE_SOX15TRUE	hPGCLC
LTR5_Hs_dup492	LTR5_Hs	16	5754388	5755355	-	NANOGTRUE_TFAP2CFALSE_SOX17TRUE_SOX15TRUE	hPGCLC
LTR5_Hs_dup496	LTR5_Hs	16	23599484	23600443	+	NANOGTRUE_TFAP2CFALSE_SOX17TRUE_SOX15TRUE	hPGCLC
LTR5_Hs_dup54	LTR5_Hs	1	155626666	155627633	-	NANOGTRUE_TFAP2CFALSE_SOX17TRUE_SOX15TRUE	hPGCLC
LTR5_Hs_dup55	LTR5_Hs	1	155634878	155635845	-	NANOGTRUE_TFAP2CFALSE_SOX17TRUE_SOX15TRUE	hPGCLC
LTR5_Hs_dup564	LTR5_Hs	19	37331391	37332372	+	NANOGTRUE_TFAP2CFALSE_SOX17TRUE_SOX15TRUE	hPGCLC
LTR5_Hs_dup567	LTR5_Hs	19	37866177	37867144	+	NANOGTRUE_TFAP2CFALSE_SOX17TRUE_SOX15TRUE	hPGCLC
LTR5_Hs_dup613	LTR5_Hs	21	43147130	43148089	-	NANOGTRUE_TFAP2CFALSE_SOX17TRUE_SOX15TRUE	hPGCLC
LTR5_Hs_dup696	LTR5_Hs	KI270734.1	163973	164940	+	NANOGTRUE_TFAP2CFALSE_SOX17TRUE_SOX15TRUE	hPGCLC
LTR5_Hs_dup81	LTR5_Hs	2	37225318	37226285	+	NANOGTRUE_TFAP2CFALSE_SOX17TRUE_SOX15TRUE	hPGCLC
LTR5_Hs_dup101	LTR5_Hs	2	208199555	208200169	+	NANOGTRUE_TFAP2CTRUE_SOX17FALSE_SOX15TRUE	hPGCLC
LTR5_Hs_dup102	LTR5_Hs	2	214802892	214803852	+	NANOGTRUE_TFAP2CTRUE_SOX17FALSE_SOX15TRUE	hPGCLC
LTR5_Hs_dup103	LTR5_Hs	2	223190521	223191443	+	NANOGTRUE_TFAP2CTRUE_SOX17FALSE_SOX15TRUE	hPGCLC
LTR5_Hs_dup104	LTR5_Hs	2	228363642	228364609	-	NANOGTRUE_TFAP2CTRUE_SOX17FALSE_SOX15TRUE	hPGCLC
LTR5_Hs_dup108	LTR5_Hs	2	234168065	234169033	-	NANOGTRUE_TFAP2CTRUE_SOX17FALSE_SOX15TRUE	hPGCLC
LTR5_Hs_dup11	LTR5_Hs	1	40572026	40572994	+	NANOGTRUE_TFAP2CTRUE_SOX17FALSE_SOX15TRUE	hPGCLC
LTR5_Hs_dup111	LTR5_Hs	3	9853635	9854552	-	NANOGTRUE_TFAP2CTRUE_SOX17FALSE_SOX15TRUE	hPGCLC
LTR5_Hs_dup112	LTR5_Hs	3	12674115	12675082	+	NANOGTRUE_TFAP2CTRUE_SOX17FALSE_SOX15TRUE	hPGCLC
LTR5_Hs_dup116	LTR5_Hs	3	39418299	39419272	-	NANOGTRUE_TFAP2CTRUE_SOX17FALSE_SOX15TRUE	hPGCLC
LTR5_Hs_dup12	LTR5_Hs	1	45513511	45514465	+	NANOGTRUE_TFAP2CTRUE_SOX17FALSE_SOX15TRUE	hPGCLC
LTR5_Hs_dup124	LTR5_Hs	3	100272494	100273445	-	NANOGTRUE_TFAP2CTRUE_SOX17FALSE_SOX15TRUE	hPGCLC
LTR5_Hs_dup127	LTR5_Hs	3	101691893	101692861	+	NANOGTRUE_TFAP2CTRUE_SOX17FALSE_SOX15TRUE	hPGCLC
LTR5_Hs_dup129	LTR5_Hs	3	101703833	101704801	-	NANOGTRUE_TFAP2CTRUE_SOX17FALSE_SOX15TRUE	hPGCLC
LTR5_Hs_dup130	LTR5_Hs	3	112564080	112565009	-	NANOGTRUE_TFAP2CTRUE_SOX17FALSE_SOX15TRUE	hPGCLC
LTR5_Hs_dup133	LTR5_Hs	3	125890459	125891239	+	NANOGTRUE_TFAP2CTRUE_SOX17FALSE_SOX15TRUE	hPGCLC
LTR5_Hs_dup137	LTR5_Hs	3	127411653	127412622	-	NANOGTRUE_TFAP2CTRUE_SOX17FALSE_SOX15TRUE	hPGCLC
LTR5_Hs_dup138	LTR5_Hs	3	129641252	129641301	-	NANOGTRUE_TFAP2CTRUE_SOX17FALSE_SOX15TRUE	hPGCLC
LTR5_Hs_dup139	LTR5_Hs	3	129641275	129642062	-	NANOGTRUE_TFAP2CTRUE_SOX17FALSE_SOX15TRUE	hPGCLC
LTR5_Hs_dup14	LTR5_Hs	1	46320296	46321263	+	NANOGTRUE_TFAP2CTRUE_SOX17FALSE_SOX15TRUE	hPGCLC
LTR5_Hs_dup141	LTR5_Hs	3	134515939	134516890	-	NANOGTRUE_TFAP2CTRUE_SOX17FALSE_SOX15TRUE	hPGCLC
LTR5_Hs_dup142	LTR5_Hs	3	145709249	145710214	-	NANOGTRUE_TFAP2CTRUE_SOX17FALSE_SOX15TRUE	hPGCLC
LTR5_Hs_dup143	LTR5_Hs	3	146522265	146523231	+	NANOGTRUE_TFAP2CTRUE_SOX17FALSE_SOX15TRUE	hPGCLC
LTR5_Hs_dup146	LTR5_Hs	3	185570760	185571727	-	NANOGTRUE_TFAP2CTRUE_SOX17FALSE_SOX15TRUE	hPGCLC
LTR5_Hs_dup149	LTR5_Hs	3	186893220	186894186	+	NANOGTRUE_TFAP2CTRUE_SOX17FALSE_SOX15TRUE	hPGCLC
LTR5_Hs_dup152	LTR5_Hs	3	196944080	196945028	+	NANOGTRUE_TFAP2CTRUE_SOX17FALSE_SOX15TRUE	hPGCLC
LTR5_Hs_dup155	LTR5_Hs	4	3925643	3926609	+	NANOGTRUE_TFAP2CTRUE_SOX17FALSE_SOX15TRUE	hPGCLC
LTR5_Hs_dup156	LTR5_Hs	4	9731774	9732691	-	NANOGTRUE_TFAP2CTRUE_SOX17FALSE_SOX15TRUE	hPGCLC
LTR5_Hs_dup158	LTR5_Hs	4	16076658	16077632	+	NANOGTRUE_TFAP2CTRUE_SOX17FALSE_SOX15TRUE	hPGCLC
LTR5_Hs_dup162	LTR5_Hs	4	66358757	66359723	-	NANOGTRUE_TFAP2CTRUE_SOX17FALSE_SOX15TRUE	hPGCLC
LTR5_Hs_dup165	LTR5_Hs	4	68281479	68282426	-	NANOGTRUE_TFAP2CTRUE_SOX17FALSE_SOX15TRUE	hPGCLC
LTR5_Hs_dup168	LTR5_Hs	4	117183120	117184080	+	NANOGTRUE_TFAP2CTRUE_SOX17FALSE_SOX15TRUE	hPGCLC
LTR5_Hs_dup170	LTR5_Hs	4	119396366	119397332	+	NANOGTRUE_TFAP2CTRUE_SOX17FALSE_SOX15TRUE	hPGCLC
LTR5_Hs_dup173	LTR5_Hs	4	159976488	159977451	-	NANOGTRUE_TFAP2CTRUE_SOX17FALSE_SOX15TRUE	hPGCLC
LTR5_Hs_dup178	LTR5_Hs	4	164990383	164991350	+	NANOGTRUE_TFAP2CTRUE_SOX17FALSE_SOX15TRUE	hPGCLC
LTR5_Hs_dup179	LTR5_Hs	4	164995688	164996655	+	NANOGTRUE_TFAP2CTRUE_SOX17FALSE_SOX15TRUE	hPGCLC
LTR5_Hs_dup180	LTR5_Hs	4	165001953	165002916	+	NANOGTRUE_TFAP2CTRUE_SOX17FALSE_SOX15TRUE	hPGCLC
LTR5_Hs_dup182	LTR5_Hs	4	174383029	174384002	+	NANOGTRUE_TFAP2CTRUE_SOX17FALSE_SOX15TRUE	hPGCLC
LTR5_Hs_dup183	LTR5_Hs	4	174400760	174401732	+	NANOGTRUE_TFAP2CTRUE_SOX17FALSE_SOX15TRUE	hPGCLC
LTR5_Hs_dup189	LTR5_Hs	5	18578454	18579422	+	NANOGTRUE_TFAP2CTRUE_SOX17FALSE_SOX15TRUE	hPGCLC
LTR5_Hs_dup192	LTR5_Hs	5	30495148	30496098	-	NANOGTRUE_TFAP2CTRUE_SOX17FALSE_SOX15TRUE	hPGCLC
LTR5_Hs_dup194	LTR5_Hs	5	43580448	43581389	+	NANOGTRUE_TFAP2CTRUE_SOX17FALSE_SOX15TRUE	hPGCLC
LTR5_Hs_dup199	LTR5_Hs	5	56156997	56157967	+	NANOGTRUE_TFAP2CTRUE_SOX17FALSE_SOX15TRUE	hPGCLC
LTR5_Hs_dup2	LTR5_Hs	1	1580343	1581246	+	NANOGTRUE_TFAP2CTRUE_SOX17FALSE_SOX15TRUE	hPGCLC
LTR5_Hs_dup20	LTR5_Hs	1	65139796	65140762	+	NANOGTRUE_TFAP2CTRUE_SOX17FALSE_SOX15TRUE	hPGCLC
LTR5_Hs_dup200	LTR5_Hs	5	59463786	59464754	+	NANOGTRUE_TFAP2CTRUE_SOX17FALSE_SOX15TRUE	hPGCLC
LTR5_Hs_dup203	LTR5_Hs	5	100983049	100984020	-	NANOGTRUE_TFAP2CTRUE_SOX17FALSE_SOX15TRUE	hPGCLC
LTR5_Hs_dup208	LTR5_Hs	5	150453761	150454717	-	NANOGTRUE_TFAP2CTRUE_SOX17FALSE_SOX15TRUE	hPGCLC
LTR5_Hs_dup215	LTR5_Hs	5	181266862	181267826	-	NANOGTRUE_TFAP2CTRUE_SOX17FALSE_SOX15TRUE	hPGCLC
LTR5_Hs_dup218	LTR5_Hs	6	3054800	3055162	+	NANOGTRUE_TFAP2CTRUE_SOX17FALSE_SOX15TRUE	hPGCLC
LTR5_Hs_dup219	LTR5_Hs	6	18226766	18227696	+	NANOGTRUE_TFAP2CTRUE_SOX17FALSE_SOX15TRUE	hPGCLC
LTR5_Hs_dup22	LTR5_Hs	1	70460425	70461399	-	NANOGTRUE_TFAP2CTRUE_SOX17FALSE_SOX15TRUE	hPGCLC
LTR5_Hs_dup221	LTR5_Hs	6	25999231	26000000	+	NANOGTRUE_TFAP2CTRUE_SOX17FALSE_SOX15TRUE	hPGCLC
LTR5_Hs_dup225	LTR5_Hs	6	28682591	28683408	+	NANOGTRUE_TFAP2CTRUE_SOX17FALSE_SOX15TRUE	hPGCLC
LTR5_Hs_dup23	LTR5_Hs	1	73129298	73130265	-	NANOGTRUE_TFAP2CTRUE_SOX17FALSE_SOX15TRUE	hPGCLC
LTR5_Hs_dup231	LTR5_Hs	6	44328048	44329009	-	NANOGTRUE_TFAP2CTRUE_SOX17FALSE_SOX15TRUE	hPGCLC
LTR5_Hs_dup232	LTR5_Hs	6	52761830	52762798	+	NANOGTRUE_TFAP2CTRUE_SOX17FALSE_SOX15TRUE	hPGCLC
LTR5_Hs_dup235	LTR5_Hs	6	73805136	73805332	+	NANOGTRUE_TFAP2CTRUE_SOX17FALSE_SOX15TRUE	hPGCLC
LTR5_Hs_dup236	LTR5_Hs	6	73805313	73805990	-	NANOGTRUE_TFAP2CTRUE_SOX17FALSE_SOX15TRUE	hPGCLC
LTR5_Hs_dup240	LTR5_Hs	6	89890821	89891765	+	NANOGTRUE_TFAP2CTRUE_SOX17FALSE_SOX15TRUE	hPGCLC
LTR5_Hs_dup242	LTR5_Hs	6	95560623	95561586	-	NANOGTRUE_TFAP2CTRUE_SOX17FALSE_SOX15TRUE	hPGCLC
LTR5_Hs_dup243	LTR5_Hs	6	99429371	99430327	+	NANOGTRUE_TFAP2CTRUE_SOX17FALSE_SOX15TRUE	hPGCLC
LTR5_Hs_dup247	LTR5_Hs	6	125775847	125776815	-	NANOGTRUE_TFAP2CTRUE_SOX17FALSE_SOX15TRUE	hPGCLC
LTR5_Hs_dup251	LTR5_Hs	6	157752214	157753181	-	NANOGTRUE_TFAP2CTRUE_SOX17FALSE_SOX15TRUE	hPGCLC
LTR5_Hs_dup252	LTR5_Hs	6	159794737	159795695	-	NANOGTRUE_TFAP2CTRUE_SOX17FALSE_SOX15TRUE	hPGCLC
LTR5_Hs_dup254	LTR5_Hs	6	169346285	169347246	-	NANOGTRUE_TFAP2CTRUE_SOX17FALSE_SOX15TRUE	hPGCLC
LTR5_Hs_dup255	LTR5_Hs	7	2389407	2390372	-	NANOGTRUE_TFAP2CTRUE_SOX17FALSE_SOX15TRUE	hPGCLC
LTR5_Hs_dup259	LTR5_Hs	7	6901997	6902963	+	NANOGTRUE_TFAP2CTRUE_SOX17FALSE_SOX15TRUE	hPGCLC
LTR5_Hs_dup260	LTR5_Hs	7	7001777	7002700	-	NANOGTRUE_TFAP2CTRUE_SOX17FALSE_SOX15TRUE	hPGCLC
LTR5_Hs_dup263	LTR5_Hs	7	23757210	23758179	-	NANOGTRUE_TFAP2CTRUE_SOX17FALSE_SOX15TRUE	hPGCLC
LTR5_Hs_dup265	LTR5_Hs	7	47989679	47990639	+	NANOGTRUE_TFAP2CTRUE_SOX17FALSE_SOX15TRUE	hPGCLC
LTR5_Hs_dup266	LTR5_Hs	7	54675201	54676131	-	NANOGTRUE_TFAP2CTRUE_SOX17FALSE_SOX15TRUE	hPGCLC
LTR5_Hs_dup270	LTR5_Hs	7	65243034	65243993	-	NANOGTRUE_TFAP2CTRUE_SOX17FALSE_SOX15TRUE	hPGCLC
LTR5_Hs_dup272	LTR5_Hs	7	66618958	66619926	-	NANOGTRUE_TFAP2CTRUE_SOX17FALSE_SOX15TRUE	hPGCLC
LTR5_Hs_dup276	LTR5_Hs	7	113341518	113342477	-	NANOGTRUE_TFAP2CTRUE_SOX17FALSE_SOX15TRUE	hPGCLC
LTR5_Hs_dup28	LTR5_Hs	1	79702341	79703294	+	NANOGTRUE_TFAP2CTRUE_SOX17FALSE_SOX15TRUE	hPGCLC
LTR5_Hs_dup281	LTR5_Hs	7	139467405	139468373	+	NANOGTRUE_TFAP2CTRUE_SOX17FALSE_SOX15TRUE	hPGCLC
LTR5_Hs_dup282	LTR5_Hs	7	140552984	140553942	-	NANOGTRUE_TFAP2CTRUE_SOX17FALSE_SOX15TRUE	hPGCLC
LTR5_Hs_dup29	LTR5_Hs	1	89066863	89067823	-	NANOGTRUE_TFAP2CTRUE_SOX17FALSE_SOX15TRUE	hPGCLC
LTR5_Hs_dup293	LTR5_Hs	8	39650794	39651758	-	NANOGTRUE_TFAP2CTRUE_SOX17FALSE_SOX15TRUE	hPGCLC
LTR5_Hs_dup294	LTR5_Hs	8	42795694	42796663	-	NANOGTRUE_TFAP2CTRUE_SOX17FALSE_SOX15TRUE	hPGCLC
LTR5_Hs_dup299	LTR5_Hs	8	58671739	58672704	-	NANOGTRUE_TFAP2CTRUE_SOX17FALSE_SOX15TRUE	hPGCLC
LTR5_Hs_dup300	LTR5_Hs	8	78438767	78439733	+	NANOGTRUE_TFAP2CTRUE_SOX17FALSE_SOX15TRUE	hPGCLC
LTR5_Hs_dup306	LTR5_Hs	8	137414346	137415312	-	NANOGTRUE_TFAP2CTRUE_SOX17FALSE_SOX15TRUE	hPGCLC
LTR5_Hs_dup31	LTR5_Hs	1	99835834	99836768	-	NANOGTRUE_TFAP2CTRUE_SOX17FALSE_SOX15TRUE	hPGCLC
LTR5_Hs_dup310	LTR5_Hs	8	143849709	143850662	-	NANOGTRUE_TFAP2CTRUE_SOX17FALSE_SOX15TRUE	hPGCLC
LTR5_Hs_dup311	LTR5_Hs	8	144795894	144796861	+	NANOGTRUE_TFAP2CTRUE_SOX17FALSE_SOX15TRUE	hPGCLC
LTR5_Hs_dup316	LTR5_Hs	9	33514868	33515836	-	NANOGTRUE_TFAP2CTRUE_SOX17FALSE_SOX15TRUE	hPGCLC
LTR5_Hs_dup32	LTR5_Hs	1	104134739	104135712	-	NANOGTRUE_TFAP2CTRUE_SOX17FALSE_SOX15TRUE	hPGCLC
LTR5_Hs_dup320	LTR5_Hs	9	64478771	64479744	+	NANOGTRUE_TFAP2CTRUE_SOX17FALSE_SOX15TRUE	hPGCLC
LTR5_Hs_dup326	LTR5_Hs	9	97232136	97233093	+	NANOGTRUE_TFAP2CTRUE_SOX17FALSE_SOX15TRUE	hPGCLC
LTR5_Hs_dup329	LTR5_Hs	9	111875303	111876269	+	NANOGTRUE_TFAP2CTRUE_SOX17FALSE_SOX15TRUE	hPGCLC
LTR5_Hs_dup336	LTR5_Hs	X	17115011	17115977	-	NANOGTRUE_TFAP2CTRUE_SOX17FALSE_SOX15TRUE	hPGCLC
LTR5_Hs_dup337	LTR5_Hs	X	18846493	18847424	-	NANOGTRUE_TFAP2CTRUE_SOX17FALSE_SOX15TRUE	hPGCLC
LTR5_Hs_dup338	LTR5_Hs	X	23659883	23660832	-	NANOGTRUE_TFAP2CTRUE_SOX17FALSE_SOX15TRUE	hPGCLC
LTR5_Hs_dup34	LTR5_Hs	1	111359724	111360685	-	NANOGTRUE_TFAP2CTRUE_SOX17FALSE_SOX15TRUE	hPGCLC
LTR5_Hs_dup340	LTR5_Hs	X	57335164	57336040	-	NANOGTRUE_TFAP2CTRUE_SOX17FALSE_SOX15TRUE	hPGCLC
LTR5_Hs_dup344	LTR5_Hs	X	90950615	90951583	+	NANOGTRUE_TFAP2CTRUE_SOX17FALSE_SOX15TRUE	hPGCLC
LTR5_Hs_dup351	LTR5_Hs	X	135030345	135031305	+	NANOGTRUE_TFAP2CTRUE_SOX17FALSE_SOX15TRUE	hPGCLC
LTR5_Hs_dup352	LTR5_Hs	X	135302739	135303701	-	NANOGTRUE_TFAP2CTRUE_SOX17FALSE_SOX15TRUE	hPGCLC
LTR5_Hs_dup355	LTR5_Hs	X	138333487	138334454	+	NANOGTRUE_TFAP2CTRUE_SOX17FALSE_SOX15TRUE	hPGCLC
LTR5_Hs_dup356	LTR5_Hs	X	139341915	139342888	-	NANOGTRUE_TFAP2CTRUE_SOX17FALSE_SOX15TRUE	hPGCLC
LTR5_Hs_dup358	LTR5_Hs	X	152129619	152130583	+	NANOGTRUE_TFAP2CTRUE_SOX17FALSE_SOX15TRUE	hPGCLC
LTR5_Hs_dup36	LTR5_Hs	1	120424751	120425723	+	NANOGTRUE_TFAP2CTRUE_SOX17FALSE_SOX15TRUE	hPGCLC
LTR5_Hs_dup360	LTR5_Hs	Y	3782433	3783386	+	NANOGTRUE_TFAP2CTRUE_SOX17FALSE_SOX15TRUE	hPGCLC
LTR5_Hs_dup361	LTR5_Hs	Y	6748889	6749855	+	NANOGTRUE_TFAP2CTRUE_SOX17FALSE_SOX15TRUE	hPGCLC
LTR5_Hs_dup365	LTR5_Hs	Y	13103823	13104789	-	NANOGTRUE_TFAP2CTRUE_SOX17FALSE_SOX15TRUE	hPGCLC
LTR5_Hs_dup366	LTR5_Hs	Y	15773167	15774133	-	NANOGTRUE_TFAP2CTRUE_SOX17FALSE_SOX15TRUE	hPGCLC
LTR5_Hs_dup367	LTR5_Hs	Y	19699481	19700447	-	NANOGTRUE_TFAP2CTRUE_SOX17FALSE_SOX15TRUE	hPGCLC
LTR5_Hs_dup37	LTR5_Hs	1	144450894	144451866	-	NANOGTRUE_TFAP2CTRUE_SOX17FALSE_SOX15TRUE	hPGCLC
LTR5_Hs_dup377	LTR5_Hs	10	6824179	6825146	-	NANOGTRUE_TFAP2CTRUE_SOX17FALSE_SOX15TRUE	hPGCLC
LTR5_Hs_dup378	LTR5_Hs	10	6832674	6833641	-	NANOGTRUE_TFAP2CTRUE_SOX17FALSE_SOX15TRUE	hPGCLC
LTR5_Hs_dup379	LTR5_Hs	10	19509807	19510764	-	NANOGTRUE_TFAP2CTRUE_SOX17FALSE_SOX15TRUE	hPGCLC
LTR5_Hs_dup380	LTR5_Hs	10	26376885	26377844	-	NANOGTRUE_TFAP2CTRUE_SOX17FALSE_SOX15TRUE	hPGCLC
LTR5_Hs_dup385	LTR5_Hs	10	65409230	65410196	-	NANOGTRUE_TFAP2CTRUE_SOX17FALSE_SOX15TRUE	hPGCLC
LTR5_Hs_dup388	LTR5_Hs	10	97416846	97417535	-	NANOGTRUE_TFAP2CTRUE_SOX17FALSE_SOX15TRUE	hPGCLC
LTR5_Hs_dup39	LTR5_Hs	1	145414873	145415845	-	NANOGTRUE_TFAP2CTRUE_SOX17FALSE_SOX15TRUE	hPGCLC
LTR5_Hs_dup390	LTR5_Hs	10	99820812	99821797	-	NANOGTRUE_TFAP2CTRUE_SOX17FALSE_SOX15TRUE	hPGCLC
LTR5_Hs_dup391	LTR5_Hs	10	102391445	102392396	+	NANOGTRUE_TFAP2CTRUE_SOX17FALSE_SOX15TRUE	hPGCLC
LTR5_Hs_dup392	LTR5_Hs	10	102454375	102455335	-	NANOGTRUE_TFAP2CTRUE_SOX17FALSE_SOX15TRUE	hPGCLC
LTR5_Hs_dup397	LTR5_Hs	11	24446094	24447052	+	NANOGTRUE_TFAP2CTRUE_SOX17FALSE_SOX15TRUE	hPGCLC
LTR5_Hs_dup399	LTR5_Hs	11	37858938	37859901	+	NANOGTRUE_TFAP2CTRUE_SOX17FALSE_SOX15TRUE	hPGCLC
LTR5_Hs_dup40	LTR5_Hs	1	145932414	145933382	+	NANOGTRUE_TFAP2CTRUE_SOX17FALSE_SOX15TRUE	hPGCLC
LTR5_Hs_dup402	LTR5_Hs	11	56057661	56058622	+	NANOGTRUE_TFAP2CTRUE_SOX17FALSE_SOX15TRUE	hPGCLC
LTR5_Hs_dup403	LTR5_Hs	11	60713186	60713909	-	NANOGTRUE_TFAP2CTRUE_SOX17FALSE_SOX15TRUE	hPGCLC
LTR5_Hs_dup405	LTR5_Hs	11	61655013	61655976	-	NANOGTRUE_TFAP2CTRUE_SOX17FALSE_SOX15TRUE	hPGCLC
LTR5_Hs_dup406	LTR5_Hs	11	62194660	62195628	+	NANOGTRUE_TFAP2CTRUE_SOX17FALSE_SOX15TRUE	hPGCLC
LTR5_Hs_dup407	LTR5_Hs	11	62326600	62327566	+	NANOGTRUE_TFAP2CTRUE_SOX17FALSE_SOX15TRUE	hPGCLC
LTR5_Hs_dup41	LTR5_Hs	1	146381151	146382090	+	NANOGTRUE_TFAP2CTRUE_SOX17FALSE_SOX15TRUE	hPGCLC
LTR5_Hs_dup411	LTR5_Hs	11	62382200	62383091	-	NANOGTRUE_TFAP2CTRUE_SOX17FALSE_SOX15TRUE	hPGCLC
LTR5_Hs_dup412	LTR5_Hs	11	62858518	62859476	-	NANOGTRUE_TFAP2CTRUE_SOX17FALSE_SOX15TRUE	hPGCLC
LTR5_Hs_dup413	LTR5_Hs	11	63527971	63528938	-	NANOGTRUE_TFAP2CTRUE_SOX17FALSE_SOX15TRUE	hPGCLC
LTR5_Hs_dup423	LTR5_Hs	11	96586133	96587100	+	NANOGTRUE_TFAP2CTRUE_SOX17FALSE_SOX15TRUE	hPGCLC
LTR5_Hs_dup427	LTR5_Hs	11	118721015	118721981	-	NANOGTRUE_TFAP2CTRUE_SOX17FALSE_SOX15TRUE	hPGCLC
LTR5_Hs_dup430	LTR5_Hs	12	4721231	4722199	-	NANOGTRUE_TFAP2CTRUE_SOX17FALSE_SOX15TRUE	hPGCLC
LTR5_Hs_dup431	LTR5_Hs	12	5537017	5537956	+	NANOGTRUE_TFAP2CTRUE_SOX17FALSE_SOX15TRUE	hPGCLC
LTR5_Hs_dup434	LTR5_Hs	12	8635661	8636609	+	NANOGTRUE_TFAP2CTRUE_SOX17FALSE_SOX15TRUE	hPGCLC
LTR5_Hs_dup437	LTR5_Hs	12	21644942	21645931	+	NANOGTRUE_TFAP2CTRUE_SOX17FALSE_SOX15TRUE	hPGCLC
LTR5_Hs_dup446	LTR5_Hs	12	58543162	58544122	-	NANOGTRUE_TFAP2CTRUE_SOX17FALSE_SOX15TRUE	hPGCLC
LTR5_Hs_dup448	LTR5_Hs	12	73008723	73009695	-	NANOGTRUE_TFAP2CTRUE_SOX17FALSE_SOX15TRUE	hPGCLC
LTR5_Hs_dup449	LTR5_Hs	12	85468940	85469903	-	NANOGTRUE_TFAP2CTRUE_SOX17FALSE_SOX15TRUE	hPGCLC
LTR5_Hs_dup45	LTR5_Hs	1	147240100	147241067	+	NANOGTRUE_TFAP2CTRUE_SOX17FALSE_SOX15TRUE	hPGCLC
LTR5_Hs_dup450	LTR5_Hs	12	93074403	93075369	+	NANOGTRUE_TFAP2CTRUE_SOX17FALSE_SOX15TRUE	hPGCLC
LTR5_Hs_dup451	LTR5_Hs	12	105478559	105479527	-	NANOGTRUE_TFAP2CTRUE_SOX17FALSE_SOX15TRUE	hPGCLC
LTR5_Hs_dup455	LTR5_Hs	12	118105984	118106943	+	NANOGTRUE_TFAP2CTRUE_SOX17FALSE_SOX15TRUE	hPGCLC
LTR5_Hs_dup456	LTR5_Hs	12	122750860	122751831	-	NANOGTRUE_TFAP2CTRUE_SOX17FALSE_SOX15TRUE	hPGCLC
LTR5_Hs_dup46	LTR5_Hs	1	147733842	147734800	-	NANOGTRUE_TFAP2CTRUE_SOX17FALSE_SOX15TRUE	hPGCLC
LTR5_Hs_dup462	LTR5_Hs	13	24591593	24592530	+	NANOGTRUE_TFAP2CTRUE_SOX17FALSE_SOX15TRUE	hPGCLC
LTR5_Hs_dup463	LTR5_Hs	13	24956546	24957486	-	NANOGTRUE_TFAP2CTRUE_SOX17FALSE_SOX15TRUE	hPGCLC
LTR5_Hs_dup464	LTR5_Hs	13	43040544	43041509	-	NANOGTRUE_TFAP2CTRUE_SOX17FALSE_SOX15TRUE	hPGCLC
LTR5_Hs_dup467	LTR5_Hs	13	69614878	69615842	-	NANOGTRUE_TFAP2CTRUE_SOX17FALSE_SOX15TRUE	hPGCLC
LTR5_Hs_dup47	LTR5_Hs	1	148137833	148138805	-	NANOGTRUE_TFAP2CTRUE_SOX17FALSE_SOX15TRUE	hPGCLC
LTR5_Hs_dup472	LTR5_Hs	14	22724685	22725652	-	NANOGTRUE_TFAP2CTRUE_SOX17FALSE_SOX15TRUE	hPGCLC
LTR5_Hs_dup475	LTR5_Hs	14	45213722	45214690	+	NANOGTRUE_TFAP2CTRUE_SOX17FALSE_SOX15TRUE	hPGCLC
LTR5_Hs_dup481	LTR5_Hs	14	77661398	77662365	-	NANOGTRUE_TFAP2CTRUE_SOX17FALSE_SOX15TRUE	hPGCLC
LTR5_Hs_dup485	LTR5_Hs	15	58833342	58834296	-	NANOGTRUE_TFAP2CTRUE_SOX17FALSE_SOX15TRUE	hPGCLC
LTR5_Hs_dup487	LTR5_Hs	15	65733653	65734621	+	NANOGTRUE_TFAP2CTRUE_SOX17FALSE_SOX15TRUE	hPGCLC
LTR5_Hs_dup488	LTR5_Hs	15	75870854	75871822	-	NANOGTRUE_TFAP2CTRUE_SOX17FALSE_SOX15TRUE	hPGCLC
LTR5_Hs_dup49	LTR5_Hs	1	149092877	149093849	-	NANOGTRUE_TFAP2CTRUE_SOX17FALSE_SOX15TRUE	hPGCLC
LTR5_Hs_dup495	LTR5_Hs	16	21221787	21222748	-	NANOGTRUE_TFAP2CTRUE_SOX17FALSE_SOX15TRUE	hPGCLC
LTR5_Hs_dup497	LTR5_Hs	16	34412057	34413016	-	NANOGTRUE_TFAP2CTRUE_SOX17FALSE_SOX15TRUE	hPGCLC
LTR5_Hs_dup508	LTR5_Hs	17	18436884	18437858	+	NANOGTRUE_TFAP2CTRUE_SOX17FALSE_SOX15TRUE	hPGCLC
LTR5_Hs_dup510	LTR5_Hs	17	20506550	20507524	-	NANOGTRUE_TFAP2CTRUE_SOX17FALSE_SOX15TRUE	hPGCLC
LTR5_Hs_dup517	LTR5_Hs	17	59290107	59290917	-	NANOGTRUE_TFAP2CTRUE_SOX17FALSE_SOX15TRUE	hPGCLC
LTR5_Hs_dup519	LTR5_Hs	17	67326846	67327771	-	NANOGTRUE_TFAP2CTRUE_SOX17FALSE_SOX15TRUE	hPGCLC
LTR5_Hs_dup522	LTR5_Hs	17	82744532	82745497	-	NANOGTRUE_TFAP2CTRUE_SOX17FALSE_SOX15TRUE	hPGCLC
LTR5_Hs_dup53	LTR5_Hs	1	155599537	155600505	-	NANOGTRUE_TFAP2CTRUE_SOX17FALSE_SOX15TRUE	hPGCLC
LTR5_Hs_dup531	LTR5_Hs	18	68105242	68106208	-	NANOGTRUE_TFAP2CTRUE_SOX17FALSE_SOX15TRUE	hPGCLC
LTR5_Hs_dup532	LTR5_Hs	18	68942269	68943233	-	NANOGTRUE_TFAP2CTRUE_SOX17FALSE_SOX15TRUE	hPGCLC
LTR5_Hs_dup533	LTR5_Hs	18	69042852	69043820	-	NANOGTRUE_TFAP2CTRUE_SOX17FALSE_SOX15TRUE	hPGCLC
LTR5_Hs_dup534	LTR5_Hs	18	79960166	79961063	+	NANOGTRUE_TFAP2CTRUE_SOX17FALSE_SOX15TRUE	hPGCLC
LTR5_Hs_dup535	LTR5_Hs	19	23723658	23724624	-	NANOGTRUE_TFAP2CTRUE_SOX17FALSE_SOX15TRUE	hPGCLC
LTR5_Hs_dup537	LTR5_Hs	19	386680	387637	+	NANOGTRUE_TFAP2CTRUE_SOX17FALSE_SOX15TRUE	hPGCLC
LTR5_Hs_dup538	LTR5_Hs	19	8314892	8315814	+	NANOGTRUE_TFAP2CTRUE_SOX17FALSE_SOX15TRUE	hPGCLC
LTR5_Hs_dup540	LTR5_Hs	19	20082342	20083300	+	NANOGTRUE_TFAP2CTRUE_SOX17FALSE_SOX15TRUE	hPGCLC
LTR5_Hs_dup544	LTR5_Hs	19	20466331	20467299	+	NANOGTRUE_TFAP2CTRUE_SOX17FALSE_SOX15TRUE	hPGCLC
LTR5_Hs_dup553	LTR5_Hs	19	28130630	28131598	+	NANOGTRUE_TFAP2CTRUE_SOX17FALSE_SOX15TRUE	hPGCLC
LTR5_Hs_dup556	LTR5_Hs	19	36233354	36234332	-	NANOGTRUE_TFAP2CTRUE_SOX17FALSE_SOX15TRUE	hPGCLC
LTR5_Hs_dup563	LTR5_Hs	19	37320788	37321678	+	NANOGTRUE_TFAP2CTRUE_SOX17FALSE_SOX15TRUE	hPGCLC
LTR5_Hs_dup565	LTR5_Hs	19	37529809	37530767	-	NANOGTRUE_TFAP2CTRUE_SOX17FALSE_SOX15TRUE	hPGCLC
LTR5_Hs_dup568	LTR5_Hs	19	38631139	38632089	-	NANOGTRUE_TFAP2CTRUE_SOX17FALSE_SOX15TRUE	hPGCLC
LTR5_Hs_dup57	LTR5_Hs	1	156181461	156182421	+	NANOGTRUE_TFAP2CTRUE_SOX17FALSE_SOX15TRUE	hPGCLC
LTR5_Hs_dup571	LTR5_Hs	19	44280660	44281558	-	NANOGTRUE_TFAP2CTRUE_SOX17FALSE_SOX15TRUE	hPGCLC
LTR5_Hs_dup574	LTR5_Hs	19	51908192	51909157	-	NANOGTRUE_TFAP2CTRUE_SOX17FALSE_SOX15TRUE	hPGCLC
LTR5_Hs_dup577	LTR5_Hs	19	52043132	52044100	+	NANOGTRUE_TFAP2CTRUE_SOX17FALSE_SOX15TRUE	hPGCLC
LTR5_Hs_dup58	LTR5_Hs	1	159767796	159768763	+	NANOGTRUE_TFAP2CTRUE_SOX17FALSE_SOX15TRUE	hPGCLC
LTR5_Hs_dup580	LTR5_Hs	19	52485538	52486432	+	NANOGTRUE_TFAP2CTRUE_SOX17FALSE_SOX15TRUE	hPGCLC
LTR5_Hs_dup582	LTR5_Hs	19	52697740	52698706	-	NANOGTRUE_TFAP2CTRUE_SOX17FALSE_SOX15TRUE	hPGCLC
LTR5_Hs_dup583	LTR5_Hs	19	53838626	53839592	+	NANOGTRUE_TFAP2CTRUE_SOX17FALSE_SOX15TRUE	hPGCLC
LTR5_Hs_dup59	LTR5_Hs	1	160652139	160653095	+	NANOGTRUE_TFAP2CTRUE_SOX17FALSE_SOX15TRUE	hPGCLC
LTR5_Hs_dup591	LTR5_Hs	20	4034077	4034982	-	NANOGTRUE_TFAP2CTRUE_SOX17FALSE_SOX15TRUE	hPGCLC
LTR5_Hs_dup593	LTR5_Hs	20	23694360	23695327	-	NANOGTRUE_TFAP2CTRUE_SOX17FALSE_SOX15TRUE	hPGCLC
LTR5_Hs_dup595	LTR5_Hs	20	23860595	23861558	-	NANOGTRUE_TFAP2CTRUE_SOX17FALSE_SOX15TRUE	hPGCLC
LTR5_Hs_dup597	LTR5_Hs	20	25233838	25234802	-	NANOGTRUE_TFAP2CTRUE_SOX17FALSE_SOX15TRUE	hPGCLC
LTR5_Hs_dup598	LTR5_Hs	20	25241246	25242215	+	NANOGTRUE_TFAP2CTRUE_SOX17FALSE_SOX15TRUE	hPGCLC
LTR5_Hs_dup60	LTR5_Hs	1	160913142	160914118	+	NANOGTRUE_TFAP2CTRUE_SOX17FALSE_SOX15TRUE	hPGCLC
LTR5_Hs_dup602	LTR5_Hs	20	35262124	35263091	-	NANOGTRUE_TFAP2CTRUE_SOX17FALSE_SOX15TRUE	hPGCLC
LTR5_Hs_dup608	LTR5_Hs	21	14280940	14281912	-	NANOGTRUE_TFAP2CTRUE_SOX17FALSE_SOX15TRUE	hPGCLC
LTR5_Hs_dup609	LTR5_Hs	21	17932719	17933686	-	NANOGTRUE_TFAP2CTRUE_SOX17FALSE_SOX15TRUE	hPGCLC
LTR5_Hs_dup61	LTR5_Hs	1	160948825	160949791	-	NANOGTRUE_TFAP2CTRUE_SOX17FALSE_SOX15TRUE	hPGCLC
LTR5_Hs_dup62	LTR5_Hs	1	161016835	161017804	+	NANOGTRUE_TFAP2CTRUE_SOX17FALSE_SOX15TRUE	hPGCLC
LTR5_Hs_dup627	LTR5_Hs	22	23907084	23908049	+	NANOGTRUE_TFAP2CTRUE_SOX17FALSE_SOX15TRUE	hPGCLC
LTR5_Hs_dup628	LTR5_Hs	22	24210892	24211849	-	NANOGTRUE_TFAP2CTRUE_SOX17FALSE_SOX15TRUE	hPGCLC
LTR5_Hs_dup63	LTR5_Hs	1	161315708	161316604	-	NANOGTRUE_TFAP2CTRUE_SOX17FALSE_SOX15TRUE	hPGCLC
LTR5_Hs_dup65	LTR5_Hs	1	196108732	196109705	-	NANOGTRUE_TFAP2CTRUE_SOX17FALSE_SOX15TRUE	hPGCLC
LTR5_Hs_dup66	LTR5_Hs	1	207635112	207636074	-	NANOGTRUE_TFAP2CTRUE_SOX17FALSE_SOX15TRUE	hPGCLC
LTR5_Hs_dup7	LTR5_Hs	1	25587850	25588817	+	NANOGTRUE_TFAP2CTRUE_SOX17FALSE_SOX15TRUE	hPGCLC
LTR5_Hs_dup70	LTR5_Hs	1	246082685	246083636	+	NANOGTRUE_TFAP2CTRUE_SOX17FALSE_SOX15TRUE	hPGCLC
LTR5_Hs_dup72	LTR5_Hs	2	39321158	39322127	+	NANOGTRUE_TFAP2CTRUE_SOX17FALSE_SOX15TRUE	hPGCLC
LTR5_Hs_dup73	LTR5_Hs	2	3104481	3105423	-	NANOGTRUE_TFAP2CTRUE_SOX17FALSE_SOX15TRUE	hPGCLC
LTR5_Hs_dup77	LTR5_Hs	2	26749865	26750871	+	NANOGTRUE_TFAP2CTRUE_SOX17FALSE_SOX15TRUE	hPGCLC
LTR5_Hs_dup82	LTR5_Hs	2	38277784	38278760	+	NANOGTRUE_TFAP2CTRUE_SOX17FALSE_SOX15TRUE	hPGCLC
LTR5_Hs_dup83	LTR5_Hs	2	55279271	55280234	+	NANOGTRUE_TFAP2CTRUE_SOX17FALSE_SOX15TRUE	hPGCLC
LTR5_Hs_dup88	LTR5_Hs	2	110056070	110057028	+	NANOGTRUE_TFAP2CTRUE_SOX17FALSE_SOX15TRUE	hPGCLC
LTR5_Hs_dup89	LTR5_Hs	2	110314438	110315396	-	NANOGTRUE_TFAP2CTRUE_SOX17FALSE_SOX15TRUE	hPGCLC
LTR5_Hs_dup91	LTR5_Hs	2	112934254	112935221	+	NANOGTRUE_TFAP2CTRUE_SOX17FALSE_SOX15TRUE	hPGCLC
LTR5_Hs_dup93	LTR5_Hs	2	129961965	129962925	-	NANOGTRUE_TFAP2CTRUE_SOX17FALSE_SOX15TRUE	hPGCLC
LTR5_Hs_dup96	LTR5_Hs	2	192541942	192542927	-	NANOGTRUE_TFAP2CTRUE_SOX17FALSE_SOX15TRUE	hPGCLC
LTR5_Hs_dup97	LTR5_Hs	2	193142416	193143387	+	NANOGTRUE_TFAP2CTRUE_SOX17FALSE_SOX15TRUE	hPGCLC
LTR5_Hs_dup19	LTR5_Hs	1	54636121	54637097	-	NANOGFALSE_TFAP2CTRUE_SOX17FALSE_SOX15TRUE	hPGCLC
LTR5_Hs_dup258	LTR5_Hs	7	4599433	4600400	-	NANOGFALSE_TFAP2CTRUE_SOX17FALSE_SOX15TRUE	hPGCLC
LTR5_Hs_dup354	LTR5_Hs	X	138295781	138296749	-	NANOGFALSE_TFAP2CTRUE_SOX17FALSE_SOX15TRUE	hPGCLC
LTR5_Hs_dup459	LTR5_Hs	13	18719995	18720917	+	NANOGFALSE_TFAP2CTRUE_SOX17FALSE_SOX15TRUE	hPGCLC
LTR5_Hs_dup499	LTR5_Hs	16	35955555	35956522	-	NANOGFALSE_TFAP2CTRUE_SOX17FALSE_SOX15TRUE	hPGCLC
LTR5_Hs_dup525	LTR5_Hs	18	26201835	26202802	-	NANOGFALSE_TFAP2CTRUE_SOX17FALSE_SOX15TRUE	hPGCLC
LTR5_Hs_dup625	LTR5_Hs	22	22649348	22650319	-	NANOGFALSE_TFAP2CTRUE_SOX17FALSE_SOX15TRUE	hPGCLC
LTR5_Hs_dup126	LTR5_Hs	3	100666141	100667097	-	NANOGTRUE_TFAP2CFALSE_SOX17FALSE_SOX15TRUE	hPGCLC
LTR5_Hs_dup131	LTR5_Hs	3	113024277	113025236	-	NANOGTRUE_TFAP2CFALSE_SOX17FALSE_SOX15TRUE	hPGCLC
LTR5_Hs_dup159	LTR5_Hs	4	22597763	22598736	-	NANOGTRUE_TFAP2CFALSE_SOX17FALSE_SOX15TRUE	hPGCLC
LTR5_Hs_dup160	LTR5_Hs	4	48285356	48286331	-	NANOGTRUE_TFAP2CFALSE_SOX17FALSE_SOX15TRUE	hPGCLC
LTR5_Hs_dup166	LTR5_Hs	4	68693467	68694419	+	NANOGTRUE_TFAP2CFALSE_SOX17FALSE_SOX15TRUE	hPGCLC
LTR5_Hs_dup202	LTR5_Hs	5	93456674	93457578	-	NANOGTRUE_TFAP2CFALSE_SOX17FALSE_SOX15TRUE	hPGCLC
LTR5_Hs_dup24	LTR5_Hs	1	75377086	75378053	+	NANOGTRUE_TFAP2CFALSE_SOX17FALSE_SOX15TRUE	hPGCLC
LTR5_Hs_dup245	LTR5_Hs	6	115414997	115415149	-	NANOGTRUE_TFAP2CFALSE_SOX17FALSE_SOX15TRUE	hPGCLC
LTR5_Hs_dup292	LTR5_Hs	8	37193368	37194335	-	NANOGTRUE_TFAP2CFALSE_SOX17FALSE_SOX15TRUE	hPGCLC
LTR5_Hs_dup317	LTR5_Hs	9	40338734	40339708	+	NANOGTRUE_TFAP2CFALSE_SOX17FALSE_SOX15TRUE	hPGCLC
LTR5_Hs_dup318	LTR5_Hs	9	42965007	42965981	+	NANOGTRUE_TFAP2CFALSE_SOX17FALSE_SOX15TRUE	hPGCLC
LTR5_Hs_dup319	LTR5_Hs	9	63681609	63682568	-	NANOGTRUE_TFAP2CFALSE_SOX17FALSE_SOX15TRUE	hPGCLC
LTR5_Hs_dup353	LTR5_Hs	X	135406099	135407066	+	NANOGTRUE_TFAP2CFALSE_SOX17FALSE_SOX15TRUE	hPGCLC
LTR5_Hs_dup357	LTR5_Hs	X	145720841	145721800	-	NANOGTRUE_TFAP2CFALSE_SOX17FALSE_SOX15TRUE	hPGCLC
LTR5_Hs_dup383	LTR5_Hs	10	41713188	41714153	+	NANOGTRUE_TFAP2CFALSE_SOX17FALSE_SOX15TRUE	hPGCLC
LTR5_Hs_dup396	LTR5_Hs	11	10391309	10392276	-	NANOGTRUE_TFAP2CFALSE_SOX17FALSE_SOX15TRUE	hPGCLC
LTR5_Hs_dup428	LTR5_Hs	11	118729207	118730174	-	NANOGTRUE_TFAP2CFALSE_SOX17FALSE_SOX15TRUE	hPGCLC
LTR5_Hs_dup444	LTR5_Hs	12	58327459	58328426	-	NANOGTRUE_TFAP2CFALSE_SOX17FALSE_SOX15TRUE	hPGCLC
LTR5_Hs_dup482	LTR5_Hs	14	77794674	77795634	-	NANOGTRUE_TFAP2CFALSE_SOX17FALSE_SOX15TRUE	hPGCLC
LTR5_Hs_dup527	LTR5_Hs	18	27476540	27476584	-	NANOGTRUE_TFAP2CFALSE_SOX17FALSE_SOX15TRUE	hPGCLC
LTR5_Hs_dup552	LTR5_Hs	19	27637590	27638584	-	NANOGTRUE_TFAP2CFALSE_SOX17FALSE_SOX15TRUE	hPGCLC
LTR5_Hs_dup604	LTR5_Hs	20	60041179	60042140	-	NANOGTRUE_TFAP2CFALSE_SOX17FALSE_SOX15TRUE	hPGCLC
LTR5_Hs_dup616	LTR5_Hs	22	11549664	11550626	+	NANOGTRUE_TFAP2CFALSE_SOX17FALSE_SOX15TRUE	hPGCLC
LTR5_Hs_dup633	LTR5_Hs	KI270442.1	390370	391354	-	NANOGTRUE_TFAP2CFALSE_SOX17FALSE_SOX15TRUE	hPGCLC
LTR5_Hs_dup67	LTR5_Hs	1	209141191	209142173	+	NANOGTRUE_TFAP2CFALSE_SOX17FALSE_SOX15TRUE	hPGCLC
LTR5_Hs_dup8	LTR5_Hs	1	29338082	29339047	-	NANOGTRUE_TFAP2CFALSE_SOX17FALSE_SOX15TRUE	hPGCLC
LTR5_Hs_dup171	LTR5_Hs	4	138740026	138740154	+	NANOGFALSE_TFAP2CFALSE_SOX17FALSE_SOX15TRUE	hPGCLC
LTR5_Hs_dup227	LTR5_Hs	6	32657126	32658083	-	NANOGFALSE_TFAP2CFALSE_SOX17FALSE_SOX15TRUE	hPGCLC
LTR5_Hs_dup264	LTR5_Hs	7	27741660	27742621	-	NANOGFALSE_TFAP2CFALSE_SOX17FALSE_SOX15TRUE	hPGCLC
LTR5_Hs_dup295	LTR5_Hs	8	43739539	43740506	-	NANOGFALSE_TFAP2CFALSE_SOX17FALSE_SOX15TRUE	hPGCLC
LTR5_Hs_dup307	LTR5_Hs	8	142828843	142829804	+	NANOGFALSE_TFAP2CFALSE_SOX17FALSE_SOX15TRUE	hPGCLC
LTR5_Hs_dup364	LTR5_Hs	Y	12462876	12463843	-	NANOGFALSE_TFAP2CFALSE_SOX17FALSE_SOX15TRUE	hPGCLC
LTR5_Hs_dup545	LTR5_Hs	19	21567942	21568911	+	NANOGFALSE_TFAP2CFALSE_SOX17FALSE_SOX15TRUE	hPGCLC
LTR5_Hs_dup546	LTR5_Hs	19	22283562	22284503	+	NANOGFALSE_TFAP2CFALSE_SOX17FALSE_SOX15TRUE	hPGCLC
LTR5_Hs_dup612	LTR5_Hs	21	41420869	41421836	-	NANOGFALSE_TFAP2CFALSE_SOX17FALSE_SOX15TRUE	hPGCLC
LTR5_Hs_dup695	LTR5_Hs	KI270731.1	88396	89357	-	NANOGFALSE_TFAP2CFALSE_SOX17FALSE_SOX15TRUE	hPGCLC
LTR5_Hs_dup151	LTR5_Hs	3	195927525	195928492	-	NANOGTRUE_TFAP2CTRUE_SOX17TRUE_SOX15FALSE	hPGCLC
LTR5_Hs_dup381	LTR5_Hs	10	26893470	26894437	+	NANOGTRUE_TFAP2CTRUE_SOX17TRUE_SOX15FALSE	hPGCLC
LTR5_Hs_dup549	LTR5_Hs	19	22580792	22581759	+	NANOGFALSE_TFAP2CTRUE_SOX17TRUE_SOX15FALSE	hPGCLC
LTR5_Hs_dup256	LTR5_Hs	7	4582426	4583393	-	NANOGTRUE_TFAP2CFALSE_SOX17TRUE_SOX15FALSE	hPGCLC
LTR5_Hs_dup297	LTR5_Hs	8	54031681	54032648	-	NANOGTRUE_TFAP2CFALSE_SOX17TRUE_SOX15FALSE	hPGCLC
LTR5_Hs_dup418	LTR5_Hs	11	67867964	67868923	-	NANOGTRUE_TFAP2CFALSE_SOX17TRUE_SOX15FALSE	hPGCLC
LTR5_Hs_dup603	LTR5_Hs	20	41970896	41971863	+	NANOGTRUE_TFAP2CFALSE_SOX17TRUE_SOX15FALSE	hPGCLC
LTR5_Hs	LTR5_Hs	1	29359333	29360290	+	NANOGTRUE_TFAP2CTRUE_SOX17FALSE_SOX15FALSE	hPGCLC
LTR5_Hs_dup10	LTR5_Hs	1	36488984	36489934	-	NANOGTRUE_TFAP2CTRUE_SOX17FALSE_SOX15FALSE	hPGCLC
LTR5_Hs_dup125	LTR5_Hs	3	100336326	100337291	-	NANOGTRUE_TFAP2CTRUE_SOX17FALSE_SOX15FALSE	hPGCLC
LTR5_Hs_dup128	LTR5_Hs	3	101700047	101701015	+	NANOGTRUE_TFAP2CTRUE_SOX17FALSE_SOX15FALSE	hPGCLC
LTR5_Hs_dup147	LTR5_Hs	3	186865588	186866486	-	NANOGTRUE_TFAP2CTRUE_SOX17FALSE_SOX15FALSE	hPGCLC
LTR5_Hs_dup15	LTR5_Hs	1	46329763	46330515	+	NANOGTRUE_TFAP2CTRUE_SOX17FALSE_SOX15FALSE	hPGCLC
LTR5_Hs_dup157	LTR5_Hs	4	10127377	10128304	-	NANOGTRUE_TFAP2CTRUE_SOX17FALSE_SOX15FALSE	hPGCLC
LTR5_Hs_dup163	LTR5_Hs	4	67637834	67637935	+	NANOGTRUE_TFAP2CTRUE_SOX17FALSE_SOX15FALSE	hPGCLC
LTR5_Hs_dup177	LTR5_Hs	4	164905514	164906483	-	NANOGTRUE_TFAP2CTRUE_SOX17FALSE_SOX15FALSE	hPGCLC
LTR5_Hs_dup181	LTR5_Hs	4	174380062	174380985	+	NANOGTRUE_TFAP2CTRUE_SOX17FALSE_SOX15FALSE	hPGCLC
LTR5_Hs_dup212	LTR5_Hs	5	178798076	178799040	+	NANOGTRUE_TFAP2CTRUE_SOX17FALSE_SOX15FALSE	hPGCLC
LTR5_Hs_dup217	LTR5_Hs	6	2908663	2909630	+	NANOGTRUE_TFAP2CTRUE_SOX17FALSE_SOX15FALSE	hPGCLC
LTR5_Hs_dup229	LTR5_Hs	6	33809960	33810919	-	NANOGTRUE_TFAP2CTRUE_SOX17FALSE_SOX15FALSE	hPGCLC
LTR5_Hs_dup246	LTR5_Hs	6	120931438	120932413	+	NANOGTRUE_TFAP2CTRUE_SOX17FALSE_SOX15FALSE	hPGCLC
LTR5_Hs_dup249	LTR5_Hs	6	137844469	137845341	+	NANOGTRUE_TFAP2CTRUE_SOX17FALSE_SOX15FALSE	hPGCLC
LTR5_Hs_dup312	LTR5_Hs	9	11894520	11895489	-	NANOGTRUE_TFAP2CTRUE_SOX17FALSE_SOX15FALSE	hPGCLC
LTR5_Hs_dup332	LTR5_Hs	9	133957780	133958741	+	NANOGTRUE_TFAP2CTRUE_SOX17FALSE_SOX15FALSE	hPGCLC
LTR5_Hs_dup339	LTR5_Hs	X	55997770	55998730	-	NANOGTRUE_TFAP2CTRUE_SOX17FALSE_SOX15FALSE	hPGCLC
LTR5_Hs_dup342	LTR5_Hs	X	72733185	72734156	+	NANOGTRUE_TFAP2CTRUE_SOX17FALSE_SOX15FALSE	hPGCLC
LTR5_Hs_dup343	LTR5_Hs	X	90213331	90214282	+	NANOGTRUE_TFAP2CTRUE_SOX17FALSE_SOX15FALSE	hPGCLC
LTR5_Hs_dup395	LTR5_Hs	11	9318776	9319704	-	NANOGTRUE_TFAP2CTRUE_SOX17FALSE_SOX15FALSE	hPGCLC
LTR5_Hs_dup4	LTR5_Hs	1	10426925	10427626	+	NANOGTRUE_TFAP2CTRUE_SOX17FALSE_SOX15FALSE	hPGCLC
LTR5_Hs_dup408	LTR5_Hs	11	62368491	62369451	-	NANOGTRUE_TFAP2CTRUE_SOX17FALSE_SOX15FALSE	hPGCLC
LTR5_Hs_dup426	LTR5_Hs	11	105264851	105265754	+	NANOGTRUE_TFAP2CTRUE_SOX17FALSE_SOX15FALSE	hPGCLC
LTR5_Hs_dup436	LTR5_Hs	12	10571268	10572236	-	NANOGTRUE_TFAP2CTRUE_SOX17FALSE_SOX15FALSE	hPGCLC
LTR5_Hs_dup474	LTR5_Hs	14	38118099	38119067	+	NANOGTRUE_TFAP2CTRUE_SOX17FALSE_SOX15FALSE	hPGCLC
LTR5_Hs_dup483	LTR5_Hs	14	87020142	87020979	+	NANOGTRUE_TFAP2CTRUE_SOX17FALSE_SOX15FALSE	hPGCLC
LTR5_Hs_dup484	LTR5_Hs	14	100311791	100312758	-	NANOGTRUE_TFAP2CTRUE_SOX17FALSE_SOX15FALSE	hPGCLC
LTR5_Hs_dup511	LTR5_Hs	17	30563390	30564161	-	NANOGTRUE_TFAP2CTRUE_SOX17FALSE_SOX15FALSE	hPGCLC
LTR5_Hs_dup513	LTR5_Hs	17	36140053	36141024	+	NANOGTRUE_TFAP2CTRUE_SOX17FALSE_SOX15FALSE	hPGCLC
LTR5_Hs_dup526	LTR5_Hs	18	26927277	26928239	-	NANOGTRUE_TFAP2CTRUE_SOX17FALSE_SOX15FALSE	hPGCLC
LTR5_Hs_dup529	LTR5_Hs	18	41183868	41184837	+	NANOGTRUE_TFAP2CTRUE_SOX17FALSE_SOX15FALSE	hPGCLC
LTR5_Hs_dup541	LTR5_Hs	19	20156338	20157300	-	NANOGTRUE_TFAP2CTRUE_SOX17FALSE_SOX15FALSE	hPGCLC
LTR5_Hs_dup542	LTR5_Hs	19	20248490	20248737	-	NANOGTRUE_TFAP2CTRUE_SOX17FALSE_SOX15FALSE	hPGCLC
LTR5_Hs_dup551	LTR5_Hs	19	23692688	23693586	+	NANOGTRUE_TFAP2CTRUE_SOX17FALSE_SOX15FALSE	hPGCLC
LTR5_Hs_dup559	LTR5_Hs	19	36332169	36333136	-	NANOGTRUE_TFAP2CTRUE_SOX17FALSE_SOX15FALSE	hPGCLC
LTR5_Hs_dup560	LTR5_Hs	19	37006159	37007120	+	NANOGTRUE_TFAP2CTRUE_SOX17FALSE_SOX15FALSE	hPGCLC
LTR5_Hs_dup566	LTR5_Hs	19	37629951	37630912	-	NANOGTRUE_TFAP2CTRUE_SOX17FALSE_SOX15FALSE	hPGCLC
LTR5_Hs_dup569	LTR5_Hs	19	39479462	39480441	+	NANOGTRUE_TFAP2CTRUE_SOX17FALSE_SOX15FALSE	hPGCLC
LTR5_Hs_dup575	LTR5_Hs	19	52024482	52024991	+	NANOGTRUE_TFAP2CTRUE_SOX17FALSE_SOX15FALSE	hPGCLC
LTR5_Hs_dup579	LTR5_Hs	19	52483852	52484545	-	NANOGTRUE_TFAP2CTRUE_SOX17FALSE_SOX15FALSE	hPGCLC
LTR5_Hs_dup585	LTR5_Hs	19	54950284	54951249	-	NANOGTRUE_TFAP2CTRUE_SOX17FALSE_SOX15FALSE	hPGCLC
LTR5_Hs_dup588	LTR5_Hs	19	57810330	57811158	+	NANOGTRUE_TFAP2CTRUE_SOX17FALSE_SOX15FALSE	hPGCLC
LTR5_Hs_dup6	LTR5_Hs	1	15379018	15379976	-	NANOGTRUE_TFAP2CTRUE_SOX17FALSE_SOX15FALSE	hPGCLC
LTR5_Hs_dup614	LTR5_Hs	21	44282860	44283777	-	NANOGTRUE_TFAP2CTRUE_SOX17FALSE_SOX15FALSE	hPGCLC
LTR5_Hs_dup619	LTR5_Hs	22	18347506	18348467	-	NANOGTRUE_TFAP2CTRUE_SOX17FALSE_SOX15FALSE	hPGCLC
LTR5_Hs_dup69	LTR5_Hs	1	227868340	227869308	-	NANOGTRUE_TFAP2CTRUE_SOX17FALSE_SOX15FALSE	hPGCLC
LTR5_Hs_dup86	LTR5_Hs	2	98129887	98130831	-	NANOGTRUE_TFAP2CTRUE_SOX17FALSE_SOX15FALSE	hPGCLC
LTR5_Hs_dup95	LTR5_Hs	2	186521529	186522372	+	NANOGTRUE_TFAP2CTRUE_SOX17FALSE_SOX15FALSE	hPGCLC
LTR5_Hs_dup117	LTR5_Hs	3	43258305	43259266	-	NANOGFALSE_TFAP2CTRUE_SOX17FALSE_SOX15FALSE	hPGCLC
LTR5_Hs_dup222	LTR5_Hs	6	26744675	26745634	+	NANOGFALSE_TFAP2CTRUE_SOX17FALSE_SOX15FALSE	hPGCLC
LTR5_Hs_dup223	LTR5_Hs	6	27774460	27775428	-	NANOGFALSE_TFAP2CTRUE_SOX17FALSE_SOX15FALSE	hPGCLC
LTR5_Hs_dup274	LTR5_Hs	7	101149854	101150821	-	NANOGFALSE_TFAP2CTRUE_SOX17FALSE_SOX15FALSE	hPGCLC
LTR5_Hs_dup283	LTR5_Hs	7	141751126	141752103	+	NANOGFALSE_TFAP2CTRUE_SOX17FALSE_SOX15FALSE	hPGCLC
LTR5_Hs_dup348	LTR5_Hs	X	123679648	123680632	+	NANOGFALSE_TFAP2CTRUE_SOX17FALSE_SOX15FALSE	hPGCLC
LTR5_Hs_dup376	LTR5_Hs	10	3061469	3062440	+	NANOGFALSE_TFAP2CTRUE_SOX17FALSE_SOX15FALSE	hPGCLC
LTR5_Hs_dup394	LTR5_Hs	10	133541055	133542017	-	NANOGFALSE_TFAP2CTRUE_SOX17FALSE_SOX15FALSE	hPGCLC
LTR5_Hs_dup401	LTR5_Hs	11	55430995	55431959	+	NANOGFALSE_TFAP2CTRUE_SOX17FALSE_SOX15FALSE	hPGCLC
LTR5_Hs_dup429	LTR5_Hs	11	119039272	119040160	-	NANOGFALSE_TFAP2CTRUE_SOX17FALSE_SOX15FALSE	hPGCLC
LTR5_Hs_dup440	LTR5_Hs	12	37738088	37739055	-	NANOGFALSE_TFAP2CTRUE_SOX17FALSE_SOX15FALSE	hPGCLC
LTR5_Hs_dup457	LTR5_Hs	12	123492642	123493573	+	NANOGFALSE_TFAP2CTRUE_SOX17FALSE_SOX15FALSE	hPGCLC
LTR5_Hs_dup471	LTR5_Hs	14	20268923	20269890	+	NANOGFALSE_TFAP2CTRUE_SOX17FALSE_SOX15FALSE	hPGCLC
LTR5_Hs_dup480	LTR5_Hs	14	77635280	77636245	-	NANOGFALSE_TFAP2CTRUE_SOX17FALSE_SOX15FALSE	hPGCLC
LTR5_Hs_dup498	LTR5_Hs	16	34998814	34999771	+	NANOGFALSE_TFAP2CTRUE_SOX17FALSE_SOX15FALSE	hPGCLC
LTR5_Hs_dup509	LTR5_Hs	17	19504958	19505922	-	NANOGFALSE_TFAP2CTRUE_SOX17FALSE_SOX15FALSE	hPGCLC
LTR5_Hs_dup521	LTR5_Hs	17	80551208	80552176	-	NANOGFALSE_TFAP2CTRUE_SOX17FALSE_SOX15FALSE	hPGCLC
LTR5_Hs_dup554	LTR5_Hs	19	28689312	28690280	-	NANOGFALSE_TFAP2CTRUE_SOX17FALSE_SOX15FALSE	hPGCLC
LTR5_Hs_dup570	LTR5_Hs	19	39959231	39960162	-	NANOGFALSE_TFAP2CTRUE_SOX17FALSE_SOX15FALSE	hPGCLC
LTR5_Hs_dup578	LTR5_Hs	19	52420956	52421918	-	NANOGFALSE_TFAP2CTRUE_SOX17FALSE_SOX15FALSE	hPGCLC
LTR5_Hs_dup592	LTR5_Hs	20	7956200	7957162	+	NANOGFALSE_TFAP2CTRUE_SOX17FALSE_SOX15FALSE	hPGCLC
LTR5_Hs_dup600	LTR5_Hs	20	29804423	29805383	+	NANOGFALSE_TFAP2CTRUE_SOX17FALSE_SOX15FALSE	hPGCLC
LTR5_Hs_dup605	LTR5_Hs	21	17694219	17695183	-	NANOGFALSE_TFAP2CTRUE_SOX17FALSE_SOX15FALSE	hPGCLC
LTR5_Hs_dup693	LTR5_Hs	KI270724.1	18050	19008	+	NANOGFALSE_TFAP2CTRUE_SOX17FALSE_SOX15FALSE	hPGCLC
LTR5_Hs_dup80	LTR5_Hs	2	32275582	32276549	-	NANOGFALSE_TFAP2CTRUE_SOX17FALSE_SOX15FALSE	hPGCLC
LTR5_Hs_dup84	LTR5_Hs	2	86261299	86262267	+	NANOGFALSE_TFAP2CTRUE_SOX17FALSE_SOX15FALSE	hPGCLC
LTR5_Hs_dup87	LTR5_Hs	2	100684866	100685837	+	NANOGFALSE_TFAP2CTRUE_SOX17FALSE_SOX15FALSE	hPGCLC
LTR5_Hs_dup9	LTR5_Hs	1	33063516	33064484	+	NANOGFALSE_TFAP2CTRUE_SOX17FALSE_SOX15FALSE	hPGCLC
LTR5_Hs_dup115	LTR5_Hs	3	23544663	23545625	-	NANOGTRUE_TFAP2CFALSE_SOX17FALSE_SOX15FALSE	hPGCLC
LTR5_Hs_dup13	LTR5_Hs	1	45528103	45529068	+	NANOGTRUE_TFAP2CFALSE_SOX17FALSE_SOX15FALSE	hPGCLC
LTR5_Hs_dup134	LTR5_Hs	3	125891209	125891262	+	NANOGTRUE_TFAP2CFALSE_SOX17FALSE_SOX15FALSE	hPGCLC
LTR5_Hs_dup153	LTR5_Hs	4	151742	152709	-	NANOGTRUE_TFAP2CFALSE_SOX17FALSE_SOX15FALSE	hPGCLC
LTR5_Hs_dup154	LTR5_Hs	4	207800	208766	-	NANOGTRUE_TFAP2CFALSE_SOX17FALSE_SOX15FALSE	hPGCLC
LTR5_Hs_dup16	LTR5_Hs	1	46788569	46789408	+	NANOGTRUE_TFAP2CFALSE_SOX17FALSE_SOX15FALSE	hPGCLC
LTR5_Hs_dup226	LTR5_Hs	6	28692011	28692958	+	NANOGTRUE_TFAP2CFALSE_SOX17FALSE_SOX15FALSE	hPGCLC
LTR5_Hs_dup262	LTR5_Hs	7	23039856	23040823	+	NANOGTRUE_TFAP2CFALSE_SOX17FALSE_SOX15FALSE	hPGCLC
LTR5_Hs_dup275	LTR5_Hs	7	104747922	104748888	+	NANOGTRUE_TFAP2CFALSE_SOX17FALSE_SOX15FALSE	hPGCLC
LTR5_Hs_dup301	LTR5_Hs	8	90683913	90684031	+	NANOGTRUE_TFAP2CFALSE_SOX17FALSE_SOX15FALSE	hPGCLC
LTR5_Hs_dup321	LTR5_Hs	9	66036608	66037582	-	NANOGTRUE_TFAP2CFALSE_SOX17FALSE_SOX15FALSE	hPGCLC
LTR5_Hs_dup333	LTR5_Hs	9	134092436	134093404	-	NANOGTRUE_TFAP2CFALSE_SOX17FALSE_SOX15FALSE	hPGCLC
LTR5_Hs_dup334	LTR5_Hs	9	134714935	134715895	-	NANOGTRUE_TFAP2CFALSE_SOX17FALSE_SOX15FALSE	hPGCLC
LTR5_Hs_dup346	LTR5_Hs	X	113990610	113990894	+	NANOGTRUE_TFAP2CFALSE_SOX17FALSE_SOX15FALSE	hPGCLC
LTR5_Hs_dup347	LTR5_Hs	X	113990914	113991079	+	NANOGTRUE_TFAP2CFALSE_SOX17FALSE_SOX15FALSE	hPGCLC
LTR5_Hs_dup373	LTR5_Hs	Y	25142348	25143315	+	NANOGTRUE_TFAP2CFALSE_SOX17FALSE_SOX15FALSE	hPGCLC
LTR5_Hs_dup38	LTR5_Hs	1	144555550	144556489	-	NANOGTRUE_TFAP2CFALSE_SOX17FALSE_SOX15FALSE	hPGCLC
LTR5_Hs_dup389	LTR5_Hs	10	97417835	97418118	-	NANOGTRUE_TFAP2CFALSE_SOX17FALSE_SOX15FALSE	hPGCLC
LTR5_Hs_dup410	LTR5_Hs	11	62381930	62382006	-	NANOGTRUE_TFAP2CFALSE_SOX17FALSE_SOX15FALSE	hPGCLC
LTR5_Hs_dup415	LTR5_Hs	11	67477411	67477551	-	NANOGTRUE_TFAP2CFALSE_SOX17FALSE_SOX15FALSE	hPGCLC
LTR5_Hs_dup445	LTR5_Hs	12	58335948	58336915	-	NANOGTRUE_TFAP2CFALSE_SOX17FALSE_SOX15FALSE	hPGCLC
LTR5_Hs_dup454	LTR5_Hs	12	110570038	110571005	+	NANOGTRUE_TFAP2CFALSE_SOX17FALSE_SOX15FALSE	hPGCLC
LTR5_Hs_dup468	LTR5_Hs	13	95268021	95269003	+	NANOGTRUE_TFAP2CFALSE_SOX17FALSE_SOX15FALSE	hPGCLC
LTR5_Hs_dup478	LTR5_Hs	14	64894163	64894264	-	NANOGTRUE_TFAP2CFALSE_SOX17FALSE_SOX15FALSE	hPGCLC
LTR5_Hs_dup48	LTR5_Hs	1	148188817	148189817	+	NANOGTRUE_TFAP2CFALSE_SOX17FALSE_SOX15FALSE	hPGCLC
LTR5_Hs_dup491	LTR5_Hs	15	101859977	101860944	-	NANOGTRUE_TFAP2CFALSE_SOX17FALSE_SOX15FALSE	hPGCLC
LTR5_Hs_dup501	LTR5_Hs	16	74799404	74800360	-	NANOGTRUE_TFAP2CFALSE_SOX17FALSE_SOX15FALSE	hPGCLC
LTR5_Hs_dup536	LTR5_Hs	19	48889636	48890598	+	NANOGTRUE_TFAP2CFALSE_SOX17FALSE_SOX15FALSE	hPGCLC
LTR5_Hs_dup539	LTR5_Hs	19	12231835	12232790	-	NANOGTRUE_TFAP2CFALSE_SOX17FALSE_SOX15FALSE	hPGCLC
LTR5_Hs_dup581	LTR5_Hs	19	52558697	52559661	+	NANOGTRUE_TFAP2CFALSE_SOX17FALSE_SOX15FALSE	hPGCLC
LTR5_Hs_dup586	LTR5_Hs	19	56559332	56560285	-	NANOGTRUE_TFAP2CFALSE_SOX17FALSE_SOX15FALSE	hPGCLC
LTR5_Hs_dup590	LTR5_Hs	20	29884017	29884750	-	NANOGTRUE_TFAP2CFALSE_SOX17FALSE_SOX15FALSE	hPGCLC
LTR5_Hs_dup594	LTR5_Hs	20	23756280	23757247	-	NANOGTRUE_TFAP2CFALSE_SOX17FALSE_SOX15FALSE	hPGCLC
LTR5_Hs_dup601	LTR5_Hs	20	30849917	30850867	-	NANOGTRUE_TFAP2CFALSE_SOX17FALSE_SOX15FALSE	hPGCLC
LTR5_Hs_dup629	LTR5_Hs	22	24630446	24631411	-	NANOGTRUE_TFAP2CFALSE_SOX17FALSE_SOX15FALSE	hPGCLC
LTR5_Hs_dup71	LTR5_Hs	1	247015783	247016742	-	NANOGTRUE_TFAP2CFALSE_SOX17FALSE_SOX15FALSE	hPGCLC
LTR5_Hs_dup92	LTR5_Hs	2	127542575	127543549	-	NANOGTRUE_TFAP2CFALSE_SOX17FALSE_SOX15FALSE	hPGCLC
LTR5_Hs_dup94	LTR5_Hs	2	170263304	170264250	-	NANOGTRUE_TFAP2CFALSE_SOX17FALSE_SOX15FALSE	hPGCLC
LTR7_dup1011	LTR7	6	93835299	93835749	-	NANOGTRUE_TFAP2CTRUE_SOX17FALSE	hESC
LTR7_dup1020	LTR7	6	114427847	114428297	-	NANOGTRUE_TFAP2CTRUE_SOX17FALSE	hESC
LTR7_dup1027	LTR7	6	121620422	121620869	-	NANOGTRUE_TFAP2CTRUE_SOX17FALSE	hESC
LTR7_dup103	LTR7	1	173448417	173448865	-	NANOGTRUE_TFAP2CTRUE_SOX17FALSE	hESC
LTR7_dup1035	LTR7	6	125707314	125707763	-	NANOGTRUE_TFAP2CTRUE_SOX17FALSE	hESC
LTR7_dup1038	LTR7	6	130197820	130198222	+	NANOGTRUE_TFAP2CTRUE_SOX17FALSE	hESC
LTR7_dup1044	LTR7	6	131328688	131329137	+	NANOGTRUE_TFAP2CTRUE_SOX17FALSE	hESC
LTR7_dup1048	LTR7	6	131901550	131902003	+	NANOGTRUE_TFAP2CTRUE_SOX17FALSE	hESC
LTR7_dup1057	LTR7	6	141460291	141460680	+	NANOGTRUE_TFAP2CTRUE_SOX17FALSE	hESC
LTR7_dup1060	LTR7	6	142649498	142649948	+	NANOGTRUE_TFAP2CTRUE_SOX17FALSE	hESC
LTR7_dup1067	LTR7	6	152682945	152683394	+	NANOGTRUE_TFAP2CTRUE_SOX17FALSE	hESC
LTR7_dup1068	LTR7	6	153442518	153442929	-	NANOGTRUE_TFAP2CTRUE_SOX17FALSE	hESC
LTR7_dup1076	LTR7	6	164344371	164344779	-	NANOGTRUE_TFAP2CTRUE_SOX17FALSE	hESC
LTR7_dup1093	LTR7	7	20120709	20121160	+	NANOGTRUE_TFAP2CTRUE_SOX17FALSE	hESC
LTR7_dup1094	LTR7	7	20126100	20126555	+	NANOGTRUE_TFAP2CTRUE_SOX17FALSE	hESC
LTR7_dup1097	LTR7	7	22703358	22703765	+	NANOGTRUE_TFAP2CTRUE_SOX17FALSE	hESC
LTR7_dup11	LTR7	1	32437638	32438038	+	NANOGTRUE_TFAP2CTRUE_SOX17FALSE	hESC
LTR7_dup1101	LTR7	7	24396245	24396697	+	NANOGTRUE_TFAP2CTRUE_SOX17FALSE	hESC
LTR7_dup1102	LTR7	7	24401546	24401985	+	NANOGTRUE_TFAP2CTRUE_SOX17FALSE	hESC
LTR7_dup1112	LTR7	7	42870576	42871056	-	NANOGTRUE_TFAP2CTRUE_SOX17FALSE	hESC
LTR7_dup1113	LTR7	7	42875924	42876404	-	NANOGTRUE_TFAP2CTRUE_SOX17FALSE	hESC
LTR7_dup1135	LTR7	7	83459668	83460118	+	NANOGTRUE_TFAP2CTRUE_SOX17FALSE	hESC
LTR7_dup1169	LTR7	7	125264191	125264637	-	NANOGTRUE_TFAP2CTRUE_SOX17FALSE	hESC
LTR7_dup117	LTR7	1	195848134	195848597	-	NANOGTRUE_TFAP2CTRUE_SOX17FALSE	hESC
LTR7_dup1171	LTR7	7	125915291	125915739	+	NANOGTRUE_TFAP2CTRUE_SOX17FALSE	hESC
LTR7_dup1183	LTR7	7	143537279	143537666	-	NANOGTRUE_TFAP2CTRUE_SOX17FALSE	hESC
LTR7_dup1187	LTR7	7	144207818	144208298	-	NANOGTRUE_TFAP2CTRUE_SOX17FALSE	hESC
LTR7_dup1198	LTR7	8	1801298	1801747	+	NANOGTRUE_TFAP2CTRUE_SOX17FALSE	hESC
LTR7_dup1213	LTR7	8	9184086	9184535	-	NANOGTRUE_TFAP2CTRUE_SOX17FALSE	hESC
LTR7_dup1226	LTR7	8	34860187	34860639	-	NANOGTRUE_TFAP2CTRUE_SOX17FALSE	hESC
LTR7_dup123	LTR7	1	207633751	207634199	-	NANOGTRUE_TFAP2CTRUE_SOX17FALSE	hESC
LTR7_dup1243	LTR7	8	67719967	67720415	-	NANOGTRUE_TFAP2CTRUE_SOX17FALSE	hESC
LTR7_dup1248	LTR7	8	71674937	71675387	+	NANOGTRUE_TFAP2CTRUE_SOX17FALSE	hESC
LTR7_dup1249	LTR7	8	71680214	71680660	+	NANOGTRUE_TFAP2CTRUE_SOX17FALSE	hESC
LTR7_dup1252	LTR7	8	81898016	81898395	-	NANOGTRUE_TFAP2CTRUE_SOX17FALSE	hESC
LTR7_dup1258	LTR7	8	84290302	84290753	-	NANOGTRUE_TFAP2CTRUE_SOX17FALSE	hESC
LTR7_dup1280	LTR7	8	114281698	114282146	+	NANOGTRUE_TFAP2CTRUE_SOX17FALSE	hESC
LTR7_dup1289	LTR7	8	128617180	128617630	-	NANOGTRUE_TFAP2CTRUE_SOX17FALSE	hESC
LTR7_dup129	LTR7	1	212910008	212910445	+	NANOGTRUE_TFAP2CTRUE_SOX17FALSE	hESC
LTR7_dup1292	LTR7	8	131308262	131308638	+	NANOGTRUE_TFAP2CTRUE_SOX17FALSE	hESC
LTR7_dup1299	LTR7	8	132080238	132080688	-	NANOGTRUE_TFAP2CTRUE_SOX17FALSE	hESC
LTR7_dup130	LTR7	1	212914200	212914681	+	NANOGTRUE_TFAP2CTRUE_SOX17FALSE	hESC
LTR7_dup1313	LTR7	9	2281019	2281524	+	NANOGTRUE_TFAP2CTRUE_SOX17FALSE	hESC
LTR7_dup1322	LTR7	9	12440912	12441412	-	NANOGTRUE_TFAP2CTRUE_SOX17FALSE	hESC
LTR7_dup135	LTR7	1	216145601	216146051	+	NANOGTRUE_TFAP2CTRUE_SOX17FALSE	hESC
LTR7_dup1355	LTR7	9	74085583	74086032	+	NANOGTRUE_TFAP2CTRUE_SOX17FALSE	hESC
LTR7_dup1365	LTR7	9	82883733	82884183	+	NANOGTRUE_TFAP2CTRUE_SOX17FALSE	hESC
LTR7_dup1372	LTR7	9	87408069	87408472	-	NANOGTRUE_TFAP2CTRUE_SOX17FALSE	hESC
LTR7_dup1373	LTR7	9	87410694	87411146	+	NANOGTRUE_TFAP2CTRUE_SOX17FALSE	hESC
LTR7_dup1374	LTR7	9	87416225	87416706	+	NANOGTRUE_TFAP2CTRUE_SOX17FALSE	hESC
LTR7_dup1378	LTR7	9	93347588	93348038	+	NANOGTRUE_TFAP2CTRUE_SOX17FALSE	hESC
LTR7_dup1379	LTR7	9	93352900	93353344	+	NANOGTRUE_TFAP2CTRUE_SOX17FALSE	hESC
LTR7_dup1380	LTR7	9	97214494	97214965	+	NANOGTRUE_TFAP2CTRUE_SOX17FALSE	hESC
LTR7_dup1381	LTR7	9	97219533	97220014	+	NANOGTRUE_TFAP2CTRUE_SOX17FALSE	hESC
LTR7_dup1395	LTR7	9	115473181	115473632	+	NANOGTRUE_TFAP2CTRUE_SOX17FALSE	hESC
LTR7_dup1396	LTR7	9	115478470	115478918	+	NANOGTRUE_TFAP2CTRUE_SOX17FALSE	hESC
LTR7_dup140	LTR7	1	221978509	221978957	-	NANOGTRUE_TFAP2CTRUE_SOX17FALSE	hESC
LTR7_dup142	LTR7	1	223029702	223030156	-	NANOGTRUE_TFAP2CTRUE_SOX17FALSE	hESC
LTR7_dup1423	LTR7	X	8356064	8356497	-	NANOGTRUE_TFAP2CTRUE_SOX17FALSE	hESC
LTR7_dup1426	LTR7	X	12310027	12310475	-	NANOGTRUE_TFAP2CTRUE_SOX17FALSE	hESC
LTR7_dup1438	LTR7	X	28507462	28507894	-	NANOGTRUE_TFAP2CTRUE_SOX17FALSE	hESC
LTR7_dup1460	LTR7	X	45400995	45401431	-	NANOGTRUE_TFAP2CTRUE_SOX17FALSE	hESC
LTR7_dup1462	LTR7	X	57336041	57336451	+	NANOGTRUE_TFAP2CTRUE_SOX17FALSE	hESC
LTR7_dup1493	LTR7	X	94052057	94052429	+	NANOGTRUE_TFAP2CTRUE_SOX17FALSE	hESC
LTR7_dup1496	LTR7	X	94704179	94704626	-	NANOGTRUE_TFAP2CTRUE_SOX17FALSE	hESC
LTR7_dup1497	LTR7	X	94704639	94705089	-	NANOGTRUE_TFAP2CTRUE_SOX17FALSE	hESC
LTR7_dup1498	LTR7	X	95092677	95093127	+	NANOGTRUE_TFAP2CTRUE_SOX17FALSE	hESC
LTR7_dup1502	LTR7	X	98524246	98524697	-	NANOGTRUE_TFAP2CTRUE_SOX17FALSE	hESC
LTR7_dup1515	LTR7	X	111543807	111544258	+	NANOGTRUE_TFAP2CTRUE_SOX17FALSE	hESC
LTR7_dup1516	LTR7	X	111549222	111549673	+	NANOGTRUE_TFAP2CTRUE_SOX17FALSE	hESC
LTR7_dup1524	LTR7	X	114466672	114467121	+	NANOGTRUE_TFAP2CTRUE_SOX17FALSE	hESC
LTR7_dup1526	LTR7	X	114601272	114601722	-	NANOGTRUE_TFAP2CTRUE_SOX17FALSE	hESC
LTR7_dup1534	LTR7	X	116817774	116818222	-	NANOGTRUE_TFAP2CTRUE_SOX17FALSE	hESC
LTR7_dup1538	LTR7	X	122222004	122222454	+	NANOGTRUE_TFAP2CTRUE_SOX17FALSE	hESC
LTR7_dup1542	LTR7	X	125394110	125394560	-	NANOGTRUE_TFAP2CTRUE_SOX17FALSE	hESC
LTR7_dup159	LTR7	1	232123495	232123945	+	NANOGTRUE_TFAP2CTRUE_SOX17FALSE	hESC
LTR7_dup1621	LTR7	10	5476605	5477012	+	NANOGTRUE_TFAP2CTRUE_SOX17FALSE	hESC
LTR7_dup1625	LTR7	10	6802503	6802953	-	NANOGTRUE_TFAP2CTRUE_SOX17FALSE	hESC
LTR7_dup1630	LTR7	10	20370846	20371294	-	NANOGTRUE_TFAP2CTRUE_SOX17FALSE	hESC
LTR7_dup1650	LTR7	10	53358813	53359266	-	NANOGTRUE_TFAP2CTRUE_SOX17FALSE	hESC
LTR7_dup1654	LTR7	10	54172057	54172501	+	NANOGTRUE_TFAP2CTRUE_SOX17FALSE	hESC
LTR7_dup1671	LTR7	10	86865051	86865600	+	NANOGTRUE_TFAP2CTRUE_SOX17FALSE	hESC
LTR7_dup1683	LTR7	10	95231193	95231643	+	NANOGTRUE_TFAP2CTRUE_SOX17FALSE	hESC
LTR7_dup1701	LTR7	11	333767	334167	-	NANOGTRUE_TFAP2CTRUE_SOX17FALSE	hESC
LTR7_dup1730	LTR7	11	27629072	27629519	-	NANOGTRUE_TFAP2CTRUE_SOX17FALSE	hESC
LTR7_dup1731	LTR7	11	27634479	27634926	-	NANOGTRUE_TFAP2CTRUE_SOX17FALSE	hESC
LTR7_dup1762	LTR7	11	75331394	75331793	+	NANOGTRUE_TFAP2CTRUE_SOX17FALSE	hESC
LTR7_dup1763	LTR7	11	75331868	75332247	+	NANOGTRUE_TFAP2CTRUE_SOX17FALSE	hESC
LTR7_dup1792	LTR7	11	96180740	96181218	-	NANOGTRUE_TFAP2CTRUE_SOX17FALSE	hESC
LTR7_dup1794	LTR7	11	96593224	96593674	+	NANOGTRUE_TFAP2CTRUE_SOX17FALSE	hESC
LTR7_dup1826	LTR7	12	8810170	8810576	+	NANOGTRUE_TFAP2CTRUE_SOX17FALSE	hESC
LTR7_dup1832	LTR7	12	10338193	10338643	-	NANOGTRUE_TFAP2CTRUE_SOX17FALSE	hESC
LTR7_dup185	LTR7	2	7872706	7873156	-	NANOGTRUE_TFAP2CTRUE_SOX17FALSE	hESC
LTR7_dup1869	LTR7	12	59323188	59323669	-	NANOGTRUE_TFAP2CTRUE_SOX17FALSE	hESC
LTR7_dup1870	LTR7	12	59328505	59328986	-	NANOGTRUE_TFAP2CTRUE_SOX17FALSE	hESC
LTR7_dup1901	LTR7	12	80783123	80783525	-	NANOGTRUE_TFAP2CTRUE_SOX17FALSE	hESC
LTR7_dup1906	LTR7	12	86944315	86944755	+	NANOGTRUE_TFAP2CTRUE_SOX17FALSE	hESC
LTR7_dup1912	LTR7	12	103222116	103222567	-	NANOGTRUE_TFAP2CTRUE_SOX17FALSE	hESC
LTR7_dup1927	LTR7	13	36321741	36322191	+	NANOGTRUE_TFAP2CTRUE_SOX17FALSE	hESC
LTR7_dup1940	LTR7	13	51169866	51170314	+	NANOGTRUE_TFAP2CTRUE_SOX17FALSE	hESC
LTR7_dup1943	LTR7	13	54132761	54133158	-	NANOGTRUE_TFAP2CTRUE_SOX17FALSE	hESC
LTR7_dup1945	LTR7	13	54268142	54268524	+	NANOGTRUE_TFAP2CTRUE_SOX17FALSE	hESC
LTR7_dup1947	LTR7	13	55578228	55578676	-	NANOGTRUE_TFAP2CTRUE_SOX17FALSE	hESC
LTR7_dup1948	LTR7	13	55583638	55584087	-	NANOGTRUE_TFAP2CTRUE_SOX17FALSE	hESC
LTR7_dup1977	LTR7	13	81874531	81874919	+	NANOGTRUE_TFAP2CTRUE_SOX17FALSE	hESC
LTR7_dup1981	LTR7	13	86358168	86358617	+	NANOGTRUE_TFAP2CTRUE_SOX17FALSE	hESC
LTR7_dup1982	LTR7	13	86363686	86364136	+	NANOGTRUE_TFAP2CTRUE_SOX17FALSE	hESC
LTR7_dup2002	LTR7	14	38190638	38191083	+	NANOGTRUE_TFAP2CTRUE_SOX17FALSE	hESC
LTR7_dup2011	LTR7	14	47104197	47104677	+	NANOGTRUE_TFAP2CTRUE_SOX17FALSE	hESC
LTR7_dup2015	LTR7	14	48260541	48260940	-	NANOGTRUE_TFAP2CTRUE_SOX17FALSE	hESC
LTR7_dup2017	LTR7	14	48267872	48268282	-	NANOGTRUE_TFAP2CTRUE_SOX17FALSE	hESC
LTR7_dup2025	LTR7	14	70293487	70293881	-	NANOGTRUE_TFAP2CTRUE_SOX17FALSE	hESC
LTR7_dup2028	LTR7	14	71129601	71130006	+	NANOGTRUE_TFAP2CTRUE_SOX17FALSE	hESC
LTR7_dup2048	LTR7	14	95968233	95968645	+	NANOGTRUE_TFAP2CTRUE_SOX17FALSE	hESC
LTR7_dup2068	LTR7	15	36285828	36286071	-	NANOGTRUE_TFAP2CTRUE_SOX17FALSE	hESC
LTR7_dup2077	LTR7	15	52744784	52745204	+	NANOGTRUE_TFAP2CTRUE_SOX17FALSE	hESC
LTR7_dup2102	LTR7	15	101077839	101078293	+	NANOGTRUE_TFAP2CTRUE_SOX17FALSE	hESC
LTR7_dup2106	LTR7	16	9670530	9670977	-	NANOGTRUE_TFAP2CTRUE_SOX17FALSE	hESC
LTR7_dup2107	LTR7	16	9676822	9677301	-	NANOGTRUE_TFAP2CTRUE_SOX17FALSE	hESC
LTR7_dup2111	LTR7	16	13352583	13353016	-	NANOGTRUE_TFAP2CTRUE_SOX17FALSE	hESC
LTR7_dup2120	LTR7	16	59514911	59515411	-	NANOGTRUE_TFAP2CTRUE_SOX17FALSE	hESC
LTR7_dup2122	LTR7	16	59613175	59613565	+	NANOGTRUE_TFAP2CTRUE_SOX17FALSE	hESC
LTR7_dup2129	LTR7	16	65234900	65235349	-	NANOGTRUE_TFAP2CTRUE_SOX17FALSE	hESC
LTR7_dup2132	LTR7	16	70621611	70622062	-	NANOGTRUE_TFAP2CTRUE_SOX17FALSE	hESC
LTR7_dup2135	LTR7	16	86747205	86747655	-	NANOGTRUE_TFAP2CTRUE_SOX17FALSE	hESC
LTR7_dup2154	LTR7	18	27232260	27232705	+	NANOGTRUE_TFAP2CTRUE_SOX17FALSE	hESC
LTR7_dup2156	LTR7	18	30612756	30613127	+	NANOGTRUE_TFAP2CTRUE_SOX17FALSE	hESC
LTR7_dup2175	LTR7	18	42743802	42744300	+	NANOGTRUE_TFAP2CTRUE_SOX17FALSE	hESC
LTR7_dup2181	LTR7	18	56420894	56421341	+	NANOGTRUE_TFAP2CTRUE_SOX17FALSE	hESC
LTR7_dup2182	LTR7	18	57064649	57065099	-	NANOGTRUE_TFAP2CTRUE_SOX17FALSE	hESC
LTR7_dup2183	LTR7	18	57072052	57072502	-	NANOGTRUE_TFAP2CTRUE_SOX17FALSE	hESC
LTR7_dup2195	LTR7	19	12571734	12572096	+	NANOGTRUE_TFAP2CTRUE_SOX17FALSE	hESC
LTR7_dup221	LTR7	2	63847467	63847912	-	NANOGTRUE_TFAP2CTRUE_SOX17FALSE	hESC
LTR7_dup223	LTR7	2	64252414	64252895	+	NANOGTRUE_TFAP2CTRUE_SOX17FALSE	hESC
LTR7_dup2234	LTR7	19	53831404	53831854	+	NANOGTRUE_TFAP2CTRUE_SOX17FALSE	hESC
LTR7_dup2248	LTR7	20	12752946	12753392	+	NANOGTRUE_TFAP2CTRUE_SOX17FALSE	hESC
LTR7_dup2249	LTR7	20	12753820	12754274	+	NANOGTRUE_TFAP2CTRUE_SOX17FALSE	hESC
LTR7_dup2251	LTR7	20	13357880	13358330	+	NANOGTRUE_TFAP2CTRUE_SOX17FALSE	hESC
LTR7_dup226	LTR7	2	66249097	66249502	+	NANOGTRUE_TFAP2CTRUE_SOX17FALSE	hESC
LTR7_dup2262	LTR7	20	40269054	40269503	+	NANOGTRUE_TFAP2CTRUE_SOX17FALSE	hESC
LTR7_dup2297	LTR7	21	26081260	26081656	-	NANOGTRUE_TFAP2CTRUE_SOX17FALSE	hESC
LTR7_dup2314	LTR7	22	24691086	24691536	-	NANOGTRUE_TFAP2CTRUE_SOX17FALSE	hESC
LTR7_dup240	LTR7	2	76579254	76579704	-	NANOGTRUE_TFAP2CTRUE_SOX17FALSE	hESC
LTR7_dup241	LTR7	2	77088247	77088674	+	NANOGTRUE_TFAP2CTRUE_SOX17FALSE	hESC
LTR7_dup254	LTR7	2	82005634	82006082	+	NANOGTRUE_TFAP2CTRUE_SOX17FALSE	hESC
LTR7_dup256	LTR7	2	83788947	83789357	-	NANOGTRUE_TFAP2CTRUE_SOX17FALSE	hESC
LTR7_dup271	LTR7	2	114790472	114790923	-	NANOGTRUE_TFAP2CTRUE_SOX17FALSE	hESC
LTR7_dup283	LTR7	2	123659079	123659299	-	NANOGTRUE_TFAP2CTRUE_SOX17FALSE	hESC
LTR7_dup29	LTR7	1	53434809	53435177	+	NANOGTRUE_TFAP2CTRUE_SOX17FALSE	hESC
LTR7_dup304	LTR7	2	165707552	165708032	-	NANOGTRUE_TFAP2CTRUE_SOX17FALSE	hESC
LTR7_dup326	LTR7	2	187670483	187670930	-	NANOGTRUE_TFAP2CTRUE_SOX17FALSE	hESC
LTR7_dup328	LTR7	2	188033498	188033914	+	NANOGTRUE_TFAP2CTRUE_SOX17FALSE	hESC
LTR7_dup341	LTR7	2	197587359	197587726	+	NANOGTRUE_TFAP2CTRUE_SOX17FALSE	hESC
LTR7_dup344	LTR7	2	199185231	199185671	+	NANOGTRUE_TFAP2CTRUE_SOX17FALSE	hESC
LTR7_dup352	LTR7	2	206812177	206812627	-	NANOGTRUE_TFAP2CTRUE_SOX17FALSE	hESC
LTR7_dup362	LTR7	2	209299313	209299790	+	NANOGTRUE_TFAP2CTRUE_SOX17FALSE	hESC
LTR7_dup394	LTR7	3	14272354	14272791	-	NANOGTRUE_TFAP2CTRUE_SOX17FALSE	hESC
LTR7_dup416	LTR7	3	38083177	38083728	-	NANOGTRUE_TFAP2CTRUE_SOX17FALSE	hESC
LTR7_dup429	LTR7	3	54639753	54640204	-	NANOGTRUE_TFAP2CTRUE_SOX17FALSE	hESC
LTR7_dup442	LTR7	3	71925473	71925971	+	NANOGTRUE_TFAP2CTRUE_SOX17FALSE	hESC
LTR7_dup450	LTR7	3	78581212	78581665	-	NANOGTRUE_TFAP2CTRUE_SOX17FALSE	hESC
LTR7_dup46	LTR7	1	70373592	70374024	+	NANOGTRUE_TFAP2CTRUE_SOX17FALSE	hESC
LTR7_dup482	LTR7	3	112422914	112423365	-	NANOGTRUE_TFAP2CTRUE_SOX17FALSE	hESC
LTR7_dup506	LTR7	3	143805477	143805925	+	NANOGTRUE_TFAP2CTRUE_SOX17FALSE	hESC
LTR7_dup51	LTR7	1	72987801	72988249	-	NANOGTRUE_TFAP2CTRUE_SOX17FALSE	hESC
LTR7_dup519	LTR7	3	149196809	149197259	+	NANOGTRUE_TFAP2CTRUE_SOX17FALSE	hESC
LTR7_dup521	LTR7	3	152602744	152603153	+	NANOGTRUE_TFAP2CTRUE_SOX17FALSE	hESC
LTR7_dup555	LTR7	3	174232028	174232438	-	NANOGTRUE_TFAP2CTRUE_SOX17FALSE	hESC
LTR7_dup560	LTR7	3	175835772	175836221	+	NANOGTRUE_TFAP2CTRUE_SOX17FALSE	hESC
LTR7_dup564	LTR7	3	176326913	176327363	-	NANOGTRUE_TFAP2CTRUE_SOX17FALSE	hESC
LTR7_dup573	LTR7	3	185786306	185786737	+	NANOGTRUE_TFAP2CTRUE_SOX17FALSE	hESC
LTR7_dup576	LTR7	3	186663292	186663690	+	NANOGTRUE_TFAP2CTRUE_SOX17FALSE	hESC
LTR7_dup578	LTR7	3	187180813	187181262	-	NANOGTRUE_TFAP2CTRUE_SOX17FALSE	hESC
LTR7_dup579	LTR7	3	187466299	187466711	-	NANOGTRUE_TFAP2CTRUE_SOX17FALSE	hESC
LTR7_dup587	LTR7	3	191671928	191672378	-	NANOGTRUE_TFAP2CTRUE_SOX17FALSE	hESC
LTR7_dup591	LTR7	3	191927319	191927716	+	NANOGTRUE_TFAP2CTRUE_SOX17FALSE	hESC
LTR7_dup60	LTR7	1	81245283	81245733	+	NANOGTRUE_TFAP2CTRUE_SOX17FALSE	hESC
LTR7_dup61	LTR7	1	81250757	81251207	+	NANOGTRUE_TFAP2CTRUE_SOX17FALSE	hESC
LTR7_dup620	LTR7	4	14169948	14170399	-	NANOGTRUE_TFAP2CTRUE_SOX17FALSE	hESC
LTR7_dup621	LTR7	4	14175526	14175976	-	NANOGTRUE_TFAP2CTRUE_SOX17FALSE	hESC
LTR7_dup625	LTR7	4	17003475	17003925	+	NANOGTRUE_TFAP2CTRUE_SOX17FALSE	hESC
LTR7_dup629	LTR7	4	23722873	23723321	-	NANOGTRUE_TFAP2CTRUE_SOX17FALSE	hESC
LTR7_dup633	LTR7	4	24506300	24506750	+	NANOGTRUE_TFAP2CTRUE_SOX17FALSE	hESC
LTR7_dup644	LTR7	4	55280350	55280798	-	NANOGTRUE_TFAP2CTRUE_SOX17FALSE	hESC
LTR7_dup648	LTR7	4	61769543	61770025	-	NANOGTRUE_TFAP2CTRUE_SOX17FALSE	hESC
LTR7_dup652	LTR7	4	64737777	64738276	+	NANOGTRUE_TFAP2CTRUE_SOX17FALSE	hESC
LTR7_dup657	LTR7	4	68405894	68406295	+	NANOGTRUE_TFAP2CTRUE_SOX17FALSE	hESC
LTR7_dup658	LTR7	4	68407204	68407603	-	NANOGTRUE_TFAP2CTRUE_SOX17FALSE	hESC
LTR7_dup671	LTR7	4	87921803	87922252	+	NANOGTRUE_TFAP2CTRUE_SOX17FALSE	hESC
LTR7_dup680	LTR7	4	91623640	91624089	+	NANOGTRUE_TFAP2CTRUE_SOX17FALSE	hESC
LTR7_dup685	LTR7	4	92277198	92277648	-	NANOGTRUE_TFAP2CTRUE_SOX17FALSE	hESC
LTR7_dup686	LTR7	4	92438954	92439404	-	NANOGTRUE_TFAP2CTRUE_SOX17FALSE	hESC
LTR7_dup687	LTR7	4	92444204	92444654	-	NANOGTRUE_TFAP2CTRUE_SOX17FALSE	hESC
LTR7_dup688	LTR7	4	94084647	94085063	-	NANOGTRUE_TFAP2CTRUE_SOX17FALSE	hESC
LTR7_dup695	LTR7	4	97141294	97141656	-	NANOGTRUE_TFAP2CTRUE_SOX17FALSE	hESC
LTR7_dup699	LTR7	4	103946598	103947029	+	NANOGTRUE_TFAP2CTRUE_SOX17FALSE	hESC
LTR7_dup702	LTR7	4	107290579	107291010	-	NANOGTRUE_TFAP2CTRUE_SOX17FALSE	hESC
LTR7_dup731	LTR7	4	132495300	132495687	+	NANOGTRUE_TFAP2CTRUE_SOX17FALSE	hESC
LTR7_dup77	LTR7	1	99514923	99515367	+	NANOGTRUE_TFAP2CTRUE_SOX17FALSE	hESC
LTR7_dup778	LTR7	4	169919754	169920188	+	NANOGTRUE_TFAP2CTRUE_SOX17FALSE	hESC
LTR7_dup801	LTR7	4	181949982	181950417	+	NANOGTRUE_TFAP2CTRUE_SOX17FALSE	hESC
LTR7_dup813	LTR7	5	5520713	5521164	+	NANOGTRUE_TFAP2CTRUE_SOX17FALSE	hESC
LTR7_dup820	LTR7	5	12667882	12668330	-	NANOGTRUE_TFAP2CTRUE_SOX17FALSE	hESC
LTR7_dup829	LTR7	5	18674153	18674598	-	NANOGTRUE_TFAP2CTRUE_SOX17FALSE	hESC
LTR7_dup85	LTR7	1	112809667	112810079	+	NANOGTRUE_TFAP2CTRUE_SOX17FALSE	hESC
LTR7_dup850	LTR7	5	80185505	80185953	-	NANOGTRUE_TFAP2CTRUE_SOX17FALSE	hESC
LTR7_dup853	LTR7	5	84703755	84704204	+	NANOGTRUE_TFAP2CTRUE_SOX17FALSE	hESC
LTR7_dup854	LTR7	5	91744501	91744952	+	NANOGTRUE_TFAP2CTRUE_SOX17FALSE	hESC
LTR7_dup867	LTR7	5	104063635	104064084	-	NANOGTRUE_TFAP2CTRUE_SOX17FALSE	hESC
LTR7_dup868	LTR7	5	104070031	104070481	-	NANOGTRUE_TFAP2CTRUE_SOX17FALSE	hESC
LTR7_dup870	LTR7	5	106978588	106979038	+	NANOGTRUE_TFAP2CTRUE_SOX17FALSE	hESC
LTR7_dup872	LTR7	5	108554568	108555018	+	NANOGTRUE_TFAP2CTRUE_SOX17FALSE	hESC
LTR7_dup881	LTR7	5	116945628	116946177	-	NANOGTRUE_TFAP2CTRUE_SOX17FALSE	hESC
LTR7_dup884	LTR7	5	118952283	118952646	-	NANOGTRUE_TFAP2CTRUE_SOX17FALSE	hESC
LTR7_dup885	LTR7	5	120697546	120698035	-	NANOGTRUE_TFAP2CTRUE_SOX17FALSE	hESC
LTR7_dup89	LTR7	1	114032084	114032484	+	NANOGTRUE_TFAP2CTRUE_SOX17FALSE	hESC
LTR7_dup900	LTR7	5	126839337	126839778	-	NANOGTRUE_TFAP2CTRUE_SOX17FALSE	hESC
LTR7_dup910	LTR7	5	136565340	136565790	-	NANOGTRUE_TFAP2CTRUE_SOX17FALSE	hESC
LTR7_dup919	LTR7	5	147868588	147869038	+	NANOGTRUE_TFAP2CTRUE_SOX17FALSE	hESC
LTR7_dup920	LTR7	5	147869836	147870286	-	NANOGTRUE_TFAP2CTRUE_SOX17FALSE	hESC
LTR7_dup921	LTR7	5	147874078	147874526	-	NANOGTRUE_TFAP2CTRUE_SOX17FALSE	hESC
LTR7_dup922	LTR7	5	153449687	153450137	-	NANOGTRUE_TFAP2CTRUE_SOX17FALSE	hESC
LTR7_dup951	LTR7	6	14302376	14302823	-	NANOGTRUE_TFAP2CTRUE_SOX17FALSE	hESC
LTR7_dup96	LTR7	1	147833885	147834292	+	NANOGTRUE_TFAP2CTRUE_SOX17FALSE	hESC
LTR7_dup977	LTR7	6	61605824	61606272	+	NANOGTRUE_TFAP2CTRUE_SOX17FALSE	hESC
LTR7_dup991	LTR7	6	68070059	68070457	+	NANOGTRUE_TFAP2CTRUE_SOX17FALSE	hESC
LTR7_dup136	LTR7	1	216152207	216152688	+	NANOGTRUE_TFAP2CTRUE_SOX17FALSE	hESC
LTR7_dup1480	LTR7	X	87688451	87688815	+	NANOGTRUE_TFAP2CTRUE_SOX17FALSE	hESC
LTR7_dup1631	LTR7	10	21751374	21751765	-	NANOGTRUE_TFAP2CTRUE_SOX17FALSE	hESC
LTR7_dup1675	LTR7	10	90081018	90081469	-	NANOGTRUE_TFAP2CTRUE_SOX17FALSE	hESC
LTR7_dup1746	LTR7	11	63529319	63529768	-	NANOGTRUE_TFAP2CTRUE_SOX17FALSE	hESC
LTR7_dup1756	LTR7	11	68638995	68639439	+	NANOGTRUE_TFAP2CTRUE_SOX17FALSE	hESC
LTR7_dup1821	LTR7	12	4018541	4018991	+	NANOGTRUE_TFAP2CTRUE_SOX17FALSE	hESC
LTR7_dup1847	LTR7	12	23505831	23506286	-	NANOGTRUE_TFAP2CTRUE_SOX17FALSE	hESC
LTR7_dup19	LTR7	1	43090774	43091157	+	NANOGTRUE_TFAP2CTRUE_SOX17FALSE	hESC
LTR7_dup1934	LTR7	13	48001786	48002189	-	NANOGTRUE_TFAP2CTRUE_SOX17FALSE	hESC
LTR7_dup2115	LTR7	16	47167257	47167745	+	NANOGTRUE_TFAP2CTRUE_SOX17FALSE	hESC
LTR7_dup2144	LTR7	17	60384972	60385404	+	NANOGTRUE_TFAP2CTRUE_SOX17FALSE	hESC
LTR7_dup2161	LTR7	18	31826669	31827058	-	NANOGTRUE_TFAP2CTRUE_SOX17FALSE	hESC
LTR7_dup2247	LTR7	20	1733138	1733570	-	NANOGTRUE_TFAP2CTRUE_SOX17FALSE	hESC
LTR7_dup444	LTR7	3	72028495	72028900	+	NANOGTRUE_TFAP2CTRUE_SOX17FALSE	hESC
LTR7_dup461	LTR7	3	86537069	86537500	-	NANOGTRUE_TFAP2CTRUE_SOX17FALSE	hESC
LTR7_dup892	LTR7	5	124309063	124309476	+	NANOGTRUE_TFAP2CTRUE_SOX17FALSE	hESC
LTR7_dup987	LTR7	6	65569017	65569407	+	NANOGTRUE_TFAP2CTRUE_SOX17FALSE	hESC
LTR7_dup996	LTR7	6	78091529	78091959	+	NANOGTRUE_TFAP2CTRUE_SOX17FALSE	hESC
LTR7	LTR7	1	12713729	12714137	+	NANOGFALSE_TFAP2CTRUE_SOX17FALSE	hESC
LTR7_dup100	LTR7	1	169683070	169683479	+	NANOGFALSE_TFAP2CTRUE_SOX17FALSE	hESC
LTR7_dup104	LTR7	1	178253488	178253919	-	NANOGFALSE_TFAP2CTRUE_SOX17FALSE	hESC
LTR7_dup1090	LTR7	7	9470692	9471057	+	NANOGFALSE_TFAP2CTRUE_SOX17FALSE	hESC
LTR7_dup1099	LTR7	7	22913465	22913829	+	NANOGFALSE_TFAP2CTRUE_SOX17FALSE	hESC
LTR7_dup1103	LTR7	7	30479569	30479952	+	NANOGFALSE_TFAP2CTRUE_SOX17FALSE	hESC
LTR7_dup1125	LTR7	7	66592697	66593101	+	NANOGFALSE_TFAP2CTRUE_SOX17FALSE	hESC
LTR7_dup1127	LTR7	7	68218292	68218703	-	NANOGFALSE_TFAP2CTRUE_SOX17FALSE	hESC
LTR7_dup1137	LTR7	7	83833685	83834091	-	NANOGFALSE_TFAP2CTRUE_SOX17FALSE	hESC
LTR7_dup1144	LTR7	7	100927607	100928020	+	NANOGFALSE_TFAP2CTRUE_SOX17FALSE	hESC
LTR7_dup1180	LTR7	7	139468374	139468653	+	NANOGFALSE_TFAP2CTRUE_SOX17FALSE	hESC
LTR7_dup1195	LTR7	7	152884633	152885000	+	NANOGFALSE_TFAP2CTRUE_SOX17FALSE	hESC
LTR7_dup1228	LTR7	8	39606683	39607028	-	NANOGFALSE_TFAP2CTRUE_SOX17FALSE	hESC
LTR7_dup1239	LTR7	8	60305380	60305800	-	NANOGFALSE_TFAP2CTRUE_SOX17FALSE	hESC
LTR7_dup1247	LTR7	8	71670087	71670448	+	NANOGFALSE_TFAP2CTRUE_SOX17FALSE	hESC
LTR7_dup1262	LTR7	8	93878357	93878720	-	NANOGFALSE_TFAP2CTRUE_SOX17FALSE	hESC
LTR7_dup1265	LTR7	8	97206206	97206656	+	NANOGFALSE_TFAP2CTRUE_SOX17FALSE	hESC
LTR7_dup1273	LTR7	8	108309757	108310205	-	NANOGFALSE_TFAP2CTRUE_SOX17FALSE	hESC
LTR7_dup1277	LTR7	8	113514928	113515376	-	NANOGFALSE_TFAP2CTRUE_SOX17FALSE	hESC
LTR7_dup1279	LTR7	8	114246635	114247083	+	NANOGFALSE_TFAP2CTRUE_SOX17FALSE	hESC
LTR7_dup1304	LTR7	8	136618849	136619213	-	NANOGFALSE_TFAP2CTRUE_SOX17FALSE	hESC
LTR7_dup1375	LTR7	9	88514137	88514504	-	NANOGFALSE_TFAP2CTRUE_SOX17FALSE	hESC
LTR7_dup14	LTR7	1	37213390	37213816	-	NANOGFALSE_TFAP2CTRUE_SOX17FALSE	hESC
LTR7_dup1422	LTR7	X	7110567	7111001	-	NANOGFALSE_TFAP2CTRUE_SOX17FALSE	hESC
LTR7_dup1437	LTR7	X	28502595	28503021	-	NANOGFALSE_TFAP2CTRUE_SOX17FALSE	hESC
LTR7_dup1451	LTR7	X	32538158	32538590	+	NANOGFALSE_TFAP2CTRUE_SOX17FALSE	hESC
LTR7_dup146	LTR7	1	225810575	225810980	-	NANOGFALSE_TFAP2CTRUE_SOX17FALSE	hESC
LTR7_dup1489	LTR7	X	92824428	92824880	+	NANOGFALSE_TFAP2CTRUE_SOX17FALSE	hESC
LTR7_dup15	LTR7	1	37214370	37214695	+	NANOGFALSE_TFAP2CTRUE_SOX17FALSE	hESC
LTR7_dup1512	LTR7	X	103761159	103761528	-	NANOGFALSE_TFAP2CTRUE_SOX17FALSE	hESC
LTR7_dup1513	LTR7	X	103766932	103767306	-	NANOGFALSE_TFAP2CTRUE_SOX17FALSE	hESC
LTR7_dup152	LTR7	1	229696942	229697395	+	NANOGFALSE_TFAP2CTRUE_SOX17FALSE	hESC
LTR7_dup1532	LTR7	X	116726299	116726712	-	NANOGFALSE_TFAP2CTRUE_SOX17FALSE	hESC
LTR7_dup1540	LTR7	X	123777297	123777730	+	NANOGFALSE_TFAP2CTRUE_SOX17FALSE	hESC
LTR7_dup1561	LTR7	X	143502197	143502583	-	NANOGFALSE_TFAP2CTRUE_SOX17FALSE	hESC
LTR7_dup162	LTR7	1	233471991	233472366	+	NANOGFALSE_TFAP2CTRUE_SOX17FALSE	hESC
LTR7_dup1661	LTR7	10	64506820	64507214	+	NANOGFALSE_TFAP2CTRUE_SOX17FALSE	hESC
LTR7_dup1663	LTR7	10	70625824	70626932	+	NANOGFALSE_TFAP2CTRUE_SOX17FALSE	hESC
LTR7_dup1669	LTR7	10	83062991	83063365	+	NANOGFALSE_TFAP2CTRUE_SOX17FALSE	hESC
LTR7_dup1670	LTR7	10	83429512	83429886	-	NANOGFALSE_TFAP2CTRUE_SOX17FALSE	hESC
LTR7_dup1685	LTR7	10	103520207	103520641	-	NANOGFALSE_TFAP2CTRUE_SOX17FALSE	hESC
LTR7_dup1686	LTR7	10	105727637	105728004	+	NANOGFALSE_TFAP2CTRUE_SOX17FALSE	hESC
LTR7_dup1754	LTR7	11	68632350	68632796	+	NANOGFALSE_TFAP2CTRUE_SOX17FALSE	hESC
LTR7_dup176	LTR7	1	246813214	246813608	+	NANOGFALSE_TFAP2CTRUE_SOX17FALSE	hESC
LTR7_dup1764	LTR7	11	80700042	80700400	+	NANOGFALSE_TFAP2CTRUE_SOX17FALSE	hESC
LTR7_dup1793	LTR7	11	96587635	96588085	+	NANOGFALSE_TFAP2CTRUE_SOX17FALSE	hESC
LTR7_dup1802	LTR7	11	121298713	121299068	-	NANOGFALSE_TFAP2CTRUE_SOX17FALSE	hESC
LTR7_dup1843	LTR7	12	18203232	18203727	+	NANOGFALSE_TFAP2CTRUE_SOX17FALSE	hESC
LTR7_dup1864	LTR7	12	46321305	46321698	-	NANOGFALSE_TFAP2CTRUE_SOX17FALSE	hESC
LTR7_dup1867	LTR7	12	54947977	54948366	-	NANOGFALSE_TFAP2CTRUE_SOX17FALSE	hESC
LTR7_dup1922	LTR7	13	26512786	26513111	+	NANOGFALSE_TFAP2CTRUE_SOX17FALSE	hESC
LTR7_dup1923	LTR7	13	31607334	31607706	-	NANOGFALSE_TFAP2CTRUE_SOX17FALSE	hESC
LTR7_dup1952	LTR7	13	56045825	56046275	+	NANOGFALSE_TFAP2CTRUE_SOX17FALSE	hESC
LTR7_dup1953	LTR7	13	56109982	56110429	+	NANOGFALSE_TFAP2CTRUE_SOX17FALSE	hESC
LTR7_dup1990	LTR7	13	90853831	90854278	-	NANOGFALSE_TFAP2CTRUE_SOX17FALSE	hESC
LTR7_dup2029	LTR7	14	73128452	73128821	-	NANOGFALSE_TFAP2CTRUE_SOX17FALSE	hESC
LTR7_dup2030	LTR7	14	73133662	73134036	-	NANOGFALSE_TFAP2CTRUE_SOX17FALSE	hESC
LTR7_dup2042	LTR7	14	87253862	87254296	+	NANOGFALSE_TFAP2CTRUE_SOX17FALSE	hESC
LTR7_dup2078	LTR7	15	55417735	55418106	-	NANOGFALSE_TFAP2CTRUE_SOX17FALSE	hESC
LTR7_dup210	LTR7	2	47688009	47688346	+	NANOGFALSE_TFAP2CTRUE_SOX17FALSE	hESC
LTR7_dup2113	LTR7	16	19893211	19893617	-	NANOGFALSE_TFAP2CTRUE_SOX17FALSE	hESC
LTR7_dup2114	LTR7	16	19908050	19908445	-	NANOGFALSE_TFAP2CTRUE_SOX17FALSE	hESC
LTR7_dup2117	LTR7	16	48336421	48336854	-	NANOGFALSE_TFAP2CTRUE_SOX17FALSE	hESC
LTR7_dup2133	LTR7	16	71708208	71708575	+	NANOGFALSE_TFAP2CTRUE_SOX17FALSE	hESC
LTR7_dup2136	LTR7	17	8061907	8062290	+	NANOGFALSE_TFAP2CTRUE_SOX17FALSE	hESC
LTR7_dup2185	LTR7	18	58641222	58641574	-	NANOGFALSE_TFAP2CTRUE_SOX17FALSE	hESC
LTR7_dup219	LTR7	2	58314169	58314565	+	NANOGFALSE_TFAP2CTRUE_SOX17FALSE	hESC
LTR7_dup2194	LTR7	19	8203645	8204010	-	NANOGFALSE_TFAP2CTRUE_SOX17FALSE	hESC
LTR7_dup22	LTR7	1	45315974	45316348	+	NANOGFALSE_TFAP2CTRUE_SOX17FALSE	hESC
LTR7_dup2203	LTR7	19	20359172	20359555	+	NANOGFALSE_TFAP2CTRUE_SOX17FALSE	hESC
LTR7_dup2207	LTR7	19	22574538	22575020	+	NANOGFALSE_TFAP2CTRUE_SOX17FALSE	hESC
LTR7_dup2224	LTR7	19	47398316	47398756	+	NANOGFALSE_TFAP2CTRUE_SOX17FALSE	hESC
LTR7_dup2226	LTR7	19	52178038	52178348	+	NANOGFALSE_TFAP2CTRUE_SOX17FALSE	hESC
LTR7_dup2231	LTR7	19	52756465	52756855	+	NANOGFALSE_TFAP2CTRUE_SOX17FALSE	hESC
LTR7_dup2255	LTR7	20	17008272	17008584	-	NANOGFALSE_TFAP2CTRUE_SOX17FALSE	hESC
LTR7_dup23	LTR7	1	45321633	45322007	-	NANOGFALSE_TFAP2CTRUE_SOX17FALSE	hESC
LTR7_dup2323	LTR7	22	39068042	39068308	-	NANOGFALSE_TFAP2CTRUE_SOX17FALSE	hESC
LTR7_dup243	LTR7	2	77897247	77897636	+	NANOGFALSE_TFAP2CTRUE_SOX17FALSE	hESC
LTR7_dup245	LTR7	2	78758203	78758579	+	NANOGFALSE_TFAP2CTRUE_SOX17FALSE	hESC
LTR7_dup258	LTR7	2	84220940	84221336	-	NANOGFALSE_TFAP2CTRUE_SOX17FALSE	hESC
LTR7_dup277	LTR7	2	116520794	116521170	+	NANOGFALSE_TFAP2CTRUE_SOX17FALSE	hESC
LTR7_dup306	LTR7	2	166641470	166641846	-	NANOGFALSE_TFAP2CTRUE_SOX17FALSE	hESC
LTR7_dup317	LTR7	2	183049277	183049650	+	NANOGFALSE_TFAP2CTRUE_SOX17FALSE	hESC
LTR7_dup37	LTR7	1	57531052	57531483	+	NANOGFALSE_TFAP2CTRUE_SOX17FALSE	hESC
LTR7_dup410	LTR7	3	32796461	32796870	-	NANOGFALSE_TFAP2CTRUE_SOX17FALSE	hESC
LTR7_dup431	LTR7	3	58437208	58437582	-	NANOGFALSE_TFAP2CTRUE_SOX17FALSE	hESC
LTR7_dup45	LTR7	1	70367629	70368061	+	NANOGFALSE_TFAP2CTRUE_SOX17FALSE	hESC
LTR7_dup489	LTR7	3	124827654	124828113	+	NANOGFALSE_TFAP2CTRUE_SOX17FALSE	hESC
LTR7_dup558	LTR7	3	175825245	175825677	-	NANOGFALSE_TFAP2CTRUE_SOX17FALSE	hESC
LTR7_dup565	LTR7	3	177665834	177666283	-	NANOGFALSE_TFAP2CTRUE_SOX17FALSE	hESC
LTR7_dup569	LTR7	3	179515305	179515692	-	NANOGFALSE_TFAP2CTRUE_SOX17FALSE	hESC
LTR7_dup592	LTR7	3	191928020	191928409	-	NANOGFALSE_TFAP2CTRUE_SOX17FALSE	hESC
LTR7_dup593	LTR7	3	191929001	191929389	+	NANOGFALSE_TFAP2CTRUE_SOX17FALSE	hESC
LTR7_dup615	LTR7	4	11811580	11811938	+	NANOGFALSE_TFAP2CTRUE_SOX17FALSE	hESC
LTR7_dup660	LTR7	4	78713842	78714293	-	NANOGFALSE_TFAP2CTRUE_SOX17FALSE	hESC
LTR7_dup678	LTR7	4	91045790	91046151	-	NANOGFALSE_TFAP2CTRUE_SOX17FALSE	hESC
LTR7_dup679	LTR7	4	91268547	91268957	-	NANOGFALSE_TFAP2CTRUE_SOX17FALSE	hESC
LTR7_dup764	LTR7	4	163099937	163100371	-	NANOGFALSE_TFAP2CTRUE_SOX17FALSE	hESC
LTR7_dup766	LTR7	4	163103887	163104322	-	NANOGFALSE_TFAP2CTRUE_SOX17FALSE	hESC
LTR7_dup774	LTR7	4	167881626	167882021	+	NANOGFALSE_TFAP2CTRUE_SOX17FALSE	hESC
LTR7_dup814	LTR7	5	7055005	7055438	-	NANOGFALSE_TFAP2CTRUE_SOX17FALSE	hESC
LTR7_dup845	LTR7	5	74882775	74883161	-	NANOGFALSE_TFAP2CTRUE_SOX17FALSE	hESC
LTR7_dup879	LTR7	5	116822250	116822654	+	NANOGFALSE_TFAP2CTRUE_SOX17FALSE	hESC
LTR7_dup918	LTR7	5	147860286	147860692	+	NANOGFALSE_TFAP2CTRUE_SOX17FALSE	hESC
LTR7_dup958	LTR7	6	19214105	19214479	-	NANOGFALSE_TFAP2CTRUE_SOX17FALSE	hESC
LTR7_dup972	LTR7	6	40868336	40868767	-	NANOGFALSE_TFAP2CTRUE_SOX17FALSE	hESC
LTR7_dup986	LTR7	6	63961194	63961665	+	NANOGFALSE_TFAP2CTRUE_SOX17FALSE	hESC
LTR7_dup1008	LTR7	6	90670205	90670651	-	NANOGTRUE_TFAP2CFALSE_SOX17FALSE	hESC
LTR7_dup1009	LTR7	6	90674992	90675442	-	NANOGTRUE_TFAP2CFALSE_SOX17FALSE	hESC
LTR7_dup1010	LTR7	6	93830156	93830561	-	NANOGTRUE_TFAP2CFALSE_SOX17FALSE	hESC
LTR7_dup1012	LTR7	6	94553919	94554368	-	NANOGTRUE_TFAP2CFALSE_SOX17FALSE	hESC
LTR7_dup1013	LTR7	6	94559161	94559610	-	NANOGTRUE_TFAP2CFALSE_SOX17FALSE	hESC
LTR7_dup1014	LTR7	6	97784872	97785325	+	NANOGTRUE_TFAP2CFALSE_SOX17FALSE	hESC
LTR7_dup1016	LTR7	6	102107759	102108211	+	NANOGTRUE_TFAP2CFALSE_SOX17FALSE	hESC
LTR7_dup1017	LTR7	6	109855775	109856184	-	NANOGTRUE_TFAP2CFALSE_SOX17FALSE	hESC
LTR7_dup1019	LTR7	6	114422439	114422889	-	NANOGTRUE_TFAP2CFALSE_SOX17FALSE	hESC
LTR7_dup1026	LTR7	6	120930468	120930857	+	NANOGTRUE_TFAP2CFALSE_SOX17FALSE	hESC
LTR7_dup1029	LTR7	6	122845118	122845567	+	NANOGTRUE_TFAP2CFALSE_SOX17FALSE	hESC
LTR7_dup1033	LTR7	6	123587607	123588007	-	NANOGTRUE_TFAP2CFALSE_SOX17FALSE	hESC
LTR7_dup1034	LTR7	6	125701848	125702298	-	NANOGTRUE_TFAP2CFALSE_SOX17FALSE	hESC
LTR7_dup1036	LTR7	6	128746106	128746587	-	NANOGTRUE_TFAP2CFALSE_SOX17FALSE	hESC
LTR7_dup1041	LTR7	6	131295357	131295806	+	NANOGTRUE_TFAP2CFALSE_SOX17FALSE	hESC
LTR7_dup1042	LTR7	6	131300747	131301196	+	NANOGTRUE_TFAP2CFALSE_SOX17FALSE	hESC
LTR7_dup1045	LTR7	6	131338800	131339250	+	NANOGTRUE_TFAP2CFALSE_SOX17FALSE	hESC
LTR7_dup1046	LTR7	6	131344114	131344564	+	NANOGTRUE_TFAP2CFALSE_SOX17FALSE	hESC
LTR7_dup1047	LTR7	6	131504327	131504777	-	NANOGTRUE_TFAP2CFALSE_SOX17FALSE	hESC
LTR7_dup1049	LTR7	6	131906969	131907417	+	NANOGTRUE_TFAP2CFALSE_SOX17FALSE	hESC
LTR7_dup1054	LTR7	6	140257496	140257902	-	NANOGTRUE_TFAP2CFALSE_SOX17FALSE	hESC
LTR7_dup1058	LTR7	6	142015666	142016117	+	NANOGTRUE_TFAP2CFALSE_SOX17FALSE	hESC
LTR7_dup1066	LTR7	6	148645099	148645508	+	NANOGTRUE_TFAP2CFALSE_SOX17FALSE	hESC
LTR7_dup1098	LTR7	7	22708904	22709313	+	NANOGTRUE_TFAP2CFALSE_SOX17FALSE	hESC
LTR7_dup110	LTR7	1	185953764	185954216	-	NANOGTRUE_TFAP2CFALSE_SOX17FALSE	hESC
LTR7_dup1105	LTR7	7	31466860	31467260	-	NANOGTRUE_TFAP2CFALSE_SOX17FALSE	hESC
LTR7_dup1106	LTR7	7	31471977	31472379	-	NANOGTRUE_TFAP2CFALSE_SOX17FALSE	hESC
LTR7_dup1116	LTR7	7	48146274	48146724	-	NANOGTRUE_TFAP2CFALSE_SOX17FALSE	hESC
LTR7_dup1118	LTR7	7	49101085	49101493	+	NANOGTRUE_TFAP2CFALSE_SOX17FALSE	hESC
LTR7_dup112	LTR7	1	187765509	187765959	-	NANOGTRUE_TFAP2CFALSE_SOX17FALSE	hESC
LTR7_dup1131	LTR7	7	75788164	75788562	+	NANOGTRUE_TFAP2CFALSE_SOX17FALSE	hESC
LTR7_dup1134	LTR7	7	78577478	78577880	-	NANOGTRUE_TFAP2CFALSE_SOX17FALSE	hESC
LTR7_dup1136	LTR7	7	83464937	83465383	+	NANOGTRUE_TFAP2CFALSE_SOX17FALSE	hESC
LTR7_dup1141	LTR7	7	93639935	93640344	+	NANOGTRUE_TFAP2CFALSE_SOX17FALSE	hESC
LTR7_dup1142	LTR7	7	93645146	93645552	+	NANOGTRUE_TFAP2CFALSE_SOX17FALSE	hESC
LTR7_dup1147	LTR7	7	109597189	109597679	-	NANOGTRUE_TFAP2CFALSE_SOX17FALSE	hESC
LTR7_dup1168	LTR7	7	125258828	125259326	+	NANOGTRUE_TFAP2CFALSE_SOX17FALSE	hESC
LTR7_dup1173	LTR7	7	125923701	125924110	+	NANOGTRUE_TFAP2CFALSE_SOX17FALSE	hESC
LTR7_dup1188	LTR7	7	144342693	144343173	+	NANOGTRUE_TFAP2CFALSE_SOX17FALSE	hESC
LTR7_dup1189	LTR7	7	146248815	146249225	-	NANOGTRUE_TFAP2CFALSE_SOX17FALSE	hESC
LTR7_dup1197	LTR7	8	888877	889287	-	NANOGTRUE_TFAP2CFALSE_SOX17FALSE	hESC
LTR7_dup1199	LTR7	8	3237992	3238403	-	NANOGTRUE_TFAP2CFALSE_SOX17FALSE	hESC
LTR7_dup1201	LTR7	8	5436466	5436869	-	NANOGTRUE_TFAP2CFALSE_SOX17FALSE	hESC
LTR7_dup1205	LTR7	8	7407722	7408174	+	NANOGTRUE_TFAP2CFALSE_SOX17FALSE	hESC
LTR7_dup1206	LTR7	8	7903419	7903871	-	NANOGTRUE_TFAP2CFALSE_SOX17FALSE	hESC
LTR7_dup1221	LTR7	8	18393944	18394351	-	NANOGTRUE_TFAP2CFALSE_SOX17FALSE	hESC
LTR7_dup124	LTR7	1	209448805	209449256	+	NANOGTRUE_TFAP2CFALSE_SOX17FALSE	hESC
LTR7_dup1241	LTR7	8	63497054	63497454	+	NANOGTRUE_TFAP2CFALSE_SOX17FALSE	hESC
LTR7_dup1242	LTR7	8	63888201	63888569	+	NANOGTRUE_TFAP2CFALSE_SOX17FALSE	hESC
LTR7_dup125	LTR7	1	209453552	209454002	+	NANOGTRUE_TFAP2CFALSE_SOX17FALSE	hESC
LTR7_dup1271	LTR7	8	103645854	103646263	-	NANOGTRUE_TFAP2CFALSE_SOX17FALSE	hESC
LTR7_dup128	LTR7	1	212908311	212908721	-	NANOGTRUE_TFAP2CFALSE_SOX17FALSE	hESC
LTR7_dup1281	LTR7	8	114287285	114287733	+	NANOGTRUE_TFAP2CFALSE_SOX17FALSE	hESC
LTR7_dup1282	LTR7	8	115217528	115217978	+	NANOGTRUE_TFAP2CFALSE_SOX17FALSE	hESC
LTR7_dup1285	LTR7	8	126422954	126423309	-	NANOGTRUE_TFAP2CFALSE_SOX17FALSE	hESC
LTR7_dup1286	LTR7	8	127431703	127432147	+	NANOGTRUE_TFAP2CFALSE_SOX17FALSE	hESC
LTR7_dup1288	LTR7	8	128611901	128612351	-	NANOGTRUE_TFAP2CFALSE_SOX17FALSE	hESC
LTR7_dup1293	LTR7	8	131310175	131310564	+	NANOGTRUE_TFAP2CFALSE_SOX17FALSE	hESC
LTR7_dup13	LTR7	1	35390272	35390664	-	NANOGTRUE_TFAP2CFALSE_SOX17FALSE	hESC
LTR7_dup1300	LTR7	8	132085552	132086002	-	NANOGTRUE_TFAP2CFALSE_SOX17FALSE	hESC
LTR7_dup132	LTR7	1	215415235	215415683	-	NANOGTRUE_TFAP2CFALSE_SOX17FALSE	hESC
LTR7_dup1323	LTR7	9	12948345	12948825	+	NANOGTRUE_TFAP2CFALSE_SOX17FALSE	hESC
LTR7_dup1324	LTR7	9	12953648	12954128	+	NANOGTRUE_TFAP2CFALSE_SOX17FALSE	hESC
LTR7_dup1325	LTR7	9	21487323	21487736	-	NANOGTRUE_TFAP2CFALSE_SOX17FALSE	hESC
LTR7_dup134	LTR7	1	216013459	216013869	+	NANOGTRUE_TFAP2CFALSE_SOX17FALSE	hESC
LTR7_dup1356	LTR7	9	74090961	74091436	+	NANOGTRUE_TFAP2CFALSE_SOX17FALSE	hESC
LTR7_dup1362	LTR7	9	80142712	80143148	+	NANOGTRUE_TFAP2CFALSE_SOX17FALSE	hESC
LTR7_dup1366	LTR7	9	82889041	82889489	+	NANOGTRUE_TFAP2CFALSE_SOX17FALSE	hESC
LTR7_dup1367	LTR7	9	85458320	85458773	+	NANOGTRUE_TFAP2CFALSE_SOX17FALSE	hESC
LTR7_dup1368	LTR7	9	85466496	85466944	+	NANOGTRUE_TFAP2CFALSE_SOX17FALSE	hESC
LTR7_dup1376	LTR7	9	90412695	90413144	+	NANOGTRUE_TFAP2CFALSE_SOX17FALSE	hESC
LTR7_dup1377	LTR7	9	90417869	90418349	+	NANOGTRUE_TFAP2CFALSE_SOX17FALSE	hESC
LTR7_dup1382	LTR7	9	98265313	98265722	-	NANOGTRUE_TFAP2CFALSE_SOX17FALSE	hESC
LTR7_dup1384	LTR7	9	98273823	98274231	-	NANOGTRUE_TFAP2CFALSE_SOX17FALSE	hESC
LTR7_dup1386	LTR7	9	99669781	99670231	+	NANOGTRUE_TFAP2CFALSE_SOX17FALSE	hESC
LTR7_dup1387	LTR7	9	99675451	99675901	+	NANOGTRUE_TFAP2CFALSE_SOX17FALSE	hESC
LTR7_dup1388	LTR7	9	100140182	100140590	-	NANOGTRUE_TFAP2CFALSE_SOX17FALSE	hESC
LTR7_dup1389	LTR7	9	100146116	100146522	-	NANOGTRUE_TFAP2CFALSE_SOX17FALSE	hESC
LTR7_dup139	LTR7	1	221973078	221973528	-	NANOGTRUE_TFAP2CFALSE_SOX17FALSE	hESC
LTR7_dup1393	LTR7	9	115174652	115175062	-	NANOGTRUE_TFAP2CFALSE_SOX17FALSE	hESC
LTR7_dup141	LTR7	1	223024396	223024847	-	NANOGTRUE_TFAP2CFALSE_SOX17FALSE	hESC
LTR7_dup1417	LTR7	X	4891614	4892064	+	NANOGTRUE_TFAP2CFALSE_SOX17FALSE	hESC
LTR7_dup1431	LTR7	X	16179202	16179611	-	NANOGTRUE_TFAP2CFALSE_SOX17FALSE	hESC
LTR7_dup1434	LTR7	X	16580050	16580415	-	NANOGTRUE_TFAP2CFALSE_SOX17FALSE	hESC
LTR7_dup1452	LTR7	X	33103275	33103716	+	NANOGTRUE_TFAP2CFALSE_SOX17FALSE	hESC
LTR7_dup1453	LTR7	X	33104306	33104707	+	NANOGTRUE_TFAP2CFALSE_SOX17FALSE	hESC
LTR7_dup1458	LTR7	X	43007080	43007491	-	NANOGTRUE_TFAP2CFALSE_SOX17FALSE	hESC
LTR7_dup1463	LTR7	X	57338064	57338564	-	NANOGTRUE_TFAP2CFALSE_SOX17FALSE	hESC
LTR7_dup1464	LTR7	X	64657168	64657665	+	NANOGTRUE_TFAP2CFALSE_SOX17FALSE	hESC
LTR7_dup147	LTR7	1	229174258	229174711	+	NANOGTRUE_TFAP2CFALSE_SOX17FALSE	hESC
LTR7_dup1476	LTR7	X	86981884	86982284	+	NANOGTRUE_TFAP2CFALSE_SOX17FALSE	hESC
LTR7_dup1478	LTR7	X	87681680	87682129	+	NANOGTRUE_TFAP2CFALSE_SOX17FALSE	hESC
LTR7_dup1479	LTR7	X	87687194	87687644	+	NANOGTRUE_TFAP2CFALSE_SOX17FALSE	hESC
LTR7_dup1483	LTR7	X	90773313	90773762	-	NANOGTRUE_TFAP2CFALSE_SOX17FALSE	hESC
LTR7_dup1487	LTR7	X	92100240	92100690	-	NANOGTRUE_TFAP2CFALSE_SOX17FALSE	hESC
LTR7_dup1488	LTR7	X	92105437	92105917	-	NANOGTRUE_TFAP2CFALSE_SOX17FALSE	hESC
LTR7_dup1490	LTR7	X	92828895	92829345	+	NANOGTRUE_TFAP2CFALSE_SOX17FALSE	hESC
LTR7_dup1495	LTR7	X	94698820	94699270	-	NANOGTRUE_TFAP2CFALSE_SOX17FALSE	hESC
LTR7_dup1518	LTR7	X	112535906	112536357	+	NANOGTRUE_TFAP2CFALSE_SOX17FALSE	hESC
LTR7_dup1527	LTR7	X	114606794	114607242	-	NANOGTRUE_TFAP2CFALSE_SOX17FALSE	hESC
LTR7_dup153	LTR7	1	230018264	230018664	+	NANOGTRUE_TFAP2CFALSE_SOX17FALSE	hESC
LTR7_dup1533	LTR7	X	116812448	116812927	-	NANOGTRUE_TFAP2CFALSE_SOX17FALSE	hESC
LTR7_dup1541	LTR7	X	125388838	125389290	-	NANOGTRUE_TFAP2CFALSE_SOX17FALSE	hESC
LTR7_dup1552	LTR7	X	138258661	138259059	+	NANOGTRUE_TFAP2CFALSE_SOX17FALSE	hESC
LTR7_dup1553	LTR7	X	138264102	138264347	+	NANOGTRUE_TFAP2CFALSE_SOX17FALSE	hESC
LTR7_dup1554	LTR7	X	138264358	138264754	-	NANOGTRUE_TFAP2CFALSE_SOX17FALSE	hESC
LTR7_dup1574	LTR7	Y	5329978	5330427	-	NANOGTRUE_TFAP2CFALSE_SOX17FALSE	hESC
LTR7_dup1575	LTR7	Y	5941111	5941560	+	NANOGTRUE_TFAP2CFALSE_SOX17FALSE	hESC
LTR7_dup1578	LTR7	Y	6144485	6144893	+	NANOGTRUE_TFAP2CFALSE_SOX17FALSE	hESC
LTR7_dup158	LTR7	1	232118115	232118565	+	NANOGTRUE_TFAP2CFALSE_SOX17FALSE	hESC
LTR7_dup1596	LTR7	Y	15510075	15510519	-	NANOGTRUE_TFAP2CFALSE_SOX17FALSE	hESC
LTR7_dup16	LTR7	1	38425114	38425524	+	NANOGTRUE_TFAP2CFALSE_SOX17FALSE	hESC
LTR7_dup1609	LTR7	Y	19411964	19412464	+	NANOGTRUE_TFAP2CFALSE_SOX17FALSE	hESC
LTR7_dup1610	LTR7	Y	19427240	19427738	+	NANOGTRUE_TFAP2CFALSE_SOX17FALSE	hESC
LTR7_dup1624	LTR7	10	6797083	6797533	-	NANOGTRUE_TFAP2CFALSE_SOX17FALSE	hESC
LTR7_dup1648	LTR7	10	52033757	52034207	-	NANOGTRUE_TFAP2CFALSE_SOX17FALSE	hESC
LTR7_dup1649	LTR7	10	52039113	52039561	-	NANOGTRUE_TFAP2CFALSE_SOX17FALSE	hESC
LTR7_dup1651	LTR7	10	53492723	53493172	-	NANOGTRUE_TFAP2CFALSE_SOX17FALSE	hESC
LTR7_dup1652	LTR7	10	53504278	53504727	-	NANOGTRUE_TFAP2CFALSE_SOX17FALSE	hESC
LTR7_dup167	LTR7	1	238379439	238379888	-	NANOGTRUE_TFAP2CFALSE_SOX17FALSE	hESC
LTR7_dup1676	LTR7	10	90086341	90086792	-	NANOGTRUE_TFAP2CFALSE_SOX17FALSE	hESC
LTR7_dup1677	LTR7	10	90384552	90384961	+	NANOGTRUE_TFAP2CFALSE_SOX17FALSE	hESC
LTR7_dup1679	LTR7	10	90812810	90813258	+	NANOGTRUE_TFAP2CFALSE_SOX17FALSE	hESC
LTR7_dup1688	LTR7	10	106016740	106017189	-	NANOGTRUE_TFAP2CFALSE_SOX17FALSE	hESC
LTR7_dup17	LTR7	1	38430369	38430779	+	NANOGTRUE_TFAP2CFALSE_SOX17FALSE	hESC
LTR7_dup170	LTR7	1	239106663	239107062	+	NANOGTRUE_TFAP2CFALSE_SOX17FALSE	hESC
LTR7_dup1714	LTR7	11	5165706	5166117	-	NANOGTRUE_TFAP2CFALSE_SOX17FALSE	hESC
LTR7_dup1715	LTR7	11	6069822	6070273	-	NANOGTRUE_TFAP2CFALSE_SOX17FALSE	hESC
LTR7_dup1722	LTR7	11	13777427	13777761	+	NANOGTRUE_TFAP2CFALSE_SOX17FALSE	hESC
LTR7_dup1724	LTR7	11	23183934	23184385	-	NANOGTRUE_TFAP2CFALSE_SOX17FALSE	hESC
LTR7_dup1725	LTR7	11	23189293	23189744	-	NANOGTRUE_TFAP2CFALSE_SOX17FALSE	hESC
LTR7_dup1726	LTR7	11	23887264	23887632	-	NANOGTRUE_TFAP2CFALSE_SOX17FALSE	hESC
LTR7_dup1729	LTR7	11	25579395	25579817	-	NANOGTRUE_TFAP2CFALSE_SOX17FALSE	hESC
LTR7_dup173	LTR7	1	241439482	241439882	+	NANOGTRUE_TFAP2CFALSE_SOX17FALSE	hESC
LTR7_dup1757	LTR7	11	70213950	70214361	-	NANOGTRUE_TFAP2CFALSE_SOX17FALSE	hESC
LTR7_dup1772	LTR7	11	82025408	82025858	+	NANOGTRUE_TFAP2CFALSE_SOX17FALSE	hESC
LTR7_dup1778	LTR7	11	83430603	83431050	-	NANOGTRUE_TFAP2CFALSE_SOX17FALSE	hESC
LTR7_dup1791	LTR7	11	94646903	94647311	+	NANOGTRUE_TFAP2CFALSE_SOX17FALSE	hESC
LTR7_dup1799	LTR7	11	118717034	118717442	-	NANOGTRUE_TFAP2CFALSE_SOX17FALSE	hESC
LTR7_dup1808	LTR7	11	122832415	122832822	+	NANOGTRUE_TFAP2CFALSE_SOX17FALSE	hESC
LTR7_dup1809	LTR7	11	123865322	123865713	-	NANOGTRUE_TFAP2CFALSE_SOX17FALSE	hESC
LTR7_dup1812	LTR7	11	127768919	127769318	-	NANOGTRUE_TFAP2CFALSE_SOX17FALSE	hESC
LTR7_dup1815	LTR7	11	130758688	130759137	-	NANOGTRUE_TFAP2CFALSE_SOX17FALSE	hESC
LTR7_dup1816	LTR7	11	131254535	131254930	-	NANOGTRUE_TFAP2CFALSE_SOX17FALSE	hESC
LTR7_dup1822	LTR7	12	4023246	4023694	+	NANOGTRUE_TFAP2CFALSE_SOX17FALSE	hESC
LTR7_dup183	LTR7	2	5006281	5006730	+	NANOGTRUE_TFAP2CFALSE_SOX17FALSE	hESC
LTR7_dup1833	LTR7	12	11462169	11462619	-	NANOGTRUE_TFAP2CFALSE_SOX17FALSE	hESC
LTR7_dup1835	LTR7	12	12063682	12064073	+	NANOGTRUE_TFAP2CFALSE_SOX17FALSE	hESC
LTR7_dup1836	LTR7	12	13259639	13260028	-	NANOGTRUE_TFAP2CFALSE_SOX17FALSE	hESC
LTR7_dup1838	LTR7	12	14705421	14705902	-	NANOGTRUE_TFAP2CFALSE_SOX17FALSE	hESC
LTR7_dup1839	LTR7	12	14710159	14710640	-	NANOGTRUE_TFAP2CFALSE_SOX17FALSE	hESC
LTR7_dup186	LTR7	2	7878441	7878891	-	NANOGTRUE_TFAP2CFALSE_SOX17FALSE	hESC
LTR7_dup1878	LTR7	12	66497777	66498226	+	NANOGTRUE_TFAP2CFALSE_SOX17FALSE	hESC
LTR7_dup1884	LTR7	12	72215009	72215455	-	NANOGTRUE_TFAP2CFALSE_SOX17FALSE	hESC
LTR7_dup1891	LTR7	12	72826384	72826742	+	NANOGTRUE_TFAP2CFALSE_SOX17FALSE	hESC
LTR7_dup1892	LTR7	12	73000876	73001358	+	NANOGTRUE_TFAP2CFALSE_SOX17FALSE	hESC
LTR7_dup1897	LTR7	12	76297373	76297783	+	NANOGTRUE_TFAP2CFALSE_SOX17FALSE	hESC
LTR7_dup1898	LTR7	12	78840635	78841053	-	NANOGTRUE_TFAP2CFALSE_SOX17FALSE	hESC
LTR7_dup1900	LTR7	12	79545175	79545625	+	NANOGTRUE_TFAP2CFALSE_SOX17FALSE	hESC
LTR7_dup1902	LTR7	12	80788488	80788892	-	NANOGTRUE_TFAP2CFALSE_SOX17FALSE	hESC
LTR7_dup1905	LTR7	12	86938682	86939132	+	NANOGTRUE_TFAP2CFALSE_SOX17FALSE	hESC
LTR7_dup1911	LTR7	12	99721328	99721737	+	NANOGTRUE_TFAP2CFALSE_SOX17FALSE	hESC
LTR7_dup1921	LTR7	12	132898049	132898499	+	NANOGTRUE_TFAP2CFALSE_SOX17FALSE	hESC
LTR7_dup1928	LTR7	13	36324681	36325130	-	NANOGTRUE_TFAP2CFALSE_SOX17FALSE	hESC
LTR7_dup1931	LTR7	13	41159944	41160425	+	NANOGTRUE_TFAP2CFALSE_SOX17FALSE	hESC
LTR7_dup1933	LTR7	13	42872706	42873158	-	NANOGTRUE_TFAP2CFALSE_SOX17FALSE	hESC
LTR7_dup194	LTR7	2	22970193	22970590	-	NANOGTRUE_TFAP2CFALSE_SOX17FALSE	hESC
LTR7_dup1941	LTR7	13	51174556	51175006	+	NANOGTRUE_TFAP2CFALSE_SOX17FALSE	hESC
LTR7_dup1949	LTR7	13	55654931	55655382	-	NANOGTRUE_TFAP2CFALSE_SOX17FALSE	hESC
LTR7_dup1950	LTR7	13	55660357	55660802	-	NANOGTRUE_TFAP2CFALSE_SOX17FALSE	hESC
LTR7_dup1954	LTR7	13	56112411	56112850	-	NANOGTRUE_TFAP2CFALSE_SOX17FALSE	hESC
LTR7_dup1957	LTR7	13	61094030	61094439	+	NANOGTRUE_TFAP2CFALSE_SOX17FALSE	hESC
LTR7_dup1958	LTR7	13	61205682	61206083	+	NANOGTRUE_TFAP2CFALSE_SOX17FALSE	hESC
LTR7_dup1964	LTR7	13	66226369	66226819	-	NANOGTRUE_TFAP2CFALSE_SOX17FALSE	hESC
LTR7_dup1983	LTR7	13	87186449	87186857	-	NANOGTRUE_TFAP2CFALSE_SOX17FALSE	hESC
LTR7_dup1985	LTR7	13	88512819	88513269	-	NANOGTRUE_TFAP2CFALSE_SOX17FALSE	hESC
LTR7_dup1989	LTR7	13	90848573	90849023	-	NANOGTRUE_TFAP2CFALSE_SOX17FALSE	hESC
LTR7_dup1992	LTR7	13	96001094	96001549	+	NANOGTRUE_TFAP2CFALSE_SOX17FALSE	hESC
LTR7_dup1998	LTR7	13	110486602	110486998	-	NANOGTRUE_TFAP2CFALSE_SOX17FALSE	hESC
LTR7_dup2003	LTR7	14	38196079	38196525	+	NANOGTRUE_TFAP2CFALSE_SOX17FALSE	hESC
LTR7_dup2005	LTR7	14	41515871	41516320	+	NANOGTRUE_TFAP2CFALSE_SOX17FALSE	hESC
LTR7_dup2006	LTR7	14	41521431	41521881	+	NANOGTRUE_TFAP2CFALSE_SOX17FALSE	hESC
LTR7_dup2007	LTR7	14	41599669	41600169	-	NANOGTRUE_TFAP2CFALSE_SOX17FALSE	hESC
LTR7_dup2009	LTR7	14	46012433	46012857	-	NANOGTRUE_TFAP2CFALSE_SOX17FALSE	hESC
LTR7_dup2012	LTR7	14	47108315	47108765	+	NANOGTRUE_TFAP2CFALSE_SOX17FALSE	hESC
LTR7_dup202	LTR7	2	35436928	35437324	-	NANOGTRUE_TFAP2CFALSE_SOX17FALSE	hESC
LTR7_dup2026	LTR7	14	70301539	70301929	-	NANOGTRUE_TFAP2CFALSE_SOX17FALSE	hESC
LTR7_dup2033	LTR7	14	83961579	83961993	+	NANOGTRUE_TFAP2CFALSE_SOX17FALSE	hESC
LTR7_dup2034	LTR7	14	84500250	84500659	-	NANOGTRUE_TFAP2CFALSE_SOX17FALSE	hESC
LTR7_dup2035	LTR7	14	84505565	84505973	-	NANOGTRUE_TFAP2CFALSE_SOX17FALSE	hESC
LTR7_dup2043	LTR7	14	89440363	89440800	+	NANOGTRUE_TFAP2CFALSE_SOX17FALSE	hESC
LTR7_dup205	LTR7	2	37205224	37205635	+	NANOGTRUE_TFAP2CFALSE_SOX17FALSE	hESC
LTR7_dup2050	LTR7	14	95978462	95978860	+	NANOGTRUE_TFAP2CFALSE_SOX17FALSE	hESC
LTR7_dup2053	LTR7	14	98985205	98985684	+	NANOGTRUE_TFAP2CFALSE_SOX17FALSE	hESC
LTR7_dup206	LTR7	2	37381018	37381423	-	NANOGTRUE_TFAP2CFALSE_SOX17FALSE	hESC
LTR7_dup2060	LTR7	14	102411289	102411706	+	NANOGTRUE_TFAP2CFALSE_SOX17FALSE	hESC
LTR7_dup2064	LTR7	15	26719883	26720337	+	NANOGTRUE_TFAP2CFALSE_SOX17FALSE	hESC
LTR7_dup2073	LTR7	15	46680150	46680560	+	NANOGTRUE_TFAP2CFALSE_SOX17FALSE	hESC
LTR7_dup2079	LTR7	15	62296471	62296867	+	NANOGTRUE_TFAP2CFALSE_SOX17FALSE	hESC
LTR7_dup209	LTR7	2	38086115	38086512	-	NANOGTRUE_TFAP2CFALSE_SOX17FALSE	hESC
LTR7_dup211	LTR7	2	47698281	47698679	-	NANOGTRUE_TFAP2CFALSE_SOX17FALSE	hESC
LTR7_dup2112	LTR7	16	13357576	13358061	-	NANOGTRUE_TFAP2CFALSE_SOX17FALSE	hESC
LTR7_dup2123	LTR7	16	60078535	60078985	+	NANOGTRUE_TFAP2CFALSE_SOX17FALSE	hESC
LTR7_dup2128	LTR7	16	65229805	65230256	-	NANOGTRUE_TFAP2CFALSE_SOX17FALSE	hESC
LTR7_dup2134	LTR7	16	86742019	86742466	-	NANOGTRUE_TFAP2CFALSE_SOX17FALSE	hESC
LTR7_dup2137	LTR7	17	19458339	19458728	-	NANOGTRUE_TFAP2CFALSE_SOX17FALSE	hESC
LTR7_dup2140	LTR7	17	53455673	53456123	-	NANOGTRUE_TFAP2CFALSE_SOX17FALSE	hESC
LTR7_dup2141	LTR7	17	54345638	54346137	+	NANOGTRUE_TFAP2CFALSE_SOX17FALSE	hESC
LTR7_dup2143	LTR7	17	57017124	57017526	+	NANOGTRUE_TFAP2CFALSE_SOX17FALSE	hESC
LTR7_dup2148	LTR7	17	76611085	76611511	-	NANOGTRUE_TFAP2CFALSE_SOX17FALSE	hESC
LTR7_dup216	LTR7	2	52337661	52338058	+	NANOGTRUE_TFAP2CFALSE_SOX17FALSE	hESC
LTR7_dup2160	LTR7	18	31809656	31810056	+	NANOGTRUE_TFAP2CFALSE_SOX17FALSE	hESC
LTR7_dup2162	LTR7	18	32281776	32282214	+	NANOGTRUE_TFAP2CFALSE_SOX17FALSE	hESC
LTR7_dup2169	LTR7	18	35849981	35850418	+	NANOGTRUE_TFAP2CFALSE_SOX17FALSE	hESC
LTR7_dup2171	LTR7	18	42552441	42552832	-	NANOGTRUE_TFAP2CFALSE_SOX17FALSE	hESC
LTR7_dup2174	LTR7	18	42741945	42742345	+	NANOGTRUE_TFAP2CFALSE_SOX17FALSE	hESC
LTR7_dup2198	LTR7	19	20068808	20069207	-	NANOGTRUE_TFAP2CFALSE_SOX17FALSE	hESC
LTR7_dup2199	LTR7	19	20087687	20088135	-	NANOGTRUE_TFAP2CFALSE_SOX17FALSE	hESC
LTR7_dup220	LTR7	2	58318997	58319388	+	NANOGTRUE_TFAP2CFALSE_SOX17FALSE	hESC
LTR7_dup2201	LTR7	19	20160834	20161284	+	NANOGTRUE_TFAP2CFALSE_SOX17FALSE	hESC
LTR7_dup2202	LTR7	19	20261388	20261790	-	NANOGTRUE_TFAP2CFALSE_SOX17FALSE	hESC
LTR7_dup2215	LTR7	19	38754889	38755295	+	NANOGTRUE_TFAP2CFALSE_SOX17FALSE	hESC
LTR7_dup2228	LTR7	19	52484546	52484943	+	NANOGTRUE_TFAP2CFALSE_SOX17FALSE	hESC
LTR7_dup2232	LTR7	19	52789774	52790222	-	NANOGTRUE_TFAP2CFALSE_SOX17FALSE	hESC
LTR7_dup2235	LTR7	19	53836898	53837348	+	NANOGTRUE_TFAP2CFALSE_SOX17FALSE	hESC
LTR7_dup2239	LTR7	19	55006829	55007237	-	NANOGTRUE_TFAP2CFALSE_SOX17FALSE	hESC
LTR7_dup224	LTR7	2	64257197	64257646	+	NANOGTRUE_TFAP2CFALSE_SOX17FALSE	hESC
LTR7_dup2240	LTR7	19	55012016	55012423	-	NANOGTRUE_TFAP2CFALSE_SOX17FALSE	hESC
LTR7_dup225	LTR7	2	66243889	66244336	+	NANOGTRUE_TFAP2CFALSE_SOX17FALSE	hESC
LTR7_dup2250	LTR7	20	12759180	12759634	+	NANOGTRUE_TFAP2CFALSE_SOX17FALSE	hESC
LTR7_dup2252	LTR7	20	13362239	13362689	+	NANOGTRUE_TFAP2CFALSE_SOX17FALSE	hESC
LTR7_dup2257	LTR7	20	23764763	23765176	+	NANOGTRUE_TFAP2CFALSE_SOX17FALSE	hESC
LTR7_dup2260	LTR7	20	38592396	38592804	-	NANOGTRUE_TFAP2CFALSE_SOX17FALSE	hESC
LTR7_dup2263	LTR7	20	40274312	40274761	+	NANOGTRUE_TFAP2CFALSE_SOX17FALSE	hESC
LTR7_dup2268	LTR7	20	45764834	45765245	+	NANOGTRUE_TFAP2CFALSE_SOX17FALSE	hESC
LTR7_dup227	LTR7	2	67331517	67331914	+	NANOGTRUE_TFAP2CFALSE_SOX17FALSE	hESC
LTR7_dup228	LTR7	2	67337203	67337601	+	NANOGTRUE_TFAP2CFALSE_SOX17FALSE	hESC
LTR7_dup2282	LTR7	21	7659875	7660277	+	NANOGTRUE_TFAP2CFALSE_SOX17FALSE	hESC
LTR7_dup2298	LTR7	21	26227879	26228284	-	NANOGTRUE_TFAP2CFALSE_SOX17FALSE	hESC
LTR7_dup2301	LTR7	21	28161434	28161842	+	NANOGTRUE_TFAP2CFALSE_SOX17FALSE	hESC
LTR7_dup2304	LTR7	21	37592097	37592508	-	NANOGTRUE_TFAP2CFALSE_SOX17FALSE	hESC
LTR7_dup2310	LTR7	21	42800847	42801294	-	NANOGTRUE_TFAP2CFALSE_SOX17FALSE	hESC
LTR7_dup2311	LTR7	21	42806132	42806578	-	NANOGTRUE_TFAP2CFALSE_SOX17FALSE	hESC
LTR7_dup2312	LTR7	21	44341537	44341947	-	NANOGTRUE_TFAP2CFALSE_SOX17FALSE	hESC
LTR7_dup2316	LTR7	22	27744683	27745128	+	NANOGTRUE_TFAP2CFALSE_SOX17FALSE	hESC
LTR7_dup2324	LTR7	GL000195.1	33398	33800	+	NANOGTRUE_TFAP2CFALSE_SOX17FALSE	hESC
LTR7_dup2325	LTR7	GL000195.1	34394	34844	+	NANOGTRUE_TFAP2CFALSE_SOX17FALSE	hESC
LTR7_dup233	LTR7	2	71086360	71086808	-	NANOGTRUE_TFAP2CFALSE_SOX17FALSE	hESC
LTR7_dup237	LTR7	2	75219087	75219537	-	NANOGTRUE_TFAP2CFALSE_SOX17FALSE	hESC
LTR7_dup239	LTR7	2	76573625	76574075	-	NANOGTRUE_TFAP2CFALSE_SOX17FALSE	hESC
LTR7_dup242	LTR7	2	77093667	77094030	+	NANOGTRUE_TFAP2CFALSE_SOX17FALSE	hESC
LTR7_dup25	LTR7	1	48214412	48214821	-	NANOGTRUE_TFAP2CFALSE_SOX17FALSE	hESC
LTR7_dup280	LTR7	2	117278753	117279203	+	NANOGTRUE_TFAP2CFALSE_SOX17FALSE	hESC
LTR7_dup291	LTR7	2	146539893	146540292	+	NANOGTRUE_TFAP2CFALSE_SOX17FALSE	hESC
LTR7_dup296	LTR7	2	153534536	153534949	-	NANOGTRUE_TFAP2CFALSE_SOX17FALSE	hESC
LTR7_dup300	LTR7	2	154874112	154874560	+	NANOGTRUE_TFAP2CFALSE_SOX17FALSE	hESC
LTR7_dup301	LTR7	2	156720084	156720495	-	NANOGTRUE_TFAP2CFALSE_SOX17FALSE	hESC
LTR7_dup302	LTR7	2	156725433	156725844	-	NANOGTRUE_TFAP2CFALSE_SOX17FALSE	hESC
LTR7_dup318	LTR7	2	183529906	183530354	+	NANOGTRUE_TFAP2CFALSE_SOX17FALSE	hESC
LTR7_dup324	LTR7	2	187557941	187558387	-	NANOGTRUE_TFAP2CFALSE_SOX17FALSE	hESC
LTR7_dup325	LTR7	2	187565698	187566148	-	NANOGTRUE_TFAP2CFALSE_SOX17FALSE	hESC
LTR7_dup327	LTR7	2	187675819	187676269	-	NANOGTRUE_TFAP2CFALSE_SOX17FALSE	hESC
LTR7_dup332	LTR7	2	188168688	188169099	-	NANOGTRUE_TFAP2CFALSE_SOX17FALSE	hESC
LTR7_dup333	LTR7	2	188174286	188174691	-	NANOGTRUE_TFAP2CFALSE_SOX17FALSE	hESC
LTR7_dup340	LTR7	2	197578410	197578776	+	NANOGTRUE_TFAP2CFALSE_SOX17FALSE	hESC
LTR7_dup343	LTR7	2	199179365	199179814	+	NANOGTRUE_TFAP2CFALSE_SOX17FALSE	hESC
LTR7_dup351	LTR7	2	206806840	206807289	-	NANOGTRUE_TFAP2CFALSE_SOX17FALSE	hESC
LTR7_dup36	LTR7	1	55027887	55028369	+	NANOGTRUE_TFAP2CFALSE_SOX17FALSE	hESC
LTR7_dup363	LTR7	2	209304487	209304932	+	NANOGTRUE_TFAP2CFALSE_SOX17FALSE	hESC
LTR7_dup369	LTR7	2	215922303	215922755	+	NANOGTRUE_TFAP2CFALSE_SOX17FALSE	hESC
LTR7_dup38	LTR7	1	63572744	63573100	-	NANOGTRUE_TFAP2CFALSE_SOX17FALSE	hESC
LTR7_dup384	LTR7	2	237612243	237612654	+	NANOGTRUE_TFAP2CFALSE_SOX17FALSE	hESC
LTR7_dup39	LTR7	1	64349943	64350394	-	NANOGTRUE_TFAP2CFALSE_SOX17FALSE	hESC
LTR7_dup390	LTR7	3	8113870	8114282	+	NANOGTRUE_TFAP2CFALSE_SOX17FALSE	hESC
LTR7_dup392	LTR7	3	8182306	8182716	+	NANOGTRUE_TFAP2CFALSE_SOX17FALSE	hESC
LTR7_dup396	LTR7	3	16749619	16750064	+	NANOGTRUE_TFAP2CFALSE_SOX17FALSE	hESC
LTR7_dup4	LTR7	1	5052650	5053098	+	NANOGTRUE_TFAP2CFALSE_SOX17FALSE	hESC
LTR7_dup40	LTR7	1	64355318	64355761	-	NANOGTRUE_TFAP2CFALSE_SOX17FALSE	hESC
LTR7_dup417	LTR7	3	39577832	39578241	-	NANOGTRUE_TFAP2CFALSE_SOX17FALSE	hESC
LTR7_dup418	LTR7	3	39583209	39583618	-	NANOGTRUE_TFAP2CFALSE_SOX17FALSE	hESC
LTR7_dup427	LTR7	3	46557050	46557496	+	NANOGTRUE_TFAP2CFALSE_SOX17FALSE	hESC
LTR7_dup428	LTR7	3	54634484	54634934	-	NANOGTRUE_TFAP2CFALSE_SOX17FALSE	hESC
LTR7_dup435	LTR7	3	60672203	60672653	-	NANOGTRUE_TFAP2CFALSE_SOX17FALSE	hESC
LTR7_dup436	LTR7	3	61692473	61692874	-	NANOGTRUE_TFAP2CFALSE_SOX17FALSE	hESC
LTR7_dup440	LTR7	3	70434672	70435083	-	NANOGTRUE_TFAP2CFALSE_SOX17FALSE	hESC
LTR7_dup472	LTR7	3	98196416	98196791	+	NANOGTRUE_TFAP2CFALSE_SOX17FALSE	hESC
LTR7_dup474	LTR7	3	98396749	98397196	+	NANOGTRUE_TFAP2CFALSE_SOX17FALSE	hESC
LTR7_dup479	LTR7	3	112399751	112400198	+	NANOGTRUE_TFAP2CFALSE_SOX17FALSE	hESC
LTR7_dup481	LTR7	3	112418412	112418862	-	NANOGTRUE_TFAP2CFALSE_SOX17FALSE	hESC
LTR7_dup49	LTR7	1	72980446	72980896	-	NANOGTRUE_TFAP2CFALSE_SOX17FALSE	hESC
LTR7_dup492	LTR7	3	130059102	130059560	+	NANOGTRUE_TFAP2CFALSE_SOX17FALSE	hESC
LTR7_dup498	LTR7	3	137600742	137601190	+	NANOGTRUE_TFAP2CFALSE_SOX17FALSE	hESC
LTR7_dup50	LTR7	1	72985041	72985490	-	NANOGTRUE_TFAP2CFALSE_SOX17FALSE	hESC
LTR7_dup507	LTR7	3	145111268	145111676	-	NANOGTRUE_TFAP2CFALSE_SOX17FALSE	hESC
LTR7_dup518	LTR7	3	148419646	148420096	+	NANOGTRUE_TFAP2CFALSE_SOX17FALSE	hESC
LTR7_dup531	LTR7	3	162722818	162723253	-	NANOGTRUE_TFAP2CFALSE_SOX17FALSE	hESC
LTR7_dup534	LTR7	3	164342181	164342589	-	NANOGTRUE_TFAP2CFALSE_SOX17FALSE	hESC
LTR7_dup550	LTR7	3	170817615	170818016	-	NANOGTRUE_TFAP2CFALSE_SOX17FALSE	hESC
LTR7_dup554	LTR7	3	173353080	173353490	-	NANOGTRUE_TFAP2CFALSE_SOX17FALSE	hESC
LTR7_dup56	LTR7	1	79488608	79489017	-	NANOGTRUE_TFAP2CFALSE_SOX17FALSE	hESC
LTR7_dup563	LTR7	3	176321619	176322069	-	NANOGTRUE_TFAP2CFALSE_SOX17FALSE	hESC
LTR7_dup57	LTR7	1	79493709	79494123	-	NANOGTRUE_TFAP2CFALSE_SOX17FALSE	hESC
LTR7_dup577	LTR7	3	187175504	187175954	-	NANOGTRUE_TFAP2CFALSE_SOX17FALSE	hESC
LTR7_dup588	LTR7	3	191691054	191691474	-	NANOGTRUE_TFAP2CFALSE_SOX17FALSE	hESC
LTR7_dup600	LTR7	4	3932671	3933080	+	NANOGTRUE_TFAP2CFALSE_SOX17FALSE	hESC
LTR7_dup616	LTR7	4	12363888	12364267	+	NANOGTRUE_TFAP2CFALSE_SOX17FALSE	hESC
LTR7_dup622	LTR7	4	16918736	16919134	+	NANOGTRUE_TFAP2CFALSE_SOX17FALSE	hESC
LTR7_dup624	LTR7	4	16997747	16998198	+	NANOGTRUE_TFAP2CFALSE_SOX17FALSE	hESC
LTR7_dup627	LTR7	4	20629771	20630179	-	NANOGTRUE_TFAP2CFALSE_SOX17FALSE	hESC
LTR7_dup632	LTR7	4	24500975	24501425	+	NANOGTRUE_TFAP2CFALSE_SOX17FALSE	hESC
LTR7_dup637	LTR7	4	30149572	30149909	+	NANOGTRUE_TFAP2CFALSE_SOX17FALSE	hESC
LTR7_dup643	LTR7	4	52834802	52835186	+	NANOGTRUE_TFAP2CFALSE_SOX17FALSE	hESC
LTR7_dup663	LTR7	4	79559260	79559709	-	NANOGTRUE_TFAP2CFALSE_SOX17FALSE	hESC
LTR7_dup667	LTR7	4	83850020	83850501	-	NANOGTRUE_TFAP2CFALSE_SOX17FALSE	hESC
LTR7_dup672	LTR7	4	87935922	87936368	-	NANOGTRUE_TFAP2CFALSE_SOX17FALSE	hESC
LTR7_dup683	LTR7	4	91660118	91660568	-	NANOGTRUE_TFAP2CFALSE_SOX17FALSE	hESC
LTR7_dup684	LTR7	4	92271492	92271939	-	NANOGTRUE_TFAP2CFALSE_SOX17FALSE	hESC
LTR7_dup690	LTR7	4	94166842	94167290	-	NANOGTRUE_TFAP2CFALSE_SOX17FALSE	hESC
LTR7_dup704	LTR7	4	108714450	108714851	+	NANOGTRUE_TFAP2CFALSE_SOX17FALSE	hESC
LTR7_dup706	LTR7	4	115975700	115976106	-	NANOGTRUE_TFAP2CFALSE_SOX17FALSE	hESC
LTR7_dup709	LTR7	4	117257387	117257788	+	NANOGTRUE_TFAP2CFALSE_SOX17FALSE	hESC
LTR7_dup712	LTR7	4	119993664	119994116	+	NANOGTRUE_TFAP2CFALSE_SOX17FALSE	hESC
LTR7_dup713	LTR7	4	119999221	119999666	+	NANOGTRUE_TFAP2CFALSE_SOX17FALSE	hESC
LTR7_dup716	LTR7	4	125561620	125562070	-	NANOGTRUE_TFAP2CFALSE_SOX17FALSE	hESC
LTR7_dup717	LTR7	4	125567008	125567456	-	NANOGTRUE_TFAP2CFALSE_SOX17FALSE	hESC
LTR7_dup720	LTR7	4	128640894	128641303	-	NANOGTRUE_TFAP2CFALSE_SOX17FALSE	hESC
LTR7_dup722	LTR7	4	130767409	130767810	+	NANOGTRUE_TFAP2CFALSE_SOX17FALSE	hESC
LTR7_dup723	LTR7	4	130772870	130773268	+	NANOGTRUE_TFAP2CFALSE_SOX17FALSE	hESC
LTR7_dup737	LTR7	4	134677937	134678346	-	NANOGTRUE_TFAP2CFALSE_SOX17FALSE	hESC
LTR7_dup738	LTR7	4	134683146	134683552	-	NANOGTRUE_TFAP2CFALSE_SOX17FALSE	hESC
LTR7_dup744	LTR7	4	139157976	139158372	-	NANOGTRUE_TFAP2CFALSE_SOX17FALSE	hESC
LTR7_dup745	LTR7	4	140218794	140219193	+	NANOGTRUE_TFAP2CFALSE_SOX17FALSE	hESC
LTR7_dup746	LTR7	4	145698823	145699272	+	NANOGTRUE_TFAP2CFALSE_SOX17FALSE	hESC
LTR7_dup747	LTR7	4	145703056	145703503	+	NANOGTRUE_TFAP2CFALSE_SOX17FALSE	hESC
LTR7_dup749	LTR7	4	145838055	145838502	+	NANOGTRUE_TFAP2CFALSE_SOX17FALSE	hESC
LTR7_dup768	LTR7	4	166526030	166526430	+	NANOGTRUE_TFAP2CFALSE_SOX17FALSE	hESC
LTR7_dup770	LTR7	4	166721604	166722054	+	NANOGTRUE_TFAP2CFALSE_SOX17FALSE	hESC
LTR7_dup773	LTR7	4	167876312	167876709	+	NANOGTRUE_TFAP2CFALSE_SOX17FALSE	hESC
LTR7_dup794	LTR7	4	179166476	179166926	-	NANOGTRUE_TFAP2CFALSE_SOX17FALSE	hESC
LTR7_dup795	LTR7	4	179170120	179170568	-	NANOGTRUE_TFAP2CFALSE_SOX17FALSE	hESC
LTR7_dup800	LTR7	4	179727664	179728101	+	NANOGTRUE_TFAP2CFALSE_SOX17FALSE	hESC
LTR7_dup810	LTR7	5	3788374	3788823	-	NANOGTRUE_TFAP2CFALSE_SOX17FALSE	hESC
LTR7_dup816	LTR7	5	7262337	7262742	+	NANOGTRUE_TFAP2CFALSE_SOX17FALSE	hESC
LTR7_dup817	LTR7	5	7263580	7264028	+	NANOGTRUE_TFAP2CFALSE_SOX17FALSE	hESC
LTR7_dup818	LTR7	5	7268884	7269331	+	NANOGTRUE_TFAP2CFALSE_SOX17FALSE	hESC
LTR7_dup822	LTR7	5	16419969	16420378	+	NANOGTRUE_TFAP2CFALSE_SOX17FALSE	hESC
LTR7_dup826	LTR7	5	18538966	18539420	+	NANOGTRUE_TFAP2CFALSE_SOX17FALSE	hESC
LTR7_dup827	LTR7	5	18543568	18544018	+	NANOGTRUE_TFAP2CFALSE_SOX17FALSE	hESC
LTR7_dup833	LTR7	5	25445823	25446221	-	NANOGTRUE_TFAP2CFALSE_SOX17FALSE	hESC
LTR7_dup846	LTR7	5	76357256	76357705	+	NANOGTRUE_TFAP2CFALSE_SOX17FALSE	hESC
LTR7_dup871	LTR7	5	106983636	106984086	+	NANOGTRUE_TFAP2CFALSE_SOX17FALSE	hESC
LTR7_dup880	LTR7	5	116867434	116868086	-	NANOGTRUE_TFAP2CFALSE_SOX17FALSE	hESC
LTR7_dup886	LTR7	5	120702961	120703411	-	NANOGTRUE_TFAP2CFALSE_SOX17FALSE	hESC
LTR7_dup887	LTR7	5	122474226	122474640	-	NANOGTRUE_TFAP2CFALSE_SOX17FALSE	hESC
LTR7_dup893	LTR7	5	124497035	124497443	+	NANOGTRUE_TFAP2CFALSE_SOX17FALSE	hESC
LTR7_dup90	LTR7	1	114037075	114037525	+	NANOGTRUE_TFAP2CFALSE_SOX17FALSE	hESC
LTR7_dup901	LTR7	5	126845255	126845705	-	NANOGTRUE_TFAP2CFALSE_SOX17FALSE	hESC
LTR7_dup924	LTR7	5	157945254	157945704	+	NANOGTRUE_TFAP2CFALSE_SOX17FALSE	hESC
LTR7_dup928	LTR7	5	161254607	161255013	+	NANOGTRUE_TFAP2CFALSE_SOX17FALSE	hESC
LTR7_dup93	LTR7	1	116860171	116860634	-	NANOGTRUE_TFAP2CFALSE_SOX17FALSE	hESC
LTR7_dup936	LTR7	5	167303271	167303678	-	NANOGTRUE_TFAP2CFALSE_SOX17FALSE	hESC
LTR7_dup937	LTR7	5	170762081	170762491	-	NANOGTRUE_TFAP2CFALSE_SOX17FALSE	hESC
LTR7_dup94	LTR7	1	120955899	120956341	-	NANOGTRUE_TFAP2CFALSE_SOX17FALSE	hESC
LTR7_dup941	LTR7	6	97779488	97779947	+	NANOGTRUE_TFAP2CFALSE_SOX17FALSE	hESC
LTR7_dup942	LTR7	6	3167036	3167304	+	NANOGTRUE_TFAP2CFALSE_SOX17FALSE	hESC
LTR7_dup947	LTR7	6	10575556	10576054	+	NANOGTRUE_TFAP2CFALSE_SOX17FALSE	hESC
LTR7_dup950	LTR7	6	14296942	14297390	-	NANOGTRUE_TFAP2CFALSE_SOX17FALSE	hESC
LTR7_dup953	LTR7	6	16264482	16264893	-	NANOGTRUE_TFAP2CFALSE_SOX17FALSE	hESC
LTR7_dup960	LTR7	6	21361492	21361942	-	NANOGTRUE_TFAP2CFALSE_SOX17FALSE	hESC
LTR7_dup97	LTR7	1	150641376	150641787	+	NANOGTRUE_TFAP2CFALSE_SOX17FALSE	hESC
LTR7_dup98	LTR7	1	163591309	163591705	+	NANOGTRUE_TFAP2CFALSE_SOX17FALSE	hESC
LTR7_dup981	LTR7	6	62797042	62797450	+	NANOGTRUE_TFAP2CFALSE_SOX17FALSE	hESC
LTR7_dup99	LTR7	1	163596132	163596529	+	NANOGTRUE_TFAP2CFALSE_SOX17FALSE	hESC
LTR7_dup992	LTR7	6	71748397	71748805	-	NANOGTRUE_TFAP2CFALSE_SOX17FALSE	hESC
LTR7_dup994	LTR7	6	76561027	76561425	+	NANOGTRUE_TFAP2CFALSE_SOX17FALSE	hESC
LTR7_dup995	LTR7	6	76562300	76562692	+	NANOGTRUE_TFAP2CFALSE_SOX17FALSE	hESC
LTR7_dup1007	LTR7	6	87861862	87862361	-	NANOGTRUE_TFAP2CFALSE_SOX17FALSE	hESC
LTR7_dup1039	LTR7	6	130711844	130712292	+	NANOGTRUE_TFAP2CFALSE_SOX17FALSE	hESC
LTR7_dup1043	LTR7	6	131323296	131323746	+	NANOGTRUE_TFAP2CFALSE_SOX17FALSE	hESC
LTR7_dup1062	LTR7	6	145103186	145103589	-	NANOGTRUE_TFAP2CFALSE_SOX17FALSE	hESC
LTR7_dup1086	LTR7	7	9353405	9353855	-	NANOGTRUE_TFAP2CFALSE_SOX17FALSE	hESC
LTR7_dup109	LTR7	1	185948279	185948729	-	NANOGTRUE_TFAP2CFALSE_SOX17FALSE	hESC
LTR7_dup1140	LTR7	7	93399213	93399625	+	NANOGTRUE_TFAP2CFALSE_SOX17FALSE	hESC
LTR7_dup1143	LTR7	7	100922282	100922669	+	NANOGTRUE_TFAP2CFALSE_SOX17FALSE	hESC
LTR7_dup1157	LTR7	7	120776623	120777024	-	NANOGTRUE_TFAP2CFALSE_SOX17FALSE	hESC
LTR7_dup1162	LTR7	7	121569270	121569668	-	NANOGTRUE_TFAP2CFALSE_SOX17FALSE	hESC
LTR7_dup1167	LTR7	7	124734326	124734734	+	NANOGTRUE_TFAP2CFALSE_SOX17FALSE	hESC
LTR7_dup1191	LTR7	7	147601207	147601596	-	NANOGTRUE_TFAP2CFALSE_SOX17FALSE	hESC
LTR7_dup1194	LTR7	7	148315206	148315615	-	NANOGTRUE_TFAP2CFALSE_SOX17FALSE	hESC
LTR7_dup1196	LTR7	8	115212253	115212703	+	NANOGTRUE_TFAP2CFALSE_SOX17FALSE	hESC
LTR7_dup1200	LTR7	8	3243321	3243711	-	NANOGTRUE_TFAP2CFALSE_SOX17FALSE	hESC
LTR7_dup1216	LTR7	8	10571081	10571481	+	NANOGTRUE_TFAP2CFALSE_SOX17FALSE	hESC
LTR7_dup1223	LTR7	8	30035257	30035666	+	NANOGTRUE_TFAP2CFALSE_SOX17FALSE	hESC
LTR7_dup1225	LTR7	8	33626145	33626605	-	NANOGTRUE_TFAP2CFALSE_SOX17FALSE	hESC
LTR7_dup1244	LTR7	8	68972944	68973429	+	NANOGTRUE_TFAP2CFALSE_SOX17FALSE	hESC
LTR7_dup1251	LTR7	8	75217076	75217474	-	NANOGTRUE_TFAP2CFALSE_SOX17FALSE	hESC
LTR7_dup1296	LTR7	8	131746225	131746622	+	NANOGTRUE_TFAP2CFALSE_SOX17FALSE	hESC
LTR7_dup1327	LTR7	9	22658527	22658926	-	NANOGTRUE_TFAP2CFALSE_SOX17FALSE	hESC
LTR7_dup1339	LTR7	9	35003293	35003704	+	NANOGTRUE_TFAP2CFALSE_SOX17FALSE	hESC
LTR7_dup1352	LTR7	9	69409908	69410267	-	NANOGTRUE_TFAP2CFALSE_SOX17FALSE	hESC
LTR7_dup1363	LTR7	9	81009084	81009481	+	NANOGTRUE_TFAP2CFALSE_SOX17FALSE	hESC
LTR7_dup1394	LTR7	9	115179926	115180335	-	NANOGTRUE_TFAP2CFALSE_SOX17FALSE	hESC
LTR7_dup1424	LTR7	X	8689705	8689764	-	NANOGTRUE_TFAP2CFALSE_SOX17FALSE	hESC
LTR7_dup1447	LTR7	X	30448932	30449341	-	NANOGTRUE_TFAP2CFALSE_SOX17FALSE	hESC
LTR7_dup1481	LTR7	X	88343413	88343859	-	NANOGTRUE_TFAP2CFALSE_SOX17FALSE	hESC
LTR7_dup1484	LTR7	X	90778707	90779155	-	NANOGTRUE_TFAP2CFALSE_SOX17FALSE	hESC
LTR7_dup149	LTR7	1	229179727	229180176	+	NANOGTRUE_TFAP2CFALSE_SOX17FALSE	hESC
LTR7_dup1522	LTR7	X	114040092	114040488	+	NANOGTRUE_TFAP2CFALSE_SOX17FALSE	hESC
LTR7_dup1525	LTR7	X	114472061	114472531	+	NANOGTRUE_TFAP2CFALSE_SOX17FALSE	hESC
LTR7_dup154	LTR7	1	230601216	230601646	+	NANOGTRUE_TFAP2CFALSE_SOX17FALSE	hESC
LTR7_dup1550	LTR7	X	131717355	131717764	+	NANOGTRUE_TFAP2CFALSE_SOX17FALSE	hESC
LTR7_dup1573	LTR7	Y	5324787	5325235	-	NANOGTRUE_TFAP2CFALSE_SOX17FALSE	hESC
LTR7_dup1592	LTR7	Y	14359635	14360015	-	NANOGTRUE_TFAP2CFALSE_SOX17FALSE	hESC
LTR7_dup1653	LTR7	10	54166676	54167126	+	NANOGTRUE_TFAP2CFALSE_SOX17FALSE	hESC
LTR7_dup1665	LTR7	10	80910389	80910748	-	NANOGTRUE_TFAP2CFALSE_SOX17FALSE	hESC
LTR7_dup1667	LTR7	10	82960543	82961005	+	NANOGTRUE_TFAP2CFALSE_SOX17FALSE	hESC
LTR7_dup1694	LTR7	10	116486110	116486518	+	NANOGTRUE_TFAP2CFALSE_SOX17FALSE	hESC
LTR7_dup1702	LTR7	11	2339319	2339771	+	NANOGTRUE_TFAP2CFALSE_SOX17FALSE	hESC
LTR7_dup1710	LTR7	11	4250610	4251055	+	NANOGTRUE_TFAP2CFALSE_SOX17FALSE	hESC
LTR7_dup1742	LTR7	11	56059270	56059680	-	NANOGTRUE_TFAP2CFALSE_SOX17FALSE	hESC
LTR7_dup1749	LTR7	11	67759685	67760095	+	NANOGTRUE_TFAP2CFALSE_SOX17FALSE	hESC
LTR7_dup1771	LTR7	11	81812271	81812679	+	NANOGTRUE_TFAP2CFALSE_SOX17FALSE	hESC
LTR7_dup1789	LTR7	11	94355139	94355534	+	NANOGTRUE_TFAP2CFALSE_SOX17FALSE	hESC
LTR7_dup1801	LTR7	11	119649893	119650304	-	NANOGTRUE_TFAP2CFALSE_SOX17FALSE	hESC
LTR7_dup1850	LTR7	12	25169106	25169515	+	NANOGTRUE_TFAP2CFALSE_SOX17FALSE	hESC
LTR7_dup1856	LTR7	12	30062056	30062516	+	NANOGTRUE_TFAP2CFALSE_SOX17FALSE	hESC
LTR7_dup1876	LTR7	12	62729867	62730257	+	NANOGTRUE_TFAP2CFALSE_SOX17FALSE	hESC
LTR7_dup1893	LTR7	12	73001848	73002259	-	NANOGTRUE_TFAP2CFALSE_SOX17FALSE	hESC
LTR7_dup1894	LTR7	12	73007317	73007727	-	NANOGTRUE_TFAP2CFALSE_SOX17FALSE	hESC
LTR7_dup1895	LTR7	12	75484505	75484896	-	NANOGTRUE_TFAP2CFALSE_SOX17FALSE	hESC
LTR7_dup1909	LTR7	12	88368038	88368474	+	NANOGTRUE_TFAP2CFALSE_SOX17FALSE	hESC
LTR7_dup1919	LTR7	12	123104300	123104799	+	NANOGTRUE_TFAP2CFALSE_SOX17FALSE	hESC
LTR7_dup1929	LTR7	13	37969007	37969408	-	NANOGTRUE_TFAP2CFALSE_SOX17FALSE	hESC
LTR7_dup1932	LTR7	13	42868004	42868454	-	NANOGTRUE_TFAP2CFALSE_SOX17FALSE	hESC
LTR7_dup1935	LTR7	13	48004599	48005007	-	NANOGTRUE_TFAP2CFALSE_SOX17FALSE	hESC
LTR7_dup1942	LTR7	13	54127418	54127815	-	NANOGTRUE_TFAP2CFALSE_SOX17FALSE	hESC
LTR7_dup1966	LTR7	13	69197067	69197517	-	NANOGTRUE_TFAP2CFALSE_SOX17FALSE	hESC
LTR7_dup1968	LTR7	13	77933223	77933632	-	NANOGTRUE_TFAP2CFALSE_SOX17FALSE	hESC
LTR7_dup1976	LTR7	13	81872023	81872431	+	NANOGTRUE_TFAP2CFALSE_SOX17FALSE	hESC
LTR7_dup1984	LTR7	13	87191700	87192108	-	NANOGTRUE_TFAP2CFALSE_SOX17FALSE	hESC
LTR7_dup2020	LTR7	14	50893162	50893610	+	NANOGTRUE_TFAP2CFALSE_SOX17FALSE	hESC
LTR7_dup203	LTR7	2	35442186	35442587	-	NANOGTRUE_TFAP2CFALSE_SOX17FALSE	hESC
LTR7_dup2037	LTR7	14	85738190	85738601	-	NANOGTRUE_TFAP2CFALSE_SOX17FALSE	hESC
LTR7_dup2041	LTR7	14	87240384	87240791	-	NANOGTRUE_TFAP2CFALSE_SOX17FALSE	hESC
LTR7_dup2063	LTR7	15	24690627	24691027	-	NANOGTRUE_TFAP2CFALSE_SOX17FALSE	hESC
LTR7_dup2084	LTR7	15	86986803	86987258	-	NANOGTRUE_TFAP2CFALSE_SOX17FALSE	hESC
LTR7_dup2097	LTR7	15	96871837	96872314	-	NANOGTRUE_TFAP2CFALSE_SOX17FALSE	hESC
LTR7_dup222	LTR7	2	64074809	64075166	-	NANOGTRUE_TFAP2CFALSE_SOX17FALSE	hESC
LTR7_dup2273	LTR7	20	60691931	60692329	-	NANOGTRUE_TFAP2CFALSE_SOX17FALSE	hESC
LTR7_dup2283	LTR7	21	7660871	7661321	+	NANOGTRUE_TFAP2CFALSE_SOX17FALSE	hESC
LTR7_dup2308	LTR7	21	40960247	40960696	+	NANOGTRUE_TFAP2CFALSE_SOX17FALSE	hESC
LTR7_dup232	LTR7	2	70626009	70626409	+	NANOGTRUE_TFAP2CFALSE_SOX17FALSE	hESC
LTR7_dup2320	LTR7	22	34840713	34841164	-	NANOGTRUE_TFAP2CFALSE_SOX17FALSE	hESC
LTR7_dup281	LTR7	2	117284029	117284509	+	NANOGTRUE_TFAP2CFALSE_SOX17FALSE	hESC
LTR7_dup282	LTR7	2	118369364	118369812	-	NANOGTRUE_TFAP2CFALSE_SOX17FALSE	hESC
LTR7_dup298	LTR7	2	154582639	154583047	-	NANOGTRUE_TFAP2CFALSE_SOX17FALSE	hESC
LTR7_dup30	LTR7	1	53449415	53449824	+	NANOGTRUE_TFAP2CFALSE_SOX17FALSE	hESC
LTR7_dup307	LTR7	2	169136393	169136806	+	NANOGTRUE_TFAP2CFALSE_SOX17FALSE	hESC
LTR7_dup312	LTR7	2	173304187	173304589	-	NANOGTRUE_TFAP2CFALSE_SOX17FALSE	hESC
LTR7_dup313	LTR7	2	179051587	179051988	-	NANOGTRUE_TFAP2CFALSE_SOX17FALSE	hESC
LTR7_dup347	LTR7	2	200201863	200202253	-	NANOGTRUE_TFAP2CFALSE_SOX17FALSE	hESC
LTR7_dup354	LTR7	2	207022873	207023284	+	NANOGTRUE_TFAP2CFALSE_SOX17FALSE	hESC
LTR7_dup355	LTR7	2	208215925	208216339	-	NANOGTRUE_TFAP2CFALSE_SOX17FALSE	hESC
LTR7_dup391	LTR7	3	8177031	8177441	+	NANOGTRUE_TFAP2CFALSE_SOX17FALSE	hESC
LTR7_dup404	LTR7	3	25858903	25859352	-	NANOGTRUE_TFAP2CFALSE_SOX17FALSE	hESC
LTR7_dup411	LTR7	3	34640456	34640906	-	NANOGTRUE_TFAP2CFALSE_SOX17FALSE	hESC
LTR7_dup439	LTR7	3	68418143	68418647	-	NANOGTRUE_TFAP2CFALSE_SOX17FALSE	hESC
LTR7_dup449	LTR7	3	78323654	78324104	+	NANOGTRUE_TFAP2CFALSE_SOX17FALSE	hESC
LTR7_dup455	LTR7	3	82428778	82429103	+	NANOGTRUE_TFAP2CFALSE_SOX17FALSE	hESC
LTR7_dup465	LTR7	3	90082984	90083400	+	NANOGTRUE_TFAP2CFALSE_SOX17FALSE	hESC
LTR7_dup475	LTR7	3	100263006	100263453	-	NANOGTRUE_TFAP2CFALSE_SOX17FALSE	hESC
LTR7_dup484	LTR7	3	115798717	115799166	-	NANOGTRUE_TFAP2CFALSE_SOX17FALSE	hESC
LTR7_dup509	LTR7	3	145551229	145551637	-	NANOGTRUE_TFAP2CFALSE_SOX17FALSE	hESC
LTR7_dup510	LTR7	3	145556513	145556922	-	NANOGTRUE_TFAP2CFALSE_SOX17FALSE	hESC
LTR7_dup546	LTR7	3	170672177	170672587	-	NANOGTRUE_TFAP2CFALSE_SOX17FALSE	hESC
LTR7_dup548	LTR7	3	170681758	170682257	-	NANOGTRUE_TFAP2CFALSE_SOX17FALSE	hESC
LTR7_dup599	LTR7	4	3927446	3927854	+	NANOGTRUE_TFAP2CFALSE_SOX17FALSE	hESC
LTR7_dup631	LTR7	4	23797848	23798248	+	NANOGTRUE_TFAP2CFALSE_SOX17FALSE	hESC
LTR7_dup638	LTR7	4	30150589	30150986	+	NANOGTRUE_TFAP2CFALSE_SOX17FALSE	hESC
LTR7_dup647	LTR7	4	61764218	61764699	-	NANOGTRUE_TFAP2CFALSE_SOX17FALSE	hESC
LTR7_dup651	LTR7	4	64729521	64729906	+	NANOGTRUE_TFAP2CFALSE_SOX17FALSE	hESC
LTR7_dup669	LTR7	4	86480064	86480520	+	NANOGTRUE_TFAP2CFALSE_SOX17FALSE	hESC
LTR7_dup691	LTR7	4	94382925	94383320	-	NANOGTRUE_TFAP2CFALSE_SOX17FALSE	hESC
LTR7_dup729	LTR7	4	132123481	132123891	+	NANOGTRUE_TFAP2CFALSE_SOX17FALSE	hESC
LTR7_dup730	LTR7	4	132492030	132492460	+	NANOGTRUE_TFAP2CFALSE_SOX17FALSE	hESC
LTR7_dup732	LTR7	4	133263579	133263960	-	NANOGTRUE_TFAP2CFALSE_SOX17FALSE	hESC
LTR7_dup736	LTR7	4	134017974	134018380	+	NANOGTRUE_TFAP2CFALSE_SOX17FALSE	hESC
LTR7_dup739	LTR7	4	134914245	134914710	+	NANOGTRUE_TFAP2CFALSE_SOX17FALSE	hESC
LTR7_dup743	LTR7	4	138933142	138933543	+	NANOGTRUE_TFAP2CFALSE_SOX17FALSE	hESC
LTR7_dup758	LTR7	4	156605584	156606034	+	NANOGTRUE_TFAP2CFALSE_SOX17FALSE	hESC
LTR7_dup769	LTR7	4	166716125	166716575	+	NANOGTRUE_TFAP2CFALSE_SOX17FALSE	hESC
LTR7_dup783	LTR7	4	170681935	170682334	+	NANOGTRUE_TFAP2CFALSE_SOX17FALSE	hESC
LTR7_dup799	LTR7	4	179726486	179726896	+	NANOGTRUE_TFAP2CFALSE_SOX17FALSE	hESC
LTR7_dup802	LTR7	4	186044023	186044424	-	NANOGTRUE_TFAP2CFALSE_SOX17FALSE	hESC
LTR7_dup823	LTR7	5	16425016	16425426	+	NANOGTRUE_TFAP2CFALSE_SOX17FALSE	hESC
LTR7_dup828	LTR7	5	18668843	18669292	-	NANOGTRUE_TFAP2CFALSE_SOX17FALSE	hESC
LTR7_dup841	LTR7	5	44236340	44236852	+	NANOGTRUE_TFAP2CFALSE_SOX17FALSE	hESC
LTR7_dup858	LTR7	5	98752537	98752948	-	NANOGTRUE_TFAP2CFALSE_SOX17FALSE	hESC
LTR7_dup875	LTR7	5	110535118	110535513	+	NANOGTRUE_TFAP2CFALSE_SOX17FALSE	hESC
LTR7_dup899	LTR7	5	126684817	126685239	+	NANOGTRUE_TFAP2CFALSE_SOX17FALSE	hESC
LTR7_dup908	LTR7	5	136546331	136546760	-	NANOGTRUE_TFAP2CFALSE_SOX17FALSE	hESC
LTR7_dup929	LTR7	5	162275428	162275839	-	NANOGTRUE_TFAP2CFALSE_SOX17FALSE	hESC
LTR7_dup956	LTR7	6	18754144	18754534	-	NANOGTRUE_TFAP2CFALSE_SOX17FALSE	hESC
LTR7_dup964	LTR7	6	27378256	27378712	-	NANOGTRUE_TFAP2CFALSE_SOX17FALSE	hESC
LTR7_dup1093	LTR7	7	20120709	20121160	+	NANOGTRUE_TFAP2CTRUE_SOX17TRUE_SOX15TRUE	hPGCLC
LTR7_dup1289	LTR7	8	128617180	128617630	-	NANOGTRUE_TFAP2CTRUE_SOX17TRUE_SOX15TRUE	hPGCLC
LTR7_dup1934	LTR7	13	48001786	48002189	-	NANOGTRUE_TFAP2CTRUE_SOX17TRUE_SOX15TRUE	hPGCLC
LTR7_dup2297	LTR7	21	26081260	26081656	-	NANOGTRUE_TFAP2CTRUE_SOX17TRUE_SOX15TRUE	hPGCLC
LTR7_dup394	LTR7	3	14272354	14272791	-	NANOGTRUE_TFAP2CTRUE_SOX17TRUE_SOX15TRUE	hPGCLC
LTR7_dup778	LTR7	4	169919754	169920188	+	NANOGTRUE_TFAP2CTRUE_SOX17TRUE_SOX15TRUE	hPGCLC
LTR7_dup996	LTR7	6	78091529	78091959	+	NANOGTRUE_TFAP2CTRUE_SOX17TRUE_SOX15TRUE	hPGCLC
LTR7_dup1008	LTR7	6	90670205	90670651	-	NANOGTRUE_TFAP2CFALSE_SOX17TRUE_SOX15TRUE	hPGCLC
LTR7_dup1183	LTR7	7	143537279	143537666	-	NANOGTRUE_TFAP2CFALSE_SOX17TRUE_SOX15TRUE	hPGCLC
LTR7_dup2140	LTR7	17	53455673	53456123	-	NANOGTRUE_TFAP2CFALSE_SOX17TRUE_SOX15TRUE	hPGCLC
LTR7	LTR7	1	12713729	12714137	+	NANOGTRUE_TFAP2CTRUE_SOX17FALSE_SOX15TRUE	hPGCLC
LTR7_dup100	LTR7	1	169683070	169683479	+	NANOGTRUE_TFAP2CTRUE_SOX17FALSE_SOX15TRUE	hPGCLC
LTR7_dup1112	LTR7	7	42870576	42871056	-	NANOGTRUE_TFAP2CTRUE_SOX17FALSE_SOX15TRUE	hPGCLC
LTR7_dup1125	LTR7	7	66592697	66593101	+	NANOGTRUE_TFAP2CTRUE_SOX17FALSE_SOX15TRUE	hPGCLC
LTR7_dup1127	LTR7	7	68218292	68218703	-	NANOGTRUE_TFAP2CTRUE_SOX17FALSE_SOX15TRUE	hPGCLC
LTR7_dup1148	LTR7	7	109641708	109642141	-	NANOGTRUE_TFAP2CTRUE_SOX17FALSE_SOX15TRUE	hPGCLC
LTR7_dup116	LTR7	1	192980176	192980540	-	NANOGTRUE_TFAP2CTRUE_SOX17FALSE_SOX15TRUE	hPGCLC
LTR7_dup1228	LTR7	8	39606683	39607028	-	NANOGTRUE_TFAP2CTRUE_SOX17FALSE_SOX15TRUE	hPGCLC
LTR7_dup1254	LTR7	8	81919524	81919891	+	NANOGTRUE_TFAP2CTRUE_SOX17FALSE_SOX15TRUE	hPGCLC
LTR7_dup126	LTR7	1	210111090	210111452	-	NANOGTRUE_TFAP2CTRUE_SOX17FALSE_SOX15TRUE	hPGCLC
LTR7_dup130	LTR7	1	212914200	212914681	+	NANOGTRUE_TFAP2CTRUE_SOX17FALSE_SOX15TRUE	hPGCLC
LTR7_dup1370	LTR7	9	85880935	85881367	+	NANOGTRUE_TFAP2CTRUE_SOX17FALSE_SOX15TRUE	hPGCLC
LTR7_dup1438	LTR7	X	28507462	28507894	-	NANOGTRUE_TFAP2CTRUE_SOX17FALSE_SOX15TRUE	hPGCLC
LTR7_dup1451	LTR7	X	32538158	32538590	+	NANOGTRUE_TFAP2CTRUE_SOX17FALSE_SOX15TRUE	hPGCLC
LTR7_dup1493	LTR7	X	94052057	94052429	+	NANOGTRUE_TFAP2CTRUE_SOX17FALSE_SOX15TRUE	hPGCLC
LTR7_dup15	LTR7	1	37214370	37214695	+	NANOGTRUE_TFAP2CTRUE_SOX17FALSE_SOX15TRUE	hPGCLC
LTR7_dup1513	LTR7	X	103766932	103767306	-	NANOGTRUE_TFAP2CTRUE_SOX17FALSE_SOX15TRUE	hPGCLC
LTR7_dup1540	LTR7	X	123777297	123777730	+	NANOGTRUE_TFAP2CTRUE_SOX17FALSE_SOX15TRUE	hPGCLC
LTR7_dup1561	LTR7	X	143502197	143502583	-	NANOGTRUE_TFAP2CTRUE_SOX17FALSE_SOX15TRUE	hPGCLC
LTR7_dup1630	LTR7	10	20370846	20371294	-	NANOGTRUE_TFAP2CTRUE_SOX17FALSE_SOX15TRUE	hPGCLC
LTR7_dup1658	LTR7	10	58094095	58094482	-	NANOGTRUE_TFAP2CTRUE_SOX17FALSE_SOX15TRUE	hPGCLC
LTR7_dup1685	LTR7	10	103520207	103520641	-	NANOGTRUE_TFAP2CTRUE_SOX17FALSE_SOX15TRUE	hPGCLC
LTR7_dup1702	LTR7	11	2339319	2339771	+	NANOGTRUE_TFAP2CTRUE_SOX17FALSE_SOX15TRUE	hPGCLC
LTR7_dup1832	LTR7	12	10338193	10338643	-	NANOGTRUE_TFAP2CTRUE_SOX17FALSE_SOX15TRUE	hPGCLC
LTR7_dup1869	LTR7	12	59323188	59323669	-	NANOGTRUE_TFAP2CTRUE_SOX17FALSE_SOX15TRUE	hPGCLC
LTR7_dup1870	LTR7	12	59328505	59328986	-	NANOGTRUE_TFAP2CTRUE_SOX17FALSE_SOX15TRUE	hPGCLC
LTR7_dup1923	LTR7	13	31607334	31607706	-	NANOGTRUE_TFAP2CTRUE_SOX17FALSE_SOX15TRUE	hPGCLC
LTR7_dup1940	LTR7	13	51169866	51170314	+	NANOGTRUE_TFAP2CTRUE_SOX17FALSE_SOX15TRUE	hPGCLC
LTR7_dup2048	LTR7	14	95968233	95968645	+	NANOGTRUE_TFAP2CTRUE_SOX17FALSE_SOX15TRUE	hPGCLC
LTR7_dup2066	LTR7	15	35245893	35246256	+	NANOGTRUE_TFAP2CTRUE_SOX17FALSE_SOX15TRUE	hPGCLC
LTR7_dup2078	LTR7	15	55417735	55418106	-	NANOGTRUE_TFAP2CTRUE_SOX17FALSE_SOX15TRUE	hPGCLC
LTR7_dup2079	LTR7	15	62296471	62296867	+	NANOGTRUE_TFAP2CTRUE_SOX17FALSE_SOX15TRUE	hPGCLC
LTR7_dup2102	LTR7	15	101077839	101078293	+	NANOGTRUE_TFAP2CTRUE_SOX17FALSE_SOX15TRUE	hPGCLC
LTR7_dup2111	LTR7	16	13352583	13353016	-	NANOGTRUE_TFAP2CTRUE_SOX17FALSE_SOX15TRUE	hPGCLC
LTR7_dup2122	LTR7	16	59613175	59613565	+	NANOGTRUE_TFAP2CTRUE_SOX17FALSE_SOX15TRUE	hPGCLC
LTR7_dup2144	LTR7	17	60384972	60385404	+	NANOGTRUE_TFAP2CTRUE_SOX17FALSE_SOX15TRUE	hPGCLC
LTR7_dup2156	LTR7	18	30612756	30613127	+	NANOGTRUE_TFAP2CTRUE_SOX17FALSE_SOX15TRUE	hPGCLC
LTR7_dup2161	LTR7	18	31826669	31827058	-	NANOGTRUE_TFAP2CTRUE_SOX17FALSE_SOX15TRUE	hPGCLC
LTR7_dup2194	LTR7	19	8203645	8204010	-	NANOGTRUE_TFAP2CTRUE_SOX17FALSE_SOX15TRUE	hPGCLC
LTR7_dup2195	LTR7	19	12571734	12572096	+	NANOGTRUE_TFAP2CTRUE_SOX17FALSE_SOX15TRUE	hPGCLC
LTR7_dup22	LTR7	1	45315974	45316348	+	NANOGTRUE_TFAP2CTRUE_SOX17FALSE_SOX15TRUE	hPGCLC
LTR7_dup221	LTR7	2	63847467	63847912	-	NANOGTRUE_TFAP2CTRUE_SOX17FALSE_SOX15TRUE	hPGCLC
LTR7_dup2247	LTR7	20	1733138	1733570	-	NANOGTRUE_TFAP2CTRUE_SOX17FALSE_SOX15TRUE	hPGCLC
LTR7_dup2264	LTR7	20	43382369	43382800	+	NANOGTRUE_TFAP2CTRUE_SOX17FALSE_SOX15TRUE	hPGCLC
LTR7_dup241	LTR7	2	77088247	77088674	+	NANOGTRUE_TFAP2CTRUE_SOX17FALSE_SOX15TRUE	hPGCLC
LTR7_dup254	LTR7	2	82005634	82006082	+	NANOGTRUE_TFAP2CTRUE_SOX17FALSE_SOX15TRUE	hPGCLC
LTR7_dup261	LTR7	2	98045195	98045558	-	NANOGTRUE_TFAP2CTRUE_SOX17FALSE_SOX15TRUE	hPGCLC
LTR7_dup283	LTR7	2	123659079	123659299	-	NANOGTRUE_TFAP2CTRUE_SOX17FALSE_SOX15TRUE	hPGCLC
LTR7_dup29	LTR7	1	53434809	53435177	+	NANOGTRUE_TFAP2CTRUE_SOX17FALSE_SOX15TRUE	hPGCLC
LTR7_dup410	LTR7	3	32796461	32796870	-	NANOGTRUE_TFAP2CTRUE_SOX17FALSE_SOX15TRUE	hPGCLC
LTR7_dup431	LTR7	3	58437208	58437582	-	NANOGTRUE_TFAP2CTRUE_SOX17FALSE_SOX15TRUE	hPGCLC
LTR7_dup45	LTR7	1	70367629	70368061	+	NANOGTRUE_TFAP2CTRUE_SOX17FALSE_SOX15TRUE	hPGCLC
LTR7_dup46	LTR7	1	70373592	70374024	+	NANOGTRUE_TFAP2CTRUE_SOX17FALSE_SOX15TRUE	hPGCLC
LTR7_dup479	LTR7	3	112399751	112400198	+	NANOGTRUE_TFAP2CTRUE_SOX17FALSE_SOX15TRUE	hPGCLC
LTR7_dup503	LTR7	3	143072320	143072752	-	NANOGTRUE_TFAP2CTRUE_SOX17FALSE_SOX15TRUE	hPGCLC
LTR7_dup573	LTR7	3	185786306	185786737	+	NANOGTRUE_TFAP2CTRUE_SOX17FALSE_SOX15TRUE	hPGCLC
LTR7_dup593	LTR7	3	191929001	191929389	+	NANOGTRUE_TFAP2CTRUE_SOX17FALSE_SOX15TRUE	hPGCLC
LTR7_dup6	LTR7	1	10416523	10416951	-	NANOGTRUE_TFAP2CTRUE_SOX17FALSE_SOX15TRUE	hPGCLC
LTR7_dup675	LTR7	4	88348780	88349212	-	NANOGTRUE_TFAP2CTRUE_SOX17FALSE_SOX15TRUE	hPGCLC
LTR7_dup679	LTR7	4	91268547	91268957	-	NANOGTRUE_TFAP2CTRUE_SOX17FALSE_SOX15TRUE	hPGCLC
LTR7_dup680	LTR7	4	91623640	91624089	+	NANOGTRUE_TFAP2CTRUE_SOX17FALSE_SOX15TRUE	hPGCLC
LTR7_dup688	LTR7	4	94084647	94085063	-	NANOGTRUE_TFAP2CTRUE_SOX17FALSE_SOX15TRUE	hPGCLC
LTR7_dup702	LTR7	4	107290579	107291010	-	NANOGTRUE_TFAP2CTRUE_SOX17FALSE_SOX15TRUE	hPGCLC
LTR7_dup724	LTR7	4	131010089	131010345	+	NANOGTRUE_TFAP2CTRUE_SOX17FALSE_SOX15TRUE	hPGCLC
LTR7_dup867	LTR7	5	104063635	104064084	-	NANOGTRUE_TFAP2CTRUE_SOX17FALSE_SOX15TRUE	hPGCLC
LTR7_dup868	LTR7	5	104070031	104070481	-	NANOGTRUE_TFAP2CTRUE_SOX17FALSE_SOX15TRUE	hPGCLC
LTR7_dup881	LTR7	5	116945628	116946177	-	NANOGTRUE_TFAP2CTRUE_SOX17FALSE_SOX15TRUE	hPGCLC
LTR7_dup885	LTR7	5	120697546	120698035	-	NANOGTRUE_TFAP2CTRUE_SOX17FALSE_SOX15TRUE	hPGCLC
LTR7_dup89	LTR7	1	114032084	114032484	+	NANOGTRUE_TFAP2CTRUE_SOX17FALSE_SOX15TRUE	hPGCLC
LTR7_dup905	LTR7	5	134345464	134345861	-	NANOGTRUE_TFAP2CTRUE_SOX17FALSE_SOX15TRUE	hPGCLC
LTR7_dup958	LTR7	6	19214105	19214479	-	NANOGTRUE_TFAP2CTRUE_SOX17FALSE_SOX15TRUE	hPGCLC
LTR7_dup969	LTR7	6	39131513	39131947	-	NANOGTRUE_TFAP2CTRUE_SOX17FALSE_SOX15TRUE	hPGCLC
LTR7_dup990	LTR7	6	67874009	67874456	-	NANOGTRUE_TFAP2CTRUE_SOX17FALSE_SOX15TRUE	hPGCLC
LTR7_dup991	LTR7	6	68070059	68070457	+	NANOGTRUE_TFAP2CTRUE_SOX17FALSE_SOX15TRUE	hPGCLC
LTR7_dup1014	LTR7	6	97784872	97785325	+	NANOGTRUE_TFAP2CFALSE_SOX17FALSE_SOX15TRUE	hPGCLC
LTR7_dup1046	LTR7	6	131344114	131344564	+	NANOGTRUE_TFAP2CFALSE_SOX17FALSE_SOX15TRUE	hPGCLC
LTR7_dup1048	LTR7	6	131901550	131902003	+	NANOGTRUE_TFAP2CFALSE_SOX17FALSE_SOX15TRUE	hPGCLC
LTR7_dup1049	LTR7	6	131906969	131907417	+	NANOGTRUE_TFAP2CFALSE_SOX17FALSE_SOX15TRUE	hPGCLC
LTR7_dup1135	LTR7	7	83459668	83460118	+	NANOGTRUE_TFAP2CFALSE_SOX17FALSE_SOX15TRUE	hPGCLC
LTR7_dup1136	LTR7	7	83464937	83465383	+	NANOGTRUE_TFAP2CFALSE_SOX17FALSE_SOX15TRUE	hPGCLC
LTR7_dup1169	LTR7	7	125264191	125264637	-	NANOGTRUE_TFAP2CFALSE_SOX17FALSE_SOX15TRUE	hPGCLC
LTR7_dup117	LTR7	1	195848134	195848597	-	NANOGTRUE_TFAP2CFALSE_SOX17FALSE_SOX15TRUE	hPGCLC
LTR7_dup1186	LTR7	7	143791800	143792193	+	NANOGTRUE_TFAP2CFALSE_SOX17FALSE_SOX15TRUE	hPGCLC
LTR7_dup1188	LTR7	7	144342693	144343173	+	NANOGTRUE_TFAP2CFALSE_SOX17FALSE_SOX15TRUE	hPGCLC
LTR7_dup123	LTR7	1	207633751	207634199	-	NANOGTRUE_TFAP2CFALSE_SOX17FALSE_SOX15TRUE	hPGCLC
LTR7_dup124	LTR7	1	209448805	209449256	+	NANOGTRUE_TFAP2CFALSE_SOX17FALSE_SOX15TRUE	hPGCLC
LTR7_dup1243	LTR7	8	67719967	67720415	-	NANOGTRUE_TFAP2CFALSE_SOX17FALSE_SOX15TRUE	hPGCLC
LTR7_dup1248	LTR7	8	71674937	71675387	+	NANOGTRUE_TFAP2CFALSE_SOX17FALSE_SOX15TRUE	hPGCLC
LTR7_dup1249	LTR7	8	71680214	71680660	+	NANOGTRUE_TFAP2CFALSE_SOX17FALSE_SOX15TRUE	hPGCLC
LTR7_dup1258	LTR7	8	84290302	84290753	-	NANOGTRUE_TFAP2CFALSE_SOX17FALSE_SOX15TRUE	hPGCLC
LTR7_dup1274	LTR7	8	111805283	111805649	+	NANOGTRUE_TFAP2CFALSE_SOX17FALSE_SOX15TRUE	hPGCLC
LTR7_dup129	LTR7	1	212910008	212910445	+	NANOGTRUE_TFAP2CFALSE_SOX17FALSE_SOX15TRUE	hPGCLC
LTR7_dup135	LTR7	1	216145601	216146051	+	NANOGTRUE_TFAP2CFALSE_SOX17FALSE_SOX15TRUE	hPGCLC
LTR7_dup1374	LTR7	9	87416225	87416706	+	NANOGTRUE_TFAP2CFALSE_SOX17FALSE_SOX15TRUE	hPGCLC
LTR7_dup1378	LTR7	9	93347588	93348038	+	NANOGTRUE_TFAP2CFALSE_SOX17FALSE_SOX15TRUE	hPGCLC
LTR7_dup1381	LTR7	9	97219533	97220014	+	NANOGTRUE_TFAP2CFALSE_SOX17FALSE_SOX15TRUE	hPGCLC
LTR7_dup14	LTR7	1	37213390	37213816	-	NANOGTRUE_TFAP2CFALSE_SOX17FALSE_SOX15TRUE	hPGCLC
LTR7_dup140	LTR7	1	221978509	221978957	-	NANOGTRUE_TFAP2CFALSE_SOX17FALSE_SOX15TRUE	hPGCLC
LTR7_dup142	LTR7	1	223029702	223030156	-	NANOGTRUE_TFAP2CFALSE_SOX17FALSE_SOX15TRUE	hPGCLC
LTR7_dup1439	LTR7	X	28892120	28892574	-	NANOGTRUE_TFAP2CFALSE_SOX17FALSE_SOX15TRUE	hPGCLC
LTR7_dup1456	LTR7	X	37460860	37461248	-	NANOGTRUE_TFAP2CFALSE_SOX17FALSE_SOX15TRUE	hPGCLC
LTR7_dup149	LTR7	1	229179727	229180176	+	NANOGTRUE_TFAP2CFALSE_SOX17FALSE_SOX15TRUE	hPGCLC
LTR7_dup1496	LTR7	X	94704179	94704626	-	NANOGTRUE_TFAP2CFALSE_SOX17FALSE_SOX15TRUE	hPGCLC
LTR7_dup1497	LTR7	X	94704639	94705089	-	NANOGTRUE_TFAP2CFALSE_SOX17FALSE_SOX15TRUE	hPGCLC
LTR7_dup1532	LTR7	X	116726299	116726712	-	NANOGTRUE_TFAP2CFALSE_SOX17FALSE_SOX15TRUE	hPGCLC
LTR7_dup1534	LTR7	X	116817774	116818222	-	NANOGTRUE_TFAP2CFALSE_SOX17FALSE_SOX15TRUE	hPGCLC
LTR7_dup1541	LTR7	X	125388838	125389290	-	NANOGTRUE_TFAP2CFALSE_SOX17FALSE_SOX15TRUE	hPGCLC
LTR7_dup1542	LTR7	X	125394110	125394560	-	NANOGTRUE_TFAP2CFALSE_SOX17FALSE_SOX15TRUE	hPGCLC
LTR7_dup1547	LTR7	X	130277374	130277735	+	NANOGTRUE_TFAP2CFALSE_SOX17FALSE_SOX15TRUE	hPGCLC
LTR7_dup155	LTR7	1	230608661	230609094	+	NANOGTRUE_TFAP2CFALSE_SOX17FALSE_SOX15TRUE	hPGCLC
LTR7_dup1566	LTR7	X	149682989	149683399	+	NANOGTRUE_TFAP2CFALSE_SOX17FALSE_SOX15TRUE	hPGCLC
LTR7_dup1573	LTR7	Y	5324787	5325235	-	NANOGTRUE_TFAP2CFALSE_SOX17FALSE_SOX15TRUE	hPGCLC
LTR7_dup1575	LTR7	Y	5941111	5941560	+	NANOGTRUE_TFAP2CFALSE_SOX17FALSE_SOX15TRUE	hPGCLC
LTR7_dup161	LTR7	1	232234550	232234999	-	NANOGTRUE_TFAP2CFALSE_SOX17FALSE_SOX15TRUE	hPGCLC
LTR7_dup1625	LTR7	10	6802503	6802953	-	NANOGTRUE_TFAP2CFALSE_SOX17FALSE_SOX15TRUE	hPGCLC
LTR7_dup1648	LTR7	10	52033757	52034207	-	NANOGTRUE_TFAP2CFALSE_SOX17FALSE_SOX15TRUE	hPGCLC
LTR7_dup165	LTR7	1	233688773	233689204	-	NANOGTRUE_TFAP2CFALSE_SOX17FALSE_SOX15TRUE	hPGCLC
LTR7_dup1650	LTR7	10	53358813	53359266	-	NANOGTRUE_TFAP2CFALSE_SOX17FALSE_SOX15TRUE	hPGCLC
LTR7_dup1651	LTR7	10	53492723	53493172	-	NANOGTRUE_TFAP2CFALSE_SOX17FALSE_SOX15TRUE	hPGCLC
LTR7_dup1652	LTR7	10	53504278	53504727	-	NANOGTRUE_TFAP2CFALSE_SOX17FALSE_SOX15TRUE	hPGCLC
LTR7_dup1654	LTR7	10	54172057	54172501	+	NANOGTRUE_TFAP2CFALSE_SOX17FALSE_SOX15TRUE	hPGCLC
LTR7_dup1661	LTR7	10	64506820	64507214	+	NANOGTRUE_TFAP2CFALSE_SOX17FALSE_SOX15TRUE	hPGCLC
LTR7_dup167	LTR7	1	238379439	238379888	-	NANOGTRUE_TFAP2CFALSE_SOX17FALSE_SOX15TRUE	hPGCLC
LTR7_dup1671	LTR7	10	86865051	86865600	+	NANOGTRUE_TFAP2CFALSE_SOX17FALSE_SOX15TRUE	hPGCLC
LTR7_dup1679	LTR7	10	90812810	90813258	+	NANOGTRUE_TFAP2CFALSE_SOX17FALSE_SOX15TRUE	hPGCLC
LTR7_dup1683	LTR7	10	95231193	95231643	+	NANOGTRUE_TFAP2CFALSE_SOX17FALSE_SOX15TRUE	hPGCLC
LTR7_dup1710	LTR7	11	4250610	4251055	+	NANOGTRUE_TFAP2CFALSE_SOX17FALSE_SOX15TRUE	hPGCLC
LTR7_dup1730	LTR7	11	27629072	27629519	-	NANOGTRUE_TFAP2CFALSE_SOX17FALSE_SOX15TRUE	hPGCLC
LTR7_dup1731	LTR7	11	27634479	27634926	-	NANOGTRUE_TFAP2CFALSE_SOX17FALSE_SOX15TRUE	hPGCLC
LTR7_dup1792	LTR7	11	96180740	96181218	-	NANOGTRUE_TFAP2CFALSE_SOX17FALSE_SOX15TRUE	hPGCLC
LTR7_dup1897	LTR7	12	76297373	76297783	+	NANOGTRUE_TFAP2CFALSE_SOX17FALSE_SOX15TRUE	hPGCLC
LTR7_dup1927	LTR7	13	36321741	36322191	+	NANOGTRUE_TFAP2CFALSE_SOX17FALSE_SOX15TRUE	hPGCLC
LTR7_dup1941	LTR7	13	51174556	51175006	+	NANOGTRUE_TFAP2CFALSE_SOX17FALSE_SOX15TRUE	hPGCLC
LTR7_dup1945	LTR7	13	54268142	54268524	+	NANOGTRUE_TFAP2CFALSE_SOX17FALSE_SOX15TRUE	hPGCLC
LTR7_dup1985	LTR7	13	88512819	88513269	-	NANOGTRUE_TFAP2CFALSE_SOX17FALSE_SOX15TRUE	hPGCLC
LTR7_dup1989	LTR7	13	90848573	90849023	-	NANOGTRUE_TFAP2CFALSE_SOX17FALSE_SOX15TRUE	hPGCLC
LTR7_dup2021	LTR7	14	50896392	50896882	+	NANOGTRUE_TFAP2CFALSE_SOX17FALSE_SOX15TRUE	hPGCLC
LTR7_dup2060	LTR7	14	102411289	102411706	+	NANOGTRUE_TFAP2CFALSE_SOX17FALSE_SOX15TRUE	hPGCLC
LTR7_dup2107	LTR7	16	9676822	9677301	-	NANOGTRUE_TFAP2CFALSE_SOX17FALSE_SOX15TRUE	hPGCLC
LTR7_dup2112	LTR7	16	13357576	13358061	-	NANOGTRUE_TFAP2CFALSE_SOX17FALSE_SOX15TRUE	hPGCLC
LTR7_dup2123	LTR7	16	60078535	60078985	+	NANOGTRUE_TFAP2CFALSE_SOX17FALSE_SOX15TRUE	hPGCLC
[truncated: 637 more rows]
