# Supplementary material for: Human reproduction is regulated by retrotransposons derived from ancient Hominidae-specific viral infections
Source: Nat Commun. 2022 Jan 24;13:463. doi: 10.1038/s41467-022-28105-1 (PMC8786967; doi:10.1038/s41467-022-28105-1)
Supplement: Supplementary file 12 — Supplementary Data 9 [file 41467_2022_28105_MOESM12_ESM.xlsx]

## Sheet: TableS9
Table S9. List of up- or down-regulated DETEs in CRISPRi-LTR5Hs compared with CRISPRi-empty. TE quntification was performed by featureCounts v2.0.0 (Liao et al., 2014). DETEs were processed using DESeq2 v1.26.0 (Love et al., 2014b). Only TE with RPKM mean in either control or treatment group greater than 1 were kept for further analysis. DETEs were obtained with at least 4-fold change and FDR les…
Column Name	Description
Dupid	Name of the TE copy.
TEid	Name of the TE subfamily.
family	Name of the TE family.
class	Name of the TE class.
Chr	Chromosome position of the feature.
Start	Start position of the feature in standard chromosomal coordinates.
End	End position of the feature in standard chromosomal coordinates.
Strand	Strand information of the feature. Defined as + (forward) or - (reverse).
Length	The sequence length (bp) of the feature.
log2FoldChange	The Log2 transfromed fold change (CRISPRi-LTR5Hs/CRISPRi-empty).
padj	The p adjust value.
CRISPRi_LTR5Hs_basemean	The mean of normalized counts of CRISPRi-LTR5Hs samples.
CRISPRi_empty_basemean	The mean of normalized counts of CRISPRi-empty samples.
type	The type of DETE (up-regulated DETE in CRISPRi-LTR5Hs or down-regulated DETE in CRISPRi-LTR5Hs).
Table S9. List of up- or down-regulated DETEs in CRISPRi-LTR5Hs compared with CRISPRi-empty.
Dupid	TEid	family	class	Chr	Start	End	Strand	Length	log2FoldChange	padj	CRISPRi_LTR5Hs_basemean	CRISPRi_empty_basemean	type
AluJb_dup5111	AluJb	Alu	SINE	1	65011194	65011467	+	274	4.28	0.0384235	30.8	1.6	upInCRISPRiLTR5Hs
AluSz_dup4319	AluSz	Alu	SINE	1	92021119	92021415	+	297	5.31	0.0120773	25.17	0.64	upInCRISPRiLTR5Hs
AluJr_dup50677	AluJr	Alu	SINE	10	124768947	124769234	+	288	2.71	0.0384714	41.49	6.37	upInCRISPRiLTR5Hs
AluSg_dup22965	AluSg	Alu	SINE	11	75334050	75334326	+	277	3.58	0.039583	34.02	2.83	upInCRISPRiLTR5Hs
HERVL40-int_dup874	HERVL40-int	ERVL	LTR	11	131960735	131961554	-	820	2.7	0.0120661	68.57	10.59	upInCRISPRiLTR5Hs
HERVH-int_dup4561	HERVH-int	ERV1	LTR	12	29136470	29137320	-	851	2.8	0.00725374	66.07	9.47	upInCRISPRiLTR5Hs
MLT1A1_dup5010	MLT1A1	ERVL-MaLR	LTR	12	47611747	47611995	-	249	6.15	0.0395274	24.04	0.33	upInCRISPRiLTR5Hs
Tigger12c_dup627	Tigger12c	TcMar-Tigger	DNA	12	93019137	93019733	-	597	2.28	0.0384235	82.38	16.98	upInCRISPRiLTR5Hs
MLT2B3_dup2731	MLT2B3	ERVL	LTR	14	57094316	57094813	-	498	3.53	0.043844	40.52	3.53	upInCRISPRiLTR5Hs
MIRb_dup176886	MIRb	MIR	SINE	14	100860812	100861006	+	195	1.58	0.0476097	217.62	72.83	upInCRISPRiLTR5Hs
AluJr_dup64900	AluJr	Alu	SINE	15	75729820	75730061	-	242	4.11	0.00642211	32.81	1.91	upInCRISPRiLTR5Hs
AluSx_dup89719	AluSx	Alu	SINE	16	1661594	1661812	-	219	6.08	0.0341082	22.9	0.31	upInCRISPRiLTR5Hs
AluJo_dup61576	AluJo	Alu	SINE	16	27608224	27608470	-	247	4.26	0.0224728	30.36	1.58	upInCRISPRiLTR5Hs
AluSx1_dup100717	AluSx1	Alu	SINE	18	6909309	6909591	-	283	4.15	0.000144359	67.08	3.79	upInCRISPRiLTR5Hs
AluY_dup93343	AluY	Alu	SINE	18	24134258	24134574	-	317	1.62	0.0359641	116.56	38.02	upInCRISPRiLTR5Hs
AluSc8_dup20325	AluSc8	Alu	SINE	19	37947210	37947503	+	294	3.19	0.0378033	57.46	6.29	upInCRISPRiLTR5Hs
AluJr_dup7888	AluJr	Alu	SINE	2	32035077	32035314	+	238	5.45	0.0417027	27.69	0.63	upInCRISPRiLTR5Hs
AluJb_dup19084	AluJb	Alu	SINE	2	195608262	195608563	-	302	5.87	0.0457598	19.81	0.31	upInCRISPRiLTR5Hs
L1MC3_dup1996	L1MC3	L1	LINE	2	241977073	241978030	-	958	3.21	0.0154788	40.66	4.39	upInCRISPRiLTR5Hs
MIR3_dup84916	MIR3	MIR	SINE	22	42502098	42502196	+	99	2.37	0.0398426	44.18	8.54	upInCRISPRiLTR5Hs
MER53_dup5755	MER53	hAT	DNA	22	47003084	47003245	+	162	3.53	0.0408815	36.75	3.19	upInCRISPRiLTR5Hs
ERVL-E-int_dup1660	ERVL-E-int	ERVL	LTR	3	73388554	73389096	+	543	2.04	0.0476097	59.97	14.56	upInCRISPRiLTR5Hs
MSTA_dup3932	MSTA	ERVL-MaLR	LTR	3	179478708	179479119	+	412	4.28	0.0033576	30.62	1.57	upInCRISPRiLTR5Hs
HERVH-int_dup1423	HERVH-int	ERV1	LTR	3	179516131	179517068	-	938	2.79	0.000832968	61.44	8.93	upInCRISPRiLTR5Hs
HERVH-int_dup1424	HERVH-int	ERV1	LTR	3	179517483	179520267	+	2785	2.23	0.0320944	50.78	10.84	upInCRISPRiLTR5Hs
HERVH-int_dup1432	HERVH-int	ERV1	LTR	3	179523235	179525958	-	2724	3.04	1.0925e-10	134.54	16.42	upInCRISPRiLTR5Hs
AluY_dup31462	AluY	Alu	SINE	5	100854302	100854584	+	283	3.91	0.0154788	47.92	3.19	upInCRISPRiLTR5Hs
AluJr_dup27299	AluJr	Alu	SINE	6	87386383	87386518	+	136	3.68	0.0205393	56.58	4.42	upInCRISPRiLTR5Hs
AluJr_dup29096	AluJr	Alu	SINE	6	166801361	166801640	-	280	4.35	0.00714093	32.24	1.59	upInCRISPRiLTR5Hs
MER4D1_dup567	MER4D1	ERV1	LTR	6	167236775	167237536	+	762	1.5	0.0341082	101.09	35.63	upInCRISPRiLTR5Hs
AluJr_dup29856	AluJr	Alu	SINE	7	7698871	7699152	-	282	4.42	0.0322989	33.56	1.55	upInCRISPRiLTR5Hs
AluSx1_dup47543	AluSx1	Alu	SINE	8	2642317	2642619	-	303	6.93	0.00458264	21.17	0	upInCRISPRiLTR5Hs
L3_dup23902	L3	CR1	LINE	9	2165858	2167383	-	1526	2.89	0.0387357	46.84	6.33	upInCRISPRiLTR5Hs
LTR1B_dup172	LTR1B	ERV1	LTR	9	2287794	2288567	+	774	2.95	0.0405235	44.19	5.7	upInCRISPRiLTR5Hs
HERVH-int_dup3397	HERVH-int	ERV1	LTR	9	85881368	85881817	+	450	3.49	1.18977e-07	116.73	10.36	upInCRISPRiLTR5Hs
HERVH-int_dup3398	HERVH-int	ERV1	LTR	9	85881877	85884099	+	2223	3.06	2.22024e-10	448.95	53.65	upInCRISPRiLTR5Hs
HERVH-int_dup3399	HERVH-int	ERV1	LTR	9	85884093	85884510	+	418	3.6	0.0143735	26.81	2.2	upInCRISPRiLTR5Hs
L1MA8_dup5610	L1MA8	L1	LINE	9	85892279	85892753	-	475	4.1	0.0359641	21.78	1.28	upInCRISPRiLTR5Hs
AluSx3_dup15808	AluSx3	Alu	SINE	9	85899774	85900081	-	308	5.04	0.0334416	20.82	0.64	upInCRISPRiLTR5Hs
AluSx_dup55056	AluSx	Alu	SINE	9	85907533	85907850	-	318	4.09	0.0398426	32.01	1.88	upInCRISPRiLTR5Hs
AluSp_dup24207	AluSp	Alu	SINE	9	85935998	85936266	+	269	4.09	0.00150986	32.34	1.93	upInCRISPRiLTR5Hs
AluJo_dup37363	AluJo	Alu	SINE	9	125045381	125045635	-	255	6.55	0.0033167	31.79	0.31	upInCRISPRiLTR5Hs
AluSq2_dup31738	AluSq2	Alu	SINE	X	40110728	40111012	-	285	3.68	0.0411299	44.12	3.44	upInCRISPRiLTR5Hs
L3_dup28128	L3	CR1	LINE	X	153802383	153802469	-	87	2.04	0.0102358	249.58	60.83	upInCRISPRiLTR5Hs
MIRc_dup2967	MIRc	MIR	SINE	1	51908765	51908943	+	179	-1.19	0.0381503	78.77	179.37	dwInCRISPRiLTR5Hs
MIRb_dup7820	MIRb	MIR	SINE	1	51909932	51910163	-	232	-1.35	0.00316975	151.42	387.23	dwInCRISPRiLTR5Hs
MLT1O_dup144	MLT1O	ERVL-MaLR	LTR	1	51911487	51911617	-	131	-1.25	0.00180449	254.25	604.19	dwInCRISPRiLTR5Hs
MIR3_dup2807	MIR3	MIR	SINE	1	51911975	51912028	-	54	-1.31	0.00848275	106.54	264.81	dwInCRISPRiLTR5Hs
AluJb_dup4389	AluJb	Alu	SINE	1	51912109	51912347	-	239	-1.16	0.0274029	185.51	415.09	dwInCRISPRiLTR5Hs
L2_dup1216	L2	L2	LINE	1	51912624	51912957	-	334	-1.37	0.0102302	93.2	240.3	dwInCRISPRiLTR5Hs
L2_dup1217	L2	L2	LINE	1	51912973	51913041	-	69	-1.2	0.0324753	90.79	208.58	dwInCRISPRiLTR5Hs
AluSx1_dup3557	AluSx1	Alu	SINE	1	51913478	51913771	-	294	-1.7	0.000397563	70.33	229.03	dwInCRISPRiLTR5Hs
L2c_dup3737	L2c	L2	LINE	1	51914391	51914576	+	186	-1.03	0.0257987	244.39	500.18	dwInCRISPRiLTR5Hs
AluSx1_dup3558	AluSx1	Alu	SINE	1	51915692	51915991	-	300	-1.25	0.00017266	333.67	793.51	dwInCRISPRiLTR5Hs
MIR_dup4956	MIR	MIR	SINE	1	51917004	51917225	+	222	-1.39	0.0388849	180.17	471.47	dwInCRISPRiLTR5Hs
MIR3_dup2809	MIR3	MIR	SINE	1	51917334	51917496	-	163	-1.56	0.00136189	133.99	394.54	dwInCRISPRiLTR5Hs
AluJb_dup4390	AluJb	Alu	SINE	1	51917569	51917845	-	277	-1.51	0.000995106	116.3	330.34	dwInCRISPRiLTR5Hs
L3_dup963	L3	CR1	LINE	1	51918371	51918613	+	243	-1.51	7.35203e-05	368.42	1050.26	dwInCRISPRiLTR5Hs
AluYb8_dup54	AluYb8	Alu	SINE	1	51918965	51919282	-	318	-1.71	1.99641e-05	99.67	325.49	dwInCRISPRiLTR5Hs
L2-3_Crp_dup66	L2-3_Crp	L2	LINE	1	51963965	51964467	+	503	-1.68	0.0461707	22.98	73.58	dwInCRISPRiLTR5Hs
LTR5_Hs_dup21	LTR5_Hs	ERVK	LTR	1	66424815	66425774	-	960	-3.57	0.00269922	2.96	35.44	dwInCRISPRiLTR5Hs
LTR5_Hs_dup24	LTR5_Hs	ERVK	LTR	1	75377086	75378053	+	968	-2.67	3.45097e-07	22.16	140.77	dwInCRISPRiLTR5Hs
HERVK-int_dup11	HERVK-int	ERVK	LTR	1	75378054	75380597	+	2544	-3.08	9.88401e-16	48.85	412.29	dwInCRISPRiLTR5Hs
HERVK-int_dup13	HERVK-int	ERVK	LTR	1	75380780	75382395	+	1616	-2.85	9.42371e-10	59.3	429.23	dwInCRISPRiLTR5Hs
LTR5_Hs_dup25	LTR5_Hs	ERVK	LTR	1	75382491	75383458	+	968	-2.99	0.0398426	3.32	26.46	dwInCRISPRiLTR5Hs
FRAM_dup332	FRAM	Alu	SINE	1	108638073	108638242	-	170	-1.23	0.000437719	630.51	1480.79	dwInCRISPRiLTR5Hs
LTR5_Hs_dup54	LTR5_Hs	ERVK	LTR	1	155626666	155627633	-	968	-2.72	2.30737e-06	23.72	156.49	dwInCRISPRiLTR5Hs
HERVK-int_dup17	HERVK-int	ERVK	LTR	1	155627729	155629344	-	1616	-2.79	1.06107e-05	26.65	184.96	dwInCRISPRiLTR5Hs
HERVK-int_dup18	HERVK-int	ERVK	LTR	1	155629344	155634877	-	5534	-2.66	1.32921e-17	327.34	2072.57	dwInCRISPRiLTR5Hs
LTR5_Hs_dup55	LTR5_Hs	ERVK	LTR	1	155634878	155635845	-	968	-2.58	0.000889851	9.62	57.59	dwInCRISPRiLTR5Hs
LTR5_Hs_dup56	LTR5_Hs	ERVK	LTR	1	156179223	156180190	+	968	-2.54	1.41355e-05	21.73	126.62	dwInCRISPRiLTR5Hs
HERVK-int	HERVK-int	ERVK	LTR	1	160691754	160697338	+	5585	-2.54	1.60713e-14	125.47	727.46	dwInCRISPRiLTR5Hs
HERVK-int_dup19	HERVK-int	ERVK	LTR	1	160697338	160698953	+	1616	-2.74	9.88234e-09	26.19	174.77	dwInCRISPRiLTR5Hs
HERVK-int_dup22	HERVK-int	ERVK	LTR	1	207636165	207637777	-	1613	-2.6	0.0215572	6.6	40.02	dwInCRISPRiLTR5Hs
LTR5_Hs_dup68	LTR5_Hs	ERVK	LTR	1	224339831	224340798	+	968	-3	0.00476937	5.29	42.41	dwInCRISPRiLTR5Hs
HERVK-int_dup153	HERVK-int	ERVK	LTR	10	6825242	6832673	-	7432	-2.59	1.6554e-11	80.07	480.94	dwInCRISPRiLTR5Hs
SVA_F_dup604	SVA_F	SVA	Retroposon	10	99821798	99821892	-	95	-3.81	0.042598	1.69	23.44	dwInCRISPRiLTR5Hs
HERVK-int_dup156	HERVK-int	ERVK	LTR	10	99821893	99827959	-	6067	-2.74	7.63273e-19	191.55	1278.29	dwInCRISPRiLTR5Hs
LTR5_Hs_dup400	LTR5_Hs	ERVK	LTR	11	41305799	41306022	+	224	-2.81	0.0132673	5.31	37.24	dwInCRISPRiLTR5Hs
HERVK-int_dup167	HERVK-int	ERVK	LTR	11	62376126	62381099	-	4974	-1.86	2.3619e-06	212.61	769.57	dwInCRISPRiLTR5Hs
LTR5_Hs_dup414	LTR5_Hs	ERVK	LTR	11	63530314	63531281	-	968	-2.75	0.000949157	7.93	53.63	dwInCRISPRiLTR5Hs
L1ME3F_dup3079	L1ME3F	L1	LINE	11	63569925	63570391	-	467	-2.68	0.043844	6.08	38.69	dwInCRISPRiLTR5Hs
L1ME3F_dup3081	L1ME3F	L1	LINE	11	63570922	63571389	-	468	-2.67	0.000205222	9.96	63.27	dwInCRISPRiLTR5Hs
AluSx_dup71077	AluSx	Alu	SINE	11	63571469	63571773	+	305	-2.62	0.0053847	8.88	54.88	dwInCRISPRiLTR5Hs
MSTC_dup2220	MSTC	ERVL-MaLR	LTR	11	63572370	63572713	+	344	-2.68	7.7725e-08	22.6	144.92	dwInCRISPRiLTR5Hs
L1ME3F_dup3082	L1ME3F	L1	LINE	11	63573171	63573400	-	230	-2.76	0.000223655	17.71	120.29	dwInCRISPRiLTR5Hs
LTR78_dup3394	LTR78	ERV1	LTR	11	63573692	63573774	+	83	-1.94	0.00358894	28.37	108.92	dwInCRISPRiLTR5Hs
LTR78_dup3395	LTR78	ERV1	LTR	11	63573878	63573957	+	80	-2.26	0.0476097	10.3	49.36	dwInCRISPRiLTR5Hs
HERVS71-int_dup103	HERVS71-int	ERV1	LTR	11	67885785	67888955	-	3171	-1.59	0.000752447	78.34	235.85	dwInCRISPRiLTR5Hs
L1MC4_dup16713	L1MC4	L1	LINE	11	72179930	72180248	-	319	-2.38	0.000454581	17.76	92.91	dwInCRISPRiLTR5Hs
MER39_dup2406	MER39	ERV1	LTR	11	101449406	101449637	+	232	-2.31	0.026095	12.53	62.27	dwInCRISPRiLTR5Hs
L1P3_dup2612	L1P3	L1	LINE	11	101462009	101467169	-	5161	-1.95	0.0252665	28.64	111.14	dwInCRISPRiLTR5Hs
X8_LINE_dup144	X8_LINE	CR1	LINE	11	101469402	101469528	-	127	-2.29	0.0147101	18.34	89.78	dwInCRISPRiLTR5Hs
L1PA7_dup10015	L1PA7	L1	LINE	11	101566582	101573018	+	6437	-2.48	0.00464089	20.67	115.83	dwInCRISPRiLTR5Hs
LTR5_Hs_dup424	LTR5_Hs	ERVK	LTR	11	101695063	101696030	+	968	-2.54	0.000109553	14.6	84.67	dwInCRISPRiLTR5Hs
HERVK-int_dup174	HERVK-int	ERVK	LTR	11	101696031	101699581	+	3551	-2.82	7.47951e-17	87.88	622.33	dwInCRISPRiLTR5Hs
HERVK-int_dup175	HERVK-int	ERVK	LTR	11	101699645	101703465	+	3821	-2.89	3.80129e-18	261.09	1934.81	dwInCRISPRiLTR5Hs
HERVH-int_dup4403	HERVH-int	ERV1	LTR	11	118719340	118721014	-	1675	-1.84	7.56582e-06	62.96	225.8	dwInCRISPRiLTR5Hs
HERVK-int_dup176	HERVK-int	ERVK	LTR	11	118721982	118723687	-	1706	-2.14	6.70506e-05	130.59	574.19	dwInCRISPRiLTR5Hs
HERVK-int_dup177	HERVK-int	ERVK	LTR	11	118723687	118729206	-	5520	-1.95	7.08203e-05	539.77	2092.8	dwInCRISPRiLTR5Hs
L2c_dup100340	L2c	L2	LINE	12	4700443	4701210	-	768	-1.53	0.0333743	55.31	159.58	dwInCRISPRiLTR5Hs
AluSg_dup23660	AluSg	Alu	SINE	12	6885355	6885647	-	293	-1.74	1.80811e-05	132.97	445.7	dwInCRISPRiLTR5Hs
THE1D_dup9287	THE1D	ERVL-MaLR	LTR	12	6894316	6894681	+	366	-2.08	0.0395274	14.15	60.24	dwInCRISPRiLTR5Hs
AluSz6_dup31562	AluSz6	Alu	SINE	12	32137087	32137388	-	302	-2.09	0.00902628	16.2	69.28	dwInCRISPRiLTR5Hs
AluSz_dup66633	AluSz	Alu	SINE	12	32182252	32182581	-	330	-3.2	0.0476097	2.97	27.48	dwInCRISPRiLTR5Hs
AluJb_dup82696	AluJb	Alu	SINE	12	32304736	32305029	+	294	-1.58	0.0451081	44.16	132.02	dwInCRISPRiLTR5Hs
LTR5_Hs_dup441	LTR5_Hs	ERVK	LTR	12	51454287	51455254	-	968	-2.83	0.00165849	9.54	68.04	dwInCRISPRiLTR5Hs
LTR5_Hs_dup442	LTR5_Hs	ERVK	LTR	12	55333431	55334399	+	969	-2.37	0.00626694	21.63	111.75	dwInCRISPRiLTR5Hs
LTR5_Hs_dup443	LTR5_Hs	ERVK	LTR	12	56400361	56401325	-	965	-2.72	9.82555e-09	45.83	301.56	dwInCRISPRiLTR5Hs
HERVK-int_dup182	HERVK-int	ERVK	LTR	12	58328522	58335947	-	7426	-2.72	1.30037e-15	501.41	3293.65	dwInCRISPRiLTR5Hs
LTR5_Hs_dup454	LTR5_Hs	ERVK	LTR	12	110570038	110571005	+	968	-2.7	1.71358e-05	15.2	98.92	dwInCRISPRiLTR5Hs
MIRc_dup74762	MIRc	MIR	SINE	12	118065149	118065244	-	96	-1.77	0.0367454	23.76	81.47	dwInCRISPRiLTR5Hs
MIRb_dup164024	MIRb	MIR	SINE	12	118065882	118066079	-	198	-1.29	0.0174385	263.87	643.46	dwInCRISPRiLTR5Hs
AluSx3_dup22202	AluSx3	Alu	SINE	12	118066143	118066271	+	129	-1.57	0.0333743	84.76	252.73	dwInCRISPRiLTR5Hs
L1PA5_dup9096	L1PA5	L1	LINE	13	19611547	19617890	-	6344	-2.14	0.0309947	15.86	70.17	dwInCRISPRiLTR5Hs
L1M3c_dup842	L1M3c	L1	LINE	13	19618417	19619016	-	600	-4.8	0.00121019	1.33	37.07	dwInCRISPRiLTR5Hs
MER31B_dup1159	MER31B	ERV1	LTR	13	19619377	19619741	+	365	-3.09	0.0320944	3.63	30.93	dwInCRISPRiLTR5Hs
HERVK9-int_dup533	HERVK9-int	ERVK	LTR	13	19629295	19630711	+	1417	-3.77	0.0257171	2.61	35.93	dwInCRISPRiLTR5Hs
MLT1H_dup7419	MLT1H	ERVL-MaLR	LTR	13	45325702	45326193	-	492	-2.39	0.0342122	7.6	40	dwInCRISPRiLTR5Hs
L1MEc_dup14290	L1MEc	L1	LINE	13	46139861	46141126	+	1266	-3.18	0.00519674	4.59	41.98	dwInCRISPRiLTR5Hs
LTR5_Hs_dup467	LTR5_Hs	ERVK	LTR	13	69614878	69615842	-	965	-2.62	0.0309947	6.56	40.55	dwInCRISPRiLTR5Hs
MIR_dup135473	MIR	MIR	SINE	14	54940077	54940328	-	252	-1.52	0.0322989	37.19	106.51	dwInCRISPRiLTR5Hs
L3_dup37233	L3	CR1	LINE	14	55002087	55002164	-	78	-1.2	0.043844	188.74	434.05	dwInCRISPRiLTR5Hs
MER8_dup1712	MER8	TcMar-Tigger	DNA	16	23595358	23595584	-	227	-2.13	0.0235352	17.12	75	dwInCRISPRiLTR5Hs
LTR5_Hs_dup497	LTR5_Hs	ERVK	LTR	16	34412057	34413016	-	960	-2.42	0.0309947	7.93	42.49	dwInCRISPRiLTR5Hs
HERVK-int_dup201	HERVK-int	ERVK	LTR	16	34413112	34414727	-	1616	-2.87	4.56541e-16	76.26	556.29	dwInCRISPRiLTR5Hs
HERVK-int_dup204	HERVK-int	ERVK	LTR	16	34997103	34998718	+	1616	-2.95	9.90523e-12	35.44	274.53	dwInCRISPRiLTR5Hs
MIRb_dup194534	MIRb	MIR	SINE	17	30792224	30792406	-	183	-1.57	0.0134967	42.77	126.95	dwInCRISPRiLTR5Hs
Charlie15b_dup1698	Charlie15b	hAT-Charlie	DNA	17	68589651	68590018	-	368	-1.8	0.0140326	23.84	83.11	dwInCRISPRiLTR5Hs
AluSx1_dup99380	AluSx1	Alu	SINE	17	68597391	68597684	-	294	-1.73	0.0484155	52.82	175.27	dwInCRISPRiLTR5Hs
AluJb_dup110004	AluJb	Alu	SINE	17	68598004	68598304	-	301	-1.72	0.00636077	31.85	105.25	dwInCRISPRiLTR5Hs
SVA_D_dup1265	SVA_D	SVA	Retroposon	17	82376814	82377480	+	667	-2.16	0.00772771	27.23	122.18	dwInCRISPRiLTR5Hs
L1MA9_dup14857	L1MA9	L1	LINE	18	1978645	1980366	-	1722	-2.61	0.00839003	8.22	50.39	dwInCRISPRiLTR5Hs
L1PA16_dup12854	L1PA16	L1	LINE	18	1981207	1982026	-	820	-2.74	0.000471115	8.94	59.98	dwInCRISPRiLTR5Hs
LTR83_dup642	LTR83	ERVL	LTR	18	1982890	1983506	-	617	-3.22	0.000799913	4.93	46.24	dwInCRISPRiLTR5Hs
L1PA10_dup6404	L1PA10	L1	LINE	18	1986635	1987742	+	1108	-4.24	0.00208028	1.63	31.2	dwInCRISPRiLTR5Hs
MLT1D_dup18336	MLT1D	ERVL-MaLR	LTR	18	1989519	1989987	-	469	-2.68	0.00121515	12.79	82.08	dwInCRISPRiLTR5Hs
L1ME1_dup28080	L1ME1	L1	LINE	18	1989988	1991679	+	1692	-2.84	9.84901e-08	23.45	167.98	dwInCRISPRiLTR5Hs
MLT1C_dup17375	MLT1C	ERVL-MaLR	LTR	18	1991711	1991930	-	220	-2.87	5.32723e-05	9.23	67.84	dwInCRISPRiLTR5Hs
THE1C_dup8965	THE1C	ERVL-MaLR	LTR	18	1991931	1992298	+	368	-2.56	0.0020547	21.27	126.21	dwInCRISPRiLTR5Hs
MLT1C_dup17376	MLT1C	ERVL-MaLR	LTR	18	1992299	1992469	-	171	-3.92	0.0106465	1.96	29.91	dwInCRISPRiLTR5Hs
L1ME1_dup28081	L1ME1	L1	LINE	18	1992476	1993880	+	1405	-3.09	4.11286e-16	30.12	257.56	dwInCRISPRiLTR5Hs
MIR_dup155308	MIR	MIR	SINE	18	1994111	1994365	+	255	-3.38	1.22808e-05	6.26	65.44	dwInCRISPRiLTR5Hs
MIRb_dup199382	MIRb	MIR	SINE	18	1994513	1994738	-	226	-2.48	0.0387357	7.87	44.14	dwInCRISPRiLTR5Hs
LTR81AB_dup243	LTR81AB	Gypsy	LTR	18	1994903	1994960	+	58	-3.53	0.0341764	2.61	30.49	dwInCRISPRiLTR5Hs
MER41G_dup90	MER41G	ERV1	LTR	18	1995248	1995734	-	487	-3.12	0.000889851	8.49	74.23	dwInCRISPRiLTR5Hs
AluSz_dup89791	AluSz	Alu	SINE	18	1996023	1996331	+	309	-2.74	3.32782e-06	21.69	145.75	dwInCRISPRiLTR5Hs
HAL1_dup20835	HAL1	L1	LINE	18	1997991	1999373	+	1383	-2.59	5.034e-14	114.88	692.31	dwInCRISPRiLTR5Hs
HERVK-int_dup211	HERVK-int	ERVK	LTR	19	385095	386584	+	1490	-2.3	0.00458183	15.6	76.82	dwInCRISPRiLTR5Hs
SVA_F_dup872	SVA_F	SVA	Retroposon	19	386585	386679	+	95	-3.22	1.69668e-06	7.98	74.14	dwInCRISPRiLTR5Hs
HERVH-int_dup5490	HERVH-int	ERV1	LTR	19	20159577	20160238	+	662	-2.08	0.0341082	12.7	53.57	dwInCRISPRiLTR5Hs
MER21C_dup5038	MER21C	ERVL	LTR	19	20170822	20171155	+	334	-2.2	4.02934e-05	32.45	149.12	dwInCRISPRiLTR5Hs
L1PREC2_dup7254	L1PREC2	L1	LINE	19	20172941	20173419	-	479	-2.72	0.0218252	6.87	45.41	dwInCRISPRiLTR5Hs
AluSq10_dup1857	AluSq10	Alu	SINE	19	20177929	20178226	-	298	-3.01	0.0344538	4.57	37.06	dwInCRISPRiLTR5Hs
AluSg7_dup7844	AluSg7	Alu	SINE	19	20186785	20187082	-	298	-2.12	0.000282222	21.26	92.15	dwInCRISPRiLTR5Hs
AluSp_dup45983	AluSp	Alu	SINE	19	20198113	20198401	-	289	-1.62	0.0314251	43.97	135.09	dwInCRISPRiLTR5Hs
AluSg7_dup7845	AluSg7	Alu	SINE	19	20199795	20200085	+	291	-1.97	0.00071593	50.13	196.8	dwInCRISPRiLTR5Hs
AluSx_dup106294	AluSx	Alu	SINE	19	20201001	20201276	+	276	-1.86	0.00141234	54.1	196.57	dwInCRISPRiLTR5Hs
HERVK-int_dup216	HERVK-int	ERVK	LTR	19	22575898	22578608	+	2711	-2.15	0.0359641	10.65	47.21	dwInCRISPRiLTR5Hs
SVA_F_dup901	SVA_F	SVA	Retroposon	19	27638585	27638679	-	95	-2.46	0.0321122	8.22	45.38	dwInCRISPRiLTR5Hs
HERVK-int_dup219	HERVK-int	ERVK	LTR	19	27638680	27641547	-	2868	-2.51	5.62238e-14	227.42	1298.38	dwInCRISPRiLTR5Hs
HERVK-int_dup220	HERVK-int	ERVK	LTR	19	27641861	27646453	-	4593	-2.8	5.23729e-17	167.95	1166.06	dwInCRISPRiLTR5Hs
L2a_dup157738	L2a	L2	LINE	19	29523387	29524030	-	644	-2.65	0.043844	6.06	37.84	dwInCRISPRiLTR5Hs
AluSq2_dup55989	AluSq2	Alu	SINE	19	29534433	29534746	+	314	-3.06	0.0308994	4.91	41.24	dwInCRISPRiLTR5Hs
L2c_dup130831	L2c	L2	LINE	19	29540663	29541461	-	799	-2.39	8.16597e-05	24.84	129.8	dwInCRISPRiLTR5Hs
L1PA10_dup6693	L1PA10	L1	LINE	19	29552350	29557417	+	5068	-2.92	3.60006e-14	47.56	359.72	dwInCRISPRiLTR5Hs
AluSq2_dup55991	AluSq2	Alu	SINE	19	29557418	29557713	+	296	-3.06	0.00658614	4.37	36.32	dwInCRISPRiLTR5Hs
L1PA10_dup6694	L1PA10	L1	LINE	19	29557714	29558874	+	1161	-4.05	4.47026e-08	4.28	71.54	dwInCRISPRiLTR5Hs
L1PA7_dup12525	L1PA7	L1	LINE	19	29558884	29559613	+	730	-3.05	0.0259401	3.65	30.26	dwInCRISPRiLTR5Hs
HERVK-int_dup221	HERVK-int	ERVK	LTR	19	35572527	35575603	-	3077	-1.44	0.0333743	43.71	118.37	dwInCRISPRiLTR5Hs
Tigger1_dup11412	Tigger1	TcMar-Tigger	DNA	19	37825814	37827996	+	2183	-1.75	0.0196355	22.86	77.12	dwInCRISPRiLTR5Hs
LTR5_Hs_dup567	LTR5_Hs	ERVK	LTR	19	37866177	37867144	+	968	-2.61	0.00631442	7.62	46.7	dwInCRISPRiLTR5Hs
MIRc_dup93551	MIRc	MIR	SINE	19	44654912	44654994	-	83	-2.67	0.043844	5.32	33.85	dwInCRISPRiLTR5Hs
AluJo_dup72608	AluJo	Alu	SINE	19	44655097	44655388	-	292	-2.39	0.000152542	26.32	137.94	dwInCRISPRiLTR5Hs
MER77_dup1207	MER77	ERVL	LTR	19	44661968	44662259	-	292	-2.02	0.00616819	61.66	250.67	dwInCRISPRiLTR5Hs
MER77_dup1208	MER77	ERVL	LTR	19	44662525	44662736	-	212	-1.57	0.0193363	60.02	177.95	dwInCRISPRiLTR5Hs
LTR85a_dup1699	LTR85a	Gypsy	LTR	19	44663216	44663280	+	65	-1.38	0.00285789	109.19	284.15	dwInCRISPRiLTR5Hs
AluJr_dup79491	AluJr	Alu	SINE	19	44663778	44663932	-	155	-1.67	0.00724618	34.48	109.75	dwInCRISPRiLTR5Hs
SVA_D_dup188	SVA_D	SVA	Retroposon	2	71160475	71162096	+	1622	-1.82	0.0322989	20.86	73.81	dwInCRISPRiLTR5Hs
HERVK-int_dup26	HERVK-int	ERVK	LTR	2	129963021	129964636	-	1616	-2.83	1.20252e-08	30.38	216.77	dwInCRISPRiLTR5Hs
HERVK-int_dup27	HERVK-int	ERVK	LTR	2	129964636	129965044	-	409	-2.3	0.000149681	20.17	99.5	dwInCRISPRiLTR5Hs
LTR5_Hs_dup603	LTR5_Hs	ERVK	LTR	20	41970896	41971863	+	968	-2.36	2.42628e-11	58.94	303.05	dwInCRISPRiLTR5Hs
HERVK-int_dup237	HERVK-int	ERVK	LTR	21	18561693	18563304	-	1612	-2.2	0.00358894	25.64	117.88	dwInCRISPRiLTR5Hs
HERVK-int_dup238	HERVK-int	ERVK	LTR	21	18563304	18568678	-	5375	-2.22	9.38202e-07	92.42	431.91	dwInCRISPRiLTR5Hs
LTR5_Hs_dup622	LTR5_Hs	ERVK	LTR	22	18938674	18939641	+	968	-2.95	2.74613e-14	59.15	457.29	dwInCRISPRiLTR5Hs
HERVK-int_dup239	HERVK-int	ERVK	LTR	22	18939642	18945174	+	5533	-2.67	7.00726e-22	893.33	5695.57	dwInCRISPRiLTR5Hs
HERVK-int_dup240	HERVK-int	ERVK	LTR	22	18945174	18946795	+	1622	-2.66	2.19151e-19	429.16	2714.76	dwInCRISPRiLTR5Hs
LTR5_Hs_dup623	LTR5_Hs	ERVK	LTR	22	18946885	18947848	+	964	-2.53	3.77329e-17	241.03	1389.11	dwInCRISPRiLTR5Hs
HERVK-int_dup33	HERVK-int	ERVK	LTR	3	9848734	9850354	-	1621	-2.38	0.000311497	25.59	133.74	dwInCRISPRiLTR5Hs
HERVK-int_dup35	HERVK-int	ERVK	LTR	3	9850917	9853634	-	2718	-2	3.48664e-05	46.89	186.93	dwInCRISPRiLTR5Hs
LTR61_dup19	LTR61	ERV1	LTR	3	14036383	14036893	-	511	-5.03	0.00216301	0.98	32.36	dwInCRISPRiLTR5Hs
LTR12C_dup392	LTR12C	ERV1	LTR	3	14037025	14038456	+	1432	-7.37	6.60788e-05	0	30.44	dwInCRISPRiLTR5Hs
L1M3_dup943	L1M3	L1	LINE	3	14038457	14038962	+	506	-3.02	0.00355216	5.41	43.54	dwInCRISPRiLTR5Hs
LTR10B1_dup26	LTR10B1	ERV1	LTR	3	14039089	14039372	-	284	-2.34	0.0128158	17.26	87.23	dwInCRISPRiLTR5Hs
HERVIP10B3-int_dup36	HERVIP10B3-int	ERV1	LTR	3	14039451	14047032	-	7582	-4.08	2.66608e-05	44.25	748.85	dwInCRISPRiLTR5Hs
LTR10B1_dup27	LTR10B1	ERV1	LTR	3	14047033	14047318	-	286	-4.35	0.000215002	2.01	40.84	dwInCRISPRiLTR5Hs
LTR5_Hs_dup118	LTR5_Hs	ERVK	LTR	3	47259534	47260501	+	968	-2.76	0.00707591	7.91	53.68	dwInCRISPRiLTR5Hs
AluSc_dup5972	AluSc	Alu	SINE	3	47349754	47350091	-	338	-1.34	0.0336427	64.06	162.2	dwInCRISPRiLTR5Hs
HERVK-int_dup40	HERVK-int	ERVK	LTR	3	101698340	101699951	+	1612	-2.42	6.03277e-08	55.89	298.4	dwInCRISPRiLTR5Hs
MER49_dup292	MER49	ERV1	LTR	3	101708853	101709699	+	847	-2.62	0.0343626	7.22	44.71	dwInCRISPRiLTR5Hs
Cheshire_dup197	Cheshire	hAT-Charlie	DNA	3	101710071	101710659	-	589	-3.2	0.0484155	2.63	24.28	dwInCRISPRiLTR5Hs
LTR5_Hs_dup131	LTR5_Hs	ERVK	LTR	3	113024277	113025236	-	960	-2.67	0.00616819	9.85	62.75	dwInCRISPRiLTR5Hs
HERVK-int_dup41	HERVK-int	ERVK	LTR	3	113025332	113026948	-	1617	-2.61	1.1656e-13	104.76	641.62	dwInCRISPRiLTR5Hs
HERVK-int_dup42	HERVK-int	ERVK	LTR	3	113026948	113032475	-	5528	-2.75	2.57518e-14	230.36	1545.79	dwInCRISPRiLTR5Hs
HERVK-int_dup45	HERVK-int	ERVK	LTR	3	125891263	125898703	+	7441	-2.43	2.68868e-16	188.09	1012.87	dwInCRISPRiLTR5Hs
HERVK-int_dup48	HERVK-int	ERVK	LTR	3	148563690	148567609	-	3920	-2.69	1.8773e-16	169.94	1094.42	dwInCRISPRiLTR5Hs
LTR5_Hs_dup145	LTR5_Hs	ERVK	LTR	3	185562548	185563515	-	968	-3.1	0.0376153	3.93	33.83	dwInCRISPRiLTR5Hs
HERVK-int_dup49	HERVK-int	ERVK	LTR	3	185563611	185565226	-	1616	-2.91	6.01131e-12	93.33	704.12	dwInCRISPRiLTR5Hs
HERVK-int_dup50	HERVK-int	ERVK	LTR	3	185565226	185570759	-	5534	-2.71	5.60617e-20	266	1744.05	dwInCRISPRiLTR5Hs
L1PREC2_dup1634	L1PREC2	L1	LINE	3	186935002	186935709	-	708	-3.48	0.000144359	4.59	51.73	dwInCRISPRiLTR5Hs
L2a_dup40040	L2a	L2	LINE	3	186952615	186953727	+	1113	-3.32	0.0302213	2.94	29.53	dwInCRISPRiLTR5Hs
L1MEf_dup2478	L1MEf	L1	LINE	3	187007159	187008714	+	1556	-2.15	0.000223683	23.48	104.54	dwInCRISPRiLTR5Hs
AluSg7_dup1796	AluSg7	Alu	SINE	3	187020018	187020323	+	306	-2.97	0.00592483	5.59	43.86	dwInCRISPRiLTR5Hs
MER4D_dup271	MER4D	ERV1	LTR	3	187022386	187022900	-	515	-3.05	0.0278791	4.28	35.57	dwInCRISPRiLTR5Hs
L1PA16_dup2969	L1PA16	L1	LINE	3	187033761	187036897	+	3137	-2.09	0.00754285	16.66	70.86	dwInCRISPRiLTR5Hs
L1PA6_dup1333	L1PA6	L1	LINE	3	187052300	187058423	-	6124	-1.88	0.0244417	18.97	69.94	dwInCRISPRiLTR5Hs
L1MB2_dup1708	L1MB2	L1	LINE	3	187060993	187062574	+	1582	-2.47	0.00155687	12.82	71.49	dwInCRISPRiLTR5Hs
L2c_dup34884	L2c	L2	LINE	3	187076439	187076681	-	243	-2.42	4.6963e-10	124.87	668.97	dwInCRISPRiLTR5Hs
MIRb_dup53572	MIRb	MIR	SINE	3	187077323	187077422	-	100	-2.02	0.0194743	48.18	195.18	dwInCRISPRiLTR5Hs
MIRb_dup53573	MIRb	MIR	SINE	3	187077511	187077721	+	211	-2.27	9.75319e-10	122.63	593.23	dwInCRISPRiLTR5Hs
L1ME1_dup7503	L1ME1	L1	LINE	4	6985872	6986478	-	607	-1.52	0.0388189	54.16	155.32	dwInCRISPRiLTR5Hs
L2_dup13485	L2	L2	LINE	4	9537814	9538044	-	231	-2.39	0.0395274	17	89.35	dwInCRISPRiLTR5Hs
AluSx_dup25147	AluSx	Alu	SINE	4	9538488	9538791	+	304	-2.78	0.000157815	14.54	99.56	dwInCRISPRiLTR5Hs
L2c_dup36074	L2c	L2	LINE	4	9545817	9546203	+	387	-4.63	0.00118498	1.31	32.65	dwInCRISPRiLTR5Hs
MIRc_dup25829	MIRc	MIR	SINE	4	9548487	9548637	+	151	-5.61	0.0395274	0.33	17.47	dwInCRISPRiLTR5Hs
MLT2B1_dup999	MLT2B1	ERVL	LTR	4	9555178	9555634	+	457	-2.83	0.0259401	5.24	37.44	dwInCRISPRiLTR5Hs
MLT1I_dup2622	MLT1I	ERVL-MaLR	LTR	4	9557638	9557940	+	303	-3.85	0.0304743	1.63	23.81	dwInCRISPRiLTR5Hs
AluJr_dup17835	AluJr	Alu	SINE	4	9562869	9563141	+	273	-3.25	0.0113382	4.28	40.88	dwInCRISPRiLTR5Hs
AluJr_dup17836	AluJr	Alu	SINE	4	9564208	9564353	+	146	-2.85	0.0257987	4.94	35.84	dwInCRISPRiLTR5Hs
MamGypLTR1b_dup283	MamGypLTR1b	Gypsy	LTR	4	9566874	9567054	+	181	-3.76	0.0186392	1.98	26.88	dwInCRISPRiLTR5Hs
LTR5A_dup47	LTR5A	ERVK	LTR	4	9567314	9568339	-	1026	-2.79	0.00639486	11.13	77.36	dwInCRISPRiLTR5Hs
HERVK-int_dup61	HERVK-int	ERVK	LTR	4	9568769	9569224	-	456	-2.6	0.0341082	6.89	41.89	dwInCRISPRiLTR5Hs
MLT1F2_dup1340	MLT1F2	ERVL-MaLR	LTR	4	9590102	9590552	-	451	-3.53	0.0390839	2.31	26.73	dwInCRISPRiLTR5Hs
MER11A_dup208	MER11A	ERVK	LTR	4	9595400	9596480	-	1081	-2.71	0.0347053	5.59	36.78	dwInCRISPRiLTR5Hs
L2b_dup24114	L2b	L2	LINE	4	9597491	9597724	-	234	-2.75	3.32782e-06	15.49	104.77	dwInCRISPRiLTR5Hs
LTR6B_dup39	LTR6B	ERV1	LTR	4	9599829	9600386	+	558	-1.93	0.0341082	16.06	60.97	dwInCRISPRiLTR5Hs
HERVS71-int_dup36	HERVS71-int	ERV1	LTR	4	9600389	9603574	+	3186	-2.29	1.37343e-05	91.36	445.25	dwInCRISPRiLTR5Hs
HERVS71-int_dup37	HERVS71-int	ERV1	LTR	4	9603584	9606392	+	2809	-2.16	1.94299e-07	121.94	546.57	dwInCRISPRiLTR5Hs
LTR6B_dup40	LTR6B	ERV1	LTR	4	9606695	9607243	+	549	-2.34	0.000200061	27.74	140.62	dwInCRISPRiLTR5Hs
LTR16C_dup1464	LTR16C	ERVL	LTR	4	9611206	9611511	+	306	-3.13	5.13012e-05	7.29	63.79	dwInCRISPRiLTR5Hs
MIR_dup41621	MIR	MIR	SINE	4	9613365	9613514	-	150	-2.67	0.0369345	7.2	46.07	dwInCRISPRiLTR5Hs
L1PA4_dup2619	L1PA4	L1	LINE	4	9617609	9619322	+	1714	-2.91	9.11606e-05	14.2	106.6	dwInCRISPRiLTR5Hs
L1PA4_dup2620	L1PA4	L1	LINE	4	9619633	9624085	+	4453	-2.69	1.00169e-06	38.01	244.64	dwInCRISPRiLTR5Hs
L1PA4_dup2621	L1PA4	L1	LINE	4	9628903	9631208	+	2306	-2.5	0.00768921	15.23	86.24	dwInCRISPRiLTR5Hs
HERVH-int_dup1524	HERVH-int	ERV1	LTR	4	9639325	9642266	+	2942	-1.71	0.0260778	27.64	90.23	dwInCRISPRiLTR5Hs
HERVK-int_dup62	HERVK-int	ERVK	LTR	4	9658974	9666434	+	7461	-1.8	0.0361199	29.55	103.16	dwInCRISPRiLTR5Hs
L1M5_dup12690	L1M5	L1	LINE	4	15849590	15850010	-	421	-1.81	0.0257171	24.73	86.61	dwInCRISPRiLTR5Hs
AluJb_dup28976	AluJb	Alu	SINE	4	15850026	15850325	+	300	-1.4	0.0465437	93.09	245.15	dwInCRISPRiLTR5Hs
MER102b_dup976	MER102b	hAT-Charlie	DNA	4	37841509	37841714	-	206	-4.17	0.00342074	1.65	29.74	dwInCRISPRiLTR5Hs
LTR5_Hs_dup169	LTR5_Hs	ERVK	LTR	4	119342534	119343499	-	966	-2.55	0.0102658	7.35	42.81	dwInCRISPRiLTR5Hs
HERVK-int_dup64	HERVK-int	ERVK	LTR	4	160659754	160660025	+	272	-2.87	5.28294e-09	25.5	186.96	dwInCRISPRiLTR5Hs
HERVK-int_dup65	HERVK-int	ERVK	LTR	4	160660008	160660924	+	917	-2.75	2.4393e-08	21.2	142.49	dwInCRISPRiLTR5Hs
HERV9N-int_dup68	HERV9N-int	ERV1	LTR	4	160662830	160665772	+	2943	-3.57	0.0215572	2.3	27.54	dwInCRISPRiLTR5Hs
LTR5_Hs_dup186	LTR5_Hs	ERVK	LTR	5	1595977	1596944	-	968	-2.09	0.0257987	13.24	56.57	dwInCRISPRiLTR5Hs
HERVK-int_dup78	HERVK-int	ERVK	LTR	5	30487708	30495147	-	7440	-2.62	4.11286e-16	301.32	1852.67	dwInCRISPRiLTR5Hs
LTR5_Hs_dup209	LTR5_Hs	ERVK	LTR	5	156657706	156658673	-	968	-2.84	7.88105e-11	45.56	325.52	dwInCRISPRiLTR5Hs
SVA_F_dup301	SVA_F	SVA	Retroposon	5	156658674	156658768	-	95	-3.5	0.0341082	2.34	26.4	dwInCRISPRiLTR5Hs
HERVK-int_dup87	HERVK-int	ERVK	LTR	5	156658769	156660384	-	1616	-3.06	1.00863e-13	66.52	553.47	dwInCRISPRiLTR5Hs
HERVK-int_dup88	HERVK-int	ERVK	LTR	5	156660384	156665917	-	5534	-2.81	5.60617e-20	712.86	4996.86	dwInCRISPRiLTR5Hs
LTR5_Hs_dup210	LTR5_Hs	ERVK	LTR	5	156665918	156666885	-	968	-2.71	2.11764e-11	53.18	349.48	dwInCRISPRiLTR5Hs
LTR5_Hs_dup211	LTR5_Hs	ERVK	LTR	5	169996875	169997834	-	960	-2.6	0.0408815	5.95	36.17	dwInCRISPRiLTR5Hs
MER102b_dup1436	MER102b	hAT-Charlie	DNA	5	179447143	179447378	-	236	-2.95	6.66924e-05	8.58	66.49	dwInCRISPRiLTR5Hs
MER102b_dup1439	MER102b	hAT-Charlie	DNA	5	179503306	179503541	+	236	-2.76	5.40771e-06	12.9	87.45	dwInCRISPRiLTR5Hs
Charlie1a_dup2100	Charlie1a	hAT-Charlie	DNA	5	179503697	179503921	+	225	-2.75	0.0031442	7.24	48.8	dwInCRISPRiLTR5Hs
L1PA8_dup3110	L1PA8	L1	LINE	6	77716774	77716844	+	71	-2.56	1.45871e-06	24.31	143.46	dwInCRISPRiLTR5Hs
LTR5_Hs_dup237	LTR5_Hs	ERVK	LTR	6	77716945	77717904	-	960	-2.8	5.33763e-11	108.19	756.21	dwInCRISPRiLTR5Hs
SVA_F_dup341	SVA_F	SVA	Retroposon	6	77717905	77717999	-	95	-3.37	8.37409e-07	9.85	102.53	dwInCRISPRiLTR5Hs
HERVK-int_dup100	HERVK-int	ERVK	LTR	6	77718000	77725406	-	7407	-2.88	2.17827e-15	576.8	4255.41	dwInCRISPRiLTR5Hs
LTR5_Hs_dup216	LTR5_Hs	ERVK	LTR	6	77725407	77726366	-	960	-2.48	0.00764264	15.12	84.62	dwInCRISPRiLTR5Hs
LTR5_Hs_dup239	LTR5_Hs	ERVK	LTR	6	88381588	88382555	+	968	-1.91	0.000213257	40.1	150.46	dwInCRISPRiLTR5Hs
AluSg_dup13279	AluSg	Alu	SINE	6	151404860	151405169	-	310	-1.25	0.00457935	443.03	1056.21	dwInCRISPRiLTR5Hs
Ricksha_c_dup490	Ricksha_c	MULE-MuDR	DNA	7	4580886	4582370	-	1485	-7.68	1.37343e-05	0.33	73.49	dwInCRISPRiLTR5Hs
LTR5_Hs_dup256	LTR5_Hs	ERVK	LTR	7	4582426	4583393	-	968	-3.89	0.000183676	4.28	63.89	dwInCRISPRiLTR5Hs
HERVK-int_dup102	HERVK-int	ERVK	LTR	7	4583489	4590929	-	7441	-2.87	2.30066e-19	283.14	2076.79	dwInCRISPRiLTR5Hs
LTR5_Hs_dup257	LTR5_Hs	ERVK	LTR	7	4590930	4591897	-	968	-2.85	2.71792e-05	10.25	74.1	dwInCRISPRiLTR5Hs
HERVK-int_dup103	HERVK-int	ERVK	LTR	7	4591993	4599432	-	7440	-2.81	2.67295e-16	182.03	1274.93	dwInCRISPRiLTR5Hs
LTR5_Hs_dup258	LTR5_Hs	ERVK	LTR	7	4599433	4600400	-	968	-2.84	2.74685e-07	17.81	127.96	dwInCRISPRiLTR5Hs
LTR5_Hs_dup261	LTR5_Hs	ERVK	LTR	7	16197722	16198689	+	968	-2.78	1.3062e-05	12.93	89.19	dwInCRISPRiLTR5Hs
MLT1H_dup4232	MLT1H	ERVL-MaLR	LTR	7	65219724	65220214	-	491	-1.31	0.0183209	124.83	309.56	dwInCRISPRiLTR5Hs
LTR23_dup374	LTR23	ERV1	LTR	7	65231170	65231527	-	358	-2.78	0.0405235	4.34	29.64	dwInCRISPRiLTR5Hs
MLT1K_dup7475	MLT1K	ERVL-MaLR	LTR	7	65249245	65249649	+	405	-2.7	0.0235892	5.3	34.41	dwInCRISPRiLTR5Hs
AluSg_dup14311	AluSg	Alu	SINE	7	65251331	65251640	-	310	-2.42	0.00155687	13.22	70.83	dwInCRISPRiLTR5Hs
HERVK-int_dup106	HERVK-int	ERVK	LTR	7	104748902	104752819	-	3918	-2.6	2.30461e-14	97.83	594.5	dwInCRISPRiLTR5Hs
LTR5_Hs_dup285	LTR5_Hs	ERVK	LTR	7	158236791	158237758	+	968	-3.39	2.88032e-06	10.19	106.98	dwInCRISPRiLTR5Hs
LTR5_Hs_dup287	LTR5_Hs	ERVK	LTR	8	7497875	7498842	-	968	-2.57	4.28414e-08	44.87	267.04	dwInCRISPRiLTR5Hs
HERVK-int_dup114	HERVK-int	ERVK	LTR	8	7498938	7500000	-	1063	-3.12	2.42203e-10	16.24	141.77	dwInCRISPRiLTR5Hs
HERVK-int_dup115	HERVK-int	ERVK	LTR	8	7500001	7502767	-	2767	-2.6	3.60006e-14	190.39	1156.91	dwInCRISPRiLTR5Hs
MamRTE1_dup4639	MamRTE1	RTE-Bo.B	LINE	8	7502768	7502827	-	60	-2.68	4.67787e-06	17	108.56	dwInCRISPRiLTR5Hs
HERVK-int_dup116	HERVK-int	ERVK	LTR	8	7502828	7506377	-	3550	-2.81	5.60617e-20	260.65	1830.67	dwInCRISPRiLTR5Hs
LTR5_Hs_dup288	LTR5_Hs	ERVK	LTR	8	7506378	7507337	-	960	-2.75	1.86469e-07	117.45	787.99	dwInCRISPRiLTR5Hs
LTR5_Hs_dup290	LTR5_Hs	ERVK	LTR	8	18793949	18794916	+	968	-2.89	0.00197907	6.91	51.29	dwInCRISPRiLTR5Hs
L2_dup29187	L2	L2	LINE	8	90627432	90628007	-	576	-3.34	5.13012e-05	9.16	93.44	dwInCRISPRiLTR5Hs
L2_dup29188	L2	L2	LINE	8	90628200	90628701	-	502	-3.9	0.00316975	2.61	39.31	dwInCRISPRiLTR5Hs
AluSx_dup51114	AluSx	Alu	SINE	8	90632169	90632311	-	143	-4.03	0.0356895	1.34	21.73	dwInCRISPRiLTR5Hs
AluSg_dup16529	AluSg	Alu	SINE	8	90636245	90636553	-	309	-3.5	0.0476097	1.98	22.53	dwInCRISPRiLTR5Hs
L2c_dup69278	L2c	L2	LINE	8	90638175	90638667	+	493	-4.24	1.59e-06	3.91	74.49	dwInCRISPRiLTR5Hs
MIRb_dup103716	MIRb	MIR	SINE	8	90642799	90642912	+	114	-3.58	2.0765e-08	7.91	94.83	dwInCRISPRiLTR5Hs
MLT1M_dup1159	MLT1M	ERVL-MaLR	LTR	8	90649080	90649177	-	98	-4.48	0.00762197	1.31	29.41	dwInCRISPRiLTR5Hs
L2a_dup85288	L2a	L2	LINE	8	90649255	90649908	+	654	-5.61	0.0388729	0.35	17.5	dwInCRISPRiLTR5Hs
HERVK-int_dup134	HERVK-int	ERVK	LTR	8	139461716	139462993	-	1278	-2.72	3.03952e-12	40.06	263.9	dwInCRISPRiLTR5Hs
MLT1E2_dup2016	MLT1E2	ERVL-MaLR	LTR	8	143834027	143834590	+	564	-1.39	0.00131816	314.05	822.09	dwInCRISPRiLTR5Hs
L2_dup30394	L2	L2	LINE	8	143834702	143835103	-	402	-1.26	0.00360156	262.33	628.07	dwInCRISPRiLTR5Hs
AluJo_dup36152	AluJo	Alu	SINE	9	69717721	69717970	-	250	-1.38	0.00269922	87.41	227.54	dwInCRISPRiLTR5Hs
AluSq2_dup30329	AluSq2	Alu	SINE	9	121340457	121340767	+	311	-1.12	0.000490956	2938.02	6400.27	dwInCRISPRiLTR5Hs
LTR5_Hs_dup330	LTR5_Hs	ERVK	LTR	9	121429106	121430073	+	968	-2.53	6.39349e-07	30.36	176.16	dwInCRISPRiLTR5Hs
AluSz6_dup49940	AluSz6	Alu	SINE	KI270734.1	141644	141941	+	298	-1.71	0.00678937	30.86	100.79	dwInCRISPRiLTR5Hs
LTR5_Hs_dup696	LTR5_Hs	ERVK	LTR	KI270734.1	163973	164940	+	968	-2.8	2.57518e-14	56.87	397.32	dwInCRISPRiLTR5Hs
HERVK-int_dup261	HERVK-int	ERVK	LTR	KI270734.1	164941	165050	+	110	-2.48	0.000228667	14.56	81.22	dwInCRISPRiLTR5Hs
