# Supplementary material for: Human reproduction is regulated by retrotransposons derived from ancient Hominidae-specific viral infections
Source: Nat Commun. 2022 Jan 24;13:463. doi: 10.1038/s41467-022-28105-1 (PMC8786967; doi:10.1038/s41467-022-28105-1)
Supplement: Supplementary file 13 — Supplementary Data 10 [file 41467_2022_28105_MOESM13_ESM.xlsx]

## Sheet: TableS10
Table S10. List of CRISPRi gRNAs predicted sites. Homer v4.7 (Heinz et al., 2010a) was used to search the targeting sites for LTR5Hs gRNA plus PAM NGG sequence (CTCCCTAATCTCAAGTACCCNGG, TGTTTCAGAGAGCACGGGGTNGG) with less than 3 mismatches. The target sites were annotated using gene and TE annotation and then categorized into either promoter, exonic, TE, intronic, or intergenic sites. If one targe…
Column Name	Description
chr	Chromosome position of the feature.
start	Start position of the feature in standard chromosomal coordinates.
end	End position of the feature in standard chromosomal coordinates.
gRNA sequences	Sequence information of two LTR5Hs targeting gRNAs plus PAM NGG sequence.
Genomic annotation	Genomic annotation of gRNA target position (promoter, exonic, TE, intronic, or intergenic sites).
Strand	Strand information of the feature. Defined as + (forward) or - (reverse).
Dupid	Name of the TE copy if the target site was annotated as TE.
TEid	Name of the TE subfamily if the target site was annotated as TE.
Table S10. List of CRISPRi gRNAs predicted sites.
chr	start	end	gRNA sequences	Genomic annotation	Strand	Dupid	TEid
10	100094371	100094393	CTCCCTAATCTCAAGTACCCNGG	TE(SVA_F;SVA_F_dup129;Retroposon/SVA)	+	SVA_F_dup129	SVA_F
10	100278659	100278681	CTCCCTAATCTCAAGTACCCNGG	TE(SVA_D;SVA_D_dup183;Retroposon/SVA)	+	SVA_D_dup183	SVA_D
10	102036700	102036722	CTCCCTAATCTCAAGTACCCNGG	TE(SVA_F;SVA_F_dup131;Retroposon/SVA)	+	SVA_F_dup131	SVA_F
10	102301149	102301171	CTCCCTAATCTCAAGTACCCNGG	TE(SVA_C;SVA_C_dup55;Retroposon/SVA)	-	SVA_C_dup55	SVA_C
10	102391703	102391725	CTCCCTAATCTCAAGTACCCNGG	TE(LTR5_Hs;LTR5_Hs_dup87;LTR/ERVK)	+	LTR5_Hs_dup87	LTR5_Hs
10	102455059	102455081	CTCCCTAATCTCAAGTACCCNGG	exon(ENSG00000269609;RPARP-AS1;lncRNA)	-
10	103130381	103130403	CTCCCTAATCTCAAGTACCCNGG	TE(SVA_F;SVA_F_dup134;Retroposon/SVA)	+	SVA_F_dup134	SVA_F
10	103607978	103608000	CTCCCTAATCTCAAGTACCCNGG	promoter-TSS(ENSG00000273108;AL121929.2;lncRNA)	+
10	104785408	104785430	CTCCCTAATCTCAAGTACCCNGG	TE(SVA_F;SVA_F_dup136;Retroposon/SVA)	+	SVA_F_dup136	SVA_F
10	107801359	107801381	CTCCCTAATCTCAAGTACCCNGG	TE(SVA_D;SVA_D_dup185;Retroposon/SVA)	+	SVA_D_dup185	SVA_D
10	110766493	110766515	CTCCCTAATCTCAAGTACCCNGG	TE(SVA_D;SVA_D_dup186;Retroposon/SVA)	-	SVA_D_dup186	SVA_D
10	114788156	114788178	CTCCCTAATCTCAAGTACCCNGG	TE(SVA_D;SVA_D_dup187;Retroposon/SVA)	+	SVA_D_dup187	SVA_D
10	118795573	118795595	CTCCCTAATCTCAAGTACCCNGG	TE(SVA_C;SVA_C_dup57;Retroposon/SVA)	+	SVA_C_dup57	SVA_C
10	118896238	118896260	CTCCCTAATCTCAAGTACCCNGG	TE(SVA_C;SVA_C_dup58;Retroposon/SVA)	+	SVA_C_dup58	SVA_C
10	119181472	119181494	CTCCCTAATCTCAAGTACCCNGG	TE(SVA_D;SVA_D_dup188;Retroposon/SVA)	-	SVA_D_dup188	SVA_D
10	119260573	119260595	CTCCCTAATCTCAAGTACCCNGG	TE(SVA_D;SVA_D_dup189;Retroposon/SVA)	-	SVA_D_dup189	SVA_D
10	119559090	119559112	CTCCCTAATCTCAAGTACCCNGG	TE(SVA_C;SVA_C_dup59;Retroposon/SVA)	-	SVA_C_dup59	SVA_C
10	119722901	119722923	CTCCCTAATCTCAAGTACCCNGG	TE(SVA_F;SVA_F_dup138;Retroposon/SVA)	+	SVA_F_dup138	SVA_F
10	119794186	119794208	CTCCCTAATCTCAAGTACCCNGG	TE(SVA_D;SVA_D_dup190;Retroposon/SVA)	-	SVA_D_dup190	SVA_D
10	120214633	120214655	CTCCCTAATCTCAAGTACCCNGG	TE(SVA_D;SVA_D_dup192;Retroposon/SVA)	-	SVA_D_dup192	SVA_D
10	120799141	120799163	CTCCCTAATCTCAAGTACCCNGG	TE(SVA_B;SVA_B_dup94;Retroposon/SVA)	+	SVA_B_dup94	SVA_B
10	122202827	122202849	CTCCCTAATCTCAAGTACCCNGG	TE(SVA_D;SVA_D_dup193;Retroposon/SVA)	-	SVA_D_dup193	SVA_D
10	12225929	12225951	CTCCCTAATCTCAAGTACCCNGG	TE(SVA_B;SVA_B_dup66;Retroposon/SVA)	-	SVA_B_dup66	SVA_B
10	12518655	12518677	CTCCCTAATCTCAAGTACCCNGG	TE(SVA_E;SVA_E_dup66;Retroposon/SVA)	-	SVA_E_dup66	SVA_E
10	12522365	12522387	CTCCCTAATCTCAAGTACCCNGG	TE(SVA_D;SVA_D_dup147;Retroposon/SVA)	-	SVA_D_dup147	SVA_D
10	125519004	125519026	CTCCCTAATCTCAAGTACCCNGG	TE(SVA_D;SVA_D_dup194;Retroposon/SVA)	+	SVA_D_dup194	SVA_D
10	125969794	125969816	CTCCCTAATCTCAAGTACCCNGG	TE(SVA_B;SVA_B_dup96;Retroposon/SVA)	-	SVA_B_dup96	SVA_B
10	126994488	126994510	CTCCCTAATCTCAAGTACCCNGG	TE(SVA_B;SVA_B_dup98;Retroposon/SVA)	-	SVA_B_dup98	SVA_B
10	130628210	130628232	CTCCCTAATCTCAAGTACCCNGG	TE(LTR5_Hs;LTR5_Hs_dup89;LTR/ERVK)	+	LTR5_Hs_dup89	LTR5_Hs
10	133414083	133414105	CTCCCTAATCTCAAGTACCCNGG	TE(SVA_D;SVA_D_dup195;Retroposon/SVA)	-	SVA_D_dup195	SVA_D
10	133541745	133541767	CTCCCTAATCTCAAGTACCCNGG	promoter-TSS(ENSG00000286789;AL161645.2;lncRNA)	-
10	17628520	17628542	CTCCCTAATCTCAAGTACCCNGG	TE(SVA_F;SVA_F_dup97;Retroposon/SVA)	-	SVA_F_dup97	SVA_F
10	19510485	19510507	CTCCCTAATCTCAAGTACCCNGG	TE(LTR5_Hs;LTR5_Hs_dup75;LTR/ERVK)	-	LTR5_Hs_dup75	LTR5_Hs
10	21431026	21431048	CTCCCTAATCTCAAGTACCCNGG	TE(SVA_F;SVA_F_dup98;Retroposon/SVA)	+	SVA_F_dup98	SVA_F
10	21838449	21838471	CTCCCTAATCTCAAGTACCCNGG	TE(SVA_C;SVA_C_dup40;Retroposon/SVA)	+	SVA_C_dup40	SVA_C
10	24657877	24657899	CTCCCTAATCTCAAGTACCCNGG	TE(SVA_F;SVA_F_dup101;Retroposon/SVA)	+	SVA_F_dup101	SVA_F
10	26377566	26377588	CTCCCTAATCTCAAGTACCCNGG	TE(LTR5_Hs;LTR5_Hs_dup76;LTR/ERVK)	-	LTR5_Hs_dup76	LTR5_Hs
10	26893727	26893749	CTCCCTAATCTCAAGTACCCNGG	TE(LTR5_Hs;LTR5_Hs_dup77;LTR/ERVK)	+	LTR5_Hs_dup77	LTR5_Hs
10	27295729	27295751	CTCCCTAATCTCAAGTACCCNGG	TE(SVA_D;SVA_D_dup149;Retroposon/SVA)	-	SVA_D_dup149	SVA_D
10	2806132	2806154	CTCCCTAATCTCAAGTACCCNGG	TE(SVA_E;SVA_E_dup63;Retroposon/SVA)	-	SVA_E_dup63	SVA_E
10	28655472	28655494	CTCCCTAATCTCAAGTACCCNGG	TE(SVA_C;SVA_C_dup41;Retroposon/SVA)	+	SVA_C_dup41	SVA_C
10	28772485	28772507	CTCCCTAATCTCAAGTACCCNGG	TE(SVA_B;SVA_B_dup72;Retroposon/SVA)	+	SVA_B_dup72	SVA_B
10	28934686	28934708	CTCCCTAATCTCAAGTACCCNGG	TE(SVA_D;SVA_D_dup150;Retroposon/SVA)	+	SVA_D_dup150	SVA_D
10	29697643	29697665	CTCCCTAATCTCAAGTACCCNGG	promoter-TSS(ENSG00000225976;CKS1BP2;processed_pseudogene)	+
10	3061744	3061766	CTCCCTAATCTCAAGTACCCNGG	TE(LTR5_Hs;LTR5_Hs_dup72;LTR/ERVK)	+	LTR5_Hs_dup72	LTR5_Hs
10	31971441	31971463	CTCCCTAATCTCAAGTACCCNGG	TE(SVA_E;SVA_E_dup71;Retroposon/SVA)	+	SVA_E_dup71	SVA_E
10	31978818	31978840	CTCCCTAATCTCAAGTACCCNGG	TE(SVA_B;SVA_B_dup73;Retroposon/SVA)	-	SVA_B_dup73	SVA_B
10	32233070	32233092	CTCCCTAATCTCAAGTACCCNGG	promoter-TSS(ENSG00000233190;RPS24P13;processed_pseudogene)	-
10	32499771	32499793	CTCCCTAATCTCAAGTACCCNGG	TE(SVA_B;SVA_B_dup75;Retroposon/SVA)	-	SVA_B_dup75	SVA_B
10	32505348	32505370	CTCCCTAATCTCAAGTACCCNGG	TE(SVA_A;SVA_A_dup114;Retroposon/SVA)	-	SVA_A_dup114	SVA_A
10	34353542	34353564	CTCCCTAATCTCAAGTACCCNGG	TE(SVA_B;SVA_B_dup76;Retroposon/SVA)	+	SVA_B_dup76	SVA_B
10	34977107	34977129	CTCCCTAATCTCAAGTACCCNGG	TE(SVA_C;SVA_C_dup43;Retroposon/SVA)	+	SVA_C_dup43	SVA_C
10	35406397	35406419	CTCCCTAATCTCAAGTACCCNGG	TE(SVA_D;SVA_D_dup153;Retroposon/SVA)	-	SVA_D_dup153	SVA_D
10	37493581	37493603	CTCCCTAATCTCAAGTACCCNGG	TE(LTR5_Hs;LTR5_Hs_dup78;LTR/ERVK)	+	LTR5_Hs_dup78	LTR5_Hs
10	39455205	39455227	CTCCCTAATCTCAAGTACCCNGG	TE(SVA_A;SVA_A_dup117;Retroposon/SVA)	-	SVA_A_dup117	SVA_A
10	41713443	41713465	CTCCCTAATCTCAAGTACCCNGG	TE(LTR5_Hs;LTR5_Hs_dup79;LTR/ERVK)	+	LTR5_Hs_dup79	LTR5_Hs
10	42138827	42138849	CTCCCTAATCTCAAGTACCCNGG	TE(SVA_C;SVA_C_dup44;Retroposon/SVA)	+	SVA_C_dup44	SVA_C
10	42848152	42848174	CTCCCTAATCTCAAGTACCCNGG	TE(SVA_D;SVA_D_dup154;Retroposon/SVA)	+	SVA_D_dup154	SVA_D
10	42901100	42901122	CTCCCTAATCTCAAGTACCCNGG	TE(SVA_C;SVA_C_dup46;Retroposon/SVA)	+	SVA_C_dup46	SVA_C
10	43244212	43244234	CTCCCTAATCTCAAGTACCCNGG	TE(SVA_A;SVA_A_dup119;Retroposon/SVA)	+	SVA_A_dup119	SVA_A
10	43330444	43330466	CTCCCTAATCTCAAGTACCCNGG	TE(SVA_A;SVA_A_dup120;Retroposon/SVA)	+	SVA_A_dup120	SVA_A
10	43337460	43337482	CTCCCTAATCTCAAGTACCCNGG	TE(LTR5_Hs;LTR5_Hs_dup80;LTR/ERVK)	+	LTR5_Hs_dup80	LTR5_Hs
10	43423183	43423205	CTCCCTAATCTCAAGTACCCNGG	TE(SVA_E;SVA_E_dup76;Retroposon/SVA)	+	SVA_E_dup76	SVA_E
10	43445847	43445869	CTCCCTAATCTCAAGTACCCNGG	TE(SVA_B;SVA_B_dup78;Retroposon/SVA)	-	SVA_B_dup78	SVA_B
10	43464540	43464562	CTCCCTAATCTCAAGTACCCNGG	TE(SVA_C;SVA_C_dup47;Retroposon/SVA)	-	SVA_C_dup47	SVA_C
10	43544464	43544486	CTCCCTAATCTCAAGTACCCNGG	TE(SVA_A;SVA_A_dup121;Retroposon/SVA)	+	SVA_A_dup121	SVA_A
10	45260822	45260844	CTCCCTAATCTCAAGTACCCNGG	exon(ENSG00000224402;OR6D1P;transcribed_unitary_pseudogene)	+
10	45330248	45330270	CTCCCTAATCTCAAGTACCCNGG	TE(SVA_D;SVA_D_dup157;Retroposon/SVA)	-	SVA_D_dup157	SVA_D
10	45349017	45349039	CTCCCTAATCTCAAGTACCCNGG	TE(SVA_A;SVA_A_dup123;Retroposon/SVA)	+	SVA_A_dup123	SVA_A
10	45392534	45392556	CTCCCTAATCTCAAGTACCCNGG	TE(SVA_D;SVA_D_dup158;Retroposon/SVA)	+	SVA_D_dup158	SVA_D
10	45513051	45513073	CTCCCTAATCTCAAGTACCCNGG	TE(SVA_D;SVA_D_dup159;Retroposon/SVA)	+	SVA_D_dup159	SVA_D
10	45864958	45864980	CTCCCTAATCTCAAGTACCCNGG	TE(SVA_C;SVA_C_dup48;Retroposon/SVA)	-	SVA_C_dup48	SVA_C
10	49971154	49971176	CTCCCTAATCTCAAGTACCCNGG	promoter-TSS(ENSG00000227345;PARG;protein_coding)	+
10	50356383	50356405	CTCCCTAATCTCAAGTACCCNGG	TE(SVA_B;SVA_B_dup79;Retroposon/SVA)	+	SVA_B_dup79	SVA_B
10	51392299	51392321	CTCCCTAATCTCAAGTACCCNGG	TE(SVA_D;SVA_D_dup160;Retroposon/SVA)	-	SVA_D_dup160	SVA_D
10	58244868	58244890	CTCCCTAATCTCAAGTACCCNGG	TE(SVA_A;SVA_A_dup127;Retroposon/SVA)	+	SVA_A_dup127	SVA_A
10	59697559	59697581	CTCCCTAATCTCAAGTACCCNGG	TE(SVA_D;SVA_D_dup161;Retroposon/SVA)	+	SVA_D_dup161	SVA_D
10	59744935	59744957	CTCCCTAATCTCAAGTACCCNGG	TE(SVA_B;SVA_B_dup81;Retroposon/SVA)	+	SVA_B_dup81	SVA_B
10	6206119	6206141	CTCCCTAATCTCAAGTACCCNGG	TE(SVA_D;SVA_D_dup143;Retroposon/SVA)	-	SVA_D_dup143	SVA_D
10	62928435	62928457	CTCCCTAATCTCAAGTACCCNGG	TE(SVA_A;SVA_A_dup129;Retroposon/SVA)	-	SVA_A_dup129	SVA_A
10	62948919	62948941	CTCCCTAATCTCAAGTACCCNGG	TE(SVA_E;SVA_E_dup79;Retroposon/SVA)	+	SVA_E_dup79	SVA_E
10	63810944	63810966	CTCCCTAATCTCAAGTACCCNGG	TE(SVA_D;SVA_D_dup162;Retroposon/SVA)	-	SVA_D_dup162	SVA_D
10	65052743	65052765	CTCCCTAATCTCAAGTACCCNGG	TE(SVA_C;SVA_C_dup50;Retroposon/SVA)	+	SVA_C_dup50	SVA_C
10	65409917	65409939	CTCCCTAATCTCAAGTACCCNGG	TE(LTR5_Hs;LTR5_Hs_dup81;LTR/ERVK)	-	LTR5_Hs_dup81	LTR5_Hs
10	67692566	67692588	CTCCCTAATCTCAAGTACCCNGG	TE(SVA_D;SVA_D_dup163;Retroposon/SVA)	+	SVA_D_dup163	SVA_D
10	6824868	6824890	CTCCCTAATCTCAAGTACCCNGG	exon(ENSG00000287277;AL392086.3;lncRNA)	-
10	68280091	68280113	CTCCCTAATCTCAAGTACCCNGG	TE(SVA_C;SVA_C_dup51;Retroposon/SVA)	+	SVA_C_dup51	SVA_C
10	6833362	6833384	CTCCCTAATCTCAAGTACCCNGG	TE(LTR5_Hs;LTR5_Hs_dup74;LTR/ERVK)	-	LTR5_Hs_dup74	LTR5_Hs
10	68525926	68525948	CTCCCTAATCTCAAGTACCCNGG	TE(LTR5_Hs;LTR5_Hs_dup82;LTR/ERVK)	+	LTR5_Hs_dup82	LTR5_Hs
10	6992374	6992396	CTCCCTAATCTCAAGTACCCNGG	TE(SVA_D;SVA_D_dup145;Retroposon/SVA)	+	SVA_D_dup145	SVA_D
10	69992245	69992267	CTCCCTAATCTCAAGTACCCNGG	TE(SVA_E;SVA_E_dup82;Retroposon/SVA)	-	SVA_E_dup82	SVA_E
10	70238243	70238265	CTCCCTAATCTCAAGTACCCNGG	TE(SVA_A;SVA_A_dup135;Retroposon/SVA)	-	SVA_A_dup135	SVA_A
10	70407282	70407304	CTCCCTAATCTCAAGTACCCNGG	TE(SVA_D;SVA_D_dup166;Retroposon/SVA)	-	SVA_D_dup166	SVA_D
10	70631823	70631845	CTCCCTAATCTCAAGTACCCNGG	TE(SVA_D;SVA_D_dup167;Retroposon/SVA)	+	SVA_D_dup167	SVA_D
10	70686453	70686475	CTCCCTAATCTCAAGTACCCNGG	TE(SVA_F;SVA_F_dup108;Retroposon/SVA)	-	SVA_F_dup108	SVA_F
10	71868826	71868848	CTCCCTAATCTCAAGTACCCNGG	TE(SVA_D;SVA_D_dup168;Retroposon/SVA)	-	SVA_D_dup168	SVA_D
10	71875314	71875336	CTCCCTAATCTCAAGTACCCNGG	TE(SVA_D;SVA_D_dup169;Retroposon/SVA)	-	SVA_D_dup169	SVA_D
10	73690435	73690457	CTCCCTAATCTCAAGTACCCNGG	TE(SVA_D;SVA_D_dup170;Retroposon/SVA)	+	SVA_D_dup170	SVA_D
10	73715185	73715207	CTCCCTAATCTCAAGTACCCNGG	TE(SVA_B;SVA_B_dup82;Retroposon/SVA)	-	SVA_B_dup82	SVA_B
10	75332643	75332665	CTCCCTAATCTCAAGTACCCNGG	TE(SVA_F;SVA_F_dup110;Retroposon/SVA)	-	SVA_F_dup110	SVA_F
10	75749797	75749819	CTCCCTAATCTCAAGTACCCNGG	TE(SVA_B;SVA_B_dup83;Retroposon/SVA)	-	SVA_B_dup83	SVA_B
10	78075469	78075491	CTCCCTAATCTCAAGTACCCNGG	TE(SVA_C;SVA_C_dup52;Retroposon/SVA)	-	SVA_C_dup52	SVA_C
10	78468106	78468128	CTCCCTAATCTCAAGTACCCNGG	TE(SVA_D;SVA_D_dup172;Retroposon/SVA)	-	SVA_D_dup172	SVA_D
10	79278606	79278628	CTCCCTAATCTCAAGTACCCNGG	TE(SVA_D;SVA_D_dup173;Retroposon/SVA)	-	SVA_D_dup173	SVA_D
10	80535390	80535412	CTCCCTAATCTCAAGTACCCNGG	TE(SVA_D;SVA_D_dup174;Retroposon/SVA)	+	SVA_D_dup174	SVA_D
10	82478421	82478443	CTCCCTAATCTCAAGTACCCNGG	TE(SVA_F;SVA_F_dup114;Retroposon/SVA)	-	SVA_F_dup114	SVA_F
10	83521010	83521032	CTCCCTAATCTCAAGTACCCNGG	TE(SVA_A;SVA_A_dup146;Retroposon/SVA)	+	SVA_A_dup146	SVA_A
10	84180048	84180070	CTCCCTAATCTCAAGTACCCNGG	TE(SVA_B;SVA_B_dup84;Retroposon/SVA)	-	SVA_B_dup84	SVA_B
10	84346949	84346971	CTCCCTAATCTCAAGTACCCNGG	TE(SVA_C;SVA_C_dup53;Retroposon/SVA)	-	SVA_C_dup53	SVA_C
10	86032651	86032673	CTCCCTAATCTCAAGTACCCNGG	TE(SVA_B;SVA_B_dup85;Retroposon/SVA)	+	SVA_B_dup85	SVA_B
10	86251169	86251191	CTCCCTAATCTCAAGTACCCNGG	TE(SVA_B;SVA_B_dup86;Retroposon/SVA)	+	SVA_B_dup86	SVA_B
10	86455507	86455529	CTCCCTAATCTCAAGTACCCNGG	TE(SVA_B;SVA_B_dup87;Retroposon/SVA)	+	SVA_B_dup87	SVA_B
10	87081774	87081796	CTCCCTAATCTCAAGTACCCNGG	TE(SVA_D;SVA_D_dup176;Retroposon/SVA)	+	SVA_D_dup176	SVA_D
10	8869743	8869765	CTCCCTAATCTCAAGTACCCNGG	TE(SVA_D;SVA_D_dup146;Retroposon/SVA)	+	SVA_D_dup146	SVA_D
10	90302328	90302350	CTCCCTAATCTCAAGTACCCNGG	TE(LTR5_Hs;LTR5_Hs_dup83;LTR/ERVK)	-	LTR5_Hs_dup83	LTR5_Hs
10	91322656	91322678	CTCCCTAATCTCAAGTACCCNGG	TE(SVA_D;SVA_D_dup177;Retroposon/SVA)	-	SVA_D_dup177	SVA_D
10	92377259	92377281	CTCCCTAATCTCAAGTACCCNGG	TE(SVA_F;SVA_F_dup120;Retroposon/SVA)	+	SVA_F_dup120	SVA_F
10	92673898	92673920	CTCCCTAATCTCAAGTACCCNGG	TE(SVA_F;SVA_F_dup121;Retroposon/SVA)	-	SVA_F_dup121	SVA_F
10	9272704	9272726	CTCCCTAATCTCAAGTACCCNGG	TE(SVA_B;SVA_B_dup62;Retroposon/SVA)	-	SVA_B_dup62	SVA_B
10	92976490	92976512	CTCCCTAATCTCAAGTACCCNGG	TE(SVA_D;SVA_D_dup178;Retroposon/SVA)	+	SVA_D_dup178	SVA_D
10	93971437	93971459	CTCCCTAATCTCAAGTACCCNGG	TE(SVA_D;SVA_D_dup179;Retroposon/SVA)	+	SVA_D_dup179	SVA_D
10	95808891	95808913	CTCCCTAATCTCAAGTACCCNGG	TE(SVA_B;SVA_B_dup92;Retroposon/SVA)	-	SVA_B_dup92	SVA_B
10	96940483	96940505	CTCCCTAATCTCAAGTACCCNGG	TE(SVA_E;SVA_E_dup89;Retroposon/SVA)	-	SVA_E_dup89	SVA_E
10	97277423	97277445	CTCCCTAATCTCAAGTACCCNGG	TE(SVA_F;SVA_F_dup124;Retroposon/SVA)	+	SVA_F_dup124	SVA_F
10	97417839	97417861	CTCCCTAATCTCAAGTACCCNGG	TE(LTR5_Hs;LTR5_Hs_dup85;LTR/ERVK)	-	LTR5_Hs_dup85	LTR5_Hs
10	97527619	97527641	CTCCCTAATCTCAAGTACCCNGG	TE(SVA_D;SVA_D_dup180;Retroposon/SVA)	-	SVA_D_dup180	SVA_D
10	97842295	97842317	CTCCCTAATCTCAAGTACCCNGG	TE(SVA_D;SVA_D_dup182;Retroposon/SVA)	+	SVA_D_dup182	SVA_D
10	98153438	98153460	CTCCCTAATCTCAAGTACCCNGG	TE(SVA_C;SVA_C_dup54;Retroposon/SVA)	+	SVA_C_dup54	SVA_C
10	9855170	9855192	CTCCCTAATCTCAAGTACCCNGG	TE(SVA_B;SVA_B_dup63;Retroposon/SVA)	-	SVA_B_dup63	SVA_B
10	99821525	99821547	CTCCCTAATCTCAAGTACCCNGG	TE(LTR5_Hs;LTR5_Hs_dup86;LTR/ERVK)	-	LTR5_Hs_dup86	LTR5_Hs
10	99837640	99837662	CTCCCTAATCTCAAGTACCCNGG	TE(SVA_F;SVA_F_dup126;Retroposon/SVA)	-	SVA_F_dup126	SVA_F
10	99892584	99892606	CTCCCTAATCTCAAGTACCCNGG	TE(SVA_F;SVA_F_dup127;Retroposon/SVA)	+	SVA_F_dup127	SVA_F
11	101695320	101695342	CTCCCTAATCTCAAGTACCCNGG	TE(LTR5_Hs;LTR5_Hs_dup120;LTR/ERVK)	+	LTR5_Hs_dup120	LTR5_Hs
11	101703818	101703840	CTCCCTAATCTCAAGTACCCNGG	TE(LTR5_Hs;LTR5_Hs_dup121;LTR/ERVK)	+	LTR5_Hs_dup121	LTR5_Hs
11	10391997	10392019	CTCCCTAATCTCAAGTACCCNGG	TE(LTR5_Hs;LTR5_Hs_dup92;LTR/ERVK)	-	LTR5_Hs_dup92	LTR5_Hs
11	104195453	104195475	CTCCCTAATCTCAAGTACCCNGG	TE(SVA_F;SVA_F_dup174;Retroposon/SVA)	+	SVA_F_dup174	SVA_F
11	105265108	105265130	CTCCCTAATCTCAAGTACCCNGG	TE(LTR5_Hs;LTR5_Hs_dup122;LTR/ERVK)	+	LTR5_Hs_dup122	LTR5_Hs
11	106316849	106316871	CTCCCTAATCTCAAGTACCCNGG	TE(SVA_D;SVA_D_dup253;Retroposon/SVA)	-	SVA_D_dup253	SVA_D
11	107913301	107913323	CTCCCTAATCTCAAGTACCCNGG	TE(SVA_D;SVA_D_dup255;Retroposon/SVA)	+	SVA_D_dup255	SVA_D
11	109145882	109145904	CTCCCTAATCTCAAGTACCCNGG	TE(SVA_B;SVA_B_dup126;Retroposon/SVA)	+	SVA_B_dup126	SVA_B
11	112026492	112026514	CTCCCTAATCTCAAGTACCCNGG	TE(SVA_D;SVA_D_dup256;Retroposon/SVA)	-	SVA_D_dup256	SVA_D
11	113524621	113524643	CTCCCTAATCTCAAGTACCCNGG	TE(SVA_A;SVA_A_dup204;Retroposon/SVA)	+	SVA_A_dup204	SVA_A
11	115384433	115384455	CTCCCTAATCTCAAGTACCCNGG	intron(ENSG00000182985;CADM1;protein_coding)	+
11	116347875	116347897	CTCCCTAATCTCAAGTACCCNGG	TE(SVA_C;SVA_C_dup76;Retroposon/SVA)	+	SVA_C_dup76	SVA_C
11	117250782	117250804	CTCCCTAATCTCAAGTACCCNGG	TE(SVA_D;SVA_D_dup257;Retroposon/SVA)	-	SVA_D_dup257	SVA_D
11	118330453	118330475	CTCCCTAATCTCAAGTACCCNGG	TE(SVA_F;SVA_F_dup175;Retroposon/SVA)	-	SVA_F_dup175	SVA_F
11	118721701	118721723	CTCCCTAATCTCAAGTACCCNGG	exon(ENSG00000287238;AP002954.2;lncRNA)	-
11	118729894	118729916	CTCCCTAATCTCAAGTACCCNGG	promoter-TSS(ENSG00000287238;AP002954.2;lncRNA)	-
11	118991161	118991183	CTCCCTAATCTCAAGTACCCNGG	TE(SVA_B;SVA_B_dup128;Retroposon/SVA)	-	SVA_B_dup128	SVA_B
11	119058786	119058808	CTCCCTAATCTCAAGTACCCNGG	TE(SVA_C;SVA_C_dup77;Retroposon/SVA)	-	SVA_C_dup77	SVA_C
11	119507157	119507179	CTCCCTAATCTCAAGTACCCNGG	TE(SVA_F;SVA_F_dup177;Retroposon/SVA)	-	SVA_F_dup177	SVA_F
11	123462708	123462730	CTCCCTAATCTCAAGTACCCNGG	TE(SVA_F;SVA_F_dup178;Retroposon/SVA)	+	SVA_F_dup178	SVA_F
11	124402997	124403019	CTCCCTAATCTCAAGTACCCNGG	TE(SVA_C;SVA_C_dup78;Retroposon/SVA)	-	SVA_C_dup78	SVA_C
11	124705160	124705182	CTCCCTAATCTCAAGTACCCNGG	TE(SVA_D;SVA_D_dup258;Retroposon/SVA)	+	SVA_D_dup258	SVA_D
11	125864503	125864525	CTCCCTAATCTCAAGTACCCNGG	TE(SVA_F;SVA_F_dup180;Retroposon/SVA)	+	SVA_F_dup180	SVA_F
11	129847555	129847577	CTCCCTAATCTCAAGTACCCNGG	TE(SVA_D;SVA_D_dup259;Retroposon/SVA)	-	SVA_D_dup259	SVA_D
11	130090431	130090453	CTCCCTAATCTCAAGTACCCNGG	TE(SVA_F;SVA_F_dup181;Retroposon/SVA)	-	SVA_F_dup181	SVA_F
11	131083811	131083833	CTCCCTAATCTCAAGTACCCNGG	TE(SVA_A;SVA_A_dup210;Retroposon/SVA)	-	SVA_A_dup210	SVA_A
11	15685969	15685991	CTCCCTAATCTCAAGTACCCNGG	TE(SVA_B;SVA_B_dup104;Retroposon/SVA)	-	SVA_B_dup104	SVA_B
11	16888672	16888694	CTCCCTAATCTCAAGTACCCNGG	TE(SVA_C;SVA_C_dup60;Retroposon/SVA)	+	SVA_C_dup60	SVA_C
11	16908090	16908112	CTCCCTAATCTCAAGTACCCNGG	TE(SVA_D;SVA_D_dup202;Retroposon/SVA)	+	SVA_D_dup202	SVA_D
11	18121826	18121848	CTCCCTAATCTCAAGTACCCNGG	TE(SVA_D;SVA_D_dup203;Retroposon/SVA)	+	SVA_D_dup203	SVA_D
11	18900370	18900392	CTCCCTAATCTCAAGTACCCNGG	TE(LTR5B;LTR5B_dup64;LTR/ERVK)	+	LTR5B_dup64	LTR5B
11	19740388	19740410	CTCCCTAATCTCAAGTACCCNGG	TE(SVA_A;SVA_A_dup164;Retroposon/SVA)	+	SVA_A_dup164	SVA_A
11	19859308	19859330	CTCCCTAATCTCAAGTACCCNGG	TE(SVA_D;SVA_D_dup204;Retroposon/SVA)	-	SVA_D_dup204	SVA_D
11	20549438	20549460	CTCCCTAATCTCAAGTACCCNGG	TE(SVA_E;SVA_E_dup102;Retroposon/SVA)	+	SVA_E_dup102	SVA_E
11	20862772	20862794	CTCCCTAATCTCAAGTACCCNGG	TE(SVA_C;SVA_C_dup62;Retroposon/SVA)	-	SVA_C_dup62	SVA_C
11	2333290	2333312	CTCCCTAATCTCAAGTACCCNGG	TE(SVA_F;SVA_F_dup141;Retroposon/SVA)	+	SVA_F_dup141	SVA_F
11	24446343	24446365	CTCCCTAATCTCAAGTACCCNGG	TE(LTR5_Hs;LTR5_Hs_dup93;LTR/ERVK)	+	LTR5_Hs_dup93	LTR5_Hs
11	28431606	28431628	CTCCCTAATCTCAAGTACCCNGG	TE(SVA_F;SVA_F_dup147;Retroposon/SVA)	+	SVA_F_dup147	SVA_F
11	31971204	31971226	CTCCCTAATCTCAAGTACCCNGG	TE(SVA_C;SVA_C_dup63;Retroposon/SVA)	-	SVA_C_dup63	SVA_C
11	32734592	32734614	CTCCCTAATCTCAAGTACCCNGG	TE(SVA_D;SVA_D_dup205;Retroposon/SVA)	-	SVA_D_dup205	SVA_D
11	33050007	33050029	CTCCCTAATCTCAAGTACCCNGG	TE(LTR5_Hs;LTR5_Hs_dup94;LTR/ERVK)	-	LTR5_Hs_dup94	LTR5_Hs
11	33244402	33244424	CTCCCTAATCTCAAGTACCCNGG	TE(SVA_B;SVA_B_dup107;Retroposon/SVA)	+	SVA_B_dup107	SVA_B
11	3397900	3397922	CTCCCTAATCTCAAGTACCCNGG	exon(ENSG00000223756;TSSC2;transcribed_unprocessed_pseudogene)	+
11	33986827	33986849	CTCCCTAATCTCAAGTACCCNGG	TE(SVA_D;SVA_D_dup206;Retroposon/SVA)	+	SVA_D_dup206	SVA_D
11	36145832	36145854	CTCCCTAATCTCAAGTACCCNGG	TE(SVA_D;SVA_D_dup207;Retroposon/SVA)	+	SVA_D_dup207	SVA_D
11	37430631	37430653	CTCCCTAATCTCAAGTACCCNGG	TE(SVA_A;SVA_A_dup172;Retroposon/SVA)	-	SVA_A_dup172	SVA_A
11	37859190	37859212	CTCCCTAATCTCAAGTACCCNGG	TE(LTR5_Hs;LTR5_Hs_dup95;LTR/ERVK)	+	LTR5_Hs_dup95	LTR5_Hs
11	41305730	41305752	CTCCCTAATCTCAAGTACCCNGG	TE(SVA_F;SVA_F_dup148;Retroposon/SVA)	+	SVA_F_dup148	SVA_F
11	4136937	4136959	CTCCCTAATCTCAAGTACCCNGG	TE(SVA_D;SVA_D_dup198;Retroposon/SVA)	-	SVA_D_dup198	SVA_D
11	4238404	4238426	CTCCCTAATCTCAAGTACCCNGG	TE(SVA_B;SVA_B_dup99;Retroposon/SVA)	+	SVA_B_dup99	SVA_B
11	4283841	4283863	CTCCCTAATCTCAAGTACCCNGG	TE(SVA_A;SVA_A_dup159;Retroposon/SVA)	+	SVA_A_dup159	SVA_A
11	4334088	4334110	CTCCCTAATCTCAAGTACCCNGG	TE(SVA_B;SVA_B_dup100;Retroposon/SVA)	-	SVA_B_dup100	SVA_B
11	44664450	44664472	CTCCCTAATCTCAAGTACCCNGG	TE(SVA_D;SVA_D_dup208;Retroposon/SVA)	+	SVA_D_dup208	SVA_D
11	45737694	45737716	CTCCCTAATCTCAAGTACCCNGG	TE(SVA_F;SVA_F_dup149;Retroposon/SVA)	-	SVA_F_dup149	SVA_F
11	46585177	46585199	CTCCCTAATCTCAAGTACCCNGG	exon(ENSG00000285658;AC127035.1;lncRNA)	+
11	46897541	46897563	CTCCCTAATCTCAAGTACCCNGG	TE(SVA_D;SVA_D_dup210;Retroposon/SVA)	-	SVA_D_dup210	SVA_D
11	47037554	47037576	CTCCCTAATCTCAAGTACCCNGG	TE(SVA_D;SVA_D_dup212;Retroposon/SVA)	-	SVA_D_dup212	SVA_D
11	47098133	47098155	CTCCCTAATCTCAAGTACCCNGG	TE(SVA_F;SVA_F_dup150;Retroposon/SVA)	+	SVA_F_dup150	SVA_F
11	48707882	48707904	CTCCCTAATCTCAAGTACCCNGG	TE(SVA_A;SVA_A_dup178;Retroposon/SVA)	+	SVA_A_dup178	SVA_A
11	48955005	48955027	CTCCCTAATCTCAAGTACCCNGG	TE(SVA_B;SVA_B_dup109;Retroposon/SVA)	-	SVA_B_dup109	SVA_B
11	49791911	49791933	CTCCCTAATCTCAAGTACCCNGG	TE(SVA_D;SVA_D_dup214;Retroposon/SVA)	-	SVA_D_dup214	SVA_D
11	49911263	49911285	CTCCCTAATCTCAAGTACCCNGG	TE(SVA_B;SVA_B_dup110;Retroposon/SVA)	-	SVA_B_dup110	SVA_B
11	50062721	50062743	CTCCCTAATCTCAAGTACCCNGG	TE(SVA_C;SVA_C_dup65;Retroposon/SVA)	-	SVA_C_dup65	SVA_C
11	517993	518015	CTCCCTAATCTCAAGTACCCNGG	exon(ENSG00000288033;AC137894.3;lncRNA)	+
11	55431252	55431274	CTCCCTAATCTCAAGTACCCNGG	TE(LTR5_Hs;LTR5_Hs_dup97;LTR/ERVK)	+	LTR5_Hs_dup97	LTR5_Hs
11	56057910	56057932	CTCCCTAATCTCAAGTACCCNGG	TE(LTR5_Hs;LTR5_Hs_dup98;LTR/ERVK)	+	LTR5_Hs_dup98	LTR5_Hs
11	56144385	56144407	CTCCCTAATCTCAAGTACCCNGG	promoter-TSS(ENSG00000254947;OR8K4P;unprocessed_pseudogene)	+
11	56497924	56497946	CTCCCTAATCTCAAGTACCCNGG	TE(SVA_B;SVA_B_dup111;Retroposon/SVA)	+	SVA_B_dup111	SVA_B
11	57715750	57715772	CTCCCTAATCTCAAGTACCCNGG	TE(SVA_D;SVA_D_dup216;Retroposon/SVA)	-	SVA_D_dup216	SVA_D
11	57943360	57943382	CTCCCTAATCTCAAGTACCCNGG	TE(SVA_B;SVA_B_dup113;Retroposon/SVA)	-	SVA_B_dup113	SVA_B
11	5935041	5935063	CTCCCTAATCTCAAGTACCCNGG	TE(SVA_F;SVA_F_dup142;Retroposon/SVA)	+	SVA_F_dup142	SVA_F
11	59585993	59586015	CTCCCTAATCTCAAGTACCCNGG	TE(SVA_D;SVA_D_dup217;Retroposon/SVA)	+	SVA_D_dup217	SVA_D
11	5961574	5961596	CTCCCTAATCTCAAGTACCCNGG	TE(SVA_B;SVA_B_dup101;Retroposon/SVA)	+	SVA_B_dup101	SVA_B
11	59681415	59681437	CTCCCTAATCTCAAGTACCCNGG	TE(LTR5B;LTR5B_dup70;LTR/ERVK)	+	LTR5B_dup70	LTR5B
11	59700371	59700393	CTCCCTAATCTCAAGTACCCNGG	TE(SVA_D;SVA_D_dup219;Retroposon/SVA)	+	SVA_D_dup219	SVA_D
11	60072684	60072706	CTCCCTAATCTCAAGTACCCNGG	TE(SVA_C;SVA_C_dup66;Retroposon/SVA)	-	SVA_C_dup66	SVA_C
11	60200458	60200480	CTCCCTAATCTCAAGTACCCNGG	exon(ENSG00000214787;MS4A4E;protein_coding)	-
11	60452221	60452243	CTCCCTAATCTCAAGTACCCNGG	TE(SVA_F;SVA_F_dup152;Retroposon/SVA)	+	SVA_F_dup152	SVA_F
11	60492233	60492255	CTCCCTAATCTCAAGTACCCNGG	promoter-TSS(ENSG00000071203;MS4A12;protein_coding)	+
11	60510995	60511017	CTCCCTAATCTCAAGTACCCNGG	TE(SVA_B;SVA_B_dup114;Retroposon/SVA)	+	SVA_B_dup114	SVA_B
11	60623472	60623494	CTCCCTAATCTCAAGTACCCNGG	TE(SVA_D;SVA_D_dup222;Retroposon/SVA)	+	SVA_D_dup222	SVA_D
11	60713857	60713879	CTCCCTAATCTCAAGTACCCNGG	TE(LTR5_Hs;LTR5_Hs_dup99;LTR/ERVK)	-	LTR5_Hs_dup99	LTR5_Hs
11	60816183	60816205	CTCCCTAATCTCAAGTACCCNGG	TE(SVA_F;SVA_F_dup153;Retroposon/SVA)	+	SVA_F_dup153	SVA_F
11	61165925	61165947	CTCCCTAATCTCAAGTACCCNGG	TE(SVA_D;SVA_D_dup223;Retroposon/SVA)	-	SVA_D_dup223	SVA_D
11	61655697	61655719	CTCCCTAATCTCAAGTACCCNGG	promoter-TSS(ENSG00000255947;AP002754.2;lncRNA)	-
11	61942284	61942306	CTCCCTAATCTCAAGTACCCNGG	TE(SVA_F;SVA_F_dup155;Retroposon/SVA)	+	SVA_F_dup155	SVA_F
11	62194918	62194940	CTCCCTAATCTCAAGTACCCNGG	TE(LTR5_Hs;LTR5_Hs_dup102;LTR/ERVK)	+	LTR5_Hs_dup102	LTR5_Hs
11	62280121	62280143	CTCCCTAATCTCAAGTACCCNGG	TE(SVA_F;SVA_F_dup156;Retroposon/SVA)	+	SVA_F_dup156	SVA_F
11	62326853	62326875	CTCCCTAATCTCAAGTACCCNGG	TE(LTR5_Hs;LTR5_Hs_dup103;LTR/ERVK)	+	LTR5_Hs_dup103	LTR5_Hs
11	62355789	62355811	CTCCCTAATCTCAAGTACCCNGG	TE(SVA_D;SVA_D_dup224;Retroposon/SVA)	-	SVA_D_dup224	SVA_D
11	62369175	62369197	CTCCCTAATCTCAAGTACCCNGG	TE(LTR5_Hs;LTR5_Hs_dup104;LTR/ERVK)	-	LTR5_Hs_dup104	LTR5_Hs
11	62371533	62371555	CTCCCTAATCTCAAGTACCCNGG	TE(LTR5_Hs;LTR5_Hs_dup105;LTR/ERVK)	+	LTR5_Hs_dup105	LTR5_Hs
11	62382818	62382840	CTCCCTAATCTCAAGTACCCNGG	exon(ENSG00000162174;ASRGL1;protein_coding)	-
11	62859204	62859226	CTCCCTAATCTCAAGTACCCNGG	TE(LTR5_Hs;LTR5_Hs_dup108;LTR/ERVK)	-	LTR5_Hs_dup108	LTR5_Hs
11	63528659	63528681	CTCCCTAATCTCAAGTACCCNGG	TE(LTR5_Hs;LTR5_Hs_dup109;LTR/ERVK)	-	LTR5_Hs_dup109	LTR5_Hs
11	63531002	63531024	CTCCCTAATCTCAAGTACCCNGG	TE(LTR5_Hs;LTR5_Hs_dup110;LTR/ERVK)	-	LTR5_Hs_dup110	LTR5_Hs
11	64170919	64170941	CTCCCTAATCTCAAGTACCCNGG	TE(SVA_F;SVA_F_dup159;Retroposon/SVA)	-	SVA_F_dup159	SVA_F
11	64702627	64702649	CTCCCTAATCTCAAGTACCCNGG	TE(SVA_D;SVA_D_dup226;Retroposon/SVA)	+	SVA_D_dup226	SVA_D
11	65240129	65240151	CTCCCTAATCTCAAGTACCCNGG	TE(SVA_F;SVA_F_dup161;Retroposon/SVA)	+	SVA_F_dup161	SVA_F
11	65452298	65452320	CTCCCTAATCTCAAGTACCCNGG	TE(SVA_D;SVA_D_dup227;Retroposon/SVA)	+	SVA_D_dup227	SVA_D
11	65762359	65762381	CTCCCTAATCTCAAGTACCCNGG	TE(SVA_D;SVA_D_dup228;Retroposon/SVA)	-	SVA_D_dup228	SVA_D
11	66588921	66588943	CTCCCTAATCTCAAGTACCCNGG	TE(SVA_F;SVA_F_dup162;Retroposon/SVA)	+	SVA_F_dup162	SVA_F
11	6690799	6690821	CTCCCTAATCTCAAGTACCCNGG	TE(SVA_D;SVA_D_dup199;Retroposon/SVA)	-	SVA_D_dup199	SVA_D
11	67222241	67222263	CTCCCTAATCTCAAGTACCCNGG	TE(SVA_F;SVA_F_dup163;Retroposon/SVA)	-	SVA_F_dup163	SVA_F
11	67477598	67477620	CTCCCTAATCTCAAGTACCCNGG	TE(SVA_D;SVA_D_dup229;Retroposon/SVA)	-	SVA_D_dup229	SVA_D
11	67597647	67597669	CTCCCTAATCTCAAGTACCCNGG	TE(SVA_A;SVA_A_dup182;Retroposon/SVA)	-	SVA_A_dup182	SVA_A
11	67604042	67604064	CTCCCTAATCTCAAGTACCCNGG	exon(ENSG00000184224;C11orf72;lncRNA)	-
11	67758142	67758164	CTCCCTAATCTCAAGTACCCNGG	TE(LTR5_Hs;LTR5_Hs_dup113;LTR/ERVK)	+	LTR5_Hs_dup113	LTR5_Hs
11	67868652	67868674	CTCCCTAATCTCAAGTACCCNGG	TE(LTR5_Hs;LTR5_Hs_dup114;LTR/ERVK)	-	LTR5_Hs_dup114	LTR5_Hs
11	68475083	68475105	CTCCCTAATCTCAAGTACCCNGG	TE(SVA_C;SVA_C_dup68;Retroposon/SVA)	-	SVA_C_dup68	SVA_C
11	68862169	68862191	CTCCCTAATCTCAAGTACCCNGG	TE(SVA_D;SVA_D_dup230;Retroposon/SVA)	+	SVA_D_dup230	SVA_D
11	70294721	70294743	CTCCCTAATCTCAAGTACCCNGG	TE(SVA_D;SVA_D_dup231;Retroposon/SVA)	-	SVA_D_dup231	SVA_D
11	70456458	70456480	CTCCCTAATCTCAAGTACCCNGG	TE(SVA_A;SVA_A_dup188;Retroposon/SVA)	-	SVA_A_dup188	SVA_A
11	71166956	71166978	CTCCCTAATCTCAAGTACCCNGG	TE(SVA_D;SVA_D_dup232;Retroposon/SVA)	-	SVA_D_dup232	SVA_D
11	71767633	71767655	CTCCCTAATCTCAAGTACCCNGG	TE(LTR5_Hs;LTR5_Hs_dup117;LTR/ERVK)	-	LTR5_Hs_dup117	LTR5_Hs
11	71832081	71832103	CTCCCTAATCTCAAGTACCCNGG	TE(SVA_C;SVA_C_dup69;Retroposon/SVA)	+	SVA_C_dup69	SVA_C
11	72164631	72164653	CTCCCTAATCTCAAGTACCCNGG	TE(LTR5_Hs;LTR5_Hs_dup118;LTR/ERVK)	+	LTR5_Hs_dup118	LTR5_Hs
11	72501681	72501703	CTCCCTAATCTCAAGTACCCNGG	TE(SVA_F;SVA_F_dup164;Retroposon/SVA)	-	SVA_F_dup164	SVA_F
11	72910650	72910672	CTCCCTAATCTCAAGTACCCNGG	TE(SVA_A;SVA_A_dup191;Retroposon/SVA)	+	SVA_A_dup191	SVA_A
11	73572702	73572724	CTCCCTAATCTCAAGTACCCNGG	TE(SVA_D;SVA_D_dup233;Retroposon/SVA)	+	SVA_D_dup233	SVA_D
11	73775750	73775772	CTCCCTAATCTCAAGTACCCNGG	TE(SVA_C;SVA_C_dup70;Retroposon/SVA)	+	SVA_C_dup70	SVA_C
11	73896466	73896488	CTCCCTAATCTCAAGTACCCNGG	TE(SVA_D;SVA_D_dup234;Retroposon/SVA)	-	SVA_D_dup234	SVA_D
11	73935754	73935776	CTCCCTAATCTCAAGTACCCNGG	TE(SVA_D;SVA_D_dup235;Retroposon/SVA)	-	SVA_D_dup235	SVA_D
11	74128713	74128735	CTCCCTAATCTCAAGTACCCNGG	exon(ENSG00000168014;C2CD3;protein_coding)	-
11	74328956	74328978	CTCCCTAATCTCAAGTACCCNGG	TE(SVA_B;SVA_B_dup116;Retroposon/SVA)	+	SVA_B_dup116	SVA_B
11	74353504	74353526	CTCCCTAATCTCAAGTACCCNGG	promoter-TSS(ENSG00000212961;HNRNPA1P40;processed_pseudogene)	-
11	75378532	75378554	CTCCCTAATCTCAAGTACCCNGG	TE(SVA_B;SVA_B_dup118;Retroposon/SVA)	-	SVA_B_dup118	SVA_B
11	75409353	75409375	CTCCCTAATCTCAAGTACCCNGG	TE(SVA_E;SVA_E_dup109;Retroposon/SVA)	-	SVA_E_dup109	SVA_E
11	75877016	75877038	CTCCCTAATCTCAAGTACCCNGG	TE(SVA_D;SVA_D_dup236;Retroposon/SVA)	-	SVA_D_dup236	SVA_D
11	76582074	76582096	CTCCCTAATCTCAAGTACCCNGG	TE(SVA_C;SVA_C_dup71;Retroposon/SVA)	-	SVA_C_dup71	SVA_C
11	76619668	76619690	CTCCCTAATCTCAAGTACCCNGG	TE(SVA_D;SVA_D_dup237;Retroposon/SVA)	+	SVA_D_dup237	SVA_D
11	76933450	76933472	CTCCCTAATCTCAAGTACCCNGG	TE(SVA_D;SVA_D_dup239;Retroposon/SVA)	-	SVA_D_dup239	SVA_D
11	77097638	77097660	CTCCCTAATCTCAAGTACCCNGG	TE(SVA_F;SVA_F_dup167;Retroposon/SVA)	-	SVA_F_dup167	SVA_F
11	77490955	77490977	CTCCCTAATCTCAAGTACCCNGG	TE(SVA_D;SVA_D_dup240;Retroposon/SVA)	+	SVA_D_dup240	SVA_D
11	77934217	77934239	CTCCCTAATCTCAAGTACCCNGG	TE(SVA_B;SVA_B_dup121;Retroposon/SVA)	+	SVA_B_dup121	SVA_B
11	78880280	78880302	CTCCCTAATCTCAAGTACCCNGG	TE(SVA_A;SVA_A_dup195;Retroposon/SVA)	+	SVA_A_dup195	SVA_A
11	79192595	79192617	CTCCCTAATCTCAAGTACCCNGG	TE(SVA_D;SVA_D_dup241;Retroposon/SVA)	+	SVA_D_dup241	SVA_D
11	79500642	79500664	CTCCCTAATCTCAAGTACCCNGG	TE(SVA_B;SVA_B_dup122;Retroposon/SVA)	+	SVA_B_dup122	SVA_B
11	79804890	79804912	CTCCCTAATCTCAAGTACCCNGG	TE(SVA_B;SVA_B_dup123;Retroposon/SVA)	+	SVA_B_dup123	SVA_B
11	82182690	82182712	CTCCCTAATCTCAAGTACCCNGG	TE(SVA_D;SVA_D_dup242;Retroposon/SVA)	+	SVA_D_dup242	SVA_D
11	83134007	83134029	CTCCCTAATCTCAAGTACCCNGG	TE(SVA_C;SVA_C_dup72;Retroposon/SVA)	+	SVA_C_dup72	SVA_C
11	83315784	83315806	CTCCCTAATCTCAAGTACCCNGG	TE(SVA_D;SVA_D_dup243;Retroposon/SVA)	-	SVA_D_dup243	SVA_D
11	8524142	8524164	CTCCCTAATCTCAAGTACCCNGG	TE(SVA_B;SVA_B_dup102;Retroposon/SVA)	+	SVA_B_dup102	SVA_B
11	85853487	85853509	CTCCCTAATCTCAAGTACCCNGG	exon(ENSG00000279742;AP000974.1;TEC)	+	AP000974.1	ENSG00000279742
11	86111952	86111974	CTCCCTAATCTCAAGTACCCNGG	TE(SVA_D;SVA_D_dup245;Retroposon/SVA)	+	SVA_D_dup245	SVA_D
11	86732961	86732983	CTCCCTAATCTCAAGTACCCNGG	TE(SVA_D;SVA_D_dup246;Retroposon/SVA)	+	SVA_D_dup246	SVA_D
11	86770347	86770369	CTCCCTAATCTCAAGTACCCNGG	TE(SVA_C;SVA_C_dup75;Retroposon/SVA)	-	SVA_C_dup75	SVA_C
11	86880272	86880294	CTCCCTAATCTCAAGTACCCNGG	TE(SVA_D;SVA_D_dup247;Retroposon/SVA)	+	SVA_D_dup247	SVA_D
11	8979350	8979372	CTCCCTAATCTCAAGTACCCNGG	TE(SVA_E;SVA_E_dup98;Retroposon/SVA)	+	SVA_E_dup98	SVA_E
11	89861424	89861446	CTCCCTAATCTCAAGTACCCNGG	TE(SVA_D;SVA_D_dup248;Retroposon/SVA)	+	SVA_D_dup248	SVA_D
11	89983063	89983085	CTCCCTAATCTCAAGTACCCNGG	TE(SVA_D;SVA_D_dup249;Retroposon/SVA)	-	SVA_D_dup249	SVA_D
11	91064315	91064337	CTCCCTAATCTCAAGTACCCNGG	TE(SVA_A;SVA_A_dup200;Retroposon/SVA)	+	SVA_A_dup200	SVA_A
11	92158735	92158757	CTCCCTAATCTCAAGTACCCNGG	TE(SVA_D;SVA_D_dup250;Retroposon/SVA)	+	SVA_D_dup250	SVA_D
11	9319429	9319451	CTCCCTAATCTCAAGTACCCNGG	TE(LTR5_Hs;LTR5_Hs_dup91;LTR/ERVK)	-	LTR5_Hs_dup91	LTR5_Hs
11	93946255	93946277	CTCCCTAATCTCAAGTACCCNGG	TE(SVA_F;SVA_F_dup169;Retroposon/SVA)	-	SVA_F_dup169	SVA_F
11	95320397	95320419	CTCCCTAATCTCAAGTACCCNGG	TE(SVA_F;SVA_F_dup170;Retroposon/SVA)	-	SVA_F_dup170	SVA_F
11	95483233	95483255	CTCCCTAATCTCAAGTACCCNGG	TE(SVA_D;SVA_D_dup251;Retroposon/SVA)	+	SVA_D_dup251	SVA_D
11	96586386	96586408	CTCCCTAATCTCAAGTACCCNGG	TE(LTR5_Hs;LTR5_Hs_dup119;LTR/ERVK)	+	LTR5_Hs_dup119	LTR5_Hs
11	98769759	98769781	CTCCCTAATCTCAAGTACCCNGG	TE(SVA_B;SVA_B_dup124;Retroposon/SVA)	-	SVA_B_dup124	SVA_B
12	100293696	100293718	CTCCCTAATCTCAAGTACCCNGG	TE(SVA_D;SVA_D_dup310;Retroposon/SVA)	-	SVA_D_dup310	SVA_D
12	102088879	102088901	CTCCCTAATCTCAAGTACCCNGG	TE(SVA_A;SVA_A_dup256;Retroposon/SVA)	-	SVA_A_dup256	SVA_A
12	102250804	102250826	CTCCCTAATCTCAAGTACCCNGG	exon(ENSG00000281344;HELLPAR;lncRNA)	-
12	103644358	103644380	CTCCCTAATCTCAAGTACCCNGG	TE(SVA_D;SVA_D_dup311;Retroposon/SVA)	+	SVA_D_dup311	SVA_D
12	104322971	104322993	CTCCCTAATCTCAAGTACCCNGG	TE(SVA_F;SVA_F_dup215;Retroposon/SVA)	-	SVA_F_dup215	SVA_F
12	105479247	105479269	CTCCCTAATCTCAAGTACCCNGG	TE(LTR5_Hs;LTR5_Hs_dup147;LTR/ERVK)	-	LTR5_Hs_dup147	LTR5_Hs
12	10571957	10571979	CTCCCTAATCTCAAGTACCCNGG	TE(LTR5_Hs;LTR5_Hs_dup132;LTR/ERVK)	-	LTR5_Hs_dup132	LTR5_Hs
12	105873614	105873636	CTCCCTAATCTCAAGTACCCNGG	TE(SVA_F;SVA_F_dup216;Retroposon/SVA)	+	SVA_F_dup216	SVA_F
12	108421078	108421100	CTCCCTAATCTCAAGTACCCNGG	TE(SVA_B;SVA_B_dup156;Retroposon/SVA)	+	SVA_B_dup156	SVA_B
12	108656875	108656897	CTCCCTAATCTCAAGTACCCNGG	TE(SVA_C;SVA_C_dup99;Retroposon/SVA)	+	SVA_C_dup99	SVA_C
12	110173791	110173813	CTCCCTAATCTCAAGTACCCNGG	TE(SVA_D;SVA_D_dup313;Retroposon/SVA)	+	SVA_D_dup313	SVA_D
12	110570295	110570317	CTCCCTAATCTCAAGTACCCNGG	TE(LTR5_Hs;LTR5_Hs_dup150;LTR/ERVK)	+	LTR5_Hs_dup150	LTR5_Hs
12	110866486	110866508	CTCCCTAATCTCAAGTACCCNGG	TE(SVA_F;SVA_F_dup217;Retroposon/SVA)	-	SVA_F_dup217	SVA_F
12	110950111	110950133	CTCCCTAATCTCAAGTACCCNGG	TE(SVA_D;SVA_D_dup314;Retroposon/SVA)	-	SVA_D_dup314	SVA_D
12	111507986	111508008	CTCCCTAATCTCAAGTACCCNGG	TE(SVA_C;SVA_C_dup100;Retroposon/SVA)	+	SVA_C_dup100	SVA_C
12	111722553	111722575	CTCCCTAATCTCAAGTACCCNGG	TE(SVA_D;SVA_D_dup315;Retroposon/SVA)	-	SVA_D_dup315	SVA_D
12	111958100	111958122	CTCCCTAATCTCAAGTACCCNGG	TE(SVA_B;SVA_B_dup159;Retroposon/SVA)	+	SVA_B_dup159	SVA_B
12	113873506	113873528	CTCCCTAATCTCAAGTACCCNGG	TE(SVA_F;SVA_F_dup219;Retroposon/SVA)	+	SVA_F_dup219	SVA_F
12	114484428	114484450	CTCCCTAATCTCAAGTACCCNGG	TE(SVA_B;SVA_B_dup160;Retroposon/SVA)	-	SVA_B_dup160	SVA_B
12	11458829	11458851	CTCCCTAATCTCAAGTACCCNGG	TE(SVA_A;SVA_A_dup218;Retroposon/SVA)	+	SVA_A_dup218	SVA_A
12	117731861	117731883	CTCCCTAATCTCAAGTACCCNGG	TE(SVA_B;SVA_B_dup161;Retroposon/SVA)	+	SVA_B_dup161	SVA_B
12	118106234	118106256	CTCCCTAATCTCAAGTACCCNGG	TE(LTR5_Hs;LTR5_Hs_dup151;LTR/ERVK)	+	LTR5_Hs_dup151	LTR5_Hs
12	119359701	119359723	CTCCCTAATCTCAAGTACCCNGG	TE(SVA_D;SVA_D_dup317;Retroposon/SVA)	-	SVA_D_dup317	SVA_D
12	119917973	119917995	CTCCCTAATCTCAAGTACCCNGG	TE(SVA_C;SVA_C_dup102;Retroposon/SVA)	-	SVA_C_dup102	SVA_C
12	120277665	120277687	CTCCCTAATCTCAAGTACCCNGG	TE(SVA_A;SVA_A_dup264;Retroposon/SVA)	-	SVA_A_dup264	SVA_A
12	120731805	120731827	CTCCCTAATCTCAAGTACCCNGG	TE(SVA_D;SVA_D_dup318;Retroposon/SVA)	-	SVA_D_dup318	SVA_D
12	121077442	121077464	CTCCCTAATCTCAAGTACCCNGG	TE(SVA_D;SVA_D_dup319;Retroposon/SVA)	+	SVA_D_dup319	SVA_D
12	121633858	121633880	CTCCCTAATCTCAAGTACCCNGG	TE(SVA_D;SVA_D_dup322;Retroposon/SVA)	-	SVA_D_dup322	SVA_D
12	121994784	121994806	CTCCCTAATCTCAAGTACCCNGG	TE(SVA_F;SVA_F_dup221;Retroposon/SVA)	+	SVA_F_dup221	SVA_F
12	122358265	122358287	CTCCCTAATCTCAAGTACCCNGG	TE(SVA_D;SVA_D_dup324;Retroposon/SVA)	+	SVA_D_dup324	SVA_D
12	122708423	122708445	CTCCCTAATCTCAAGTACCCNGG	TE(SVA_D;SVA_D_dup325;Retroposon/SVA)	-	SVA_D_dup325	SVA_D
12	122751556	122751578	CTCCCTAATCTCAAGTACCCNGG	TE(LTR5_Hs;LTR5_Hs_dup152;LTR/ERVK)	-	LTR5_Hs_dup152	LTR5_Hs
12	123372657	123372679	CTCCCTAATCTCAAGTACCCNGG	TE(SVA_F;SVA_F_dup223;Retroposon/SVA)	+	SVA_F_dup223	SVA_F
12	124101314	124101336	CTCCCTAATCTCAAGTACCCNGG	TE(SVA_D;SVA_D_dup326;Retroposon/SVA)	-	SVA_D_dup326	SVA_D
12	12413248	12413270	CTCCCTAATCTCAAGTACCCNGG	TE(SVA_E;SVA_E_dup124;Retroposon/SVA)	-	SVA_E_dup124	SVA_E
12	12566734	12566756	CTCCCTAATCTCAAGTACCCNGG	TE(SVA_D;SVA_D_dup270;Retroposon/SVA)	+	SVA_D_dup270	SVA_D
12	12617837	12617859	CTCCCTAATCTCAAGTACCCNGG	TE(SVA_B;SVA_B_dup132;Retroposon/SVA)	-	SVA_B_dup132	SVA_B
12	130995945	130995967	CTCCCTAATCTCAAGTACCCNGG	TE(SVA_D;SVA_D_dup327;Retroposon/SVA)	-	SVA_D_dup327	SVA_D
12	131925903	131925925	CTCCCTAATCTCAAGTACCCNGG	TE(SVA_D;SVA_D_dup328;Retroposon/SVA)	-	SVA_D_dup328	SVA_D
12	14355350	14355372	CTCCCTAATCTCAAGTACCCNGG	TE(SVA_C;SVA_C_dup87;Retroposon/SVA)	+	SVA_C_dup87	SVA_C
12	15912185	15912207	CTCCCTAATCTCAAGTACCCNGG	TE(SVA_E;SVA_E_dup125;Retroposon/SVA)	-	SVA_E_dup125	SVA_E
12	1818597	1818619	CTCCCTAATCTCAAGTACCCNGG	TE(SVA_D;SVA_D_dup262;Retroposon/SVA)	+	SVA_D_dup262	SVA_D
12	1818815	1818837	CTCCCTAATCTCAAGTACCCNGG	TE(SVA_D;SVA_D_dup262;Retroposon/SVA)	+	SVA_D_dup262	SVA_D
12	19092570	19092592	CTCCCTAATCTCAAGTACCCNGG	TE(SVA_B;SVA_B_dup134;Retroposon/SVA)	+	SVA_B_dup134	SVA_B
12	19340779	19340801	CTCCCTAATCTCAAGTACCCNGG	TE(SVA_D;SVA_D_dup271;Retroposon/SVA)	+	SVA_D_dup271	SVA_D
12	21645199	21645221	CTCCCTAATCTCAAGTACCCNGG	TE(LTR5_Hs;LTR5_Hs_dup133;LTR/ERVK)	+	LTR5_Hs_dup133	LTR5_Hs
12	24673591	24673613	CTCCCTAATCTCAAGTACCCNGG	TE(SVA_B;SVA_B_dup135;Retroposon/SVA)	-	SVA_B_dup135	SVA_B
12	24926784	24926806	CTCCCTAATCTCAAGTACCCNGG	TE(SVA_C;SVA_C_dup88;Retroposon/SVA)	+	SVA_C_dup88	SVA_C
12	26786279	26786301	CTCCCTAATCTCAAGTACCCNGG	TE(SVA_E;SVA_E_dup128;Retroposon/SVA)	+	SVA_E_dup128	SVA_E
12	27874678	27874700	CTCCCTAATCTCAAGTACCCNGG	TE(SVA_D;SVA_D_dup273;Retroposon/SVA)	+	SVA_D_dup273	SVA_D
12	28200452	28200474	CTCCCTAATCTCAAGTACCCNGG	TE(SVA_D;SVA_D_dup274;Retroposon/SVA)	-	SVA_D_dup274	SVA_D
12	29932742	29932764	CTCCCTAATCTCAAGTACCCNGG	TE(LTR5_Hs;LTR5_Hs_dup134;LTR/ERVK)	-	LTR5_Hs_dup134	LTR5_Hs
12	3095038	3095060	CTCCCTAATCTCAAGTACCCNGG	TE(SVA_F;SVA_F_dup183;Retroposon/SVA)	-	SVA_F_dup183	SVA_F
12	31180411	31180433	CTCCCTAATCTCAAGTACCCNGG	TE(SVA_D;SVA_D_dup275;Retroposon/SVA)	-	SVA_D_dup275	SVA_D
12	32099768	32099790	CTCCCTAATCTCAAGTACCCNGG	TE(LTR5_Hs;LTR5_Hs_dup135;LTR/ERVK)	+	LTR5_Hs_dup135	LTR5_Hs
12	32562580	32562602	CTCCCTAATCTCAAGTACCCNGG	TE(SVA_D;SVA_D_dup276;Retroposon/SVA)	-	SVA_D_dup276	SVA_D
12	33022340	33022362	CTCCCTAATCTCAAGTACCCNGG	TE(SVA_C;SVA_C_dup89;Retroposon/SVA)	-	SVA_C_dup89	SVA_C
12	37738774	37738796	CTCCCTAATCTCAAGTACCCNGG	TE(LTR5_Hs;LTR5_Hs_dup136;LTR/ERVK)	-	LTR5_Hs_dup136	LTR5_Hs
12	37813893	37813915	CTCCCTAATCTCAAGTACCCNGG	TE(SVA_F;SVA_F_dup195;Retroposon/SVA)	-	SVA_F_dup195	SVA_F
12	38329907	38329929	CTCCCTAATCTCAAGTACCCNGG	TE(SVA_C;SVA_C_dup90;Retroposon/SVA)	-	SVA_C_dup90	SVA_C
12	40352629	40352651	CTCCCTAATCTCAAGTACCCNGG	TE(SVA_C;SVA_C_dup91;Retroposon/SVA)	-	SVA_C_dup91	SVA_C
12	42229238	42229260	CTCCCTAATCTCAAGTACCCNGG	TE(SVA_F;SVA_F_dup198;Retroposon/SVA)	+	SVA_F_dup198	SVA_F
12	42349575	42349597	CTCCCTAATCTCAAGTACCCNGG	TE(SVA_B;SVA_B_dup137;Retroposon/SVA)	-	SVA_B_dup137	SVA_B
12	43129	43151	CTCCCTAATCTCAAGTACCCNGG	TE(SVA_E;SVA_E_dup116;Retroposon/SVA)	+	SVA_E_dup116	SVA_E
12	43686156	43686178	CTCCCTAATCTCAAGTACCCNGG	TE(SVA_D;SVA_D_dup278;Retroposon/SVA)	+	SVA_D_dup278	SVA_D
12	46000941	46000963	CTCCCTAATCTCAAGTACCCNGG	TE(SVA_A;SVA_A_dup226;Retroposon/SVA)	+	SVA_A_dup226	SVA_A
12	4689468	4689490	CTCCCTAATCTCAAGTACCCNGG	exon(ENSG00000139180;NDUFA9;protein_coding)	-
12	47170064	47170086	CTCCCTAATCTCAAGTACCCNGG	TE(SVA_B;SVA_B_dup138;Retroposon/SVA)	-	SVA_B_dup138	SVA_B
12	4721921	4721943	CTCCCTAATCTCAAGTACCCNGG	TE(LTR5_Hs;LTR5_Hs_dup126;LTR/ERVK)	-	LTR5_Hs_dup126	LTR5_Hs
12	48331869	48331891	CTCCCTAATCTCAAGTACCCNGG	TE(SVA_F;SVA_F_dup200;Retroposon/SVA)	-	SVA_F_dup200	SVA_F
12	48499892	48499914	CTCCCTAATCTCAAGTACCCNGG	TE(SVA_C;SVA_C_dup92;Retroposon/SVA)	-	SVA_C_dup92	SVA_C
12	48519975	48519997	CTCCCTAATCTCAAGTACCCNGG	TE(SVA_C;SVA_C_dup93;Retroposon/SVA)	-	SVA_C_dup93	SVA_C
12	48552310	48552332	CTCCCTAATCTCAAGTACCCNGG	TE(SVA_C;SVA_C_dup94;Retroposon/SVA)	+	SVA_C_dup94	SVA_C
12	48725392	48725414	CTCCCTAATCTCAAGTACCCNGG	TE(SVA_D;SVA_D_dup279;Retroposon/SVA)	+	SVA_D_dup279	SVA_D
12	48843124	48843146	CTCCCTAATCTCAAGTACCCNGG	TE(SVA_D;SVA_D_dup281;Retroposon/SVA)	+	SVA_D_dup281	SVA_D
12	48915279	48915301	CTCCCTAATCTCAAGTACCCNGG	TE(SVA_D;SVA_D_dup282;Retroposon/SVA)	-	SVA_D_dup282	SVA_D
12	49283153	49283175	CTCCCTAATCTCAAGTACCCNGG	TE(SVA_D;SVA_D_dup283;Retroposon/SVA)	-	SVA_D_dup283	SVA_D
12	49435810	49435832	CTCCCTAATCTCAAGTACCCNGG	TE(SVA_D;SVA_D_dup284;Retroposon/SVA)	-	SVA_D_dup284	SVA_D
12	49861810	49861832	CTCCCTAATCTCAAGTACCCNGG	TE(SVA_D;SVA_D_dup285;Retroposon/SVA)	+	SVA_D_dup285	SVA_D
12	51454975	51454997	CTCCCTAATCTCAAGTACCCNGG	TE(LTR5_Hs;LTR5_Hs_dup137;LTR/ERVK)	-	LTR5_Hs_dup137	LTR5_Hs
12	51645779	51645801	CTCCCTAATCTCAAGTACCCNGG	TE(SVA_D;SVA_D_dup286;Retroposon/SVA)	+	SVA_D_dup286	SVA_D
12	52410517	52410539	CTCCCTAATCTCAAGTACCCNGG	TE(SVA_D;SVA_D_dup287;Retroposon/SVA)	+	SVA_D_dup287	SVA_D
12	53122500	53122522	CTCCCTAATCTCAAGTACCCNGG	TE(SVA_D;SVA_D_dup288;Retroposon/SVA)	-	SVA_D_dup288	SVA_D
12	53438115	53438137	CTCCCTAATCTCAAGTACCCNGG	TE(SVA_C;SVA_C_dup95;Retroposon/SVA)	+	SVA_C_dup95	SVA_C
12	54487649	54487671	CTCCCTAATCTCAAGTACCCNGG	TE(SVA_D;SVA_D_dup289;Retroposon/SVA)	-	SVA_D_dup289	SVA_D
12	55333688	55333710	CTCCCTAATCTCAAGTACCCNGG	TE(LTR5_Hs;LTR5_Hs_dup138;LTR/ERVK)	+	LTR5_Hs_dup138	LTR5_Hs
12	5537274	5537296	CTCCCTAATCTCAAGTACCCNGG	TE(LTR5_Hs;LTR5_Hs_dup127;LTR/ERVK)	+	LTR5_Hs_dup127	LTR5_Hs
12	55478630	55478652	CTCCCTAATCTCAAGTACCCNGG	TE(SVA_D;SVA_D_dup290;Retroposon/SVA)	-	SVA_D_dup290	SVA_D
12	55647922	55647944	CTCCCTAATCTCAAGTACCCNGG	TE(SVA_B;SVA_B_dup143;Retroposon/SVA)	-	SVA_B_dup143	SVA_B
12	56075263	56075285	CTCCCTAATCTCAAGTACCCNGG	TE(SVA_F;SVA_F_dup202;Retroposon/SVA)	-	SVA_F_dup202	SVA_F
12	56401049	56401071	CTCCCTAATCTCAAGTACCCNGG	TE(LTR5_Hs;LTR5_Hs_dup139;LTR/ERVK)	-	LTR5_Hs_dup139	LTR5_Hs
12	56493363	56493385	CTCCCTAATCTCAAGTACCCNGG	TE(SVA_A;SVA_A_dup236;Retroposon/SVA)	-	SVA_A_dup236	SVA_A
12	56782809	56782831	CTCCCTAATCTCAAGTACCCNGG	TE(SVA_D;SVA_D_dup291;Retroposon/SVA)	-	SVA_D_dup291	SVA_D
12	56788624	56788646	CTCCCTAATCTCAAGTACCCNGG	TE(SVA_D;SVA_D_dup292;Retroposon/SVA)	-	SVA_D_dup292	SVA_D
12	56880043	56880065	CTCCCTAATCTCAAGTACCCNGG	TE(SVA_B;SVA_B_dup146;Retroposon/SVA)	+	SVA_B_dup146	SVA_B
12	56965097	56965119	CTCCCTAATCTCAAGTACCCNGG	TE(SVA_D;SVA_D_dup294;Retroposon/SVA)	+	SVA_D_dup294	SVA_D
12	57494675	57494697	CTCCCTAATCTCAAGTACCCNGG	TE(SVA_B;SVA_B_dup147;Retroposon/SVA)	-	SVA_B_dup147	SVA_B
12	57507019	57507041	CTCCCTAATCTCAAGTACCCNGG	TE(SVA_C;SVA_C_dup96;Retroposon/SVA)	-	SVA_C_dup96	SVA_C
12	57666153	57666175	CTCCCTAATCTCAAGTACCCNGG	TE(SVA_A;SVA_A_dup241;Retroposon/SVA)	+	SVA_A_dup241	SVA_A
12	58328147	58328169	CTCCCTAATCTCAAGTACCCNGG	TE(LTR5_Hs;LTR5_Hs_dup140;LTR/ERVK)	-	LTR5_Hs_dup140	LTR5_Hs
12	58336636	58336658	CTCCCTAATCTCAAGTACCCNGG	TE(LTR5_Hs;LTR5_Hs_dup141;LTR/ERVK)	-	LTR5_Hs_dup141	LTR5_Hs
12	58543845	58543867	CTCCCTAATCTCAAGTACCCNGG	promoter-TSS(ENSG00000258231;AC020637.1;lncRNA)	-
12	59108471	59108493	CTCCCTAATCTCAAGTACCCNGG	TE(LTR5_Hs;LTR5_Hs_dup143;LTR/ERVK)	+	LTR5_Hs_dup143	LTR5_Hs
12	6191989	6192011	CTCCCTAATCTCAAGTACCCNGG	TE(LTR5;LTR5_dup7;LTR/ERVK)	-	LTR5_dup7	LTR5
12	62011574	62011596	CTCCCTAATCTCAAGTACCCNGG	TE(SVA_A;SVA_A_dup243;Retroposon/SVA)	+	SVA_A_dup243	SVA_A
12	63687411	63687433	CTCCCTAATCTCAAGTACCCNGG	TE(SVA_D;SVA_D_dup295;Retroposon/SVA)	+	SVA_D_dup295	SVA_D
12	6474975	6474997	CTCCCTAATCTCAAGTACCCNGG	TE(SVA_C;SVA_C_dup83;Retroposon/SVA)	-	SVA_C_dup83	SVA_C
12	65000759	65000781	CTCCCTAATCTCAAGTACCCNGG	TE(SVA_A;SVA_A_dup244;Retroposon/SVA)	-	SVA_A_dup244	SVA_A
12	66135888	66135910	CTCCCTAATCTCAAGTACCCNGG	exon(ENSG00000155957;TMBIM4;protein_coding)	+
12	66175541	66175563	CTCCCTAATCTCAAGTACCCNGG	TE(SVA_A;SVA_A_dup245;Retroposon/SVA)	+	SVA_A_dup245	SVA_A
12	67340877	67340899	CTCCCTAATCTCAAGTACCCNGG	TE(SVA_B;SVA_B_dup148;Retroposon/SVA)	-	SVA_B_dup148	SVA_B
12	68484743	68484765	CTCCCTAATCTCAAGTACCCNGG	TE(SVA_D;SVA_D_dup298;Retroposon/SVA)	+	SVA_D_dup298	SVA_D
12	6886542	6886564	CTCCCTAATCTCAAGTACCCNGG	TE(LTR5_Hs;LTR5_Hs_dup128;LTR/ERVK)	-	LTR5_Hs_dup128	LTR5_Hs
12	69374578	69374600	CTCCCTAATCTCAAGTACCCNGG	TE(SVA_B;SVA_B_dup150;Retroposon/SVA)	-	SVA_B_dup150	SVA_B
12	69759153	69759175	CTCCCTAATCTCAAGTACCCNGG	TE(SVA_C;SVA_C_dup97;Retroposon/SVA)	-	SVA_C_dup97	SVA_C
12	69806747	69806769	CTCCCTAATCTCAAGTACCCNGG	TE(SVA_A;SVA_A_dup248;Retroposon/SVA)	-	SVA_A_dup248	SVA_A
12	69852755	69852777	CTCCCTAATCTCAAGTACCCNGG	TE(SVA_B;SVA_B_dup151;Retroposon/SVA)	-	SVA_B_dup151	SVA_B
12	70203588	70203610	CTCCCTAATCTCAAGTACCCNGG	TE(SVA_E;SVA_E_dup141;Retroposon/SVA)	+	SVA_E_dup141	SVA_E
12	7199372	7199394	CTCCCTAATCTCAAGTACCCNGG	TE(SVA_D;SVA_D_dup264;Retroposon/SVA)	-	SVA_D_dup264	SVA_D
12	73009416	73009438	CTCCCTAATCTCAAGTACCCNGG	TE(LTR5_Hs;LTR5_Hs_dup144;LTR/ERVK)	-	LTR5_Hs_dup144	LTR5_Hs
12	73853382	73853404	CTCCCTAATCTCAAGTACCCNGG	TE(SVA_F;SVA_F_dup209;Retroposon/SVA)	-	SVA_F_dup209	SVA_F
12	74587699	74587721	CTCCCTAATCTCAAGTACCCNGG	TE(SVA_B;SVA_B_dup152;Retroposon/SVA)	-	SVA_B_dup152	SVA_B
12	7589344	7589366	CTCCCTAATCTCAAGTACCCNGG	TE(SVA_D;SVA_D_dup265;Retroposon/SVA)	-	SVA_D_dup265	SVA_D
12	75943213	75943235	CTCCCTAATCTCAAGTACCCNGG	TE(SVA_D;SVA_D_dup301;Retroposon/SVA)	+	SVA_D_dup301	SVA_D
12	80306975	80306997	CTCCCTAATCTCAAGTACCCNGG	TE(SVA_D;SVA_D_dup303;Retroposon/SVA)	-	SVA_D_dup303	SVA_D
12	8185178	8185200	CTCCCTAATCTCAAGTACCCNGG	TE(SVA_D;SVA_D_dup266;Retroposon/SVA)	+	SVA_D_dup266	SVA_D
12	8462189	8462211	CTCCCTAATCTCAAGTACCCNGG	TE(LTR5_Hs;LTR5_Hs_dup129;LTR/ERVK)	+	LTR5_Hs_dup129	LTR5_Hs
12	85469625	85469647	CTCCCTAATCTCAAGTACCCNGG	TE(LTR5_Hs;LTR5_Hs_dup145;LTR/ERVK)	-	LTR5_Hs_dup145	LTR5_Hs
12	8626596	8626618	CTCCCTAATCTCAAGTACCCNGG	TE(SVA_E;SVA_E_dup121;Retroposon/SVA)	+	SVA_E_dup121	SVA_E
12	8635914	8635936	CTCCCTAATCTCAAGTACCCNGG	TE(LTR5_Hs;LTR5_Hs_dup130;LTR/ERVK)	+	LTR5_Hs_dup130	LTR5_Hs
12	89504431	89504453	CTCCCTAATCTCAAGTACCCNGG	TE(SVA_C;SVA_C_dup98;Retroposon/SVA)	+	SVA_C_dup98	SVA_C
12	89867264	89867286	CTCCCTAATCTCAAGTACCCNGG	TE(SVA_E;SVA_E_dup144;Retroposon/SVA)	-	SVA_E_dup144	SVA_E
12	90411754	90411776	CTCCCTAATCTCAAGTACCCNGG	TE(SVA_B;SVA_B_dup154;Retroposon/SVA)	+	SVA_B_dup154	SVA_B
12	93074660	93074682	CTCCCTAATCTCAAGTACCCNGG	TE(LTR5_Hs;LTR5_Hs_dup146;LTR/ERVK)	+	LTR5_Hs_dup146	LTR5_Hs
12	95054923	95054945	CTCCCTAATCTCAAGTACCCNGG	TE(SVA_D;SVA_D_dup304;Retroposon/SVA)	-	SVA_D_dup304	SVA_D
12	95234825	95234847	CTCCCTAATCTCAAGTACCCNGG	TE(SVA_D;SVA_D_dup305;Retroposon/SVA)	-	SVA_D_dup305	SVA_D
12	95840007	95840029	CTCCCTAATCTCAAGTACCCNGG	TE(SVA_E;SVA_E_dup146;Retroposon/SVA)	-	SVA_E_dup146	SVA_E
12	95906991	95907013	CTCCCTAATCTCAAGTACCCNGG	TE(SVA_D;SVA_D_dup307;Retroposon/SVA)	-	SVA_D_dup307	SVA_D
12	95948957	95948979	CTCCCTAATCTCAAGTACCCNGG	TE(SVA_F;SVA_F_dup213;Retroposon/SVA)	+	SVA_F_dup213	SVA_F
12	9600723	9600745	CTCCCTAATCTCAAGTACCCNGG	TE(LTR5_Hs;LTR5_Hs_dup131;LTR/ERVK)	+	LTR5_Hs_dup131	LTR5_Hs
12	96158728	96158750	CTCCCTAATCTCAAGTACCCNGG	TE(SVA_D;SVA_D_dup309;Retroposon/SVA)	+	SVA_D_dup309	SVA_D
12	9954036	9954058	CTCCCTAATCTCAAGTACCCNGG	promoter-TSS(ENSG00000231560;CLEC12A-AS1;lncRNA)	+
13	100618657	100618679	CTCCCTAATCTCAAGTACCCNGG	TE(SVA_D;SVA_D_dup361;Retroposon/SVA)	-	SVA_D_dup361	SVA_D
13	100761678	100761700	CTCCCTAATCTCAAGTACCCNGG	TE(SVA_D;SVA_D_dup362;Retroposon/SVA)	-	SVA_D_dup362	SVA_D
13	107783690	107783712	CTCCCTAATCTCAAGTACCCNGG	TE(SVA_D;SVA_D_dup363;Retroposon/SVA)	+	SVA_D_dup363	SVA_D
13	109312209	109312231	CTCCCTAATCTCAAGTACCCNGG	TE(SVA_B;SVA_B_dup180;Retroposon/SVA)	+	SVA_B_dup180	SVA_B
13	110605826	110605848	CTCCCTAATCTCAAGTACCCNGG	TE(SVA_D;SVA_D_dup364;Retroposon/SVA)	-	SVA_D_dup364	SVA_D
13	112678082	112678104	CTCCCTAATCTCAAGTACCCNGG	TE(SVA_B;SVA_B_dup183;Retroposon/SVA)	-	SVA_B_dup183	SVA_B
13	113867531	113867553	CTCCCTAATCTCAAGTACCCNGG	TE(SVA_D;SVA_D_dup365;Retroposon/SVA)	+	SVA_D_dup365	SVA_D
13	18251212	18251234	CTCCCTAATCTCAAGTACCCNGG	TE(LTR5_Hs;LTR5_Hs_dup154;LTR/ERVK)	+	LTR5_Hs_dup154	LTR5_Hs
13	18674530	18674552	CTCCCTAATCTCAAGTACCCNGG	TE(SVA_D;SVA_D_dup329;Retroposon/SVA)	+	SVA_D_dup329	SVA_D
13	18720249	18720271	CTCCCTAATCTCAAGTACCCNGG	TE(LTR5_Hs;LTR5_Hs_dup155;LTR/ERVK)	+	LTR5_Hs_dup155	LTR5_Hs
13	18835931	18835953	CTCCCTAATCTCAAGTACCCNGG	TE(SVA_A;SVA_A_dup269;Retroposon/SVA)	-	SVA_A_dup269	SVA_A
13	19600475	19600497	CTCCCTAATCTCAAGTACCCNGG	TE(LTR5_Hs;LTR5_Hs_dup156;LTR/ERVK)	+	LTR5_Hs_dup156	LTR5_Hs
13	19780637	19780659	CTCCCTAATCTCAAGTACCCNGG	TE(SVA_F;SVA_F_dup226;Retroposon/SVA)	+	SVA_F_dup226	SVA_F
13	21185884	21185906	CTCCCTAATCTCAAGTACCCNGG	TE(SVA_F;SVA_F_dup227;Retroposon/SVA)	-	SVA_F_dup227	SVA_F
13	22814341	22814363	CTCCCTAATCTCAAGTACCCNGG	TE(LTR5_Hs;LTR5_Hs_dup157;LTR/ERVK)	-	LTR5_Hs_dup157	LTR5_Hs
13	22858575	22858597	CTCCCTAATCTCAAGTACCCNGG	TE(SVA_D;SVA_D_dup330;Retroposon/SVA)	-	SVA_D_dup330	SVA_D
13	23972088	23972110	CTCCCTAATCTCAAGTACCCNGG	TE(SVA_C;SVA_C_dup106;Retroposon/SVA)	-	SVA_C_dup106	SVA_C
13	24591820	24591842	CTCCCTAATCTCAAGTACCCNGG	TE(LTR5_Hs;LTR5_Hs_dup158;LTR/ERVK)	+	LTR5_Hs_dup158	LTR5_Hs
13	24957235	24957257	CTCCCTAATCTCAAGTACCCNGG	TE(LTR5_Hs;LTR5_Hs_dup159;LTR/ERVK)	-	LTR5_Hs_dup159	LTR5_Hs
13	24969841	24969863	CTCCCTAATCTCAAGTACCCNGG	TE(SVA_D;SVA_D_dup332;Retroposon/SVA)	-	SVA_D_dup332	SVA_D
13	25479658	25479680	CTCCCTAATCTCAAGTACCCNGG	TE(SVA_D;SVA_D_dup334;Retroposon/SVA)	-	SVA_D_dup334	SVA_D
13	25512053	25512075	CTCCCTAATCTCAAGTACCCNGG	TE(SVA_D;SVA_D_dup335;Retroposon/SVA)	-	SVA_D_dup335	SVA_D
13	26724643	26724665	CTCCCTAATCTCAAGTACCCNGG	TE(SVA_D;SVA_D_dup336;Retroposon/SVA)	+	SVA_D_dup336	SVA_D
13	26805839	26805861	CTCCCTAATCTCAAGTACCCNGG	TE(SVA_D;SVA_D_dup337;Retroposon/SVA)	-	SVA_D_dup337	SVA_D
13	30270738	30270760	CTCCCTAATCTCAAGTACCCNGG	TE(SVA_D;SVA_D_dup341;Retroposon/SVA)	+	SVA_D_dup341	SVA_D
13	30838751	30838773	CTCCCTAATCTCAAGTACCCNGG	TE(SVA_D;SVA_D_dup342;Retroposon/SVA)	-	SVA_D_dup342	SVA_D
13	32000950	32000972	CTCCCTAATCTCAAGTACCCNGG	TE(SVA_D;SVA_D_dup343;Retroposon/SVA)	+	SVA_D_dup343	SVA_D
13	32717517	32717539	CTCCCTAATCTCAAGTACCCNGG	TE(SVA_D;SVA_D_dup344;Retroposon/SVA)	+	SVA_D_dup344	SVA_D
13	32720811	32720833	CTCCCTAATCTCAAGTACCCNGG	TE(SVA_B;SVA_B_dup169;Retroposon/SVA)	-	SVA_B_dup169	SVA_B
13	33242576	33242598	CTCCCTAATCTCAAGTACCCNGG	TE(SVA_F;SVA_F_dup234;Retroposon/SVA)	+	SVA_F_dup234	SVA_F
13	34181952	34181974	CTCCCTAATCTCAAGTACCCNGG	TE(SVA_D;SVA_D_dup345;Retroposon/SVA)	+	SVA_D_dup345	SVA_D
13	35967652	35967674	CTCCCTAATCTCAAGTACCCNGG	TE(SVA_B;SVA_B_dup170;Retroposon/SVA)	+	SVA_B_dup170	SVA_B
13	37281215	37281237	CTCCCTAATCTCAAGTACCCNGG	TE(SVA_D;SVA_D_dup346;Retroposon/SVA)	+	SVA_D_dup346	SVA_D
13	38364384	38364406	CTCCCTAATCTCAAGTACCCNGG	TE(SVA_B;SVA_B_dup171;Retroposon/SVA)	+	SVA_B_dup171	SVA_B
13	40901722	40901744	CTCCCTAATCTCAAGTACCCNGG	TE(SVA_D;SVA_D_dup347;Retroposon/SVA)	+	SVA_D_dup347	SVA_D
13	40956398	40956420	CTCCCTAATCTCAAGTACCCNGG	TE(SVA_D;SVA_D_dup349;Retroposon/SVA)	+	SVA_D_dup349	SVA_D
13	41572620	41572642	CTCCCTAATCTCAAGTACCCNGG	TE(SVA_A;SVA_A_dup277;Retroposon/SVA)	+	SVA_A_dup277	SVA_A
13	42476800	42476822	CTCCCTAATCTCAAGTACCCNGG	TE(SVA_A;SVA_A_dup278;Retroposon/SVA)	+	SVA_A_dup278	SVA_A
13	42967106	42967128	CTCCCTAATCTCAAGTACCCNGG	TE(SVA_C;SVA_C_dup107;Retroposon/SVA)	+	SVA_C_dup107	SVA_C
13	43041218	43041240	CTCCCTAATCTCAAGTACCCNGG	TE(LTR5_Hs;LTR5_Hs_dup160;LTR/ERVK)	-	LTR5_Hs_dup160	LTR5_Hs
13	43415415	43415437	CTCCCTAATCTCAAGTACCCNGG	TE(SVA_A;SVA_A_dup279;Retroposon/SVA)	-	SVA_A_dup279	SVA_A
13	44681931	44681953	CTCCCTAATCTCAAGTACCCNGG	TE(SVA_D;SVA_D_dup352;Retroposon/SVA)	-	SVA_D_dup352	SVA_D
13	45484768	45484790	CTCCCTAATCTCAAGTACCCNGG	TE(SVA_F;SVA_F_dup237;Retroposon/SVA)	-	SVA_F_dup237	SVA_F
13	46163462	46163484	CTCCCTAATCTCAAGTACCCNGG	TE(SVA_C;SVA_C_dup109;Retroposon/SVA)	+	SVA_C_dup109	SVA_C
13	46284341	46284363	CTCCCTAATCTCAAGTACCCNGG	TE(SVA_A;SVA_A_dup280;Retroposon/SVA)	+	SVA_A_dup280	SVA_A
13	46515063	46515085	CTCCCTAATCTCAAGTACCCNGG	TE(SVA_F;SVA_F_dup238;Retroposon/SVA)	-	SVA_F_dup238	SVA_F
13	49379522	49379544	CTCCCTAATCTCAAGTACCCNGG	TE(SVA_F;SVA_F_dup240;Retroposon/SVA)	+	SVA_F_dup240	SVA_F
13	49505041	49505063	CTCCCTAATCTCAAGTACCCNGG	TE(SVA_D;SVA_D_dup353;Retroposon/SVA)	+	SVA_D_dup353	SVA_D
13	49566087	49566109	CTCCCTAATCTCAAGTACCCNGG	TE(SVA_F;SVA_F_dup241;Retroposon/SVA)	+	SVA_F_dup241	SVA_F
13	49594050	49594072	CTCCCTAATCTCAAGTACCCNGG	TE(SVA_F;SVA_F_dup242;Retroposon/SVA)	+	SVA_F_dup242	SVA_F
13	49599280	49599302	CTCCCTAATCTCAAGTACCCNGG	TE(LTR5_Hs;LTR5_Hs_dup161;LTR/ERVK)	+	LTR5_Hs_dup161	LTR5_Hs
13	49762691	49762713	CTCCCTAATCTCAAGTACCCNGG	TE(SVA_C;SVA_C_dup110;Retroposon/SVA)	+	SVA_C_dup110	SVA_C
13	51078734	51078756	CTCCCTAATCTCAAGTACCCNGG	TE(SVA_D;SVA_D_dup354;Retroposon/SVA)	+	SVA_D_dup354	SVA_D
13	52064948	52064970	CTCCCTAATCTCAAGTACCCNGG	exon(ENSG00000197168;NEK5;protein_coding)	+
13	52080718	52080740	CTCCCTAATCTCAAGTACCCNGG	TE(SVA_C;SVA_C_dup111;Retroposon/SVA)	+	SVA_C_dup111	SVA_C
13	52818660	52818682	CTCCCTAATCTCAAGTACCCNGG	TE(SVA_B;SVA_B_dup173;Retroposon/SVA)	+	SVA_B_dup173	SVA_B
13	54267487	54267509	CTCCCTAATCTCAAGTACCCNGG	TE(LTR5_Hs;LTR5_Hs_dup162;LTR/ERVK)	-	LTR5_Hs_dup162	LTR5_Hs
13	69615565	69615587	CTCCCTAATCTCAAGTACCCNGG	TE(LTR5_Hs;LTR5_Hs_dup163;LTR/ERVK)	-	LTR5_Hs_dup163	LTR5_Hs
13	73576033	73576055	CTCCCTAATCTCAAGTACCCNGG	TE(SVA_F;SVA_F_dup245;Retroposon/SVA)	+	SVA_F_dup245	SVA_F
13	76295638	76295660	CTCCCTAATCTCAAGTACCCNGG	TE(SVA_F;SVA_F_dup246;Retroposon/SVA)	+	SVA_F_dup246	SVA_F
13	81102836	81102858	CTCCCTAATCTCAAGTACCCNGG	TE(SVA_D;SVA_D_dup356;Retroposon/SVA)	+	SVA_D_dup356	SVA_D
13	85340292	85340314	CTCCCTAATCTCAAGTACCCNGG	TE(SVA_B;SVA_B_dup176;Retroposon/SVA)	-	SVA_B_dup176	SVA_B
13	87562250	87562272	CTCCCTAATCTCAAGTACCCNGG	TE(SVA_B;SVA_B_dup177;Retroposon/SVA)	+	SVA_B_dup177	SVA_B
13	87975778	87975800	CTCCCTAATCTCAAGTACCCNGG	TE(SVA_D;SVA_D_dup358;Retroposon/SVA)	-	SVA_D_dup358	SVA_D
13	95268278	95268300	CTCCCTAATCTCAAGTACCCNGG	TE(LTR5_Hs;LTR5_Hs_dup164;LTR/ERVK)	+	LTR5_Hs_dup164	LTR5_Hs
13	95690153	95690175	CTCCCTAATCTCAAGTACCCNGG	TE(SVA_D;SVA_D_dup359;Retroposon/SVA)	-	SVA_D_dup359	SVA_D
13	95845345	95845367	CTCCCTAATCTCAAGTACCCNGG	TE(SVA_B;SVA_B_dup178;Retroposon/SVA)	-	SVA_B_dup178	SVA_B
13	95927833	95927855	CTCCCTAATCTCAAGTACCCNGG	TE(SVA_B;SVA_B_dup179;Retroposon/SVA)	-	SVA_B_dup179	SVA_B
13	97775322	97775344	CTCCCTAATCTCAAGTACCCNGG	TE(SVA_C;SVA_C_dup114;Retroposon/SVA)	+	SVA_C_dup114	SVA_C
13	99241905	99241927	CTCCCTAATCTCAAGTACCCNGG	TE(SVA_D;SVA_D_dup360;Retroposon/SVA)	-	SVA_D_dup360	SVA_D
14	100181756	100181778	CTCCCTAATCTCAAGTACCCNGG	TE(SVA_D;SVA_D_dup406;Retroposon/SVA)	+	SVA_D_dup406	SVA_D
14	100312479	100312501	CTCCCTAATCTCAAGTACCCNGG	TE(LTR5_Hs;LTR5_Hs_dup180;LTR/ERVK)	-	LTR5_Hs_dup180	LTR5_Hs
14	100345488	100345510	CTCCCTAATCTCAAGTACCCNGG	TE(SVA_D;SVA_D_dup407;Retroposon/SVA)	+	SVA_D_dup407	SVA_D
14	102172074	102172096	CTCCCTAATCTCAAGTACCCNGG	TE(SVA_D;SVA_D_dup408;Retroposon/SVA)	-	SVA_D_dup408	SVA_D
14	102410287	102410309	CTCCCTAATCTCAAGTACCCNGG	TE(Charlie1a;Charlie1a_dup1752;DNA/hAT-Charlie)	+	Charlie1a_dup1752	Charlie1a
14	105078769	105078791	CTCCCTAATCTCAAGTACCCNGG	TE(SVA_D;SVA_D_dup411;Retroposon/SVA)	-	SVA_D_dup411	SVA_D
14	105110950	105110972	CTCCCTAATCTCAAGTACCCNGG	promoter-TSS(ENSG00000280244;AL512356.3;TEC)	-	AL512356.3	ENSG00000280244
14	19867098	19867120	CTCCCTAATCTCAAGTACCCNGG	TE(SVA_B;SVA_B_dup184;Retroposon/SVA)	+	SVA_B_dup184	SVA_B
14	20084844	20084866	CTCCCTAATCTCAAGTACCCNGG	TE(LTR5_Hs;LTR5_Hs_dup166;LTR/ERVK)	+	LTR5_Hs_dup166	LTR5_Hs
14	20269180	20269202	CTCCCTAATCTCAAGTACCCNGG	TE(LTR5_Hs;LTR5_Hs_dup167;LTR/ERVK)	+	LTR5_Hs_dup167	LTR5_Hs
14	20311101	20311123	CTCCCTAATCTCAAGTACCCNGG	TE(SVA_D;SVA_D_dup368;Retroposon/SVA)	+	SVA_D_dup368	SVA_D
14	20443626	20443648	CTCCCTAATCTCAAGTACCCNGG	TE(SVA_B;SVA_B_dup185;Retroposon/SVA)	+	SVA_B_dup185	SVA_B
14	20507440	20507462	CTCCCTAATCTCAAGTACCCNGG	TE(SVA_E;SVA_E_dup168;Retroposon/SVA)	+	SVA_E_dup168	SVA_E
14	21189292	21189314	CTCCCTAATCTCAAGTACCCNGG	TE(SVA_D;SVA_D_dup370;Retroposon/SVA)	+	SVA_D_dup370	SVA_D
14	21698402	21698424	CTCCCTAATCTCAAGTACCCNGG	TE(SVA_B;SVA_B_dup187;Retroposon/SVA)	+	SVA_B_dup187	SVA_B
14	22638479	22638501	CTCCCTAATCTCAAGTACCCNGG	TE(SVA_E;SVA_E_dup171;Retroposon/SVA)	+	SVA_E_dup171	SVA_E
14	22639811	22639833	CTCCCTAATCTCAAGTACCCNGG	TE(SVA_F;SVA_F_dup254;Retroposon/SVA)	+	SVA_F_dup254	SVA_F
14	22725373	22725395	CTCCCTAATCTCAAGTACCCNGG	TE(LTR5_Hs;LTR5_Hs_dup168;LTR/ERVK)	-	LTR5_Hs_dup168	LTR5_Hs
14	23107862	23107884	CTCCCTAATCTCAAGTACCCNGG	TE(SVA_A;SVA_A_dup293;Retroposon/SVA)	-	SVA_A_dup293	SVA_A
14	23233233	23233255	CTCCCTAATCTCAAGTACCCNGG	TE(SVA_C;SVA_C_dup115;Retroposon/SVA)	+	SVA_C_dup115	SVA_C
14	23737372	23737394	CTCCCTAATCTCAAGTACCCNGG	TE(SVA_B;SVA_B_dup189;Retroposon/SVA)	+	SVA_B_dup189	SVA_B
14	23897863	23897885	CTCCCTAATCTCAAGTACCCNGG	TE(SVA_B;SVA_B_dup190;Retroposon/SVA)	-	SVA_B_dup190	SVA_B
14	31559696	31559718	CTCCCTAATCTCAAGTACCCNGG	TE(SVA_B;SVA_B_dup191;Retroposon/SVA)	-	SVA_B_dup191	SVA_B
14	32127342	32127364	CTCCCTAATCTCAAGTACCCNGG	TE(SVA_B;SVA_B_dup192;Retroposon/SVA)	-	SVA_B_dup192	SVA_B
14	33983958	33983980	CTCCCTAATCTCAAGTACCCNGG	TE(SVA_F;SVA_F_dup256;Retroposon/SVA)	-	SVA_F_dup256	SVA_F
14	34079614	34079636	CTCCCTAATCTCAAGTACCCNGG	TE(SVA_D;SVA_D_dup373;Retroposon/SVA)	+	SVA_D_dup373	SVA_D
14	34412645	34412667	CTCCCTAATCTCAAGTACCCNGG	TE(SVA_D;SVA_D_dup375;Retroposon/SVA)	+	SVA_D_dup375	SVA_D
14	34476738	34476760	CTCCCTAATCTCAAGTACCCNGG	TE(SVA_B;SVA_B_dup193;Retroposon/SVA)	+	SVA_B_dup193	SVA_B
14	35040085	35040107	CTCCCTAATCTCAAGTACCCNGG	TE(SVA_F;SVA_F_dup257;Retroposon/SVA)	+	SVA_F_dup257	SVA_F
14	35152100	35152122	CTCCCTAATCTCAAGTACCCNGG	TE(SVA_C;SVA_C_dup116;Retroposon/SVA)	-	SVA_C_dup116	SVA_C
14	35824122	35824144	CTCCCTAATCTCAAGTACCCNGG	TE(SVA_D;SVA_D_dup376;Retroposon/SVA)	-	SVA_D_dup376	SVA_D
14	35976310	35976332	CTCCCTAATCTCAAGTACCCNGG	TE(SVA_E;SVA_E_dup179;Retroposon/SVA)	-	SVA_E_dup179	SVA_E
14	37554819	37554841	CTCCCTAATCTCAAGTACCCNGG	TE(SVA_D;SVA_D_dup377;Retroposon/SVA)	-	SVA_D_dup377	SVA_D
14	38118357	38118379	CTCCCTAATCTCAAGTACCCNGG	TE(LTR5_Hs;LTR5_Hs_dup170;LTR/ERVK)	+	LTR5_Hs_dup170	LTR5_Hs
14	39284918	39284940	CTCCCTAATCTCAAGTACCCNGG	TE(SVA_C;SVA_C_dup119;Retroposon/SVA)	-	SVA_C_dup119	SVA_C
14	44602058	44602080	CTCCCTAATCTCAAGTACCCNGG	TE(SVA_C;SVA_C_dup120;Retroposon/SVA)	+	SVA_C_dup120	SVA_C
14	45213977	45213999	CTCCCTAATCTCAAGTACCCNGG	TE(LTR5_Hs;LTR5_Hs_dup171;LTR/ERVK)	+	LTR5_Hs_dup171	LTR5_Hs
14	45390656	45390678	CTCCCTAATCTCAAGTACCCNGG	TE(SVA_F;SVA_F_dup261;Retroposon/SVA)	+	SVA_F_dup261	SVA_F
14	45636265	45636287	CTCCCTAATCTCAAGTACCCNGG	TE(SVA_A;SVA_A_dup301;Retroposon/SVA)	+	SVA_A_dup301	SVA_A
14	48599032	48599054	CTCCCTAATCTCAAGTACCCNGG	TE(SVA_B;SVA_B_dup197;Retroposon/SVA)	+	SVA_B_dup197	SVA_B
14	49822136	49822158	CTCCCTAATCTCAAGTACCCNGG	TE(SVA_D;SVA_D_dup379;Retroposon/SVA)	+	SVA_D_dup379	SVA_D
14	50074738	50074760	CTCCCTAATCTCAAGTACCCNGG	TE(SVA_F;SVA_F_dup262;Retroposon/SVA)	+	SVA_F_dup262	SVA_F
14	51367028	51367050	CTCCCTAATCTCAAGTACCCNGG	TE(SVA_A;SVA_A_dup304;Retroposon/SVA)	+	SVA_A_dup304	SVA_A
14	51467135	51467157	CTCCCTAATCTCAAGTACCCNGG	TE(SVA_B;SVA_B_dup199;Retroposon/SVA)	-	SVA_B_dup199	SVA_B
14	51605305	51605327	CTCCCTAATCTCAAGTACCCNGG	TE(SVA_D;SVA_D_dup380;Retroposon/SVA)	-	SVA_D_dup380	SVA_D
14	54204719	54204741	CTCCCTAATCTCAAGTACCCNGG	TE(SVA_D;SVA_D_dup381;Retroposon/SVA)	+	SVA_D_dup381	SVA_D
14	55024807	55024829	CTCCCTAATCTCAAGTACCCNGG	TE(LTR5_Hs;LTR5_Hs_dup172;LTR/ERVK)	+	LTR5_Hs_dup172	LTR5_Hs
14	55455873	55455895	CTCCCTAATCTCAAGTACCCNGG	TE(SVA_D;SVA_D_dup382;Retroposon/SVA)	-	SVA_D_dup382	SVA_D
14	55919626	55919648	CTCCCTAATCTCAAGTACCCNGG	TE(SVA_B;SVA_B_dup200;Retroposon/SVA)	-	SVA_B_dup200	SVA_B
14	58588975	58588997	CTCCCTAATCTCAAGTACCCNGG	TE(SVA_F;SVA_F_dup263;Retroposon/SVA)	+	SVA_F_dup263	SVA_F
14	59058457	59058479	CTCCCTAATCTCAAGTACCCNGG	TE(SVA_A;SVA_A_dup306;Retroposon/SVA)	-	SVA_A_dup306	SVA_A
14	63166644	63166666	CTCCCTAATCTCAAGTACCCNGG	TE(SVA_D;SVA_D_dup386;Retroposon/SVA)	+	SVA_D_dup386	SVA_D
14	63523535	63523557	CTCCCTAATCTCAAGTACCCNGG	TE(SVA_D;SVA_D_dup387;Retroposon/SVA)	+	SVA_D_dup387	SVA_D
14	64037299	64037321	CTCCCTAATCTCAAGTACCCNGG	TE(SVA_D;SVA_D_dup388;Retroposon/SVA)	-	SVA_D_dup388	SVA_D
14	64182557	64182579	CTCCCTAATCTCAAGTACCCNGG	TE(SVA_C;SVA_C_dup122;Retroposon/SVA)	-	SVA_C_dup122	SVA_C
14	64894311	64894333	CTCCCTAATCTCAAGTACCCNGG	TE(SVA_E;SVA_E_dup183;Retroposon/SVA)	-	SVA_E_dup183	SVA_E
14	64979276	64979298	CTCCCTAATCTCAAGTACCCNGG	TE(LTR5_Hs;LTR5_Hs_dup175;LTR/ERVK)	-	LTR5_Hs_dup175	LTR5_Hs
14	65634390	65634412	CTCCCTAATCTCAAGTACCCNGG	TE(SVA_D;SVA_D_dup389;Retroposon/SVA)	+	SVA_D_dup389	SVA_D
14	65691769	65691791	CTCCCTAATCTCAAGTACCCNGG	TE(SVA_D;SVA_D_dup390;Retroposon/SVA)	-	SVA_D_dup390	SVA_D
14	66544756	66544778	CTCCCTAATCTCAAGTACCCNGG	TE(SVA_D;SVA_D_dup391;Retroposon/SVA)	-	SVA_D_dup391	SVA_D
14	67342011	67342033	CTCCCTAATCTCAAGTACCCNGG	TE(SVA_A;SVA_A_dup309;Retroposon/SVA)	+	SVA_A_dup309	SVA_A
14	69903729	69903751	CTCCCTAATCTCAAGTACCCNGG	TE(SVA_C;SVA_C_dup123;Retroposon/SVA)	+	SVA_C_dup123	SVA_C
14	70478345	70478367	CTCCCTAATCTCAAGTACCCNGG	TE(SVA_C;SVA_C_dup124;Retroposon/SVA)	+	SVA_C_dup124	SVA_C
14	71376733	71376755	CTCCCTAATCTCAAGTACCCNGG	TE(SVA_B;SVA_B_dup205;Retroposon/SVA)	-	SVA_B_dup205	SVA_B
14	73183465	73183487	CTCCCTAATCTCAAGTACCCNGG	TE(SVA_F;SVA_F_dup265;Retroposon/SVA)	-	SVA_F_dup265	SVA_F
14	75924451	75924473	CTCCCTAATCTCAAGTACCCNGG	TE(SVA_E;SVA_E_dup186;Retroposon/SVA)	-	SVA_E_dup186	SVA_E
14	76734148	76734170	CTCCCTAATCTCAAGTACCCNGG	TE(SVA_C;SVA_C_dup125;Retroposon/SVA)	-	SVA_C_dup125	SVA_C
14	76751199	76751221	CTCCCTAATCTCAAGTACCCNGG	TE(SVA_D;SVA_D_dup392;Retroposon/SVA)	+	SVA_D_dup392	SVA_D
14	76822549	76822571	CTCCCTAATCTCAAGTACCCNGG	TE(SVA_D;SVA_D_dup393;Retroposon/SVA)	+	SVA_D_dup393	SVA_D
14	76897619	76897641	CTCCCTAATCTCAAGTACCCNGG	TE(SVA_B;SVA_B_dup206;Retroposon/SVA)	-	SVA_B_dup206	SVA_B
14	77416370	77416392	CTCCCTAATCTCAAGTACCCNGG	TE(SVA_D;SVA_D_dup394;Retroposon/SVA)	-	SVA_D_dup394	SVA_D
14	77635966	77635988	CTCCCTAATCTCAAGTACCCNGG	TE(LTR5_Hs;LTR5_Hs_dup176;LTR/ERVK)	-	LTR5_Hs_dup176	LTR5_Hs
14	77662086	77662108	CTCCCTAATCTCAAGTACCCNGG	TE(LTR5_Hs;LTR5_Hs_dup177;LTR/ERVK)	-	LTR5_Hs_dup177	LTR5_Hs
14	77748236	77748258	CTCCCTAATCTCAAGTACCCNGG	TE(SVA_B;SVA_B_dup208;Retroposon/SVA)	+	SVA_B_dup208	SVA_B
14	77795362	77795384	CTCCCTAATCTCAAGTACCCNGG	TE(LTR5_Hs;LTR5_Hs_dup178;LTR/ERVK)	-	LTR5_Hs_dup178	LTR5_Hs
14	77993192	77993214	CTCCCTAATCTCAAGTACCCNGG	TE(SVA_C;SVA_C_dup126;Retroposon/SVA)	-	SVA_C_dup126	SVA_C
14	80287446	80287468	CTCCCTAATCTCAAGTACCCNGG	TE(SVA_D;SVA_D_dup395;Retroposon/SVA)	+	SVA_D_dup395	SVA_D
14	81244059	81244081	CTCCCTAATCTCAAGTACCCNGG	TE(SVA_B;SVA_B_dup209;Retroposon/SVA)	-	SVA_B_dup209	SVA_B
14	81462059	81462081	CTCCCTAATCTCAAGTACCCNGG	TE(SVA_B;SVA_B_dup210;Retroposon/SVA)	-	SVA_B_dup210	SVA_B
14	82813822	82813844	CTCCCTAATCTCAAGTACCCNGG	TE(SVA_D;SVA_D_dup397;Retroposon/SVA)	-	SVA_D_dup397	SVA_D
14	84099041	84099063	CTCCCTAATCTCAAGTACCCNGG	TE(SVA_C;SVA_C_dup127;Retroposon/SVA)	-	SVA_C_dup127	SVA_C
14	85352206	85352228	CTCCCTAATCTCAAGTACCCNGG	TE(SVA_D;SVA_D_dup398;Retroposon/SVA)	-	SVA_D_dup398	SVA_D
14	85829328	85829350	CTCCCTAATCTCAAGTACCCNGG	TE(SVA_D;SVA_D_dup400;Retroposon/SVA)	-	SVA_D_dup400	SVA_D
14	87020395	87020417	CTCCCTAATCTCAAGTACCCNGG	TE(LTR5_Hs;LTR5_Hs_dup179;LTR/ERVK)	+	LTR5_Hs_dup179	LTR5_Hs
14	89506952	89506974	CTCCCTAATCTCAAGTACCCNGG	TE(SVA_D;SVA_D_dup402;Retroposon/SVA)	+	SVA_D_dup402	SVA_D
14	91556701	91556723	CTCCCTAATCTCAAGTACCCNGG	TE(SVA_D;SVA_D_dup403;Retroposon/SVA)	-	SVA_D_dup403	SVA_D
14	92187215	92187237	CTCCCTAATCTCAAGTACCCNGG	TE(SVA_A;SVA_A_dup321;Retroposon/SVA)	-	SVA_A_dup321	SVA_A
14	92910880	92910902	CTCCCTAATCTCAAGTACCCNGG	TE(SVA_D;SVA_D_dup404;Retroposon/SVA)	-	SVA_D_dup404	SVA_D
14	94658710	94658732	CTCCCTAATCTCAAGTACCCNGG	TE(SVA_C;SVA_C_dup128;Retroposon/SVA)	+	SVA_C_dup128	SVA_C
15	100773710	100773732	CTCCCTAATCTCAAGTACCCNGG	TE(SVA_D;SVA_D_dup459;Retroposon/SVA)	-	SVA_D_dup459	SVA_D
15	101860665	101860687	CTCCCTAATCTCAAGTACCCNGG	TE(LTR5_Hs;LTR5_Hs_dup189;LTR/ERVK)	-	LTR5_Hs_dup189	LTR5_Hs
15	20203455	20203477	CTCCCTAATCTCAAGTACCCNGG	TE(SVA_C;SVA_C_dup129;Retroposon/SVA)	-	SVA_C_dup129	SVA_C
15	23082428	23082450	CTCCCTAATCTCAAGTACCCNGG	promoter-TSS(ENSG00000276172;ELMO2P1;transcribed_unprocessed_pseudogene)	-
15	27003390	27003412	CTCCCTAATCTCAAGTACCCNGG	TE(SVA_D;SVA_D_dup414;Retroposon/SVA)	-	SVA_D_dup414	SVA_D
15	28070989	28071011	CTCCCTAATCTCAAGTACCCNGG	TE(SVA_F;SVA_F_dup273;Retroposon/SVA)	+	SVA_F_dup273	SVA_F
15	28849105	28849127	CTCCCTAATCTCAAGTACCCNGG	promoter-TSS(ENSG00000261649;GOLGA6L7;protein_coding)	-
15	31185235	31185257	CTCCCTAATCTCAAGTACCCNGG	TE(SVA_B;SVA_B_dup217;Retroposon/SVA)	+	SVA_B_dup217	SVA_B
15	34947337	34947359	CTCCCTAATCTCAAGTACCCNGG	TE(SVA_D;SVA_D_dup415;Retroposon/SVA)	+	SVA_D_dup415	SVA_D
15	35085369	35085391	CTCCCTAATCTCAAGTACCCNGG	promoter-TSS(ENSG00000255192;NANOGP8;protein_coding)	+
15	35657397	35657419	CTCCCTAATCTCAAGTACCCNGG	TE(SVA_F;SVA_F_dup278;Retroposon/SVA)	+	SVA_F_dup278	SVA_F
15	39893271	39893293	CTCCCTAATCTCAAGTACCCNGG	TE(SVA_F;SVA_F_dup279;Retroposon/SVA)	-	SVA_F_dup279	SVA_F
15	40684074	40684096	CTCCCTAATCTCAAGTACCCNGG	TE(SVA_D;SVA_D_dup416;Retroposon/SVA)	+	SVA_D_dup416	SVA_D
15	41321750	41321772	CTCCCTAATCTCAAGTACCCNGG	TE(SVA_D;SVA_D_dup418;Retroposon/SVA)	+	SVA_D_dup418	SVA_D
15	41383861	41383883	CTCCCTAATCTCAAGTACCCNGG	TE(SVA_F;SVA_F_dup283;Retroposon/SVA)	+	SVA_F_dup283	SVA_F
15	41963119	41963141	CTCCCTAATCTCAAGTACCCNGG	TE(SVA_B;SVA_B_dup220;Retroposon/SVA)	+	SVA_B_dup220	SVA_B
15	42601035	42601057	CTCCCTAATCTCAAGTACCCNGG	TE(SVA_B;SVA_B_dup221;Retroposon/SVA)	-	SVA_B_dup221	SVA_B
15	43005914	43005936	CTCCCTAATCTCAAGTACCCNGG	TE(SVA_B;SVA_B_dup222;Retroposon/SVA)	+	SVA_B_dup222	SVA_B
15	43015469	43015491	CTCCCTAATCTCAAGTACCCNGG	TE(SVA_D;SVA_D_dup420;Retroposon/SVA)	+	SVA_D_dup420	SVA_D
15	43077475	43077497	CTCCCTAATCTCAAGTACCCNGG	TE(SVA_F;SVA_F_dup284;Retroposon/SVA)	+	SVA_F_dup284	SVA_F
15	43166723	43166745	CTCCCTAATCTCAAGTACCCNGG	TE(SVA_D;SVA_D_dup421;Retroposon/SVA)	-	SVA_D_dup421	SVA_D
15	45292577	45292599	CTCCCTAATCTCAAGTACCCNGG	TE(SVA_D;SVA_D_dup422;Retroposon/SVA)	-	SVA_D_dup422	SVA_D
15	46097605	46097627	CTCCCTAATCTCAAGTACCCNGG	TE(SVA_B;SVA_B_dup224;Retroposon/SVA)	-	SVA_B_dup224	SVA_B
15	47134032	47134054	CTCCCTAATCTCAAGTACCCNGG	promoter-TSS(ENSG00000284540;AC066615.1;TEC)	+	AC066615.1	ENSG00000284540
15	49549497	49549519	CTCCCTAATCTCAAGTACCCNGG	TE(SVA_D;SVA_D_dup424;Retroposon/SVA)	-	SVA_D_dup424	SVA_D
15	50158931	50158953	CTCCCTAATCTCAAGTACCCNGG	TE(SVA_D;SVA_D_dup425;Retroposon/SVA)	+	SVA_D_dup425	SVA_D
15	50173520	50173542	CTCCCTAATCTCAAGTACCCNGG	TE(SVA_B;SVA_B_dup226;Retroposon/SVA)	+	SVA_B_dup226	SVA_B
15	51885458	51885480	CTCCCTAATCTCAAGTACCCNGG	TE(SVA_B;SVA_B_dup227;Retroposon/SVA)	-	SVA_B_dup227	SVA_B
15	52286767	52286789	CTCCCTAATCTCAAGTACCCNGG	TE(SVA_D;SVA_D_dup427;Retroposon/SVA)	+	SVA_D_dup427	SVA_D
15	52459337	52459359	CTCCCTAATCTCAAGTACCCNGG	TE(SVA_B;SVA_B_dup228;Retroposon/SVA)	-	SVA_B_dup228	SVA_B
15	54780982	54781004	CTCCCTAATCTCAAGTACCCNGG	TE(SVA_B;SVA_B_dup229;Retroposon/SVA)	-	SVA_B_dup229	SVA_B
15	55304289	55304311	CTCCCTAATCTCAAGTACCCNGG	TE(SVA_F;SVA_F_dup286;Retroposon/SVA)	+	SVA_F_dup286	SVA_F
15	55445209	55445231	CTCCCTAATCTCAAGTACCCNGG	TE(SVA_A;SVA_A_dup341;Retroposon/SVA)	-	SVA_A_dup341	SVA_A
15	56111474	56111496	CTCCCTAATCTCAAGTACCCNGG	TE(SVA_D;SVA_D_dup429;Retroposon/SVA)	+	SVA_D_dup429	SVA_D
15	56541250	56541272	CTCCCTAATCTCAAGTACCCNGG	TE(SVA_D;SVA_D_dup431;Retroposon/SVA)	+	SVA_D_dup431	SVA_D
15	58834019	58834041	CTCCCTAATCTCAAGTACCCNGG	TE(LTR5_Hs;LTR5_Hs_dup183;LTR/ERVK)	-	LTR5_Hs_dup183	LTR5_Hs
15	60368138	60368160	CTCCCTAATCTCAAGTACCCNGG	TE(SVA_E;SVA_E_dup203;Retroposon/SVA)	+	SVA_E_dup203	SVA_E
15	60947518	60947540	CTCCCTAATCTCAAGTACCCNGG	TE(SVA_C;SVA_C_dup139;Retroposon/SVA)	+	SVA_C_dup139	SVA_C
15	62219432	62219454	CTCCCTAATCTCAAGTACCCNGG	TE(SVA_C;SVA_C_dup140;Retroposon/SVA)	+	SVA_C_dup140	SVA_C
15	62331742	62331764	CTCCCTAATCTCAAGTACCCNGG	TE(SVA_D;SVA_D_dup434;Retroposon/SVA)	-	SVA_D_dup434	SVA_D
15	63099605	63099627	CTCCCTAATCTCAAGTACCCNGG	TE(SVA_D;SVA_D_dup436;Retroposon/SVA)	+	SVA_D_dup436	SVA_D
15	64798589	64798611	CTCCCTAATCTCAAGTACCCNGG	TE(SVA_D;SVA_D_dup437;Retroposon/SVA)	-	SVA_D_dup437	SVA_D
15	65227230	65227252	CTCCCTAATCTCAAGTACCCNGG	promoter-TSS(ENSG00000279268;AC068213.1;TEC)	-	AC068213.1	ENSG00000279268
15	65733911	65733933	CTCCCTAATCTCAAGTACCCNGG	TE(LTR5_Hs;LTR5_Hs_dup185;LTR/ERVK)	+	LTR5_Hs_dup185	LTR5_Hs
15	68133902	68133924	CTCCCTAATCTCAAGTACCCNGG	TE(SVA_D;SVA_D_dup438;Retroposon/SVA)	-	SVA_D_dup438	SVA_D
15	68222952	68222974	CTCCCTAATCTCAAGTACCCNGG	TE(SVA_A;SVA_A_dup352;Retroposon/SVA)	+	SVA_A_dup352	SVA_A
15	68859066	68859088	CTCCCTAATCTCAAGTACCCNGG	TE(SVA_D;SVA_D_dup440;Retroposon/SVA)	-	SVA_D_dup440	SVA_D
15	68963843	68963865	CTCCCTAATCTCAAGTACCCNGG	TE(SVA_D;SVA_D_dup441;Retroposon/SVA)	-	SVA_D_dup441	SVA_D
15	70871121	70871143	CTCCCTAATCTCAAGTACCCNGG	TE(SVA_B;SVA_B_dup233;Retroposon/SVA)	-	SVA_B_dup233	SVA_B
15	71769743	71769765	CTCCCTAATCTCAAGTACCCNGG	TE(SVA_F;SVA_F_dup291;Retroposon/SVA)	+	SVA_F_dup291	SVA_F
15	72102312	72102334	CTCCCTAATCTCAAGTACCCNGG	TE(SVA_F;SVA_F_dup292;Retroposon/SVA)	+	SVA_F_dup292	SVA_F
15	72397471	72397493	CTCCCTAATCTCAAGTACCCNGG	promoter-TSS(ENSG00000187806;TMEM202;protein_coding)	+
15	72806494	72806516	CTCCCTAATCTCAAGTACCCNGG	TE(SVA_D;SVA_D_dup445;Retroposon/SVA)	-	SVA_D_dup445	SVA_D
15	74729646	74729668	CTCCCTAATCTCAAGTACCCNGG	TE(SVA_A;SVA_A_dup358;Retroposon/SVA)	+	SVA_A_dup358	SVA_A
15	74887969	74887991	CTCCCTAATCTCAAGTACCCNGG	TE(SVA_D;SVA_D_dup448;Retroposon/SVA)	-	SVA_D_dup448	SVA_D
15	75482604	75482626	CTCCCTAATCTCAAGTACCCNGG	TE(SVA_F;SVA_F_dup294;Retroposon/SVA)	+	SVA_F_dup294	SVA_F
15	75505284	75505306	CTCCCTAATCTCAAGTACCCNGG	TE(SVA_D;SVA_D_dup450;Retroposon/SVA)	+	SVA_D_dup450	SVA_D
15	75559598	75559620	CTCCCTAATCTCAAGTACCCNGG	TE(SVA_C;SVA_C_dup141;Retroposon/SVA)	+	SVA_C_dup141	SVA_C
15	75871542	75871564	CTCCCTAATCTCAAGTACCCNGG	TE(LTR5_Hs;LTR5_Hs_dup186;LTR/ERVK)	-	LTR5_Hs_dup186	LTR5_Hs
15	76900165	76900187	CTCCCTAATCTCAAGTACCCNGG	TE(SVA_B;SVA_B_dup234;Retroposon/SVA)	+	SVA_B_dup234	SVA_B
15	78520406	78520428	CTCCCTAATCTCAAGTACCCNGG	TE(SVA_D;SVA_D_dup451;Retroposon/SVA)	-	SVA_D_dup451	SVA_D
15	80648189	80648211	CTCCCTAATCTCAAGTACCCNGG	TE(SVA_B;SVA_B_dup237;Retroposon/SVA)	+	SVA_B_dup237	SVA_B
15	82997370	82997392	CTCCCTAATCTCAAGTACCCNGG	exon(ENSG00000169609;C15orf40;protein_coding)	-
15	83821410	83821432	CTCCCTAATCTCAAGTACCCNGG	TE(SVA_D;SVA_D_dup452;Retroposon/SVA)	-	SVA_D_dup452	SVA_D
15	88524775	88524797	CTCCCTAATCTCAAGTACCCNGG	TE(SVA_B;SVA_B_dup238;Retroposon/SVA)	+	SVA_B_dup238	SVA_B
15	88540809	88540831	CTCCCTAATCTCAAGTACCCNGG	TE(LTR5_Hs;LTR5_Hs_dup187;LTR/ERVK)	+	LTR5_Hs_dup187	LTR5_Hs
15	88551891	88551913	CTCCCTAATCTCAAGTACCCNGG	TE(SVA_F;SVA_F_dup296;Retroposon/SVA)	-	SVA_F_dup296	SVA_F
15	88940916	88940938	CTCCCTAATCTCAAGTACCCNGG	TE(SVA_F;SVA_F_dup297;Retroposon/SVA)	-	SVA_F_dup297	SVA_F
15	89855353	89855375	CTCCCTAATCTCAAGTACCCNGG	TE(SVA_F;SVA_F_dup300;Retroposon/SVA)	+	SVA_F_dup300	SVA_F
15	89869397	89869419	CTCCCTAATCTCAAGTACCCNGG	TE(SVA_F;SVA_F_dup303;Retroposon/SVA)	+	SVA_F_dup303	SVA_F
15	92607369	92607391	CTCCCTAATCTCAAGTACCCNGG	TE(SVA_D;SVA_D_dup456;Retroposon/SVA)	+	SVA_D_dup456	SVA_D
15	92767639	92767661	CTCCCTAATCTCAAGTACCCNGG	TE(SVA_D;SVA_D_dup457;Retroposon/SVA)	-	SVA_D_dup457	SVA_D
15	95785404	95785426	CTCCCTAATCTCAAGTACCCNGG	TE(LTR5_Hs;LTR5_Hs_dup188;LTR/ERVK)	-	LTR5_Hs_dup188	LTR5_Hs
15	98492563	98492585	CTCCCTAATCTCAAGTACCCNGG	TE(SVA_D;SVA_D_dup458;Retroposon/SVA)	-	SVA_D_dup458	SVA_D
16	13890021	13890043	CTCCCTAATCTCAAGTACCCNGG	TE(SVA_B;SVA_B_dup241;Retroposon/SVA)	+	SVA_B_dup241	SVA_B
16	14532344	14532366	CTCCCTAATCTCAAGTACCCNGG	TE(SVA_D;SVA_D_dup474;Retroposon/SVA)	-	SVA_D_dup474	SVA_D
16	14636827	14636849	CTCCCTAATCTCAAGTACCCNGG	TE(LTR5_Hs;LTR5_Hs_dup192;LTR/ERVK)	-	LTR5_Hs_dup192	LTR5_Hs
16	1600279	1600301	CTCCCTAATCTCAAGTACCCNGG	TE(SVA_F;SVA_F_dup304;Retroposon/SVA)	+	SVA_F_dup304	SVA_F
16	16618563	16618585	CTCCCTAATCTCAAGTACCCNGG	TE(SVA_B;SVA_B_dup242;Retroposon/SVA)	-	SVA_B_dup242	SVA_B
16	17505181	17505203	CTCCCTAATCTCAAGTACCCNGG	TE(SVA_D;SVA_D_dup475;Retroposon/SVA)	-	SVA_D_dup475	SVA_D
16	18735077	18735099	CTCCCTAATCTCAAGTACCCNGG	TE(SVA_B;SVA_B_dup243;Retroposon/SVA)	+	SVA_B_dup243	SVA_B
16	19003858	19003880	CTCCCTAATCTCAAGTACCCNGG	TE(SVA_F;SVA_F_dup308;Retroposon/SVA)	+	SVA_F_dup308	SVA_F
16	21222475	21222497	CTCCCTAATCTCAAGTACCCNGG	TE(LTR5_Hs;LTR5_Hs_dup193;LTR/ERVK)	-	LTR5_Hs_dup193	LTR5_Hs
16	2219503	2219525	CTCCCTAATCTCAAGTACCCNGG	TE(SVA_D;SVA_D_dup461;Retroposon/SVA)	-	SVA_D_dup461	SVA_D
16	23584084	23584106	CTCCCTAATCTCAAGTACCCNGG	TE(SVA_C;SVA_C_dup145;Retroposon/SVA)	+	SVA_C_dup145	SVA_C
16	23599733	23599755	CTCCCTAATCTCAAGTACCCNGG	TE(LTR5_Hs;LTR5_Hs_dup194;LTR/ERVK)	+	LTR5_Hs_dup194	LTR5_Hs
16	2399479	2399501	CTCCCTAATCTCAAGTACCCNGG	TE(SVA_D;SVA_D_dup462;Retroposon/SVA)	-	SVA_D_dup462	SVA_D
16	24108520	24108542	CTCCCTAATCTCAAGTACCCNGG	TE(SVA_F;SVA_F_dup311;Retroposon/SVA)	-	SVA_F_dup311	SVA_F
16	24573657	24573679	CTCCCTAATCTCAAGTACCCNGG	TE(SVA_C;SVA_C_dup146;Retroposon/SVA)	-	SVA_C_dup146	SVA_C
16	258322	258344	CTCCCTAATCTCAAGTACCCNGG	TE(SVA_D;SVA_D_dup460;Retroposon/SVA)	-	SVA_D_dup460	SVA_D
16	2801508	2801530	CTCCCTAATCTCAAGTACCCNGG	TE(SVA_F;SVA_F_dup305;Retroposon/SVA)	-	SVA_F_dup305	SVA_F
16	28377968	28377990	CTCCCTAATCTCAAGTACCCNGG	TE(SVA_B;SVA_B_dup246;Retroposon/SVA)	+	SVA_B_dup246	SVA_B
16	28417643	28417665	CTCCCTAATCTCAAGTACCCNGG	TE(SVA_D;SVA_D_dup478;Retroposon/SVA)	+	SVA_D_dup478	SVA_D
16	28449392	28449414	CTCCCTAATCTCAAGTACCCNGG	TE(SVA_D;SVA_D_dup479;Retroposon/SVA)	+	SVA_D_dup479	SVA_D
16	28665628	28665650	CTCCCTAATCTCAAGTACCCNGG	TE(SVA_D;SVA_D_dup480;Retroposon/SVA)	-	SVA_D_dup480	SVA_D
16	28697357	28697379	CTCCCTAATCTCAAGTACCCNGG	TE(SVA_F;SVA_F_dup314;Retroposon/SVA)	-	SVA_F_dup314	SVA_F
16	28737321	28737343	CTCCCTAATCTCAAGTACCCNGG	TE(SVA_B;SVA_B_dup247;Retroposon/SVA)	-	SVA_B_dup247	SVA_B
16	28779765	28779787	CTCCCTAATCTCAAGTACCCNGG	TE(SVA_D;SVA_D_dup481;Retroposon/SVA)	-	SVA_D_dup481	SVA_D
16	29059689	29059711	CTCCCTAATCTCAAGTACCCNGG	TE(SVA_D;SVA_D_dup482;Retroposon/SVA)	-	SVA_D_dup482	SVA_D
16	30170736	30170758	CTCCCTAATCTCAAGTACCCNGG	TE(SVA_F;SVA_F_dup315;Retroposon/SVA)	+	SVA_F_dup315	SVA_F
16	31105519	31105541	CTCCCTAATCTCAAGTACCCNGG	promoter-TSS(ENSG00000103507;BCKDK;protein_coding)	+
16	31170129	31170151	CTCCCTAATCTCAAGTACCCNGG	TE(SVA_D;SVA_D_dup488;Retroposon/SVA)	+	SVA_D_dup488	SVA_D
16	31368775	31368797	CTCCCTAATCTCAAGTACCCNGG	TE(SVA_D;SVA_D_dup491;Retroposon/SVA)	-	SVA_D_dup491	SVA_D
16	31837231	31837253	CTCCCTAATCTCAAGTACCCNGG	TE(SVA_C;SVA_C_dup147;Retroposon/SVA)	+	SVA_C_dup147	SVA_C
16	3270969	3270991	CTCCCTAATCTCAAGTACCCNGG	TE(SVA_D;SVA_D_dup464;Retroposon/SVA)	-	SVA_D_dup464	SVA_D
16	34245274	34245296	CTCCCTAATCTCAAGTACCCNGG	TE(SVA_C;SVA_C_dup151;Retroposon/SVA)	-	SVA_C_dup151	SVA_C
16	34412745	34412767	CTCCCTAATCTCAAGTACCCNGG	TE(LTR5_Hs;LTR5_Hs_dup196;LTR/ERVK)	-	LTR5_Hs_dup196	LTR5_Hs
16	34999063	34999085	CTCCCTAATCTCAAGTACCCNGG	TE(LTR5_Hs;LTR5_Hs_dup197;LTR/ERVK)	+	LTR5_Hs_dup197	LTR5_Hs
16	35956242	35956264	CTCCCTAATCTCAAGTACCCNGG	TE(LTR5_Hs;LTR5_Hs_dup198;LTR/ERVK)	-	LTR5_Hs_dup198	LTR5_Hs
16	46652829	46652851	CTCCCTAATCTCAAGTACCCNGG	TE(SVA_D;SVA_D_dup492;Retroposon/SVA)	-	SVA_D_dup492	SVA_D
16	46694027	46694049	CTCCCTAATCTCAAGTACCCNGG	exon(ENSG00000091651;ORC6;protein_coding)	-
16	47001118	47001140	CTCCCTAATCTCAAGTACCCNGG	TE(SVA_D;SVA_D_dup493;Retroposon/SVA)	+	SVA_D_dup493	SVA_D
16	47182008	47182030	CTCCCTAATCTCAAGTACCCNGG	TE(SVA_D;SVA_D_dup494;Retroposon/SVA)	+	SVA_D_dup494	SVA_D
16	4774522	4774544	CTCCCTAATCTCAAGTACCCNGG	TE(SVA_D;SVA_D_dup465;Retroposon/SVA)	-	SVA_D_dup465	SVA_D
16	47864716	47864738	CTCCCTAATCTCAAGTACCCNGG	TE(LTR5_Hs;LTR5_Hs_dup199;LTR/ERVK)	+	LTR5_Hs_dup199	LTR5_Hs
16	48058705	48058727	CTCCCTAATCTCAAGTACCCNGG	TE(SVA_A;SVA_A_dup387;Retroposon/SVA)	-	SVA_A_dup387	SVA_A
16	48400720	48400742	CTCCCTAATCTCAAGTACCCNGG	TE(SVA_C;SVA_C_dup152;Retroposon/SVA)	-	SVA_C_dup152	SVA_C
16	48416351	48416373	CTCCCTAATCTCAAGTACCCNGG	TE(SVA_B;SVA_B_dup249;Retroposon/SVA)	-	SVA_B_dup249	SVA_B
16	48482605	48482627	CTCCCTAATCTCAAGTACCCNGG	TE(SVA_B;SVA_B_dup250;Retroposon/SVA)	-	SVA_B_dup250	SVA_B
16	48952570	48952592	CTCCCTAATCTCAAGTACCCNGG	TE(SVA_C;SVA_C_dup153;Retroposon/SVA)	+	SVA_C_dup153	SVA_C
16	49209823	49209845	CTCCCTAATCTCAAGTACCCNGG	TE(SVA_D;SVA_D_dup495;Retroposon/SVA)	-	SVA_D_dup495	SVA_D
16	5201915	5201937	CTCCCTAATCTCAAGTACCCNGG	TE(SVA_E;SVA_E_dup217;Retroposon/SVA)	-	SVA_E_dup217	SVA_E
16	53540076	53540098	CTCCCTAATCTCAAGTACCCNGG	TE(SVA_D;SVA_D_dup496;Retroposon/SVA)	+	SVA_D_dup496	SVA_D
16	53625968	53625990	CTCCCTAATCTCAAGTACCCNGG	TE(SVA_A;SVA_A_dup389;Retroposon/SVA)	+	SVA_A_dup389	SVA_A
16	53699216	53699238	CTCCCTAATCTCAAGTACCCNGG	TE(SVA_D;SVA_D_dup497;Retroposon/SVA)	+	SVA_D_dup497	SVA_D
16	57200073	57200095	CTCCCTAATCTCAAGTACCCNGG	TE(SVA_C;SVA_C_dup155;Retroposon/SVA)	-	SVA_C_dup155	SVA_C
16	5755076	5755098	CTCCCTAATCTCAAGTACCCNGG	TE(LTR5_Hs;LTR5_Hs_dup190;LTR/ERVK)	-	LTR5_Hs_dup190	LTR5_Hs
16	58395498	58395520	CTCCCTAATCTCAAGTACCCNGG	TE(SVA_D;SVA_D_dup498;Retroposon/SVA)	-	SVA_D_dup498	SVA_D
16	58845666	58845688	CTCCCTAATCTCAAGTACCCNGG	TE(SVA_D;SVA_D_dup499;Retroposon/SVA)	-	SVA_D_dup499	SVA_D
16	61506170	61506192	CTCCCTAATCTCAAGTACCCNGG	TE(SVA_A;SVA_A_dup397;Retroposon/SVA)	+	SVA_A_dup397	SVA_A
16	66514992	66515014	CTCCCTAATCTCAAGTACCCNGG	TE(SVA_B;SVA_B_dup254;Retroposon/SVA)	+	SVA_B_dup254	SVA_B
16	66631757	66631779	CTCCCTAATCTCAAGTACCCNGG	TE(SVA_C;SVA_C_dup156;Retroposon/SVA)	+	SVA_C_dup156	SVA_C
16	68162912	68162934	CTCCCTAATCTCAAGTACCCNGG	TE(SVA_D;SVA_D_dup502;Retroposon/SVA)	-	SVA_D_dup502	SVA_D
16	68278480	68278502	CTCCCTAATCTCAAGTACCCNGG	TE(SVA_C;SVA_C_dup157;Retroposon/SVA)	-	SVA_C_dup157	SVA_C
16	69280029	69280051	CTCCCTAATCTCAAGTACCCNGG	TE(SVA_D;SVA_D_dup503;Retroposon/SVA)	-	SVA_D_dup503	SVA_D
16	70052775	70052797	CTCCCTAATCTCAAGTACCCNGG	TE(SVA_E;SVA_E_dup231;Retroposon/SVA)	+	SVA_E_dup231	SVA_E
16	70205780	70205802	CTCCCTAATCTCAAGTACCCNGG	TE(SVA_F;SVA_F_dup326;Retroposon/SVA)	+	SVA_F_dup326	SVA_F
16	70224336	70224358	CTCCCTAATCTCAAGTACCCNGG	TE(SVA_D;SVA_D_dup504;Retroposon/SVA)	-	SVA_D_dup504	SVA_D
16	71590075	71590097	CTCCCTAATCTCAAGTACCCNGG	TE(SVA_D;SVA_D_dup505;Retroposon/SVA)	+	SVA_D_dup505	SVA_D
16	72497347	72497369	CTCCCTAATCTCAAGTACCCNGG	TE(SVA_E;SVA_E_dup233;Retroposon/SVA)	+	SVA_E_dup233	SVA_E
16	74800081	74800103	CTCCCTAATCTCAAGTACCCNGG	TE(LTR5_Hs;LTR5_Hs_dup200;LTR/ERVK)	-	LTR5_Hs_dup200	LTR5_Hs
16	75815984	75816006	CTCCCTAATCTCAAGTACCCNGG	TE(LTR5_Hs;LTR5_Hs_dup202;LTR/ERVK)	-	LTR5_Hs_dup202	LTR5_Hs
16	76499727	76499749	CTCCCTAATCTCAAGTACCCNGG	TE(SVA_B;SVA_B_dup258;Retroposon/SVA)	-	SVA_B_dup258	SVA_B
16	7902922	7902944	CTCCCTAATCTCAAGTACCCNGG	TE(SVA_D;SVA_D_dup467;Retroposon/SVA)	-	SVA_D_dup467	SVA_D
16	80244635	80244657	CTCCCTAATCTCAAGTACCCNGG	TE(SVA_D;SVA_D_dup506;Retroposon/SVA)	+	SVA_D_dup506	SVA_D
16	8115747	8115769	CTCCCTAATCTCAAGTACCCNGG	TE(SVA_D;SVA_D_dup468;Retroposon/SVA)	+	SVA_D_dup468	SVA_D
16	8179449	8179471	CTCCCTAATCTCAAGTACCCNGG	TE(LTR5_Hs;LTR5_Hs_dup191;LTR/ERVK)	-	LTR5_Hs_dup191	LTR5_Hs
16	85807780	85807802	CTCCCTAATCTCAAGTACCCNGG	TE(SVA_D;SVA_D_dup507;Retroposon/SVA)	-	SVA_D_dup507	SVA_D
16	8732389	8732411	CTCCCTAATCTCAAGTACCCNGG	promoter-TSS(ENSG00000260764;AC007224.1;processed_pseudogene)	-
16	87719494	87719516	CTCCCTAATCTCAAGTACCCNGG	TE(SVA_B;SVA_B_dup261;Retroposon/SVA)	+	SVA_B_dup261	SVA_B
16	89463497	89463519	CTCCCTAATCTCAAGTACCCNGG	TE(SVA_D;SVA_D_dup509;Retroposon/SVA)	+	SVA_D_dup509	SVA_D
16	89806517	89806539	CTCCCTAATCTCAAGTACCCNGG	TE(SVA_D;SVA_D_dup510;Retroposon/SVA)	-	SVA_D_dup510	SVA_D
16	8982547	8982569	CTCCCTAATCTCAAGTACCCNGG	TE(SVA_C;SVA_C_dup142;Retroposon/SVA)	+	SVA_C_dup142	SVA_C
16	9166902	9166924	CTCCCTAATCTCAAGTACCCNGG	TE(SVA_A;SVA_A_dup371;Retroposon/SVA)	+	SVA_A_dup371	SVA_A
16	9349747	9349769	CTCCCTAATCTCAAGTACCCNGG	TE(SVA_A;SVA_A_dup372;Retroposon/SVA)	-	SVA_A_dup372	SVA_A
17	10058074	10058096	CTCCCTAATCTCAAGTACCCNGG	TE(SVA_C;SVA_C_dup163;Retroposon/SVA)	+	SVA_C_dup163	SVA_C
17	1216001	1216023	CTCCCTAATCTCAAGTACCCNGG	TE(SVA_B;SVA_B_dup264;Retroposon/SVA)	+	SVA_B_dup264	SVA_B
17	1246691	1246713	CTCCCTAATCTCAAGTACCCNGG	TE(SVA_D;SVA_D_dup513;Retroposon/SVA)	-	SVA_D_dup513	SVA_D
17	1402813	1402835	CTCCCTAATCTCAAGTACCCNGG	TE(SVA_D;SVA_D_dup515;Retroposon/SVA)	-	SVA_D_dup515	SVA_D
17	15638074	15638096	CTCCCTAATCTCAAGTACCCNGG	TE(SVA_F;SVA_F_dup340;Retroposon/SVA)	+	SVA_F_dup340	SVA_F
17	15868198	15868220	CTCCCTAATCTCAAGTACCCNGG	TE(SVA_D;SVA_D_dup531;Retroposon/SVA)	+	SVA_D_dup531	SVA_D
17	15979156	15979178	CTCCCTAATCTCAAGTACCCNGG	TE(SVA_D;SVA_D_dup532;Retroposon/SVA)	-	SVA_D_dup532	SVA_D
17	16096153	16096175	CTCCCTAATCTCAAGTACCCNGG	TE(SVA_D;SVA_D_dup533;Retroposon/SVA)	+	SVA_D_dup533	SVA_D
17	16146122	16146144	CTCCCTAATCTCAAGTACCCNGG	TE(SVA_B;SVA_B_dup269;Retroposon/SVA)	+	SVA_B_dup269	SVA_B
17	16311627	16311649	CTCCCTAATCTCAAGTACCCNGG	TE(SVA_C;SVA_C_dup164;Retroposon/SVA)	-	SVA_C_dup164	SVA_C
17	16835568	16835590	CTCCCTAATCTCAAGTACCCNGG	TE(LTR5_Hs;LTR5_Hs_dup206;LTR/ERVK)	-	LTR5_Hs_dup206	LTR5_Hs
17	1688743	1688765	CTCCCTAATCTCAAGTACCCNGG	TE(SVA_D;SVA_D_dup516;Retroposon/SVA)	-	SVA_D_dup516	SVA_D
17	17441830	17441852	CTCCCTAATCTCAAGTACCCNGG	TE(SVA_D;SVA_D_dup534;Retroposon/SVA)	-	SVA_D_dup534	SVA_D
17	17611612	17611634	CTCCCTAATCTCAAGTACCCNGG	TE(LTR5_Hs;LTR5_Hs_dup207;LTR/ERVK)	-	LTR5_Hs_dup207	LTR5_Hs
17	17911822	17911844	CTCCCTAATCTCAAGTACCCNGG	TE(SVA_D;SVA_D_dup535;Retroposon/SVA)	-	SVA_D_dup535	SVA_D
17	18298880	18298902	CTCCCTAATCTCAAGTACCCNGG	TE(SVA_D;SVA_D_dup536;Retroposon/SVA)	+	SVA_D_dup536	SVA_D
17	18338872	18338894	CTCCCTAATCTCAAGTACCCNGG	TE(SVA_C;SVA_C_dup166;Retroposon/SVA)	+	SVA_C_dup166	SVA_C
17	18437147	18437169	CTCCCTAATCTCAAGTACCCNGG	TE(LTR5_Hs;LTR5_Hs_dup208;LTR/ERVK)	+	LTR5_Hs_dup208	LTR5_Hs
17	18888014	18888036	CTCCCTAATCTCAAGTACCCNGG	TE(SVA_F;SVA_F_dup341;Retroposon/SVA)	-	SVA_F_dup341	SVA_F
17	19442235	19442257	CTCCCTAATCTCAAGTACCCNGG	TE(SVA_D;SVA_D_dup537;Retroposon/SVA)	+	SVA_D_dup537	SVA_D
17	19476527	19476549	CTCCCTAATCTCAAGTACCCNGG	TE(SVA_D;SVA_D_dup538;Retroposon/SVA)	+	SVA_D_dup538	SVA_D
17	19505642	19505664	CTCCCTAATCTCAAGTACCCNGG	TE(LTR5_Hs;LTR5_Hs_dup209;LTR/ERVK)	-	LTR5_Hs_dup209	LTR5_Hs
17	19627291	19627313	CTCCCTAATCTCAAGTACCCNGG	TE(SVA_C;SVA_C_dup167;Retroposon/SVA)	-	SVA_C_dup167	SVA_C
17	19685627	19685649	CTCCCTAATCTCAAGTACCCNGG	TE(SVA_A;SVA_A_dup420;Retroposon/SVA)	+	SVA_A_dup420	SVA_A
17	19951721	19951743	CTCCCTAATCTCAAGTACCCNGG	TE(SVA_B;SVA_B_dup272;Retroposon/SVA)	+	SVA_B_dup272	SVA_B
17	20507239	20507261	CTCCCTAATCTCAAGTACCCNGG	TE(LTR5_Hs;LTR5_Hs_dup210;LTR/ERVK)	-	LTR5_Hs_dup210	LTR5_Hs
17	20557842	20557864	CTCCCTAATCTCAAGTACCCNGG	TE(SVA_B;SVA_B_dup273;Retroposon/SVA)	+	SVA_B_dup273	SVA_B
17	20685916	20685938	CTCCCTAATCTCAAGTACCCNGG	TE(SVA_D;SVA_D_dup540;Retroposon/SVA)	+	SVA_D_dup540	SVA_D
17	20986025	20986047	CTCCCTAATCTCAAGTACCCNGG	TE(SVA_F;SVA_F_dup344;Retroposon/SVA)	+	SVA_F_dup344	SVA_F
17	21590986	21591008	CTCCCTAATCTCAAGTACCCNGG	TE(SVA_D;SVA_D_dup541;Retroposon/SVA)	+	SVA_D_dup541	SVA_D
17	2256010	2256032	CTCCCTAATCTCAAGTACCCNGG	exon(ENSG00000280242;AL450226.2;TEC)	+	AL450226.2	ENSG00000280242
17	22742014	22742036	CTCCCTAATCTCAAGTACCCNGG	TE(SVA_D;SVA_D_dup542;Retroposon/SVA)	+	SVA_D_dup542	SVA_D
17	2448570	2448592	CTCCCTAATCTCAAGTACCCNGG	TE(SVA_E;SVA_E_dup236;Retroposon/SVA)	+	SVA_E_dup236	SVA_E
17	2507953	2507975	CTCCCTAATCTCAAGTACCCNGG	TE(SVA_D;SVA_D_dup519;Retroposon/SVA)	+	SVA_D_dup519	SVA_D
17	26639673	26639695	CTCCCTAATCTCAAGTACCCNGG	TE(SVA_D;SVA_D_dup543;Retroposon/SVA)	+	SVA_D_dup543	SVA_D
17	27034652	27034674	CTCCCTAATCTCAAGTACCCNGG	TE(SVA_F;SVA_F_dup347;Retroposon/SVA)	+	SVA_F_dup347	SVA_F
17	27213137	27213159	CTCCCTAATCTCAAGTACCCNGG	TE(SVA_E;SVA_E_dup248;Retroposon/SVA)	+	SVA_E_dup248	SVA_E
17	28225105	28225127	CTCCCTAATCTCAAGTACCCNGG	TE(SVA_F;SVA_F_dup348;Retroposon/SVA)	+	SVA_F_dup348	SVA_F
17	28455578	28455600	CTCCCTAATCTCAAGTACCCNGG	TE(SVA_F;SVA_F_dup350;Retroposon/SVA)	-	SVA_F_dup350	SVA_F
17	28459591	28459613	CTCCCTAATCTCAAGTACCCNGG	TE(SVA_D;SVA_D_dup545;Retroposon/SVA)	+	SVA_D_dup545	SVA_D
17	28603621	28603643	CTCCCTAATCTCAAGTACCCNGG	exon(ENSG00000258472;AC005726.1;protein_coding)	-
17	28658425	28658447	CTCCCTAATCTCAAGTACCCNGG	TE(SVA_A;SVA_A_dup424;Retroposon/SVA)	-	SVA_A_dup424	SVA_A
17	29532513	29532535	CTCCCTAATCTCAAGTACCCNGG	TE(SVA_A;SVA_A_dup428;Retroposon/SVA)	-	SVA_A_dup428	SVA_A
17	30524043	30524065	CTCCCTAATCTCAAGTACCCNGG	exon(ENSG00000108587;GOSR1;protein_coding)	+
17	30536583	30536605	CTCCCTAATCTCAAGTACCCNGG	TE(SVA_C;SVA_C_dup169;Retroposon/SVA)	-	SVA_C_dup169	SVA_C
17	30563884	30563906	CTCCCTAATCTCAAGTACCCNGG	TE(LTR5_Hs;LTR5_Hs_dup211;LTR/ERVK)	-	LTR5_Hs_dup211	LTR5_Hs
17	30700729	30700751	CTCCCTAATCTCAAGTACCCNGG	TE(LTR5_Hs;LTR5_Hs_dup212;LTR/ERVK)	-	LTR5_Hs_dup212	LTR5_Hs
17	30735895	30735917	CTCCCTAATCTCAAGTACCCNGG	TE(SVA_D;SVA_D_dup549;Retroposon/SVA)	-	SVA_D_dup549	SVA_D
17	30978775	30978797	CTCCCTAATCTCAAGTACCCNGG	exon(ENSG00000266340;AC138207.7;lncRNA)	-
17	31035727	31035749	CTCCCTAATCTCAAGTACCCNGG	TE(SVA_B;SVA_B_dup275;Retroposon/SVA)	+	SVA_B_dup275	SVA_B
17	3112005	3112027	CTCCCTAATCTCAAGTACCCNGG	TE(SVA_D;SVA_D_dup520;Retroposon/SVA)	-	SVA_D_dup520	SVA_D
17	32180482	32180504	CTCCCTAATCTCAAGTACCCNGG	promoter-TSS(ENSG00000280020;AC116407.3;TEC)	+	AC116407.3	ENSG00000280020
17	3370794	3370816	CTCCCTAATCTCAAGTACCCNGG	TE(SVA_D;SVA_D_dup521;Retroposon/SVA)	-	SVA_D_dup521	SVA_D
17	3465606	3465628	CTCCCTAATCTCAAGTACCCNGG	TE(SVA_D;SVA_D_dup523;Retroposon/SVA)	+	SVA_D_dup523	SVA_D
17	34908098	34908120	CTCCCTAATCTCAAGTACCCNGG	TE(SVA_D;SVA_D_dup550;Retroposon/SVA)	+	SVA_D_dup550	SVA_D
17	35194646	35194668	CTCCCTAATCTCAAGTACCCNGG	promoter-TSS(ENSG00000164729;SLC35G3;protein_coding)	-
17	3563849	3563871	CTCCCTAATCTCAAGTACCCNGG	TE(SVA_D;SVA_D_dup524;Retroposon/SVA)	-	SVA_D_dup524	SVA_D
17	36140310	36140332	CTCCCTAATCTCAAGTACCCNGG	TE(LTR5_Hs;LTR5_Hs_dup213;LTR/ERVK)	+	LTR5_Hs_dup213	LTR5_Hs
17	3634094	3634116	CTCCCTAATCTCAAGTACCCNGG	TE(SVA_D;SVA_D_dup525;Retroposon/SVA)	+	SVA_D_dup525	SVA_D
17	37566461	37566483	CTCCCTAATCTCAAGTACCCNGG	TE(SVA_D;SVA_D_dup551;Retroposon/SVA)	+	SVA_D_dup551	SVA_D
17	38253847	38253869	CTCCCTAATCTCAAGTACCCNGG	TE(SVA_F;SVA_F_dup352;Retroposon/SVA)	+	SVA_F_dup352	SVA_F
17	3854929	3854951	CTCCCTAATCTCAAGTACCCNGG	TE(SVA_D;SVA_D_dup526;Retroposon/SVA)	+	SVA_D_dup526	SVA_D
17	38632096	38632118	CTCCCTAATCTCAAGTACCCNGG	TE(SVA_D;SVA_D_dup553;Retroposon/SVA)	+	SVA_D_dup553	SVA_D
17	38930174	38930196	CTCCCTAATCTCAAGTACCCNGG	TE(SVA_D;SVA_D_dup554;Retroposon/SVA)	-	SVA_D_dup554	SVA_D
17	39334296	39334318	CTCCCTAATCTCAAGTACCCNGG	TE(SVA_B;SVA_B_dup276;Retroposon/SVA)	+	SVA_B_dup276	SVA_B
17	39338363	39338385	CTCCCTAATCTCAAGTACCCNGG	TE(SVA_D;SVA_D_dup555;Retroposon/SVA)	+	SVA_D_dup555	SVA_D
17	41876739	41876761	CTCCCTAATCTCAAGTACCCNGG	TE(SVA_D;SVA_D_dup557;Retroposon/SVA)	+	SVA_D_dup557	SVA_D
17	42242951	42242973	CTCCCTAATCTCAAGTACCCNGG	TE(SVA_D;SVA_D_dup558;Retroposon/SVA)	+	SVA_D_dup558	SVA_D
17	42449857	42449879	CTCCCTAATCTCAAGTACCCNGG	TE(SVA_D;SVA_D_dup559;Retroposon/SVA)	+	SVA_D_dup559	SVA_D
17	42973820	42973842	CTCCCTAATCTCAAGTACCCNGG	TE(SVA_F;SVA_F_dup357;Retroposon/SVA)	+	SVA_F_dup357	SVA_F
17	43159669	43159691	CTCCCTAATCTCAAGTACCCNGG	exon(ENSG00000267002;AC060780.1;lncRNA)	+
17	43355203	43355225	CTCCCTAATCTCAAGTACCCNGG	TE(LTR5_Hs;LTR5_Hs_dup214;LTR/ERVK)	+	LTR5_Hs_dup214	LTR5_Hs
17	43453018	43453040	CTCCCTAATCTCAAGTACCCNGG	TE(SVA_D;SVA_D_dup562;Retroposon/SVA)	+	SVA_D_dup562	SVA_D
17	44239413	44239435	CTCCCTAATCTCAAGTACCCNGG	TE(SVA_D;SVA_D_dup563;Retroposon/SVA)	+	SVA_D_dup563	SVA_D
17	44525571	44525593	CTCCCTAATCTCAAGTACCCNGG	TE(SVA_D;SVA_D_dup564;Retroposon/SVA)	+	SVA_D_dup564	SVA_D
17	46237746	46237768	CTCCCTAATCTCAAGTACCCNGG	TE(SVA_F;SVA_F_dup360;Retroposon/SVA)	-	SVA_F_dup360	SVA_F
17	46252541	46252563	CTCCCTAATCTCAAGTACCCNGG	TE(SVA_D;SVA_D_dup565;Retroposon/SVA)	-	SVA_D_dup565	SVA_D
17	46284302	46284324	CTCCCTAATCTCAAGTACCCNGG	TE(LTR5_Hs;LTR5_Hs_dup215;LTR/ERVK)	-	LTR5_Hs_dup215	LTR5_Hs
17	46316781	46316803	CTCCCTAATCTCAAGTACCCNGG	TE(SVA_C;SVA_C_dup171;Retroposon/SVA)	-	SVA_C_dup171	SVA_C
17	46534365	46534387	CTCCCTAATCTCAAGTACCCNGG	TE(SVA_C;SVA_C_dup172;Retroposon/SVA)	-	SVA_C_dup172	SVA_C
17	47398678	47398700	CTCCCTAATCTCAAGTACCCNGG	TE(SVA_D;SVA_D_dup566;Retroposon/SVA)	+	SVA_D_dup566	SVA_D
17	47421454	47421476	CTCCCTAATCTCAAGTACCCNGG	TE(SVA_D;SVA_D_dup567;Retroposon/SVA)	+	SVA_D_dup567	SVA_D
17	47556250	47556272	CTCCCTAATCTCAAGTACCCNGG	TE(SVA_C;SVA_C_dup173;Retroposon/SVA)	-	SVA_C_dup173	SVA_C
17	49126326	49126348	CTCCCTAATCTCAAGTACCCNGG	TE(SVA_D;SVA_D_dup568;Retroposon/SVA)	+	SVA_D_dup568	SVA_D
17	49150749	49150771	CTCCCTAATCTCAAGTACCCNGG	TE(SVA_D;SVA_D_dup569;Retroposon/SVA)	+	SVA_D_dup569	SVA_D
17	49418992	49419014	CTCCCTAATCTCAAGTACCCNGG	TE(SVA_A;SVA_A_dup447;Retroposon/SVA)	-	SVA_A_dup447	SVA_A
17	5075367	5075389	CTCCCTAATCTCAAGTACCCNGG	TE(LTR5_Hs;LTR5_Hs_dup204;LTR/ERVK)	-	LTR5_Hs_dup204	LTR5_Hs
17	51331056	51331078	CTCCCTAATCTCAAGTACCCNGG	TE(SVA_B;SVA_B_dup281;Retroposon/SVA)	+	SVA_B_dup281	SVA_B
17	5143581	5143603	CTCCCTAATCTCAAGTACCCNGG	TE(SVA_D;SVA_D_dup527;Retroposon/SVA)	+	SVA_D_dup527	SVA_D
17	54201831	54201853	CTCCCTAATCTCAAGTACCCNGG	TE(LTR5_Hs;LTR5_Hs_dup216;LTR/ERVK)	+	LTR5_Hs_dup216	LTR5_Hs
17	5721013	5721035	CTCCCTAATCTCAAGTACCCNGG	TE(SVA_D;SVA_D_dup528;Retroposon/SVA)	-	SVA_D_dup528	SVA_D
17	572855	572877	CTCCCTAATCTCAAGTACCCNGG	TE(SVA_D;SVA_D_dup511;Retroposon/SVA)	+	SVA_D_dup511	SVA_D
17	57846741	57846763	CTCCCTAATCTCAAGTACCCNGG	TE(SVA_B;SVA_B_dup284;Retroposon/SVA)	+	SVA_B_dup284	SVA_B
17	58073434	58073456	CTCCCTAATCTCAAGTACCCNGG	TE(SVA_D;SVA_D_dup570;Retroposon/SVA)	-	SVA_D_dup570	SVA_D
17	58143333	58143355	CTCCCTAATCTCAAGTACCCNGG	TE(SVA_D;SVA_D_dup571;Retroposon/SVA)	+	SVA_D_dup571	SVA_D
17	58208833	58208855	CTCCCTAATCTCAAGTACCCNGG	TE(SVA_A;SVA_A_dup450;Retroposon/SVA)	-	SVA_A_dup450	SVA_A
17	59290628	59290650	CTCCCTAATCTCAAGTACCCNGG	TE(LTR5_Hs;LTR5_Hs_dup217;LTR/ERVK)	-	LTR5_Hs_dup217	LTR5_Hs
17	59393681	59393703	CTCCCTAATCTCAAGTACCCNGG	TE(SVA_D;SVA_D_dup572;Retroposon/SVA)	-	SVA_D_dup572	SVA_D
17	59500976	59500998	CTCCCTAATCTCAAGTACCCNGG	TE(SVA_B;SVA_B_dup286;Retroposon/SVA)	+	SVA_B_dup286	SVA_B
17	599578	599600	CTCCCTAATCTCAAGTACCCNGG	TE(SVA_D;SVA_D_dup512;Retroposon/SVA)	+	SVA_D_dup512	SVA_D
17	60552699	60552721	CTCCCTAATCTCAAGTACCCNGG	TE(SVA_F;SVA_F_dup364;Retroposon/SVA)	+	SVA_F_dup364	SVA_F
17	60976607	60976629	CTCCCTAATCTCAAGTACCCNGG	TE(SVA_B;SVA_B_dup287;Retroposon/SVA)	-	SVA_B_dup287	SVA_B
17	62020856	62020878	CTCCCTAATCTCAAGTACCCNGG	TE(SVA_D;SVA_D_dup573;Retroposon/SVA)	-	SVA_D_dup573	SVA_D
17	62073444	62073466	CTCCCTAATCTCAAGTACCCNGG	TE(SVA_B;SVA_B_dup288;Retroposon/SVA)	+	SVA_B_dup288	SVA_B
17	6226905	6226927	CTCCCTAATCTCAAGTACCCNGG	TE(SVA_D;SVA_D_dup529;Retroposon/SVA)	+	SVA_D_dup529	SVA_D
17	63457505	63457527	CTCCCTAATCTCAAGTACCCNGG	TE(SVA_D;SVA_D_dup574;Retroposon/SVA)	+	SVA_D_dup574	SVA_D
17	64717177	64717199	CTCCCTAATCTCAAGTACCCNGG	TE(SVA_D;SVA_D_dup575;Retroposon/SVA)	+	SVA_D_dup575	SVA_D
17	64874922	64874944	CTCCCTAATCTCAAGTACCCNGG	TE(SVA_C;SVA_C_dup174;Retroposon/SVA)	+	SVA_C_dup174	SVA_C
17	64930279	64930301	CTCCCTAATCTCAAGTACCCNGG	exon(ENSG00000264057;AC103810.1;transcribed_unprocessed_pseudogene)	+
17	65485062	65485084	CTCCCTAATCTCAAGTACCCNGG	TE(SVA_F;SVA_F_dup367;Retroposon/SVA)	+	SVA_F_dup367	SVA_F
17	65837914	65837936	CTCCCTAATCTCAAGTACCCNGG	TE(SVA_B;SVA_B_dup289;Retroposon/SVA)	+	SVA_B_dup289	SVA_B
17	65938244	65938266	CTCCCTAATCTCAAGTACCCNGG	TE(SVA_D;SVA_D_dup576;Retroposon/SVA)	+	SVA_D_dup576	SVA_D
17	66269798	66269820	CTCCCTAATCTCAAGTACCCNGG	TE(SVA_F;SVA_F_dup368;Retroposon/SVA)	+	SVA_F_dup368	SVA_F
17	67327536	67327558	CTCCCTAATCTCAAGTACCCNGG	TE(LTR5_Hs;LTR5_Hs_dup219;LTR/ERVK)	-	LTR5_Hs_dup219	LTR5_Hs
17	67471029	67471051	CTCCCTAATCTCAAGTACCCNGG	promoter-TSS(ENSG00000207688;MIR548AA2;miRNA)	+
17	68115785	68115807	CTCCCTAATCTCAAGTACCCNGG	TE(SVA_B;SVA_B_dup291;Retroposon/SVA)	-	SVA_B_dup291	SVA_B
17	68604680	68604702	CTCCCTAATCTCAAGTACCCNGG	TE(LTR5_Hs;LTR5_Hs_dup220;LTR/ERVK)	-	LTR5_Hs_dup220	LTR5_Hs
17	69195728	69195750	CTCCCTAATCTCAAGTACCCNGG	TE(SVA_B;SVA_B_dup292;Retroposon/SVA)	-	SVA_B_dup292	SVA_B
17	76637095	76637117	CTCCCTAATCTCAAGTACCCNGG	TE(SVA_B;SVA_B_dup293;Retroposon/SVA)	+	SVA_B_dup293	SVA_B
17	77777470	77777492	CTCCCTAATCTCAAGTACCCNGG	TE(SVA_E;SVA_E_dup266;Retroposon/SVA)	+	SVA_E_dup266	SVA_E
17	78466257	78466279	CTCCCTAATCTCAAGTACCCNGG	TE(SVA_F;SVA_F_dup370;Retroposon/SVA)	+	SVA_F_dup370	SVA_F
17	80537016	80537038	CTCCCTAATCTCAAGTACCCNGG	TE(SVA_D;SVA_D_dup580;Retroposon/SVA)	-	SVA_D_dup580	SVA_D
17	80551896	80551918	CTCCCTAATCTCAAGTACCCNGG	TE(LTR5_Hs;LTR5_Hs_dup221;LTR/ERVK)	-	LTR5_Hs_dup221	LTR5_Hs
17	80601735	80601757	CTCCCTAATCTCAAGTACCCNGG	TE(SVA_F;SVA_F_dup371;Retroposon/SVA)	-	SVA_F_dup371	SVA_F
17	81619030	81619052	CTCCCTAATCTCAAGTACCCNGG	TE(SVA_D;SVA_D_dup581;Retroposon/SVA)	+	SVA_D_dup581	SVA_D
17	82377291	82377313	CTCCCTAATCTCAAGTACCCNGG	TE(SVA_D;SVA_D_dup582;Retroposon/SVA)	+	SVA_D_dup582	SVA_D
17	82453368	82453390	CTCCCTAATCTCAAGTACCCNGG	TE(SVA_A;SVA_A_dup463;Retroposon/SVA)	-	SVA_A_dup463	SVA_A
17	82745217	82745239	CTCCCTAATCTCAAGTACCCNGG	exon(ENSG00000262410;AC024361.1;lncRNA)	-
17	82774218	82774240	CTCCCTAATCTCAAGTACCCNGG	TE(SVA_B;SVA_B_dup295;Retroposon/SVA)	-	SVA_B_dup295	SVA_B
17	8367747	8367769	CTCCCTAATCTCAAGTACCCNGG	TE(SVA_D;SVA_D_dup530;Retroposon/SVA)	-	SVA_D_dup530	SVA_D
17	8374451	8374473	CTCCCTAATCTCAAGTACCCNGG	TE(SVA_B;SVA_B_dup267;Retroposon/SVA)	+	SVA_B_dup267	SVA_B
17	8550967	8550989	CTCCCTAATCTCAAGTACCCNGG	TE(SVA_C;SVA_C_dup160;Retroposon/SVA)	+	SVA_C_dup160	SVA_C
18	10505602	10505624	CTCCCTAATCTCAAGTACCCNGG	TE(SVA_A;SVA_A_dup468;Retroposon/SVA)	-	SVA_A_dup468	SVA_A
18	11345265	11345287	CTCCCTAATCTCAAGTACCCNGG	TE(SVA_B;SVA_B_dup301;Retroposon/SVA)	+	SVA_B_dup301	SVA_B
18	11609244	11609266	CTCCCTAATCTCAAGTACCCNGG	promoter-TSS(ENSG00000236396;SLC35G4;protein_coding)	+
18	11960493	11960515	CTCCCTAATCTCAAGTACCCNGG	TE(SVA_D;SVA_D_dup588;Retroposon/SVA)	+	SVA_D_dup588	SVA_D
18	12243986	12244008	CTCCCTAATCTCAAGTACCCNGG	TE(SVA_A;SVA_A_dup469;Retroposon/SVA)	+	SVA_A_dup469	SVA_A
18	12875134	12875156	CTCCCTAATCTCAAGTACCCNGG	TE(SVA_D;SVA_D_dup589;Retroposon/SVA)	+	SVA_D_dup589	SVA_D
18	12979236	12979258	CTCCCTAATCTCAAGTACCCNGG	TE(SVA_D;SVA_D_dup590;Retroposon/SVA)	-	SVA_D_dup590	SVA_D
18	13097812	13097834	CTCCCTAATCTCAAGTACCCNGG	TE(SVA_D;SVA_D_dup592;Retroposon/SVA)	-	SVA_D_dup592	SVA_D
18	14010125	14010147	CTCCCTAATCTCAAGTACCCNGG	promoter-TSS(ENSG00000279352;AC006557.6;TEC)	-	AC006557.6	ENSG00000279352
18	14225484	14225506	CTCCCTAATCTCAAGTACCCNGG	exon(ENSG00000283294;AP005212.4;lncRNA)	+
18	14382343	14382365	CTCCCTAATCTCAAGTACCCNGG	TE(SVA_D;SVA_D_dup594;Retroposon/SVA)	-	SVA_D_dup594	SVA_D
18	14855074	14855096	CTCCCTAATCTCAAGTACCCNGG	TE(SVA_A;SVA_A_dup474;Retroposon/SVA)	-	SVA_A_dup474	SVA_A
18	1627085	1627107	CTCCCTAATCTCAAGTACCCNGG	TE(L1MA10;L1MA10_dup1741;LINE/L1)	-	L1MA10_dup1741	L1MA10
18	2001502	2001524	CTCCCTAATCTCAAGTACCCNGG	TE(LTR5_Hs;LTR5_Hs_dup223;LTR/ERVK)	-	LTR5_Hs_dup223	LTR5_Hs
18	21137199	21137221	CTCCCTAATCTCAAGTACCCNGG	TE(SVA_A;SVA_A_dup475;Retroposon/SVA)	-	SVA_A_dup475	SVA_A
18	21591837	21591859	CTCCCTAATCTCAAGTACCCNGG	TE(SVA_D;SVA_D_dup595;Retroposon/SVA)	-	SVA_D_dup595	SVA_D
18	26202522	26202544	CTCCCTAATCTCAAGTACCCNGG	TE(LTR5_Hs;LTR5_Hs_dup225;LTR/ERVK)	-	LTR5_Hs_dup225	LTR5_Hs
18	26927961	26927983	CTCCCTAATCTCAAGTACCCNGG	TE(LTR5_Hs;LTR5_Hs_dup226;LTR/ERVK)	-	LTR5_Hs_dup226	LTR5_Hs
18	27476689	27476711	CTCCCTAATCTCAAGTACCCNGG	TE(SVA_D;SVA_D_dup596;Retroposon/SVA)	+	SVA_D_dup596	SVA_D
18	2867518	2867540	CTCCCTAATCTCAAGTACCCNGG	TE(SVA_D;SVA_D_dup584;Retroposon/SVA)	-	SVA_D_dup584	SVA_D
18	3050241	3050263	CTCCCTAATCTCAAGTACCCNGG	TE(SVA_B;SVA_B_dup298;Retroposon/SVA)	+	SVA_B_dup298	SVA_B
18	31810758	31810780	CTCCCTAATCTCAAGTACCCNGG	TE(LTR5_Hs;LTR5_Hs_dup228;LTR/ERVK)	+	LTR5_Hs_dup228	LTR5_Hs
18	31961464	31961486	CTCCCTAATCTCAAGTACCCNGG	promoter-TSS(ENSG00000265273;PGDP1;processed_pseudogene)	+
18	33147537	33147559	CTCCCTAATCTCAAGTACCCNGG	TE(SVA_B;SVA_B_dup307;Retroposon/SVA)	-	SVA_B_dup307	SVA_B
18	36077063	36077085	CTCCCTAATCTCAAGTACCCNGG	TE(SVA_D;SVA_D_dup599;Retroposon/SVA)	-	SVA_D_dup599	SVA_D
18	41184125	41184147	CTCCCTAATCTCAAGTACCCNGG	TE(LTR5_Hs;LTR5_Hs_dup229;LTR/ERVK)	+	LTR5_Hs_dup229	LTR5_Hs
18	47828758	47828780	CTCCCTAATCTCAAGTACCCNGG	exon(ENSG00000175387;SMAD2;protein_coding)	+
18	49079572	49079594	CTCCCTAATCTCAAGTACCCNGG	TE(SVA_D;SVA_D_dup600;Retroposon/SVA)	-	SVA_D_dup600	SVA_D
18	4917968	4917990	CTCCCTAATCTCAAGTACCCNGG	TE(LTR5_Hs;LTR5_Hs_dup224;LTR/ERVK)	-	LTR5_Hs_dup224	LTR5_Hs
18	49203679	49203701	CTCCCTAATCTCAAGTACCCNGG	TE(SVA_F;SVA_F_dup384;Retroposon/SVA)	+	SVA_F_dup384	SVA_F
18	49577185	49577207	CTCCCTAATCTCAAGTACCCNGG	TE(SVA_F;SVA_F_dup385;Retroposon/SVA)	-	SVA_F_dup385	SVA_F
18	49800724	49800746	CTCCCTAATCTCAAGTACCCNGG	TE(SVA_F;SVA_F_dup386;Retroposon/SVA)	+	SVA_F_dup386	SVA_F
18	50404898	50404920	CTCCCTAATCTCAAGTACCCNGG	TE(LTR5B;LTR5B_dup155;LTR/ERVK)	-	LTR5B_dup155	LTR5B
18	50417053	50417075	CTCCCTAATCTCAAGTACCCNGG	TE(SVA_A;SVA_A_dup480;Retroposon/SVA)	-	SVA_A_dup480	SVA_A
18	50608890	50608912	CTCCCTAATCTCAAGTACCCNGG	TE(SVA_B;SVA_B_dup311;Retroposon/SVA)	-	SVA_B_dup311	SVA_B
18	51116724	51116746	CTCCCTAATCTCAAGTACCCNGG	TE(SVA_D;SVA_D_dup602;Retroposon/SVA)	-	SVA_D_dup602	SVA_D
18	51360682	51360704	CTCCCTAATCTCAAGTACCCNGG	TE(SVA_A;SVA_A_dup481;Retroposon/SVA)	-	SVA_A_dup481	SVA_A
18	54344400	54344422	CTCCCTAATCTCAAGTACCCNGG	TE(SVA_F;SVA_F_dup387;Retroposon/SVA)	+	SVA_F_dup387	SVA_F
18	57632245	57632267	CTCCCTAATCTCAAGTACCCNGG	TE(SVA_D;SVA_D_dup603;Retroposon/SVA)	-	SVA_D_dup603	SVA_D
18	59256252	59256274	CTCCCTAATCTCAAGTACCCNGG	TE(SVA_B;SVA_B_dup312;Retroposon/SVA)	+	SVA_B_dup312	SVA_B
18	63449939	63449961	CTCCCTAATCTCAAGTACCCNGG	TE(SVA_D;SVA_D_dup604;Retroposon/SVA)	-	SVA_D_dup604	SVA_D
18	64608495	64608517	CTCCCTAATCTCAAGTACCCNGG	TE(SVA_D;SVA_D_dup605;Retroposon/SVA)	-	SVA_D_dup605	SVA_D
18	66894745	66894767	CTCCCTAATCTCAAGTACCCNGG	TE(SVA_B;SVA_B_dup313;Retroposon/SVA)	+	SVA_B_dup313	SVA_B
18	67077473	67077495	CTCCCTAATCTCAAGTACCCNGG	TE(LTR5_Hs;LTR5_Hs_dup230;LTR/ERVK)	-	LTR5_Hs_dup230	LTR5_Hs
18	67126354	67126376	CTCCCTAATCTCAAGTACCCNGG	TE(SVA_D;SVA_D_dup606;Retroposon/SVA)	-	SVA_D_dup606	SVA_D
18	68105932	68105954	CTCCCTAATCTCAAGTACCCNGG	TE(LTR5_Hs;LTR5_Hs_dup231;LTR/ERVK)	-	LTR5_Hs_dup231	LTR5_Hs
18	6826855	6826877	CTCCCTAATCTCAAGTACCCNGG	TE(SVA_D;SVA_D_dup585;Retroposon/SVA)	-	SVA_D_dup585	SVA_D
18	68942958	68942980	CTCCCTAATCTCAAGTACCCNGG	TE(LTR5_Hs;LTR5_Hs_dup232;LTR/ERVK)	-	LTR5_Hs_dup232	LTR5_Hs
18	69043540	69043562	CTCCCTAATCTCAAGTACCCNGG	TE(LTR5_Hs;LTR5_Hs_dup233;LTR/ERVK)	-	LTR5_Hs_dup233	LTR5_Hs
18	70103583	70103605	CTCCCTAATCTCAAGTACCCNGG	TE(SVA_A;SVA_A_dup487;Retroposon/SVA)	+	SVA_A_dup487	SVA_A
18	70569185	70569207	CTCCCTAATCTCAAGTACCCNGG	TE(SVA_C;SVA_C_dup181;Retroposon/SVA)	-	SVA_C_dup181	SVA_C
18	7099294	7099316	CTCCCTAATCTCAAGTACCCNGG	TE(SVA_D;SVA_D_dup586;Retroposon/SVA)	+	SVA_D_dup586	SVA_D
18	7203352	7203374	CTCCCTAATCTCAAGTACCCNGG	TE(SVA_B;SVA_B_dup299;Retroposon/SVA)	-	SVA_B_dup299	SVA_B
18	76001736	76001758	CTCCCTAATCTCAAGTACCCNGG	TE(SVA_D;SVA_D_dup607;Retroposon/SVA)	+	SVA_D_dup607	SVA_D
18	76646280	76646302	CTCCCTAATCTCAAGTACCCNGG	TE(SVA_D;SVA_D_dup608;Retroposon/SVA)	+	SVA_D_dup608	SVA_D
18	77028158	77028180	CTCCCTAATCTCAAGTACCCNGG	TE(SVA_D;SVA_D_dup609;Retroposon/SVA)	-	SVA_D_dup609	SVA_D
18	79072319	79072341	CTCCCTAATCTCAAGTACCCNGG	TE(SVA_B;SVA_B_dup314;Retroposon/SVA)	-	SVA_B_dup314	SVA_B
18	79960373	79960395	CTCCCTAATCTCAAGTACCCNGG	exon(ENSG00000287879;AC114341.2;lncRNA)	+
18	9023796	9023818	CTCCCTAATCTCAAGTACCCNGG	TE(SVA_D;SVA_D_dup587;Retroposon/SVA)	-	SVA_D_dup587	SVA_D
19	11276291	11276313	CTCCCTAATCTCAAGTACCCNGG	TE(SVA_B;SVA_B_dup321;Retroposon/SVA)	-	SVA_B_dup321	SVA_B
19	11303383	11303405	CTCCCTAATCTCAAGTACCCNGG	TE(SVA_D;SVA_D_dup615;Retroposon/SVA)	+	SVA_D_dup615	SVA_D
19	11676433	11676455	CTCCCTAATCTCAAGTACCCNGG	TE(SVA_B;SVA_B_dup322;Retroposon/SVA)	-	SVA_B_dup322	SVA_B
19	12232511	12232533	CTCCCTAATCTCAAGTACCCNGG	TE(LTR5_Hs;LTR5_Hs_dup237;LTR/ERVK)	-	LTR5_Hs_dup237	LTR5_Hs
19	12468520	12468542	CTCCCTAATCTCAAGTACCCNGG	TE(SVA_D;SVA_D_dup616;Retroposon/SVA)	+	SVA_D_dup616	SVA_D
19	12622179	12622201	CTCCCTAATCTCAAGTACCCNGG	TE(SVA_F;SVA_F_dup396;Retroposon/SVA)	+	SVA_F_dup396	SVA_F
19	13704353	13704375	CTCCCTAATCTCAAGTACCCNGG	TE(SVA_F;SVA_F_dup399;Retroposon/SVA)	+	SVA_F_dup399	SVA_F
19	1498781	1498803	CTCCCTAATCTCAAGTACCCNGG	TE(SVA_A;SVA_A_dup488;Retroposon/SVA)	-	SVA_A_dup488	SVA_A
19	15363980	15364002	CTCCCTAATCTCAAGTACCCNGG	TE(SVA_C;SVA_C_dup187;Retroposon/SVA)	+	SVA_C_dup187	SVA_C
19	17919318	17919340	CTCCCTAATCTCAAGTACCCNGG	TE(SVA_C;SVA_C_dup188;Retroposon/SVA)	+	SVA_C_dup188	SVA_C
19	18005158	18005180	CTCCCTAATCTCAAGTACCCNGG	TE(SVA_D;SVA_D_dup619;Retroposon/SVA)	-	SVA_D_dup619	SVA_D
19	19770643	19770665	CTCCCTAATCTCAAGTACCCNGG	TE(SVA_B;SVA_B_dup326;Retroposon/SVA)	+	SVA_B_dup326	SVA_B
19	20063690	20063712	CTCCCTAATCTCAAGTACCCNGG	TE(SVA_D;SVA_D_dup621;Retroposon/SVA)	-	SVA_D_dup621	SVA_D
19	20082595	20082617	CTCCCTAATCTCAAGTACCCNGG	TE(LTR5_Hs;LTR5_Hs_dup238;LTR/ERVK)	+	LTR5_Hs_dup238	LTR5_Hs
19	20138435	20138457	CTCCCTAATCTCAAGTACCCNGG	TE(SVA_D;SVA_D_dup623;Retroposon/SVA)	+	SVA_D_dup623	SVA_D
19	20148941	20148963	CTCCCTAATCTCAAGTACCCNGG	TE(SVA_F;SVA_F_dup402;Retroposon/SVA)	-	SVA_F_dup402	SVA_F
19	20152201	20152223	CTCCCTAATCTCAAGTACCCNGG	promoter-TSS(ENSG00000267220;AC011447.2;transcribed_unprocessed_pseudogene)	-
19	20157028	20157050	CTCCCTAATCTCAAGTACCCNGG	TE(LTR5_Hs;LTR5_Hs_dup239;LTR/ERVK)	-	LTR5_Hs_dup239	LTR5_Hs
19	20175499	20175521	CTCCCTAATCTCAAGTACCCNGG	TE(SVA_A;SVA_A_dup510;Retroposon/SVA)	-	SVA_A_dup510	SVA_A
19	20215119	20215141	CTCCCTAATCTCAAGTACCCNGG	TE(SVA_D;SVA_D_dup625;Retroposon/SVA)	+	SVA_D_dup625	SVA_D
19	20248502	20248524	CTCCCTAATCTCAAGTACCCNGG	promoter-TSS(ENSG00000268620;AC078899.3;unprocessed_pseudogene)	-
19	20276842	20276864	CTCCCTAATCTCAAGTACCCNGG	TE(LTR5B;LTR5B_dup171;LTR/ERVK)	+	LTR5B_dup171	LTR5B
19	20286008	20286030	CTCCCTAATCTCAAGTACCCNGG	TE(LTR5_Hs;LTR5_Hs_dup241;LTR/ERVK)	+	LTR5_Hs_dup241	LTR5_Hs
19	20297041	20297063	CTCCCTAATCTCAAGTACCCNGG	TE(SVA_D;SVA_D_dup626;Retroposon/SVA)	+	SVA_D_dup626	SVA_D
19	20466583	20466605	CTCCCTAATCTCAAGTACCCNGG	TE(LTR5_Hs;LTR5_Hs_dup242;LTR/ERVK)	+	LTR5_Hs_dup242	LTR5_Hs
19	20529249	20529271	CTCCCTAATCTCAAGTACCCNGG	TE(SVA_D;SVA_D_dup627;Retroposon/SVA)	-	SVA_D_dup627	SVA_D
19	20952218	20952240	CTCCCTAATCTCAAGTACCCNGG	TE(SVA_C;SVA_C_dup190;Retroposon/SVA)	-	SVA_C_dup190	SVA_C
19	21048352	21048374	CTCCCTAATCTCAAGTACCCNGG	TE(SVA_C;SVA_C_dup191;Retroposon/SVA)	-	SVA_C_dup191	SVA_C
19	21212128	21212150	CTCCCTAATCTCAAGTACCCNGG	TE(SVA_B;SVA_B_dup327;Retroposon/SVA)	-	SVA_B_dup327	SVA_B
19	21259059	21259081	CTCCCTAATCTCAAGTACCCNGG	TE(SVA_A;SVA_A_dup511;Retroposon/SVA)	-	SVA_A_dup511	SVA_A
19	21443150	21443172	CTCCCTAATCTCAAGTACCCNGG	TE(SVA_B;SVA_B_dup328;Retroposon/SVA)	-	SVA_B_dup328	SVA_B
19	21486493	21486515	CTCCCTAATCTCAAGTACCCNGG	TE(SVA_D;SVA_D_dup628;Retroposon/SVA)	-	SVA_D_dup628	SVA_D
19	21510748	21510770	CTCCCTAATCTCAAGTACCCNGG	TE(SVA_D;SVA_D_dup629;Retroposon/SVA)	-	SVA_D_dup629	SVA_D
19	21550824	21550846	CTCCCTAATCTCAAGTACCCNGG	TE(SVA_D;SVA_D_dup630;Retroposon/SVA)	-	SVA_D_dup630	SVA_D
19	21568201	21568223	CTCCCTAATCTCAAGTACCCNGG	TE(LTR5_Hs;LTR5_Hs_dup243;LTR/ERVK)	+	LTR5_Hs_dup243	LTR5_Hs
19	21606685	21606707	CTCCCTAATCTCAAGTACCCNGG	TE(SVA_D;SVA_D_dup631;Retroposon/SVA)	-	SVA_D_dup631	SVA_D
19	21615362	21615384	CTCCCTAATCTCAAGTACCCNGG	TE(SVA_F;SVA_F_dup406;Retroposon/SVA)	+	SVA_F_dup406	SVA_F
19	21708517	21708539	CTCCCTAATCTCAAGTACCCNGG	promoter-TSS(ENSG00000268535;MTDHP4;processed_pseudogene)	+
19	21722534	21722556	CTCCCTAATCTCAAGTACCCNGG	TE(SVA_E;SVA_E_dup287;Retroposon/SVA)	+	SVA_E_dup287	SVA_E
19	21776476	21776498	CTCCCTAATCTCAAGTACCCNGG	TE(SVA_D;SVA_D_dup632;Retroposon/SVA)	+	SVA_D_dup632	SVA_D
19	21864913	21864935	CTCCCTAATCTCAAGTACCCNGG	TE(SVA_F;SVA_F_dup407;Retroposon/SVA)	-	SVA_F_dup407	SVA_F
19	22105863	22105885	CTCCCTAATCTCAAGTACCCNGG	TE(SVA_C;SVA_C_dup193;Retroposon/SVA)	+	SVA_C_dup193	SVA_C
19	22106276	22106298	CTCCCTAATCTCAAGTACCCNGG	TE(SVA_F;SVA_F_dup408;Retroposon/SVA)	-	SVA_F_dup408	SVA_F
19	22283793	22283815	CTCCCTAATCTCAAGTACCCNGG	TE(LTR5_Hs;LTR5_Hs_dup244;LTR/ERVK)	+	LTR5_Hs_dup244	LTR5_Hs
19	22321240	22321262	CTCCCTAATCTCAAGTACCCNGG	TE(SVA_B;SVA_B_dup329;Retroposon/SVA)	-	SVA_B_dup329	SVA_B
19	22575195	22575217	CTCCCTAATCTCAAGTACCCNGG	TE(LTR5_Hs;LTR5_Hs_dup246;LTR/ERVK)	+	LTR5_Hs_dup246	LTR5_Hs
19	22581049	22581071	CTCCCTAATCTCAAGTACCCNGG	TE(LTR5_Hs;LTR5_Hs_dup247;LTR/ERVK)	+	LTR5_Hs_dup247	LTR5_Hs
19	22699964	22699986	CTCCCTAATCTCAAGTACCCNGG	TE(SVA_D;SVA_D_dup633;Retroposon/SVA)	-	SVA_D_dup633	SVA_D
19	22871019	22871041	CTCCCTAATCTCAAGTACCCNGG	TE(SVA_D;SVA_D_dup634;Retroposon/SVA)	-	SVA_D_dup634	SVA_D
19	22928413	22928435	CTCCCTAATCTCAAGTACCCNGG	TE(SVA_F;SVA_F_dup413;Retroposon/SVA)	+	SVA_F_dup413	SVA_F
19	23077996	23078018	CTCCCTAATCTCAAGTACCCNGG	TE(LTR5_Hs;LTR5_Hs_dup248;LTR/ERVK)	+	LTR5_Hs_dup248	LTR5_Hs
19	23135051	23135073	CTCCCTAATCTCAAGTACCCNGG	TE(SVA_E;SVA_E_dup288;Retroposon/SVA)	+	SVA_E_dup288	SVA_E
19	23160406	23160428	CTCCCTAATCTCAAGTACCCNGG	TE(SVA_B;SVA_B_dup331;Retroposon/SVA)	-	SVA_B_dup331	SVA_B
19	23173844	23173866	CTCCCTAATCTCAAGTACCCNGG	TE(SVA_C;SVA_C_dup195;Retroposon/SVA)	+	SVA_C_dup195	SVA_C
19	23289536	23289558	CTCCCTAATCTCAAGTACCCNGG	TE(SVA_A;SVA_A_dup513;Retroposon/SVA)	-	SVA_A_dup513	SVA_A
19	23365735	23365757	CTCCCTAATCTCAAGTACCCNGG	TE(SVA_D;SVA_D_dup635;Retroposon/SVA)	-	SVA_D_dup635	SVA_D
19	23369831	23369853	CTCCCTAATCTCAAGTACCCNGG	TE(SVA_C;SVA_C_dup196;Retroposon/SVA)	+	SVA_C_dup196	SVA_C
19	23420063	23420085	CTCCCTAATCTCAAGTACCCNGG	TE(SVA_C;SVA_C_dup197;Retroposon/SVA)	+	SVA_C_dup197	SVA_C
19	23533005	23533027	CTCCCTAATCTCAAGTACCCNGG	TE(SVA_C;SVA_C_dup198;Retroposon/SVA)	-	SVA_C_dup198	SVA_C
19	23568785	23568807	CTCCCTAATCTCAAGTACCCNGG	TE(SVA_F;SVA_F_dup414;Retroposon/SVA)	+	SVA_F_dup414	SVA_F
19	23692946	23692968	CTCCCTAATCTCAAGTACCCNGG	TE(LTR5_Hs;LTR5_Hs_dup249;LTR/ERVK)	+	LTR5_Hs_dup249	LTR5_Hs
19	23964949	23964971	CTCCCTAATCTCAAGTACCCNGG	TE(SVA_A;SVA_A_dup514;Retroposon/SVA)	+	SVA_A_dup514	SVA_A
19	27638278	27638300	CTCCCTAATCTCAAGTACCCNGG	TE(LTR5_Hs;LTR5_Hs_dup251;LTR/ERVK)	-	LTR5_Hs_dup251	LTR5_Hs
19	27814851	27814873	CTCCCTAATCTCAAGTACCCNGG	TE(LTR5B;LTR5B_dup177;LTR/ERVK)	+	LTR5B_dup177	LTR5B
19	28130887	28130909	CTCCCTAATCTCAAGTACCCNGG	TE(LTR5_Hs;LTR5_Hs_dup252;LTR/ERVK)	+	LTR5_Hs_dup252	LTR5_Hs
19	28690000	28690022	CTCCCTAATCTCAAGTACCCNGG	TE(LTR5_Hs;LTR5_Hs_dup253;LTR/ERVK)	-	LTR5_Hs_dup253	LTR5_Hs
19	29898507	29898529	CTCCCTAATCTCAAGTACCCNGG	TE(SVA_F;SVA_F_dup416;Retroposon/SVA)	-	SVA_F_dup416	SVA_F
19	34078656	34078678	CTCCCTAATCTCAAGTACCCNGG	TE(SVA_F;SVA_F_dup418;Retroposon/SVA)	-	SVA_F_dup418	SVA_F
19	34133546	34133568	CTCCCTAATCTCAAGTACCCNGG	TE(SVA_C;SVA_C_dup201;Retroposon/SVA)	+	SVA_C_dup201	SVA_C
19	34920435	34920457	CTCCCTAATCTCAAGTACCCNGG	TE(LTR5_Hs;LTR5_Hs_dup254;LTR/ERVK)	+	LTR5_Hs_dup254	LTR5_Hs
19	34921599	34921621	CTCCCTAATCTCAAGTACCCNGG	TE(SVA_C;SVA_C_dup202;Retroposon/SVA)	-	SVA_C_dup202	SVA_C
19	36068525	36068547	CTCCCTAATCTCAAGTACCCNGG	TE(SVA_C;SVA_C_dup203;Retroposon/SVA)	-	SVA_C_dup203	SVA_C
19	36234053	36234075	CTCCCTAATCTCAAGTACCCNGG	TE(LTR5_Hs;LTR5_Hs_dup255;LTR/ERVK)	-	LTR5_Hs_dup255	LTR5_Hs
19	36247653	36247675	CTCCCTAATCTCAAGTACCCNGG	TE(LTR5_Hs;LTR5_Hs_dup257;LTR/ERVK)	-	LTR5_Hs_dup257	LTR5_Hs
19	36332870	36332892	CTCCCTAATCTCAAGTACCCNGG	TE(LTR5_Hs;LTR5_Hs_dup258;LTR/ERVK)	-	LTR5_Hs_dup258	LTR5_Hs
19	36491970	36491992	CTCCCTAATCTCAAGTACCCNGG	TE(SVA_E;SVA_E_dup293;Retroposon/SVA)	+	SVA_E_dup293	SVA_E
19	36524683	36524705	CTCCCTAATCTCAAGTACCCNGG	TE(SVA_E;SVA_E_dup294;Retroposon/SVA)	-	SVA_E_dup294	SVA_E
19	36799859	36799881	CTCCCTAATCTCAAGTACCCNGG	TE(LTR5B;LTR5B_dup179;LTR/ERVK)	+	LTR5B_dup179	LTR5B
19	37006415	37006437	CTCCCTAATCTCAAGTACCCNGG	TE(LTR5_Hs;LTR5_Hs_dup259;LTR/ERVK)	+	LTR5_Hs_dup259	LTR5_Hs
19	37107323	37107345	CTCCCTAATCTCAAGTACCCNGG	exon(ENSG00000196967;ZNF585A;protein_coding)	-
19	37115885	37115907	CTCCCTAATCTCAAGTACCCNGG	TE(LTR5_Hs;LTR5_Hs_dup261;LTR/ERVK)	-	LTR5_Hs_dup261	LTR5_Hs
19	37321043	37321065	CTCCCTAATCTCAAGTACCCNGG	TE(LTR5_Hs;LTR5_Hs_dup262;LTR/ERVK)	+	LTR5_Hs_dup262	LTR5_Hs
19	37331648	37331670	CTCCCTAATCTCAAGTACCCNGG	TE(LTR5_Hs;LTR5_Hs_dup263;LTR/ERVK)	+	LTR5_Hs_dup263	LTR5_Hs
19	37530492	37530514	CTCCCTAATCTCAAGTACCCNGG	TE(LTR5_Hs;LTR5_Hs_dup264;LTR/ERVK)	-	LTR5_Hs_dup264	LTR5_Hs
19	37630633	37630655	CTCCCTAATCTCAAGTACCCNGG	TE(LTR5_Hs;LTR5_Hs_dup265;LTR/ERVK)	-	LTR5_Hs_dup265	LTR5_Hs
19	37688000	37688022	CTCCCTAATCTCAAGTACCCNGG	TE(SVA_E;SVA_E_dup296;Retroposon/SVA)	+	SVA_E_dup296	SVA_E
19	37866434	37866456	CTCCCTAATCTCAAGTACCCNGG	TE(LTR5_Hs;LTR5_Hs_dup266;LTR/ERVK)	+	LTR5_Hs_dup266	LTR5_Hs
19	38123433	38123455	CTCCCTAATCTCAAGTACCCNGG	TE(SVA_D;SVA_D_dup639;Retroposon/SVA)	-	SVA_D_dup639	SVA_D
19	38363632	38363654	CTCCCTAATCTCAAGTACCCNGG	TE(SVA_A;SVA_A_dup520;Retroposon/SVA)	-	SVA_A_dup520	SVA_A
19	38631821	38631843	CTCCCTAATCTCAAGTACCCNGG	TE(LTR5_Hs;LTR5_Hs_dup267;LTR/ERVK)	-	LTR5_Hs_dup267	LTR5_Hs
19	386929	386951	CTCCCTAATCTCAAGTACCCNGG	exon(ENSG00000286667;AC010641.2;lncRNA)	+
19	38797295	38797317	CTCCCTAATCTCAAGTACCCNGG	promoter-TSS(ENSG00000207296;RNU6-140P;snRNA)	-
19	38807945	38807967	CTCCCTAATCTCAAGTACCCNGG	TE(SVA_A;SVA_A_dup521;Retroposon/SVA)	+	SVA_A_dup521	SVA_A
19	38855138	38855160	CTCCCTAATCTCAAGTACCCNGG	TE(SVA_D;SVA_D_dup642;Retroposon/SVA)	-	SVA_D_dup642	SVA_D
19	39058703	39058725	CTCCCTAATCTCAAGTACCCNGG	TE(SVA_F;SVA_F_dup423;Retroposon/SVA)	-	SVA_F_dup423	SVA_F
19	39479742	39479764	CTCCCTAATCTCAAGTACCCNGG	promoter-TSS(ENSG00000105197;TIMM50;protein_coding)	+
19	39959917	39959939	CTCCCTAATCTCAAGTACCCNGG	TE(LTR5_Hs;LTR5_Hs_dup269;LTR/ERVK)	-	LTR5_Hs_dup269	LTR5_Hs
19	3999272	3999294	CTCCCTAATCTCAAGTACCCNGG	TE(SVA_B;SVA_B_dup315;Retroposon/SVA)	+	SVA_B_dup315	SVA_B
19	40107384	40107406	CTCCCTAATCTCAAGTACCCNGG	TE(SVA_F;SVA_F_dup424;Retroposon/SVA)	-	SVA_F_dup424	SVA_F
19	40119192	40119214	CTCCCTAATCTCAAGTACCCNGG	TE(SVA_F;SVA_F_dup425;Retroposon/SVA)	+	SVA_F_dup425	SVA_F
19	40647535	40647557	CTCCCTAATCTCAAGTACCCNGG	TE(SVA_D;SVA_D_dup644;Retroposon/SVA)	-	SVA_D_dup644	SVA_D
19	40801834	40801856	CTCCCTAATCTCAAGTACCCNGG	TE(SVA_D;SVA_D_dup645;Retroposon/SVA)	-	SVA_D_dup645	SVA_D
19	41104064	41104086	CTCCCTAATCTCAAGTACCCNGG	TE(SVA_F;SVA_F_dup427;Retroposon/SVA)	+	SVA_F_dup427	SVA_F
19	41181651	41181673	CTCCCTAATCTCAAGTACCCNGG	TE(SVA_D;SVA_D_dup648;Retroposon/SVA)	+	SVA_D_dup648	SVA_D
19	41645684	41645706	CTCCCTAATCTCAAGTACCCNGG	TE(SVA_F;SVA_F_dup430;Retroposon/SVA)	+	SVA_F_dup430	SVA_F
19	41768267	41768289	CTCCCTAATCTCAAGTACCCNGG	TE(SVA_D;SVA_D_dup649;Retroposon/SVA)	-	SVA_D_dup649	SVA_D
19	42609833	42609855	CTCCCTAATCTCAAGTACCCNGG	TE(SVA_D;SVA_D_dup650;Retroposon/SVA)	-	SVA_D_dup650	SVA_D
19	42638973	42638995	CTCCCTAATCTCAAGTACCCNGG	TE(SVA_C;SVA_C_dup204;Retroposon/SVA)	-	SVA_C_dup204	SVA_C
19	42675960	42675982	CTCCCTAATCTCAAGTACCCNGG	TE(SVA_D;SVA_D_dup651;Retroposon/SVA)	-	SVA_D_dup651	SVA_D
19	43548599	43548621	CTCCCTAATCTCAAGTACCCNGG	TE(SVA_C;SVA_C_dup205;Retroposon/SVA)	+	SVA_C_dup205	SVA_C
19	44204641	44204663	CTCCCTAATCTCAAGTACCCNGG	TE(SVA_B;SVA_B_dup335;Retroposon/SVA)	+	SVA_B_dup335	SVA_B
19	44281292	44281314	CTCCCTAATCTCAAGTACCCNGG	TE(LTR5_Hs;LTR5_Hs_dup270;LTR/ERVK)	-	LTR5_Hs_dup270	LTR5_Hs
19	44489565	44489587	CTCCCTAATCTCAAGTACCCNGG	TE(SVA_D;SVA_D_dup653;Retroposon/SVA)	+	SVA_D_dup653	SVA_D
19	44594353	44594375	CTCCCTAATCTCAAGTACCCNGG	TE(LTR5_Hs;LTR5_Hs_dup271;LTR/ERVK)	+	LTR5_Hs_dup271	LTR5_Hs
19	44921280	44921302	CTCCCTAATCTCAAGTACCCNGG	TE(SVA_D;SVA_D_dup655;Retroposon/SVA)	-	SVA_D_dup655	SVA_D
19	45649036	45649058	CTCCCTAATCTCAAGTACCCNGG	TE(SVA_D;SVA_D_dup656;Retroposon/SVA)	+	SVA_D_dup656	SVA_D
19	47010438	47010460	CTCCCTAATCTCAAGTACCCNGG	TE(SVA_D;SVA_D_dup657;Retroposon/SVA)	+	SVA_D_dup657	SVA_D
19	48857741	48857763	CTCCCTAATCTCAAGTACCCNGG	TE(SVA_D;SVA_D_dup658;Retroposon/SVA)	+	SVA_D_dup658	SVA_D
19	48889893	48889915	CTCCCTAATCTCAAGTACCCNGG	TE(LTR5_Hs;LTR5_Hs_dup272;LTR/ERVK)	+	LTR5_Hs_dup272	LTR5_Hs
19	50087157	50087179	CTCCCTAATCTCAAGTACCCNGG	TE(SVA_D;SVA_D_dup659;Retroposon/SVA)	+	SVA_D_dup659	SVA_D
19	50141690	50141712	CTCCCTAATCTCAAGTACCCNGG	TE(SVA_D;SVA_D_dup660;Retroposon/SVA)	+	SVA_D_dup660	SVA_D
19	50390744	50390766	CTCCCTAATCTCAAGTACCCNGG	TE(SVA_B;SVA_B_dup338;Retroposon/SVA)	-	SVA_B_dup338	SVA_B
19	50582008	50582030	CTCCCTAATCTCAAGTACCCNGG	TE(SVA_B;SVA_B_dup339;Retroposon/SVA)	-	SVA_B_dup339	SVA_B
19	51905949	51905971	CTCCCTAATCTCAAGTACCCNGG	promoter-TSS(ENSG00000198093;ZNF649;protein_coding)	+
19	51908878	51908900	CTCCCTAATCTCAAGTACCCNGG	TE(LTR5_Hs;LTR5_Hs_dup274;LTR/ERVK)	-	LTR5_Hs_dup274	LTR5_Hs
19	51953464	51953486	CTCCCTAATCTCAAGTACCCNGG	TE(SVA_D;SVA_D_dup661;Retroposon/SVA)	+	SVA_D_dup661	SVA_D
19	52024739	52024761	CTCCCTAATCTCAAGTACCCNGG	TE(LTR5_Hs;LTR5_Hs_dup275;LTR/ERVK)	+	LTR5_Hs_dup275	LTR5_Hs
19	52043390	52043412	CTCCCTAATCTCAAGTACCCNGG	TE(LTR5_Hs;LTR5_Hs_dup277;LTR/ERVK)	+	LTR5_Hs_dup277	LTR5_Hs
19	52421645	52421667	CTCCCTAATCTCAAGTACCCNGG	TE(LTR5_Hs;LTR5_Hs_dup278;LTR/ERVK)	-	LTR5_Hs_dup278	LTR5_Hs
19	52485793	52485815	CTCCCTAATCTCAAGTACCCNGG	TE(LTR5_Hs;LTR5_Hs_dup280;LTR/ERVK)	+	LTR5_Hs_dup280	LTR5_Hs
19	52558952	52558974	CTCCCTAATCTCAAGTACCCNGG	TE(LTR5_Hs;LTR5_Hs_dup281;LTR/ERVK)	+	LTR5_Hs_dup281	LTR5_Hs
19	52592947	52592969	CTCCCTAATCTCAAGTACCCNGG	TE(SVA_D;SVA_D_dup662;Retroposon/SVA)	-	SVA_D_dup662	SVA_D
19	52676953	52676975	CTCCCTAATCTCAAGTACCCNGG	TE(SVA_F;SVA_F_dup432;Retroposon/SVA)	+	SVA_F_dup432	SVA_F
19	52698427	52698449	CTCCCTAATCTCAAGTACCCNGG	TE(LTR5_Hs;LTR5_Hs_dup282;LTR/ERVK)	-	LTR5_Hs_dup282	LTR5_Hs
19	52719936	52719958	CTCCCTAATCTCAAGTACCCNGG	TE(SVA_A;SVA_A_dup533;Retroposon/SVA)	-	SVA_A_dup533	SVA_A
19	52812592	52812614	CTCCCTAATCTCAAGTACCCNGG	TE(SVA_E;SVA_E_dup301;Retroposon/SVA)	+	SVA_E_dup301	SVA_E
19	53186116	53186138	CTCCCTAATCTCAAGTACCCNGG	TE(SVA_E;SVA_E_dup302;Retroposon/SVA)	-	SVA_E_dup302	SVA_E
19	53223459	53223481	CTCCCTAATCTCAAGTACCCNGG	TE(SVA_D;SVA_D_dup664;Retroposon/SVA)	+	SVA_D_dup664	SVA_D
19	53269554	53269576	CTCCCTAATCTCAAGTACCCNGG	TE(SVA_D;SVA_D_dup665;Retroposon/SVA)	-	SVA_D_dup665	SVA_D
19	53587430	53587452	CTCCCTAATCTCAAGTACCCNGG	TE(SVA_D;SVA_D_dup666;Retroposon/SVA)	+	SVA_D_dup666	SVA_D
19	53838883	53838905	CTCCCTAATCTCAAGTACCCNGG	TE(LTR5_Hs;LTR5_Hs_dup283;LTR/ERVK)	+	LTR5_Hs_dup283	LTR5_Hs
19	54214446	54214468	CTCCCTAATCTCAAGTACCCNGG	TE(SVA_D;SVA_D_dup668;Retroposon/SVA)	-	SVA_D_dup668	SVA_D
19	54908156	54908178	CTCCCTAATCTCAAGTACCCNGG	TE(SVA_B;SVA_B_dup341;Retroposon/SVA)	-	SVA_B_dup341	SVA_B
19	54943984	54944006	CTCCCTAATCTCAAGTACCCNGG	TE(LTR5_Hs;LTR5_Hs_dup284;LTR/ERVK)	+	LTR5_Hs_dup284	LTR5_Hs
19	54950970	54950992	CTCCCTAATCTCAAGTACCCNGG	TE(LTR5_Hs;LTR5_Hs_dup285;LTR/ERVK)	-	LTR5_Hs_dup285	LTR5_Hs
19	54998801	54998823	CTCCCTAATCTCAAGTACCCNGG	TE(SVA_D;SVA_D_dup669;Retroposon/SVA)	-	SVA_D_dup669	SVA_D
19	56560013	56560035	CTCCCTAATCTCAAGTACCCNGG	TE(LTR5_Hs;LTR5_Hs_dup286;LTR/ERVK)	-	LTR5_Hs_dup286	LTR5_Hs
19	5702844	5702866	CTCCCTAATCTCAAGTACCCNGG	TE(SVA_D;SVA_D_dup611;Retroposon/SVA)	+	SVA_D_dup611	SVA_D
19	57810584	57810606	CTCCCTAATCTCAAGTACCCNGG	TE(LTR5_Hs;LTR5_Hs_dup288;LTR/ERVK)	+	LTR5_Hs_dup288	LTR5_Hs
19	58148218	58148240	CTCCCTAATCTCAAGTACCCNGG	TE(SVA_D;SVA_D_dup670;Retroposon/SVA)	+	SVA_D_dup670	SVA_D
19	58404401	58404423	CTCCCTAATCTCAAGTACCCNGG	exon(ENSG00000232098;AC012313.1;lncRNA)	-
19	6356298	6356320	CTCCCTAATCTCAAGTACCCNGG	TE(SVA_D;SVA_D_dup612;Retroposon/SVA)	+	SVA_D_dup612	SVA_D
19	6513444	6513466	CTCCCTAATCTCAAGTACCCNGG	TE(SVA_B;SVA_B_dup316;Retroposon/SVA)	-	SVA_B_dup316	SVA_B
19	8315105	8315127	CTCCCTAATCTCAAGTACCCNGG	TE(LTR5_Hs;LTR5_Hs_dup236;LTR/ERVK)	+	LTR5_Hs_dup236	LTR5_Hs
19	8740253	8740275	CTCCCTAATCTCAAGTACCCNGG	TE(SVA_D;SVA_D_dup613;Retroposon/SVA)	+	SVA_D_dup613	SVA_D
19	9484118	9484140	CTCCCTAATCTCAAGTACCCNGG	TE(SVA_C;SVA_C_dup182;Retroposon/SVA)	+	SVA_C_dup182	SVA_C
19	9680751	9680773	CTCCCTAATCTCAAGTACCCNGG	TE(SVA_C;SVA_C_dup183;Retroposon/SVA)	+	SVA_C_dup183	SVA_C
1	10029576	10029598	CTCCCTAATCTCAAGTACCCNGG	TE(SVA_D;SVA_D_dup7;Retroposon/SVA)	+	SVA_D_dup7	SVA_D
1	104135433	104135455	CTCCCTAATCTCAAGTACCCNGG	TE(LTR5_Hs;LTR5_Hs_dup32;LTR/ERVK)	-	LTR5_Hs_dup32	LTR5_Hs
1	10426920	10426942	CTCCCTAATCTCAAGTACCCNGG	TE(LTR12C;LTR12C_dup3;LTR/ERV1)	+	LTR12C_dup3	LTR12C
1	106413174	106413196	CTCCCTAATCTCAAGTACCCNGG	TE(SVA_D;SVA_D_dup67;Retroposon/SVA)	+	SVA_D_dup67	SVA_D
1	108159633	108159655	CTCCCTAATCTCAAGTACCCNGG	TE(SVA_D;SVA_D_dup68;Retroposon/SVA)	-	SVA_D_dup68	SVA_D
1	108488515	108488537	CTCCCTAATCTCAAGTACCCNGG	TE(SVA_F;SVA_F_dup38;Retroposon/SVA)	-	SVA_F_dup38	SVA_F
1	108517703	108517725	CTCCCTAATCTCAAGTACCCNGG	TE(LTR5_Hs;LTR5_Hs_dup33;LTR/ERVK)	+	LTR5_Hs_dup33	LTR5_Hs
1	108535644	108535666	CTCCCTAATCTCAAGTACCCNGG	TE(SVA_D;SVA_D_dup69;Retroposon/SVA)	-	SVA_D_dup69	SVA_D
1	108676526	108676548	CTCCCTAATCTCAAGTACCCNGG	TE(SVA_F;SVA_F_dup39;Retroposon/SVA)	+	SVA_F_dup39	SVA_F
1	109054008	109054030	CTCCCTAATCTCAAGTACCCNGG	TE(SVA_B;SVA_B_dup32;Retroposon/SVA)	+	SVA_B_dup32	SVA_B
1	109074402	109074424	CTCCCTAATCTCAAGTACCCNGG	TE(SVA_F;SVA_F_dup40;Retroposon/SVA)	+	SVA_F_dup40	SVA_F
1	109176773	109176795	CTCCCTAATCTCAAGTACCCNGG	TE(SVA_D;SVA_D_dup70;Retroposon/SVA)	-	SVA_D_dup70	SVA_D
1	111234018	111234040	CTCCCTAATCTCAAGTACCCNGG	TE(SVA_D;SVA_D_dup71;Retroposon/SVA)	+	SVA_D_dup71	SVA_D
1	111360410	111360432	CTCCCTAATCTCAAGTACCCNGG	TE(LTR5_Hs;LTR5_Hs_dup34;LTR/ERVK)	-	LTR5_Hs_dup34	LTR5_Hs
1	111529536	111529558	CTCCCTAATCTCAAGTACCCNGG	TE(SVA_D;SVA_D_dup72;Retroposon/SVA)	-	SVA_D_dup72	SVA_D
1	111607189	111607211	CTCCCTAATCTCAAGTACCCNGG	TE(SVA_D;SVA_D_dup73;Retroposon/SVA)	-	SVA_D_dup73	SVA_D
1	111800368	111800390	CTCCCTAATCTCAAGTACCCNGG	TE(SVA_F;SVA_F_dup42;Retroposon/SVA)	+	SVA_F_dup42	SVA_F
1	112294852	112294874	CTCCCTAATCTCAAGTACCCNGG	TE(SVA_E;SVA_E_dup37;Retroposon/SVA)	+	SVA_E_dup37	SVA_E
1	11249586	11249608	CTCCCTAATCTCAAGTACCCNGG	TE(SVA_D;SVA_D_dup8;Retroposon/SVA)	-	SVA_D_dup8	SVA_D
1	112641048	112641070	CTCCCTAATCTCAAGTACCCNGG	TE(SVA_D;SVA_D_dup74;Retroposon/SVA)	+	SVA_D_dup74	SVA_D
1	112729228	112729250	CTCCCTAATCTCAAGTACCCNGG	TE(SVA_A;SVA_A_dup42;Retroposon/SVA)	+	SVA_A_dup42	SVA_A
1	112774787	112774809	CTCCCTAATCTCAAGTACCCNGG	TE(SVA_F;SVA_F_dup44;Retroposon/SVA)	+	SVA_F_dup44	SVA_F
1	112897793	112897815	CTCCCTAATCTCAAGTACCCNGG	TE(SVA_F;SVA_F_dup45;Retroposon/SVA)	-	SVA_F_dup45	SVA_F
1	11305240	11305262	CTCCCTAATCTCAAGTACCCNGG	TE(SVA_C;SVA_C_dup2;Retroposon/SVA)	-	SVA_C_dup2	SVA_C
1	113063100	113063122	CTCCCTAATCTCAAGTACCCNGG	TE(SVA_C;SVA_C_dup19;Retroposon/SVA)	-	SVA_C_dup19	SVA_C
1	113070959	113070981	CTCCCTAATCTCAAGTACCCNGG	TE(SVA_F;SVA_F_dup48;Retroposon/SVA)	+	SVA_F_dup48	SVA_F
1	114058406	114058428	CTCCCTAATCTCAAGTACCCNGG	TE(LTR5_Hs;LTR5_Hs_dup35;LTR/ERVK)	+	LTR5_Hs_dup35	LTR5_Hs
1	114243554	114243576	CTCCCTAATCTCAAGTACCCNGG	TE(SVA_A;SVA_A_dup44;Retroposon/SVA)	+	SVA_A_dup44	SVA_A
1	114480305	114480327	CTCCCTAATCTCAAGTACCCNGG	TE(SVA_C;SVA_C_dup20;Retroposon/SVA)	+	SVA_C_dup20	SVA_C
1	114790129	114790151	CTCCCTAATCTCAAGTACCCNGG	TE(SVA_D;SVA_D_dup76;Retroposon/SVA)	-	SVA_D_dup76	SVA_D
1	114803995	114804017	CTCCCTAATCTCAAGTACCCNGG	TE(SVA_C;SVA_C_dup21;Retroposon/SVA)	-	SVA_C_dup21	SVA_C
1	117300346	117300368	CTCCCTAATCTCAAGTACCCNGG	TE(SVA_B;SVA_B_dup34;Retroposon/SVA)	-	SVA_B_dup34	SVA_B
1	117428970	117428992	CTCCCTAATCTCAAGTACCCNGG	TE(SVA_F;SVA_F_dup49;Retroposon/SVA)	-	SVA_F_dup49	SVA_F
1	117977685	117977707	CTCCCTAATCTCAAGTACCCNGG	TE(L2d;L2d_dup1364;LINE/L2)	+	L2d_dup1364	L2d
1	12007918	12007940	CTCCCTAATCTCAAGTACCCNGG	TE(SVA_C;SVA_C_dup3;Retroposon/SVA)	-	SVA_C_dup3	SVA_C
1	120425008	120425030	CTCCCTAATCTCAAGTACCCNGG	TE(LTR5_Hs;LTR5_Hs_dup36;LTR/ERVK)	+	LTR5_Hs_dup36	LTR5_Hs
1	12137060	12137082	CTCCCTAATCTCAAGTACCCNGG	TE(SVA_B;SVA_B_dup2;Retroposon/SVA)	-	SVA_B_dup2	SVA_B
1	12903485	12903507	CTCCCTAATCTCAAGTACCCNGG	TE(SVA_D;SVA_D_dup10;Retroposon/SVA)	+	SVA_D_dup10	SVA_D
1	13298284	13298306	CTCCCTAATCTCAAGTACCCNGG	TE(SVA_D;SVA_D_dup13;Retroposon/SVA)	-	SVA_D_dup13	SVA_D
1	13329903	13329925	CTCCCTAATCTCAAGTACCCNGG	TE(SVA_E;SVA_E_dup4;Retroposon/SVA)	+	SVA_E_dup4	SVA_E
1	13394445	13394467	CTCCCTAATCTCAAGTACCCNGG	TE(SVA_D;SVA_D_dup14;Retroposon/SVA)	-	SVA_D_dup14	SVA_D
1	13658887	13658909	CTCCCTAATCTCAAGTACCCNGG	TE(SVA_D;SVA_D_dup15;Retroposon/SVA)	+	SVA_D_dup15	SVA_D
1	1410064	1410086	CTCCCTAATCTCAAGTACCCNGG	exon(ENSG00000272455;AL391244.2;lncRNA)	+
1	143639423	143639445	CTCCCTAATCTCAAGTACCCNGG	TE(SVA_E;SVA_E_dup40;Retroposon/SVA)	+	SVA_E_dup40	SVA_E
1	143703965	143703987	CTCCCTAATCTCAAGTACCCNGG	TE(SVA_D;SVA_D_dup78;Retroposon/SVA)	+	SVA_D_dup78	SVA_D
1	144451587	144451609	CTCCCTAATCTCAAGTACCCNGG	TE(LTR5_Hs;LTR5_Hs_dup37;LTR/ERVK)	-	LTR5_Hs_dup37	LTR5_Hs
1	144556213	144556235	CTCCCTAATCTCAAGTACCCNGG	TE(LTR5_Hs;LTR5_Hs_dup38;LTR/ERVK)	-	LTR5_Hs_dup38	LTR5_Hs
1	145415566	145415588	CTCCCTAATCTCAAGTACCCNGG	TE(LTR5_Hs;LTR5_Hs_dup39;LTR/ERVK)	-	LTR5_Hs_dup39	LTR5_Hs
1	145765246	145765268	CTCCCTAATCTCAAGTACCCNGG	TE(SVA_C;SVA_C_dup22;Retroposon/SVA)	+	SVA_C_dup22	SVA_C
1	145766162	145766184	CTCCCTAATCTCAAGTACCCNGG	TE(SVA_D;SVA_D_dup79;Retroposon/SVA)	-	SVA_D_dup79	SVA_D
1	145932689	145932711	CTCCCTAATCTCAAGTACCCNGG	TE(LTR5_Hs;LTR5_Hs_dup40;LTR/ERVK)	+	LTR5_Hs_dup40	LTR5_Hs
1	146381405	146381427	CTCCCTAATCTCAAGTACCCNGG	TE(LTR5_Hs;LTR5_Hs_dup41;LTR/ERVK)	+	LTR5_Hs_dup41	LTR5_Hs
1	146907934	146907956	CTCCCTAATCTCAAGTACCCNGG	TE(LTR5_Hs;LTR5_Hs_dup42;LTR/ERVK)	-	LTR5_Hs_dup42	LTR5_Hs
1	146948570	146948592	CTCCCTAATCTCAAGTACCCNGG	TE(LTR5_Hs;LTR5_Hs_dup43;LTR/ERVK)	+	LTR5_Hs_dup43	LTR5_Hs
1	147062595	147062617	CTCCCTAATCTCAAGTACCCNGG	TE(SVA_B;SVA_B_dup36;Retroposon/SVA)	+	SVA_B_dup36	SVA_B
1	147106799	147106821	CTCCCTAATCTCAAGTACCCNGG	TE(LTR5_Hs;LTR5_Hs_dup44;LTR/ERVK)	-	LTR5_Hs_dup44	LTR5_Hs
1	147233921	147233943	CTCCCTAATCTCAAGTACCCNGG	TE(SVA_D;SVA_D_dup80;Retroposon/SVA)	+	SVA_D_dup80	SVA_D
1	147240352	147240374	CTCCCTAATCTCAAGTACCCNGG	TE(LTR5_Hs;LTR5_Hs_dup45;LTR/ERVK)	+	LTR5_Hs_dup45	LTR5_Hs
1	147734529	147734551	CTCCCTAATCTCAAGTACCCNGG	TE(LTR5_Hs;LTR5_Hs_dup46;LTR/ERVK)	-	LTR5_Hs_dup46	LTR5_Hs
1	147948928	147948950	CTCCCTAATCTCAAGTACCCNGG	TE(SVA_D;SVA_D_dup81;Retroposon/SVA)	-	SVA_D_dup81	SVA_D
1	148138526	148138548	CTCCCTAATCTCAAGTACCCNGG	TE(LTR5_Hs;LTR5_Hs_dup47;LTR/ERVK)	-	LTR5_Hs_dup47	LTR5_Hs
1	148189073	148189095	CTCCCTAATCTCAAGTACCCNGG	TE(LTR5_Hs;LTR5_Hs_dup48;LTR/ERVK)	+	LTR5_Hs_dup48	LTR5_Hs
1	149093570	149093592	CTCCCTAATCTCAAGTACCCNGG	TE(LTR5_Hs;LTR5_Hs_dup49;LTR/ERVK)	-	LTR5_Hs_dup49	LTR5_Hs
1	150635177	150635199	CTCCCTAATCTCAAGTACCCNGG	TE(LTR5_Hs;LTR5_Hs_dup51;LTR/ERVK)	+	LTR5_Hs_dup51	LTR5_Hs
1	150728116	150728138	CTCCCTAATCTCAAGTACCCNGG	TE(SVA_F;SVA_F_dup52;Retroposon/SVA)	-	SVA_F_dup52	SVA_F
1	150782352	150782374	CTCCCTAATCTCAAGTACCCNGG	TE(SVA_F;SVA_F_dup53;Retroposon/SVA)	+	SVA_F_dup53	SVA_F
1	150851684	150851706	CTCCCTAATCTCAAGTACCCNGG	TE(SVA_C;SVA_C_dup23;Retroposon/SVA)	+	SVA_C_dup23	SVA_C
1	15136017	15136039	CTCCCTAATCTCAAGTACCCNGG	TE(LTR5_Hs;LTR5_Hs_dup4;LTR/ERVK)	-	LTR5_Hs_dup4	LTR5_Hs
1	151601549	151601571	CTCCCTAATCTCAAGTACCCNGG	TE(SVA_E;SVA_E_dup43;Retroposon/SVA)	+	SVA_E_dup43	SVA_E
1	151650769	151650791	CTCCCTAATCTCAAGTACCCNGG	TE(SVA_F;SVA_F_dup54;Retroposon/SVA)	-	SVA_F_dup54	SVA_F
1	151768834	151768856	CTCCCTAATCTCAAGTACCCNGG	TE(SVA_C;SVA_C_dup24;Retroposon/SVA)	-	SVA_C_dup24	SVA_C
1	152144308	152144330	CTCCCTAATCTCAAGTACCCNGG	TE(SVA_C;SVA_C_dup25;Retroposon/SVA)	-	SVA_C_dup25	SVA_C
1	152195643	152195665	CTCCCTAATCTCAAGTACCCNGG	TE(SVA_C;SVA_C_dup26;Retroposon/SVA)	-	SVA_C_dup26	SVA_C
1	152255753	152255775	CTCCCTAATCTCAAGTACCCNGG	TE(SVA_D;SVA_D_dup83;Retroposon/SVA)	-	SVA_D_dup83	SVA_D
1	152455802	152455824	CTCCCTAATCTCAAGTACCCNGG	TE(LTR5_Hs;LTR5_Hs_dup52;LTR/ERVK)	-	LTR5_Hs_dup52	LTR5_Hs
1	152471572	152471594	CTCCCTAATCTCAAGTACCCNGG	TE(SVA_D;SVA_D_dup84;Retroposon/SVA)	-	SVA_D_dup84	SVA_D
1	153575793	153575815	CTCCCTAATCTCAAGTACCCNGG	TE(SVA_C;SVA_C_dup27;Retroposon/SVA)	+	SVA_C_dup27	SVA_C
1	153583720	153583742	CTCCCTAATCTCAAGTACCCNGG	TE(SVA_D;SVA_D_dup85;Retroposon/SVA)	+	SVA_D_dup85	SVA_D
1	15379704	15379726	CTCCCTAATCTCAAGTACCCNGG	TE(LTR5_Hs;LTR5_Hs_dup5;LTR/ERVK)	-	LTR5_Hs_dup5	LTR5_Hs
1	154288238	154288260	CTCCCTAATCTCAAGTACCCNGG	promoter-TSS(ENSG00000252682;RF00273;snoRNA)	+
1	155600226	155600248	CTCCCTAATCTCAAGTACCCNGG	TE(LTR5_Hs;LTR5_Hs_dup53;LTR/ERVK)	-	LTR5_Hs_dup53	LTR5_Hs
1	155627354	155627376	CTCCCTAATCTCAAGTACCCNGG	exon(ENSG00000287839;AL353807.5;lncRNA)	-
1	155635566	155635588	CTCCCTAATCTCAAGTACCCNGG	TE(LTR5_Hs;LTR5_Hs_dup55;LTR/ERVK)	-	LTR5_Hs_dup55	LTR5_Hs
1	155701505	155701527	CTCCCTAATCTCAAGTACCCNGG	TE(SVA_F;SVA_F_dup58;Retroposon/SVA)	+	SVA_F_dup58	SVA_F
1	155835292	155835314	CTCCCTAATCTCAAGTACCCNGG	TE(SVA_D;SVA_D_dup87;Retroposon/SVA)	+	SVA_D_dup87	SVA_D
1	156179480	156179502	CTCCCTAATCTCAAGTACCCNGG	TE(LTR5_Hs;LTR5_Hs_dup56;LTR/ERVK)	+	LTR5_Hs_dup56	LTR5_Hs
1	156181717	156181739	CTCCCTAATCTCAAGTACCCNGG	TE(LTR5_Hs;LTR5_Hs_dup57;LTR/ERVK)	+	LTR5_Hs_dup57	LTR5_Hs
1	156328683	156328705	CTCCCTAATCTCAAGTACCCNGG	TE(SVA_D;SVA_D_dup88;Retroposon/SVA)	+	SVA_D_dup88	SVA_D
1	156558949	156558971	CTCCCTAATCTCAAGTACCCNGG	TE(SVA_E;SVA_E_dup44;Retroposon/SVA)	+	SVA_E_dup44	SVA_E
1	1580600	1580622	CTCCCTAATCTCAAGTACCCNGG	TE(LTR5_Hs;LTR5_Hs_dup1;LTR/ERVK)	+	LTR5_Hs_dup1	LTR5_Hs
1	159450425	159450447	CTCCCTAATCTCAAGTACCCNGG	TE(SVA_C;SVA_C_dup28;Retroposon/SVA)	+	SVA_C_dup28	SVA_C
1	159768053	159768075	CTCCCTAATCTCAAGTACCCNGG	TE(LTR5_Hs;LTR5_Hs_dup58;LTR/ERVK)	+	LTR5_Hs_dup58	LTR5_Hs
1	160533122	160533144	CTCCCTAATCTCAAGTACCCNGG	TE(SVA_A;SVA_A_dup55;Retroposon/SVA)	+	SVA_A_dup55	SVA_A
1	160652395	160652417	CTCCCTAATCTCAAGTACCCNGG	TE(LTR5_Hs;LTR5_Hs_dup59;LTR/ERVK)	+	LTR5_Hs_dup59	LTR5_Hs
1	160691043	160691065	CTCCCTAATCTCAAGTACCCNGG	TE(LTR5;LTR5_dup1;LTR/ERVK)	+	LTR5_dup1	LTR5
1	160699306	160699328	CTCCCTAATCTCAAGTACCCNGG	exon(ENSG00000228863;AL121985.1;lncRNA)	+
1	160913399	160913421	CTCCCTAATCTCAAGTACCCNGG	TE(LTR5_Hs;LTR5_Hs_dup60;LTR/ERVK)	+	LTR5_Hs_dup60	LTR5_Hs
1	160933978	160934000	CTCCCTAATCTCAAGTACCCNGG	TE(SVA_B;SVA_B_dup37;Retroposon/SVA)	+	SVA_B_dup37	SVA_B
1	160936358	160936380	CTCCCTAATCTCAAGTACCCNGG	TE(SVA_C;SVA_C_dup29;Retroposon/SVA)	-	SVA_C_dup29	SVA_C
1	160949512	160949534	CTCCCTAATCTCAAGTACCCNGG	exon(ENSG00000198358;AL354714.1;lncRNA)	-
1	161017093	161017115	CTCCCTAATCTCAAGTACCCNGG	TE(LTR5_Hs;LTR5_Hs_dup62;LTR/ERVK)	+	LTR5_Hs_dup62	LTR5_Hs
1	161030273	161030295	CTCCCTAATCTCAAGTACCCNGG	TE(SVA_B;SVA_B_dup38;Retroposon/SVA)	+	SVA_B_dup38	SVA_B
1	161281009	161281031	CTCCCTAATCTCAAGTACCCNGG	TE(SVA_D;SVA_D_dup89;Retroposon/SVA)	-	SVA_D_dup89	SVA_D
1	161316369	161316391	CTCCCTAATCTCAAGTACCCNGG	TE(LTR5_Hs;LTR5_Hs_dup63;LTR/ERVK)	-	LTR5_Hs_dup63	LTR5_Hs
1	161424126	161424148	CTCCCTAATCTCAAGTACCCNGG	TE(SVA_D;SVA_D_dup90;Retroposon/SVA)	+	SVA_D_dup90	SVA_D
1	161616124	161616146	CTCCCTAATCTCAAGTACCCNGG	TE(SVA_C;SVA_C_dup30;Retroposon/SVA)	-	SVA_C_dup30	SVA_C
1	162450998	162451020	CTCCCTAATCTCAAGTACCCNGG	TE(SVA_A;SVA_A_dup57;Retroposon/SVA)	-	SVA_A_dup57	SVA_A
1	162457724	162457746	CTCCCTAATCTCAAGTACCCNGG	TE(SVA_A;SVA_A_dup58;Retroposon/SVA)	+	SVA_A_dup58	SVA_A
1	162466633	162466655	CTCCCTAATCTCAAGTACCCNGG	TE(SVA_D;SVA_D_dup91;Retroposon/SVA)	+	SVA_D_dup91	SVA_D
1	163545675	163545697	CTCCCTAATCTCAAGTACCCNGG	TE(SVA_B;SVA_B_dup39;Retroposon/SVA)	-	SVA_B_dup39	SVA_B
1	165092840	165092862	CTCCCTAATCTCAAGTACCCNGG	TE(LTR5B;LTR5B_dup36;LTR/ERVK)	+	LTR5B_dup36	LTR5B
1	167030250	167030272	CTCCCTAATCTCAAGTACCCNGG	TE(SVA_F;SVA_F_dup64;Retroposon/SVA)	+	SVA_F_dup64	SVA_F
1	167771161	167771183	CTCCCTAATCTCAAGTACCCNGG	TE(SVA_A;SVA_A_dup64;Retroposon/SVA)	-	SVA_A_dup64	SVA_A
1	167805814	167805836	CTCCCTAATCTCAAGTACCCNGG	TE(SVA_A;SVA_A_dup65;Retroposon/SVA)	-	SVA_A_dup65	SVA_A
1	168207335	168207357	CTCCCTAATCTCAAGTACCCNGG	TE(SVA_C;SVA_C_dup31;Retroposon/SVA)	-	SVA_C_dup31	SVA_C
1	168837945	168837967	CTCCCTAATCTCAAGTACCCNGG	TE(SVA_B;SVA_B_dup40;Retroposon/SVA)	+	SVA_B_dup40	SVA_B
1	170419706	170419728	CTCCCTAATCTCAAGTACCCNGG	TE(SVA_C;SVA_C_dup32;Retroposon/SVA)	+	SVA_C_dup32	SVA_C
1	171693307	171693329	CTCCCTAATCTCAAGTACCCNGG	TE(SVA_C;SVA_C_dup33;Retroposon/SVA)	-	SVA_C_dup33	SVA_C
1	172572526	172572548	CTCCCTAATCTCAAGTACCCNGG	TE(SVA_D;SVA_D_dup92;Retroposon/SVA)	+	SVA_D_dup92	SVA_D
1	173614095	173614117	CTCCCTAATCTCAAGTACCCNGG	TE(SVA_D;SVA_D_dup93;Retroposon/SVA)	+	SVA_D_dup93	SVA_D
1	174348626	174348648	CTCCCTAATCTCAAGTACCCNGG	TE(SVA_F;SVA_F_dup67;Retroposon/SVA)	-	SVA_F_dup67	SVA_F
1	176058584	176058606	CTCCCTAATCTCAAGTACCCNGG	TE(SVA_D;SVA_D_dup94;Retroposon/SVA)	+	SVA_D_dup94	SVA_D
1	179039900	179039922	CTCCCTAATCTCAAGTACCCNGG	TE(SVA_D;SVA_D_dup98;Retroposon/SVA)	-	SVA_D_dup98	SVA_D
1	179136536	179136558	CTCCCTAATCTCAAGTACCCNGG	TE(SVA_D;SVA_D_dup99;Retroposon/SVA)	+	SVA_D_dup99	SVA_D
1	179418157	179418179	CTCCCTAATCTCAAGTACCCNGG	TE(SVA_D;SVA_D_dup101;Retroposon/SVA)	-	SVA_D_dup101	SVA_D
1	180370111	180370133	CTCCCTAATCTCAAGTACCCNGG	TE(L2c;L2c_dup10712;LINE/L2)	+	L2c_dup10712	L2c
1	180710369	180710391	CTCCCTAATCTCAAGTACCCNGG	TE(SVA_C;SVA_C_dup34;Retroposon/SVA)	-	SVA_C_dup34	SVA_C
1	181955296	181955318	CTCCCTAATCTCAAGTACCCNGG	TE(SVA_B;SVA_B_dup42;Retroposon/SVA)	+	SVA_B_dup42	SVA_B
1	182011568	182011590	CTCCCTAATCTCAAGTACCCNGG	TE(SVA_B;SVA_B_dup43;Retroposon/SVA)	+	SVA_B_dup43	SVA_B
1	182439425	182439447	CTCCCTAATCTCAAGTACCCNGG	TE(SVA_D;SVA_D_dup103;Retroposon/SVA)	-	SVA_D_dup103	SVA_D
1	182508854	182508876	CTCCCTAATCTCAAGTACCCNGG	TE(SVA_F;SVA_F_dup70;Retroposon/SVA)	-	SVA_F_dup70	SVA_F
1	182740722	182740744	CTCCCTAATCTCAAGTACCCNGG	TE(SVA_D;SVA_D_dup104;Retroposon/SVA)	-	SVA_D_dup104	SVA_D
1	183427805	183427827	CTCCCTAATCTCAAGTACCCNGG	TE(SVA_A;SVA_A_dup71;Retroposon/SVA)	+	SVA_A_dup71	SVA_A
1	187617547	187617569	CTCCCTAATCTCAAGTACCCNGG	TE(SVA_A;SVA_A_dup73;Retroposon/SVA)	+	SVA_A_dup73	SVA_A
1	188751931	188751953	CTCCCTAATCTCAAGTACCCNGG	TE(LTR5_Hs;LTR5_Hs_dup64;LTR/ERVK)	-	LTR5_Hs_dup64	LTR5_Hs
1	189139340	189139362	CTCCCTAATCTCAAGTACCCNGG	TE(SVA_B;SVA_B_dup44;Retroposon/SVA)	-	SVA_B_dup44	SVA_B
1	189226551	189226573	CTCCCTAATCTCAAGTACCCNGG	TE(SVA_B;SVA_B_dup45;Retroposon/SVA)	+	SVA_B_dup45	SVA_B
1	192858211	192858233	CTCCCTAATCTCAAGTACCCNGG	TE(SVA_D;SVA_D_dup106;Retroposon/SVA)	+	SVA_D_dup106	SVA_D
1	193437055	193437077	CTCCCTAATCTCAAGTACCCNGG	TE(SVA_C;SVA_C_dup35;Retroposon/SVA)	-	SVA_C_dup35	SVA_C
1	196109425	196109447	CTCCCTAATCTCAAGTACCCNGG	TE(LTR5_Hs;LTR5_Hs_dup65;LTR/ERVK)	-	LTR5_Hs_dup65	LTR5_Hs
1	197406402	197406424	CTCCCTAATCTCAAGTACCCNGG	TE(SVA_D;SVA_D_dup107;Retroposon/SVA)	+	SVA_D_dup107	SVA_D
1	198583792	198583814	CTCCCTAATCTCAAGTACCCNGG	TE(SVA_A;SVA_A_dup75;Retroposon/SVA)	-	SVA_A_dup75	SVA_A
1	199904014	199904036	CTCCCTAATCTCAAGTACCCNGG	TE(SVA_D;SVA_D_dup108;Retroposon/SVA)	-	SVA_D_dup108	SVA_D
1	202190990	202191012	CTCCCTAATCTCAAGTACCCNGG	TE(SVA_F;SVA_F_dup76;Retroposon/SVA)	-	SVA_F_dup76	SVA_F
1	202451338	202451360	CTCCCTAATCTCAAGTACCCNGG	TE(SVA_D;SVA_D_dup109;Retroposon/SVA)	-	SVA_D_dup109	SVA_D
1	202739642	202739664	CTCCCTAATCTCAAGTACCCNGG	TE(SVA_D;SVA_D_dup110;Retroposon/SVA)	-	SVA_D_dup110	SVA_D
1	203266301	203266323	CTCCCTAATCTCAAGTACCCNGG	TE(SVA_B;SVA_B_dup47;Retroposon/SVA)	-	SVA_B_dup47	SVA_B
1	203841323	203841345	CTCCCTAATCTCAAGTACCCNGG	TE(SVA_B;SVA_B_dup48;Retroposon/SVA)	-	SVA_B_dup48	SVA_B
1	203918733	203918755	CTCCCTAATCTCAAGTACCCNGG	TE(SVA_D;SVA_D_dup112;Retroposon/SVA)	-	SVA_D_dup112	SVA_D
1	206065103	206065125	CTCCCTAATCTCAAGTACCCNGG	TE(SVA_D;SVA_D_dup117;Retroposon/SVA)	+	SVA_D_dup117	SVA_D
1	207635800	207635822	CTCCCTAATCTCAAGTACCCNGG	TE(LTR5_Hs;LTR5_Hs_dup66;LTR/ERVK)	-	LTR5_Hs_dup66	LTR5_Hs
1	20817069	20817091	CTCCCTAATCTCAAGTACCCNGG	TE(SVA_E;SVA_E_dup6;Retroposon/SVA)	+	SVA_E_dup6	SVA_E
1	208659104	208659126	CTCCCTAATCTCAAGTACCCNGG	TE(SVA_F;SVA_F_dup79;Retroposon/SVA)	-	SVA_F_dup79	SVA_F
1	209130030	209130052	CTCCCTAATCTCAAGTACCCNGG	TE(SVA_D;SVA_D_dup118;Retroposon/SVA)	+	SVA_D_dup118	SVA_D
1	209141440	209141462	CTCCCTAATCTCAAGTACCCNGG	TE(LTR5_Hs;LTR5_Hs_dup67;LTR/ERVK)	+	LTR5_Hs_dup67	LTR5_Hs
1	21024717	21024739	CTCCCTAATCTCAAGTACCCNGG	TE(SVA_F;SVA_F_dup4;Retroposon/SVA)	+	SVA_F_dup4	SVA_F
1	21054296	21054318	CTCCCTAATCTCAAGTACCCNGG	TE(SVA_D;SVA_D_dup19;Retroposon/SVA)	+	SVA_D_dup19	SVA_D
1	211197829	211197851	CTCCCTAATCTCAAGTACCCNGG	TE(SVA_C;SVA_C_dup36;Retroposon/SVA)	+	SVA_C_dup36	SVA_C
1	211461312	211461334	CTCCCTAATCTCAAGTACCCNGG	TE(SVA_D;SVA_D_dup119;Retroposon/SVA)	+	SVA_D_dup119	SVA_D
1	212015533	212015555	CTCCCTAATCTCAAGTACCCNGG	TE(SVA_B;SVA_B_dup50;Retroposon/SVA)	+	SVA_B_dup50	SVA_B
1	212297986	212298008	CTCCCTAATCTCAAGTACCCNGG	TE(SVA_E;SVA_E_dup53;Retroposon/SVA)	-	SVA_E_dup53	SVA_E
1	212320113	212320135	CTCCCTAATCTCAAGTACCCNGG	TE(SVA_D;SVA_D_dup120;Retroposon/SVA)	-	SVA_D_dup120	SVA_D
1	212725585	212725607	CTCCCTAATCTCAAGTACCCNGG	TE(SVA_B;SVA_B_dup51;Retroposon/SVA)	+	SVA_B_dup51	SVA_B
1	212780330	212780352	CTCCCTAATCTCAAGTACCCNGG	TE(SVA_D;SVA_D_dup122;Retroposon/SVA)	+	SVA_D_dup122	SVA_D
1	213150481	213150503	CTCCCTAATCTCAAGTACCCNGG	TE(SVA_D;SVA_D_dup123;Retroposon/SVA)	-	SVA_D_dup123	SVA_D
1	21389581	21389603	CTCCCTAATCTCAAGTACCCNGG	TE(SVA_F;SVA_F_dup6;Retroposon/SVA)	+	SVA_F_dup6	SVA_F
1	214868768	214868790	CTCCCTAATCTCAAGTACCCNGG	TE(SVA_F;SVA_F_dup84;Retroposon/SVA)	-	SVA_F_dup84	SVA_F
1	21502205	21502227	CTCCCTAATCTCAAGTACCCNGG	TE(SVA_C;SVA_C_dup5;Retroposon/SVA)	-	SVA_C_dup5	SVA_C
1	217523341	217523363	CTCCCTAATCTCAAGTACCCNGG	TE(SVA_D;SVA_D_dup124;Retroposon/SVA)	-	SVA_D_dup124	SVA_D
1	219546695	219546717	CTCCCTAATCTCAAGTACCCNGG	TE(SVA_D;SVA_D_dup125;Retroposon/SVA)	+	SVA_D_dup125	SVA_D
1	219872976	219872998	CTCCCTAATCTCAAGTACCCNGG	TE(SVA_F;SVA_F_dup85;Retroposon/SVA)	-	SVA_F_dup85	SVA_F
1	220465851	220465873	CTCCCTAATCTCAAGTACCCNGG	TE(SVA_D;SVA_D_dup126;Retroposon/SVA)	-	SVA_D_dup126	SVA_D
1	222278936	222278958	CTCCCTAATCTCAAGTACCCNGG	intron(ENSG00000236230;AL356108.1;lncRNA)	-
1	222489195	222489217	CTCCCTAATCTCAAGTACCCNGG	TE(SVA_D;SVA_D_dup128;Retroposon/SVA)	+	SVA_D_dup128	SVA_D
1	224101544	224101566	CTCCCTAATCTCAAGTACCCNGG	TE(SVA_D;SVA_D_dup129;Retroposon/SVA)	+	SVA_D_dup129	SVA_D
1	224340088	224340110	CTCCCTAATCTCAAGTACCCNGG	TE(LTR5_Hs;LTR5_Hs_dup68;LTR/ERVK)	+	LTR5_Hs_dup68	LTR5_Hs
1	224349389	224349411	CTCCCTAATCTCAAGTACCCNGG	TE(SVA_B;SVA_B_dup52;Retroposon/SVA)	-	SVA_B_dup52	SVA_B
1	225616155	225616177	CTCCCTAATCTCAAGTACCCNGG	TE(SVA_B;SVA_B_dup53;Retroposon/SVA)	+	SVA_B_dup53	SVA_B
1	225795761	225795783	CTCCCTAATCTCAAGTACCCNGG	TE(SVA_A;SVA_A_dup83;Retroposon/SVA)	-	SVA_A_dup83	SVA_A
1	226114467	226114489	CTCCCTAATCTCAAGTACCCNGG	TE(SVA_F;SVA_F_dup86;Retroposon/SVA)	-	SVA_F_dup86	SVA_F
1	227133790	227133812	CTCCCTAATCTCAAGTACCCNGG	TE(SVA_D;SVA_D_dup130;Retroposon/SVA)	+	SVA_D_dup130	SVA_D
1	227276901	227276923	CTCCCTAATCTCAAGTACCCNGG	TE(SVA_A;SVA_A_dup86;Retroposon/SVA)	+	SVA_A_dup86	SVA_A
1	227710170	227710192	CTCCCTAATCTCAAGTACCCNGG	TE(SVA_D;SVA_D_dup131;Retroposon/SVA)	-	SVA_D_dup131	SVA_D
1	227869028	227869050	CTCCCTAATCTCAAGTACCCNGG	TE(LTR5_Hs;LTR5_Hs_dup69;LTR/ERVK)	-	LTR5_Hs_dup69	LTR5_Hs
1	229931486	229931508	CTCCCTAATCTCAAGTACCCNGG	TE(SVA_D;SVA_D_dup132;Retroposon/SVA)	-	SVA_D_dup132	SVA_D
1	231454823	231454845	CTCCCTAATCTCAAGTACCCNGG	TE(SVA_B;SVA_B_dup54;Retroposon/SVA)	+	SVA_B_dup54	SVA_B
1	232332913	232332935	CTCCCTAATCTCAAGTACCCNGG	TE(SVA_D;SVA_D_dup135;Retroposon/SVA)	+	SVA_D_dup135	SVA_D
1	23258255	23258277	CTCCCTAATCTCAAGTACCCNGG	TE(SVA_C;SVA_C_dup6;Retroposon/SVA)	+	SVA_C_dup6	SVA_C
1	234267046	234267068	CTCCCTAATCTCAAGTACCCNGG	TE(SVA_A;SVA_A_dup93;Retroposon/SVA)	-	SVA_A_dup93	SVA_A
1	23504797	23504819	CTCCCTAATCTCAAGTACCCNGG	TE(SVA_D;SVA_D_dup20;Retroposon/SVA)	+	SVA_D_dup20	SVA_D
1	235310004	235310026	CTCCCTAATCTCAAGTACCCNGG	TE(SVA_D;SVA_D_dup136;Retroposon/SVA)	+	SVA_D_dup136	SVA_D
1	236387826	236387848	CTCCCTAATCTCAAGTACCCNGG	TE(SVA_F;SVA_F_dup87;Retroposon/SVA)	+	SVA_F_dup87	SVA_F
1	236428140	236428162	CTCCCTAATCTCAAGTACCCNGG	TE(SVA_B;SVA_B_dup55;Retroposon/SVA)	-	SVA_B_dup55	SVA_B
1	23689579	23689601	CTCCCTAATCTCAAGTACCCNGG	TE(SVA_D;SVA_D_dup21;Retroposon/SVA)	+	SVA_D_dup21	SVA_D
1	237126952	237126974	CTCCCTAATCTCAAGTACCCNGG	TE(SVA_F;SVA_F_dup88;Retroposon/SVA)	-	SVA_F_dup88	SVA_F
1	237669044	237669066	CTCCCTAATCTCAAGTACCCNGG	TE(SVA_D;SVA_D_dup138;Retroposon/SVA)	-	SVA_D_dup138	SVA_D
1	238326654	238326676	CTCCCTAATCTCAAGTACCCNGG	promoter-TSS(ENSG00000252371;RNU6-725P;snRNA)	-
1	23853890	23853912	CTCCCTAATCTCAAGTACCCNGG	TE(SVA_D;SVA_D_dup22;Retroposon/SVA)	+	SVA_D_dup22	SVA_D
1	23936312	23936334	CTCCCTAATCTCAAGTACCCNGG	TE(SVA_D;SVA_D_dup23;Retroposon/SVA)	+	SVA_D_dup23	SVA_D
1	23986705	23986727	CTCCCTAATCTCAAGTACCCNGG	TE(SVA_C;SVA_C_dup7;Retroposon/SVA)	-	SVA_C_dup7	SVA_C
1	23992887	23992909	CTCCCTAATCTCAAGTACCCNGG	TE(SVA_F;SVA_F_dup8;Retroposon/SVA)	-	SVA_F_dup8	SVA_F
1	24031594	24031616	CTCCCTAATCTCAAGTACCCNGG	TE(SVA_A;SVA_A_dup9;Retroposon/SVA)	-	SVA_A_dup9	SVA_A
1	241416065	241416087	CTCCCTAATCTCAAGTACCCNGG	TE(SVA_F;SVA_F_dup90;Retroposon/SVA)	+	SVA_F_dup90	SVA_F
1	245775538	245775560	CTCCCTAATCTCAAGTACCCNGG	TE(SVA_E;SVA_E_dup61;Retroposon/SVA)	+	SVA_E_dup61	SVA_E
1	246082942	246082964	CTCCCTAATCTCAAGTACCCNGG	TE(LTR5_Hs;LTR5_Hs_dup70;LTR/ERVK)	+	LTR5_Hs_dup70	LTR5_Hs
1	246363748	246363770	CTCCCTAATCTCAAGTACCCNGG	TE(SVA_D;SVA_D_dup139;Retroposon/SVA)	+	SVA_D_dup139	SVA_D
1	247016471	247016493	CTCCCTAATCTCAAGTACCCNGG	TE(LTR5_Hs;LTR5_Hs_dup71;LTR/ERVK)	-	LTR5_Hs_dup71	LTR5_Hs
1	247221073	247221095	CTCCCTAATCTCAAGTACCCNGG	TE(SVA_D;SVA_D_dup141;Retroposon/SVA)	+	SVA_D_dup141	SVA_D
1	247522739	247522761	CTCCCTAATCTCAAGTACCCNGG	TE(SVA_C;SVA_C_dup39;Retroposon/SVA)	+	SVA_C_dup39	SVA_C
1	24800892	24800914	CTCCCTAATCTCAAGTACCCNGG	TE(SVA_F;SVA_F_dup11;Retroposon/SVA)	+	SVA_F_dup11	SVA_F
1	24832446	24832468	CTCCCTAATCTCAAGTACCCNGG	TE(SVA_E;SVA_E_dup8;Retroposon/SVA)	-	SVA_E_dup8	SVA_E
1	248677389	248677411	CTCCCTAATCTCAAGTACCCNGG	TE(SVA_F;SVA_F_dup92;Retroposon/SVA)	+	SVA_F_dup92	SVA_F
1	248830794	248830816	CTCCCTAATCTCAAGTACCCNGG	TE(SVA_F;SVA_F_dup93;Retroposon/SVA)	+	SVA_F_dup93	SVA_F
1	248911285	248911307	CTCCCTAATCTCAAGTACCCNGG	TE(SVA_D;SVA_D_dup142;Retroposon/SVA)	-	SVA_D_dup142	SVA_D
1	25588107	25588129	CTCCCTAATCTCAAGTACCCNGG	TE(LTR5_Hs;LTR5_Hs_dup6;LTR/ERVK)	+	LTR5_Hs_dup6	LTR5_Hs
1	25604773	25604795	CTCCCTAATCTCAAGTACCCNGG	TE(SVA_F;SVA_F_dup12;Retroposon/SVA)	+	SVA_F_dup12	SVA_F
1	26597324	26597346	CTCCCTAATCTCAAGTACCCNGG	TE(SVA_D;SVA_D_dup24;Retroposon/SVA)	+	SVA_D_dup24	SVA_D
1	26803048	26803070	CTCCCTAATCTCAAGTACCCNGG	TE(SVA_D;SVA_D_dup25;Retroposon/SVA)	-	SVA_D_dup25	SVA_D
1	27065371	27065393	CTCCCTAATCTCAAGTACCCNGG	TE(SVA_E;SVA_E_dup10;Retroposon/SVA)	+	SVA_E_dup10	SVA_E
1	27220984	27221006	CTCCCTAATCTCAAGTACCCNGG	TE(SVA_C;SVA_C_dup8;Retroposon/SVA)	+	SVA_C_dup8	SVA_C
1	27288518	27288540	CTCCCTAATCTCAAGTACCCNGG	TE(SVA_D;SVA_D_dup26;Retroposon/SVA)	-	SVA_D_dup26	SVA_D
1	27829585	27829607	CTCCCTAATCTCAAGTACCCNGG	TE(SVA_D;SVA_D_dup27;Retroposon/SVA)	+	SVA_D_dup27	SVA_D
1	27854910	27854932	CTCCCTAATCTCAAGTACCCNGG	TE(SVA_F;SVA_F_dup16;Retroposon/SVA)	+	SVA_F_dup16	SVA_F
1	29338767	29338789	CTCCCTAATCTCAAGTACCCNGG	TE(LTR5_Hs;LTR5_Hs_dup7;LTR/ERVK)	-	LTR5_Hs_dup7	LTR5_Hs
1	29359583	29359605	CTCCCTAATCTCAAGTACCCNGG	TE(LTR5_Hs;LTR5_Hs_dup8;LTR/ERVK)	+	LTR5_Hs_dup8	LTR5_Hs
1	30346825	30346847	CTCCCTAATCTCAAGTACCCNGG	TE(SVA_A;SVA_A_dup12;Retroposon/SVA)	+	SVA_A_dup12	SVA_A
1	31177489	31177511	CTCCCTAATCTCAAGTACCCNGG	TE(SVA_D;SVA_D_dup28;Retroposon/SVA)	+	SVA_D_dup28	SVA_D
1	32803908	32803930	CTCCCTAATCTCAAGTACCCNGG	TE(SVA_B;SVA_B_dup10;Retroposon/SVA)	-	SVA_B_dup10	SVA_B
1	32973639	32973661	CTCCCTAATCTCAAGTACCCNGG	promoter-TSS(ENSG00000278966;AL031602.1;TEC)	-	AL031602.1	ENSG00000278966
1	33053293	33053315	CTCCCTAATCTCAAGTACCCNGG	TE(SVA_F;SVA_F_dup19;Retroposon/SVA)	+	SVA_F_dup19	SVA_F
1	33063773	33063795	CTCCCTAATCTCAAGTACCCNGG	TE(LTR5_Hs;LTR5_Hs_dup9;LTR/ERVK)	+	LTR5_Hs_dup9	LTR5_Hs
1	33308936	33308958	CTCCCTAATCTCAAGTACCCNGG	TE(SVA_A;SVA_A_dup13;Retroposon/SVA)	-	SVA_A_dup13	SVA_A
1	33356460	33356482	CTCCCTAATCTCAAGTACCCNGG	TE(SVA_B;SVA_B_dup11;Retroposon/SVA)	-	SVA_B_dup11	SVA_B
1	33508814	33508836	CTCCCTAATCTCAAGTACCCNGG	TE(SVA_D;SVA_D_dup31;Retroposon/SVA)	-	SVA_D_dup31	SVA_D
1	34082895	34082917	CTCCCTAATCTCAAGTACCCNGG	TE(SVA_B;SVA_B_dup12;Retroposon/SVA)	+	SVA_B_dup12	SVA_B
1	34948578	34948600	CTCCCTAATCTCAAGTACCCNGG	TE(SVA_B;SVA_B_dup13;Retroposon/SVA)	+	SVA_B_dup13	SVA_B
1	34967246	34967268	CTCCCTAATCTCAAGTACCCNGG	TE(SVA_C;SVA_C_dup10;Retroposon/SVA)	-	SVA_C_dup10	SVA_C
1	36243365	36243387	CTCCCTAATCTCAAGTACCCNGG	TE(SVA_D;SVA_D_dup32;Retroposon/SVA)	-	SVA_D_dup32	SVA_D
1	36489655	36489677	CTCCCTAATCTCAAGTACCCNGG	TE(LTR5_Hs;LTR5_Hs_dup10;LTR/ERVK)	-	LTR5_Hs_dup10	LTR5_Hs
1	37081953	37081975	CTCCCTAATCTCAAGTACCCNGG	TE(SVA_D;SVA_D_dup34;Retroposon/SVA)	+	SVA_D_dup34	SVA_D
1	37897560	37897582	CTCCCTAATCTCAAGTACCCNGG	TE(SVA_D;SVA_D_dup36;Retroposon/SVA)	+	SVA_D_dup36	SVA_D
1	38648139	38648161	CTCCCTAATCTCAAGTACCCNGG	TE(SVA_D;SVA_D_dup37;Retroposon/SVA)	+	SVA_D_dup37	SVA_D
1	39233957	39233979	CTCCCTAATCTCAAGTACCCNGG	TE(SVA_F;SVA_F_dup21;Retroposon/SVA)	-	SVA_F_dup21	SVA_F
1	39808764	39808786	CTCCCTAATCTCAAGTACCCNGG	TE(SVA_B;SVA_B_dup14;Retroposon/SVA)	+	SVA_B_dup14	SVA_B
1	39870336	39870358	CTCCCTAATCTCAAGTACCCNGG	TE(SVA_B;SVA_B_dup15;Retroposon/SVA)	+	SVA_B_dup15	SVA_B
1	39912645	39912667	CTCCCTAATCTCAAGTACCCNGG	TE(SVA_D;SVA_D_dup39;Retroposon/SVA)	-	SVA_D_dup39	SVA_D
1	40000450	40000472	CTCCCTAATCTCAAGTACCCNGG	TE(SVA_D;SVA_D_dup40;Retroposon/SVA)	+	SVA_D_dup40	SVA_D
1	40572283	40572305	CTCCCTAATCTCAAGTACCCNGG	TE(LTR5_Hs;LTR5_Hs_dup11;LTR/ERVK)	+	LTR5_Hs_dup11	LTR5_Hs
1	42751395	42751417	CTCCCTAATCTCAAGTACCCNGG	TE(SVA_E;SVA_E_dup16;Retroposon/SVA)	+	SVA_E_dup16	SVA_E
1	43502784	43502806	CTCCCTAATCTCAAGTACCCNGG	TE(SVA_D;SVA_D_dup41;Retroposon/SVA)	+	SVA_D_dup41	SVA_D
1	44877022	44877044	CTCCCTAATCTCAAGTACCCNGG	TE(SVA_D;SVA_D_dup42;Retroposon/SVA)	+	SVA_D_dup42	SVA_D
1	45082153	45082175	CTCCCTAATCTCAAGTACCCNGG	TE(SVA_D;SVA_D_dup43;Retroposon/SVA)	+	SVA_D_dup43	SVA_D
1	45107039	45107061	CTCCCTAATCTCAAGTACCCNGG	TE(SVA_A;SVA_A_dup21;Retroposon/SVA)	+	SVA_A_dup21	SVA_A
1	45114813	45114835	CTCCCTAATCTCAAGTACCCNGG	TE(SVA_B;SVA_B_dup17;Retroposon/SVA)	-	SVA_B_dup17	SVA_B
1	45223678	45223700	CTCCCTAATCTCAAGTACCCNGG	TE(SVA_E;SVA_E_dup17;Retroposon/SVA)	+	SVA_E_dup17	SVA_E
1	45498207	45498229	CTCCCTAATCTCAAGTACCCNGG	TE(SVA_D;SVA_D_dup44;Retroposon/SVA)	+	SVA_D_dup44	SVA_D
1	45513767	45513789	CTCCCTAATCTCAAGTACCCNGG	TE(LTR5_Hs;LTR5_Hs_dup12;LTR/ERVK)	+	LTR5_Hs_dup12	LTR5_Hs
1	45528358	45528380	CTCCCTAATCTCAAGTACCCNGG	TE(LTR5_Hs;LTR5_Hs_dup13;LTR/ERVK)	+	LTR5_Hs_dup13	LTR5_Hs
1	45725915	45725937	CTCCCTAATCTCAAGTACCCNGG	TE(SVA_E;SVA_E_dup19;Retroposon/SVA)	+	SVA_E_dup19	SVA_E
1	45739990	45740012	CTCCCTAATCTCAAGTACCCNGG	TE(SVA_D;SVA_D_dup45;Retroposon/SVA)	-	SVA_D_dup45	SVA_D
1	45765225	45765247	CTCCCTAATCTCAAGTACCCNGG	TE(SVA_B;SVA_B_dup19;Retroposon/SVA)	-	SVA_B_dup19	SVA_B
1	46242761	46242783	CTCCCTAATCTCAAGTACCCNGG	TE(SVA_F;SVA_F_dup26;Retroposon/SVA)	+	SVA_F_dup26	SVA_F
1	46320553	46320575	CTCCCTAATCTCAAGTACCCNGG	TE(LTR5_Hs;LTR5_Hs_dup14;LTR/ERVK)	+	LTR5_Hs_dup14	LTR5_Hs
1	46329801	46329823	CTCCCTAATCTCAAGTACCCNGG	TE(LTR5_Hs;LTR5_Hs_dup15;LTR/ERVK)	+	LTR5_Hs_dup15	LTR5_Hs
1	46788826	46788848	CTCCCTAATCTCAAGTACCCNGG	TE(LTR5_Hs;LTR5_Hs_dup16;LTR/ERVK)	+	LTR5_Hs_dup16	LTR5_Hs
1	48174931	48174953	CTCCCTAATCTCAAGTACCCNGG	TE(SVA_B;SVA_B_dup20;Retroposon/SVA)	+	SVA_B_dup20	SVA_B
1	48381873	48381895	CTCCCTAATCTCAAGTACCCNGG	TE(SVA_E;SVA_E_dup20;Retroposon/SVA)	-	SVA_E_dup20	SVA_E
1	48480062	48480084	CTCCCTAATCTCAAGTACCCNGG	TE(SVA_D;SVA_D_dup46;Retroposon/SVA)	+	SVA_D_dup46	SVA_D
1	50382389	50382411	CTCCCTAATCTCAAGTACCCNGG	TE(SVA_D;SVA_D_dup47;Retroposon/SVA)	+	SVA_D_dup47	SVA_D
1	50827455	50827477	CTCCCTAATCTCAAGTACCCNGG	TE(SVA_A;SVA_A_dup25;Retroposon/SVA)	+	SVA_A_dup25	SVA_A
1	50953219	50953241	CTCCCTAATCTCAAGTACCCNGG	TE(SVA_B;SVA_B_dup21;Retroposon/SVA)	+	SVA_B_dup21	SVA_B
1	52006501	52006523	CTCCCTAATCTCAAGTACCCNGG	TE(LTR5_Hs;LTR5_Hs_dup18;LTR/ERVK)	+	LTR5_Hs_dup18	LTR5_Hs
1	52182576	52182598	CTCCCTAATCTCAAGTACCCNGG	TE(SVA_D;SVA_D_dup48;Retroposon/SVA)	+	SVA_D_dup48	SVA_D
1	52743225	52743247	CTCCCTAATCTCAAGTACCCNGG	TE(SVA_C;SVA_C_dup12;Retroposon/SVA)	+	SVA_C_dup12	SVA_C
1	52869412	52869434	CTCCCTAATCTCAAGTACCCNGG	TE(SVA_D;SVA_D_dup49;Retroposon/SVA)	-	SVA_D_dup49	SVA_D
1	54234173	54234195	CTCCCTAATCTCAAGTACCCNGG	TE(SVA_D;SVA_D_dup50;Retroposon/SVA)	+	SVA_D_dup50	SVA_D
1	54561270	54561292	CTCCCTAATCTCAAGTACCCNGG	TE(SVA_F;SVA_F_dup29;Retroposon/SVA)	-	SVA_F_dup29	SVA_F
1	54636804	54636826	CTCCCTAATCTCAAGTACCCNGG	exon(ENSG00000162390;ACOT11;protein_coding)	-
1	6304562	6304584	CTCCCTAATCTCAAGTACCCNGG	TE(SVA_D;SVA_D_dup1;Retroposon/SVA)	-	SVA_D_dup1	SVA_D
1	63474719	63474741	CTCCCTAATCTCAAGTACCCNGG	TE(SVA_E;SVA_E_dup24;Retroposon/SVA)	+	SVA_E_dup24	SVA_E
1	64202097	64202119	CTCCCTAATCTCAAGTACCCNGG	TE(SVA_E;SVA_E_dup25;Retroposon/SVA)	+	SVA_E_dup25	SVA_E
1	64416661	64416683	CTCCCTAATCTCAAGTACCCNGG	TE(SVA_D;SVA_D_dup54;Retroposon/SVA)	+	SVA_D_dup54	SVA_D
1	65140053	65140075	CTCCCTAATCTCAAGTACCCNGG	TE(LTR5_Hs;LTR5_Hs_dup20;LTR/ERVK)	+	LTR5_Hs_dup20	LTR5_Hs
1	65630240	65630262	CTCCCTAATCTCAAGTACCCNGG	exon(ENSG00000116678;LEPR;protein_coding)	+
1	66425503	66425525	CTCCCTAATCTCAAGTACCCNGG	TE(LTR5_Hs;LTR5_Hs_dup21;LTR/ERVK)	-	LTR5_Hs_dup21	LTR5_Hs
1	66592275	66592297	CTCCCTAATCTCAAGTACCCNGG	TE(LTR5B;LTR5B_dup25;LTR/ERVK)	-	LTR5B_dup25	LTR5B
1	6714675	6714697	CTCCCTAATCTCAAGTACCCNGG	TE(SVA_D;SVA_D_dup2;Retroposon/SVA)	-	SVA_D_dup2	SVA_D
1	70461120	70461142	CTCCCTAATCTCAAGTACCCNGG	TE(LTR5_Hs;LTR5_Hs_dup22;LTR/ERVK)	-	LTR5_Hs_dup22	LTR5_Hs
1	71379182	71379204	CTCCCTAATCTCAAGTACCCNGG	TE(SVA_B;SVA_B_dup25;Retroposon/SVA)	+	SVA_B_dup25	SVA_B
1	73129986	73130008	CTCCCTAATCTCAAGTACCCNGG	TE(LTR5_Hs;LTR5_Hs_dup23;LTR/ERVK)	-	LTR5_Hs_dup23	LTR5_Hs
1	75377343	75377365	CTCCCTAATCTCAAGTACCCNGG	TE(LTR5_Hs;LTR5_Hs_dup24;LTR/ERVK)	+	LTR5_Hs_dup24	LTR5_Hs
1	75382748	75382770	CTCCCTAATCTCAAGTACCCNGG	TE(LTR5_Hs;LTR5_Hs_dup25;LTR/ERVK)	+	LTR5_Hs_dup25	LTR5_Hs
1	7600650	7600672	CTCCCTAATCTCAAGTACCCNGG	TE(SVA_D;SVA_D_dup3;Retroposon/SVA)	-	SVA_D_dup3	SVA_D
1	76111606	76111628	CTCCCTAATCTCAAGTACCCNGG	TE(SVA_D;SVA_D_dup56;Retroposon/SVA)	-	SVA_D_dup56	SVA_D
1	77869110	77869132	CTCCCTAATCTCAAGTACCCNGG	TE(SVA_E;SVA_E_dup28;Retroposon/SVA)	-	SVA_E_dup28	SVA_E
1	77983558	77983580	CTCCCTAATCTCAAGTACCCNGG	TE(LTR5_Hs;LTR5_Hs_dup27;LTR/ERVK)	-	LTR5_Hs_dup27	LTR5_Hs
1	79702598	79702620	CTCCCTAATCTCAAGTACCCNGG	TE(LTR5_Hs;LTR5_Hs_dup28;LTR/ERVK)	+	LTR5_Hs_dup28	LTR5_Hs
1	81035872	81035894	CTCCCTAATCTCAAGTACCCNGG	TE(SVA_B;SVA_B_dup27;Retroposon/SVA)	+	SVA_B_dup27	SVA_B
1	8502914	8502936	CTCCCTAATCTCAAGTACCCNGG	TE(SVA_E;SVA_E_dup1;Retroposon/SVA)	+	SVA_E_dup1	SVA_E
1	86217144	86217166	CTCCCTAATCTCAAGTACCCNGG	TE(SVA_F;SVA_F_dup34;Retroposon/SVA)	+	SVA_F_dup34	SVA_F
1	86898952	86898974	CTCCCTAATCTCAAGTACCCNGG	TE(SVA_D;SVA_D_dup57;Retroposon/SVA)	-	SVA_D_dup57	SVA_D
1	86963327	86963349	CTCCCTAATCTCAAGTACCCNGG	TE(SVA_C;SVA_C_dup14;Retroposon/SVA)	-	SVA_C_dup14	SVA_C
1	89067551	89067573	CTCCCTAATCTCAAGTACCCNGG	TE(LTR5_Hs;LTR5_Hs_dup29;LTR/ERVK)	-	LTR5_Hs_dup29	LTR5_Hs
1	8912599	8912621	CTCCCTAATCTCAAGTACCCNGG	TE(SVA_D;SVA_D_dup6;Retroposon/SVA)	+	SVA_D_dup6	SVA_D
1	89797371	89797393	CTCCCTAATCTCAAGTACCCNGG	TE(SVA_D;SVA_D_dup59;Retroposon/SVA)	-	SVA_D_dup59	SVA_D
1	90891337	90891359	CTCCCTAATCTCAAGTACCCNGG	TE(SVA_D;SVA_D_dup60;Retroposon/SVA)	-	SVA_D_dup60	SVA_D
1	91288547	91288569	CTCCCTAATCTCAAGTACCCNGG	TE(SVA_B;SVA_B_dup28;Retroposon/SVA)	-	SVA_B_dup28	SVA_B
1	92025523	92025545	CTCCCTAATCTCAAGTACCCNGG	TE(SVA_B;SVA_B_dup30;Retroposon/SVA)	-	SVA_B_dup30	SVA_B
1	93277470	93277492	CTCCCTAATCTCAAGTACCCNGG	TE(LTR5_Hs;LTR5_Hs_dup30;LTR/ERVK)	-	LTR5_Hs_dup30	LTR5_Hs
1	96469265	96469287	CTCCCTAATCTCAAGTACCCNGG	TE(SVA_D;SVA_D_dup62;Retroposon/SVA)	-	SVA_D_dup62	SVA_D
1	96761907	96761929	CTCCCTAATCTCAAGTACCCNGG	TE(SVA_D;SVA_D_dup63;Retroposon/SVA)	-	SVA_D_dup63	SVA_D
1	98511950	98511972	CTCCCTAATCTCAAGTACCCNGG	TE(SVA_D;SVA_D_dup64;Retroposon/SVA)	-	SVA_D_dup64	SVA_D
1	99078131	99078153	CTCCCTAATCTCAAGTACCCNGG	TE(SVA_C;SVA_C_dup16;Retroposon/SVA)	-	SVA_C_dup16	SVA_C
1	99509275	99509297	CTCCCTAATCTCAAGTACCCNGG	TE(SVA_A;SVA_A_dup40;Retroposon/SVA)	+	SVA_A_dup40	SVA_A
1	99824238	99824260	CTCCCTAATCTCAAGTACCCNGG	TE(SVA_D;SVA_D_dup66;Retroposon/SVA)	+	SVA_D_dup66	SVA_D
1	99836493	99836515	CTCCCTAATCTCAAGTACCCNGG	TE(LTR5_Hs;LTR5_Hs_dup31;LTR/ERVK)	-	LTR5_Hs_dup31	LTR5_Hs
1	99856612	99856634	CTCCCTAATCTCAAGTACCCNGG	TE(SVA_C;SVA_C_dup18;Retroposon/SVA)	-	SVA_C_dup18	SVA_C
20	10394471	10394493	CTCCCTAATCTCAAGTACCCNGG	TE(SVA_C;SVA_C_dup248;Retroposon/SVA)	-	SVA_C_dup248	SVA_C
20	11512977	11512999	CTCCCTAATCTCAAGTACCCNGG	TE(SVA_C;SVA_C_dup249;Retroposon/SVA)	-	SVA_C_dup249	SVA_C
20	13761207	13761229	CTCCCTAATCTCAAGTACCCNGG	TE(SVA_D;SVA_D_dup782;Retroposon/SVA)	+	SVA_D_dup782	SVA_D
20	15801015	15801037	CTCCCTAATCTCAAGTACCCNGG	TE(SVA_D;SVA_D_dup783;Retroposon/SVA)	+	SVA_D_dup783	SVA_D
20	16226705	16226727	CTCCCTAATCTCAAGTACCCNGG	TE(SVA_F;SVA_F_dup505;Retroposon/SVA)	-	SVA_F_dup505	SVA_F
20	17779689	17779711	CTCCCTAATCTCAAGTACCCNGG	TE(SVA_C;SVA_C_dup250;Retroposon/SVA)	+	SVA_C_dup250	SVA_C
20	18009757	18009779	CTCCCTAATCTCAAGTACCCNGG	TE(SVA_D;SVA_D_dup784;Retroposon/SVA)	-	SVA_D_dup784	SVA_D
20	18195202	18195224	CTCCCTAATCTCAAGTACCCNGG	TE(SVA_D;SVA_D_dup785;Retroposon/SVA)	+	SVA_D_dup785	SVA_D
20	18375248	18375270	CTCCCTAATCTCAAGTACCCNGG	TE(SVA_F;SVA_F_dup506;Retroposon/SVA)	-	SVA_F_dup506	SVA_F
20	18495414	18495436	CTCCCTAATCTCAAGTACCCNGG	TE(SVA_D;SVA_D_dup787;Retroposon/SVA)	+	SVA_D_dup787	SVA_D
20	19677874	19677896	CTCCCTAATCTCAAGTACCCNGG	TE(SVA_D;SVA_D_dup789;Retroposon/SVA)	-	SVA_D_dup789	SVA_D
20	23695047	23695069	CTCCCTAATCTCAAGTACCCNGG	TE(LTR5_Hs;LTR5_Hs_dup332;LTR/ERVK)	-	LTR5_Hs_dup332	LTR5_Hs
20	23756968	23756990	CTCCCTAATCTCAAGTACCCNGG	TE(LTR5_Hs;LTR5_Hs_dup333;LTR/ERVK)	-	LTR5_Hs_dup333	LTR5_Hs
20	23861286	23861308	CTCCCTAATCTCAAGTACCCNGG	TE(LTR5_Hs;LTR5_Hs_dup334;LTR/ERVK)	-	LTR5_Hs_dup334	LTR5_Hs
20	23982899	23982921	CTCCCTAATCTCAAGTACCCNGG	TE(LTR5_Hs;LTR5_Hs_dup335;LTR/ERVK)	+	LTR5_Hs_dup335	LTR5_Hs
20	24625531	24625553	CTCCCTAATCTCAAGTACCCNGG	TE(SVA_D;SVA_D_dup790;Retroposon/SVA)	-	SVA_D_dup790	SVA_D
20	25234527	25234549	CTCCCTAATCTCAAGTACCCNGG	TE(LTR5_Hs;LTR5_Hs_dup336;LTR/ERVK)	-	LTR5_Hs_dup336	LTR5_Hs
20	25241503	25241525	CTCCCTAATCTCAAGTACCCNGG	TE(LTR5_Hs;LTR5_Hs_dup337;LTR/ERVK)	+	LTR5_Hs_dup337	LTR5_Hs
20	25313409	25313431	CTCCCTAATCTCAAGTACCCNGG	TE(SVA_C;SVA_C_dup251;Retroposon/SVA)	+	SVA_C_dup251	SVA_C
20	25562621	25562643	CTCCCTAATCTCAAGTACCCNGG	TE(SVA_D;SVA_D_dup791;Retroposon/SVA)	+	SVA_D_dup791	SVA_D
20	2825568	2825590	CTCCCTAATCTCAAGTACCCNGG	TE(SVA_E;SVA_E_dup363;Retroposon/SVA)	+	SVA_E_dup363	SVA_E
20	29440977	29440999	CTCCCTAATCTCAAGTACCCNGG	TE(LTR5_Hs;LTR5_Hs_dup338;LTR/ERVK)	-	LTR5_Hs_dup338	LTR5_Hs
20	29804679	29804701	CTCCCTAATCTCAAGTACCCNGG	TE(LTR5_Hs;LTR5_Hs_dup339;LTR/ERVK)	+	LTR5_Hs_dup339	LTR5_Hs
20	29884704	29884726	CTCCCTAATCTCAAGTACCCNGG	TE(LTR5_Hs;LTR5_Hs_dup340;LTR/ERVK)	-	LTR5_Hs_dup340	LTR5_Hs
20	3018392	3018414	CTCCCTAATCTCAAGTACCCNGG	TE(SVA_D;SVA_D_dup778;Retroposon/SVA)	-	SVA_D_dup778	SVA_D
20	30291150	30291172	CTCCCTAATCTCAAGTACCCNGG	TE(SVA_D;SVA_D_dup792;Retroposon/SVA)	-	SVA_D_dup792	SVA_D
20	3063662	3063684	CTCCCTAATCTCAAGTACCCNGG	TE(SVA_B;SVA_B_dup393;Retroposon/SVA)	+	SVA_B_dup393	SVA_B
20	30846513	30846535	CTCCCTAATCTCAAGTACCCNGG	TE(SVA_D;SVA_D_dup795;Retroposon/SVA)	-	SVA_D_dup795	SVA_D
20	30850601	30850623	CTCCCTAATCTCAAGTACCCNGG	TE(LTR5_Hs;LTR5_Hs_dup341;LTR/ERVK)	-	LTR5_Hs_dup341	LTR5_Hs
20	3126334	3126356	CTCCCTAATCTCAAGTACCCNGG	TE(SVA_A;SVA_A_dup620;Retroposon/SVA)	+	SVA_A_dup620	SVA_A
20	31428247	31428269	CTCCCTAATCTCAAGTACCCNGG	TE(SVA_D;SVA_D_dup796;Retroposon/SVA)	+	SVA_D_dup796	SVA_D
20	31469616	31469638	CTCCCTAATCTCAAGTACCCNGG	TE(SVA_D;SVA_D_dup797;Retroposon/SVA)	-	SVA_D_dup797	SVA_D
20	32121370	32121392	CTCCCTAATCTCAAGTACCCNGG	TE(SVA_D;SVA_D_dup799;Retroposon/SVA)	-	SVA_D_dup799	SVA_D
20	32724767	32724789	CTCCCTAATCTCAAGTACCCNGG	TE(SVA_F;SVA_F_dup512;Retroposon/SVA)	+	SVA_F_dup512	SVA_F
20	33116288	33116310	CTCCCTAATCTCAAGTACCCNGG	TE(SVA_D;SVA_D_dup800;Retroposon/SVA)	+	SVA_D_dup800	SVA_D
20	33184681	33184703	CTCCCTAATCTCAAGTACCCNGG	TE(SVA_D;SVA_D_dup801;Retroposon/SVA)	-	SVA_D_dup801	SVA_D
20	33535837	33535859	CTCCCTAATCTCAAGTACCCNGG	TE(SVA_D;SVA_D_dup803;Retroposon/SVA)	-	SVA_D_dup803	SVA_D
20	33700527	33700549	CTCCCTAATCTCAAGTACCCNGG	TE(SVA_D;SVA_D_dup804;Retroposon/SVA)	+	SVA_D_dup804	SVA_D
20	34133496	34133518	CTCCCTAATCTCAAGTACCCNGG	TE(SVA_D;SVA_D_dup806;Retroposon/SVA)	+	SVA_D_dup806	SVA_D
20	34224045	34224067	CTCCCTAATCTCAAGTACCCNGG	TE(SVA_B;SVA_B_dup403;Retroposon/SVA)	+	SVA_B_dup403	SVA_B
20	34228752	34228774	CTCCCTAATCTCAAGTACCCNGG	TE(SVA_F;SVA_F_dup514;Retroposon/SVA)	-	SVA_F_dup514	SVA_F
20	3440600	3440622	CTCCCTAATCTCAAGTACCCNGG	TE(SVA_D;SVA_D_dup779;Retroposon/SVA)	-	SVA_D_dup779	SVA_D
20	34474331	34474353	CTCCCTAATCTCAAGTACCCNGG	TE(SVA_D;SVA_D_dup807;Retroposon/SVA)	-	SVA_D_dup807	SVA_D
20	34659878	34659900	CTCCCTAATCTCAAGTACCCNGG	TE(SVA_D;SVA_D_dup808;Retroposon/SVA)	+	SVA_D_dup808	SVA_D
20	35154874	35154896	CTCCCTAATCTCAAGTACCCNGG	TE(SVA_F;SVA_F_dup516;Retroposon/SVA)	+	SVA_F_dup516	SVA_F
20	35262812	35262834	CTCCCTAATCTCAAGTACCCNGG	exon(ENSG00000279253;AL121753.2;TEC)	-	AL121753.2	ENSG00000279253
20	36000915	36000937	CTCCCTAATCTCAAGTACCCNGG	TE(SVA_D;SVA_D_dup809;Retroposon/SVA)	-	SVA_D_dup809	SVA_D
20	36975895	36975917	CTCCCTAATCTCAAGTACCCNGG	TE(SVA_D;SVA_D_dup811;Retroposon/SVA)	-	SVA_D_dup811	SVA_D
20	37001587	37001609	CTCCCTAATCTCAAGTACCCNGG	TE(SVA_D;SVA_D_dup812;Retroposon/SVA)	+	SVA_D_dup812	SVA_D
20	37013415	37013437	CTCCCTAATCTCAAGTACCCNGG	TE(SVA_D;SVA_D_dup813;Retroposon/SVA)	+	SVA_D_dup813	SVA_D
20	37070296	37070318	CTCCCTAATCTCAAGTACCCNGG	TE(SVA_F;SVA_F_dup519;Retroposon/SVA)	+	SVA_F_dup519	SVA_F
20	37126960	37126982	CTCCCTAATCTCAAGTACCCNGG	TE(SVA_D;SVA_D_dup814;Retroposon/SVA)	+	SVA_D_dup814	SVA_D
20	37550307	37550329	CTCCCTAATCTCAAGTACCCNGG	TE(SVA_B;SVA_B_dup405;Retroposon/SVA)	-	SVA_B_dup405	SVA_B
20	37717775	37717797	CTCCCTAATCTCAAGTACCCNGG	TE(SVA_D;SVA_D_dup815;Retroposon/SVA)	-	SVA_D_dup815	SVA_D
20	38379759	38379781	CTCCCTAATCTCAAGTACCCNGG	TE(SVA_D;SVA_D_dup816;Retroposon/SVA)	+	SVA_D_dup816	SVA_D
20	38408160	38408182	CTCCCTAATCTCAAGTACCCNGG	TE(SVA_B;SVA_B_dup408;Retroposon/SVA)	+	SVA_B_dup408	SVA_B
20	38460813	38460835	CTCCCTAATCTCAAGTACCCNGG	TE(SVA_D;SVA_D_dup817;Retroposon/SVA)	-	SVA_D_dup817	SVA_D
20	38511500	38511522	CTCCCTAATCTCAAGTACCCNGG	TE(SVA_B;SVA_B_dup409;Retroposon/SVA)	-	SVA_B_dup409	SVA_B
20	4033909	4033931	CTCCCTAATCTCAAGTACCCNGG	TE(SVA_E;SVA_E_dup366;Retroposon/SVA)	+	SVA_E_dup366	SVA_E
20	4034685	4034707	CTCCCTAATCTCAAGTACCCNGG	TE(LTR5_Hs;LTR5_Hs_dup328;LTR/ERVK)	-	LTR5_Hs_dup328	LTR5_Hs
20	41554558	41554580	CTCCCTAATCTCAAGTACCCNGG	TE(SVA_D;SVA_D_dup818;Retroposon/SVA)	-	SVA_D_dup818	SVA_D
20	41971153	41971175	CTCCCTAATCTCAAGTACCCNGG	TE(LTR5_Hs;LTR5_Hs_dup343;LTR/ERVK)	+	LTR5_Hs_dup343	LTR5_Hs
20	43333684	43333706	CTCCCTAATCTCAAGTACCCNGG	TE(SVA_D;SVA_D_dup819;Retroposon/SVA)	+	SVA_D_dup819	SVA_D
20	43338030	43338052	CTCCCTAATCTCAAGTACCCNGG	TE(SVA_B;SVA_B_dup410;Retroposon/SVA)	-	SVA_B_dup410	SVA_B
20	43606754	43606776	CTCCCTAATCTCAAGTACCCNGG	TE(SVA_D;SVA_D_dup820;Retroposon/SVA)	-	SVA_D_dup820	SVA_D
20	43678129	43678151	CTCCCTAATCTCAAGTACCCNGG	TE(SVA_D;SVA_D_dup821;Retroposon/SVA)	+	SVA_D_dup821	SVA_D
20	44047671	44047693	CTCCCTAATCTCAAGTACCCNGG	TE(SVA_F;SVA_F_dup522;Retroposon/SVA)	+	SVA_F_dup522	SVA_F
20	45645188	45645210	CTCCCTAATCTCAAGTACCCNGG	TE(SVA_D;SVA_D_dup823;Retroposon/SVA)	-	SVA_D_dup823	SVA_D
20	47525101	47525123	CTCCCTAATCTCAAGTACCCNGG	TE(SVA_D;SVA_D_dup824;Retroposon/SVA)	-	SVA_D_dup824	SVA_D
20	48935261	48935283	CTCCCTAATCTCAAGTACCCNGG	TE(SVA_D;SVA_D_dup825;Retroposon/SVA)	-	SVA_D_dup825	SVA_D
20	49922946	49922968	CTCCCTAATCTCAAGTACCCNGG	TE(SVA_F;SVA_F_dup524;Retroposon/SVA)	+	SVA_F_dup524	SVA_F
20	5028480	5028502	CTCCCTAATCTCAAGTACCCNGG	TE(SVA_F;SVA_F_dup502;Retroposon/SVA)	+	SVA_F_dup502	SVA_F
20	53855047	53855069	CTCCCTAATCTCAAGTACCCNGG	TE(SVA_D;SVA_D_dup826;Retroposon/SVA)	+	SVA_D_dup826	SVA_D
20	54249925	54249947	CTCCCTAATCTCAAGTACCCNGG	TE(SVA_E;SVA_E_dup378;Retroposon/SVA)	-	SVA_E_dup378	SVA_E
20	5453984	5454006	CTCCCTAATCTCAAGTACCCNGG	TE(SVA_A;SVA_A_dup622;Retroposon/SVA)	+	SVA_A_dup622	SVA_A
20	5638836	5638858	CTCCCTAATCTCAAGTACCCNGG	TE(SVA_C;SVA_C_dup247;Retroposon/SVA)	-	SVA_C_dup247	SVA_C
20	5702550	5702572	CTCCCTAATCTCAAGTACCCNGG	TE(SVA_D;SVA_D_dup780;Retroposon/SVA)	+	SVA_D_dup780	SVA_D
20	58413316	58413338	CTCCCTAATCTCAAGTACCCNGG	TE(SVA_F;SVA_F_dup526;Retroposon/SVA)	-	SVA_F_dup526	SVA_F
20	60041870	60041892	CTCCCTAATCTCAAGTACCCNGG	TE(LTR5_Hs;LTR5_Hs_dup344;LTR/ERVK)	-	LTR5_Hs_dup344	LTR5_Hs
20	61653104	61653126	CTCCCTAATCTCAAGTACCCNGG	TE(SVA_D;SVA_D_dup828;Retroposon/SVA)	-	SVA_D_dup828	SVA_D
20	7956456	7956478	CTCCCTAATCTCAAGTACCCNGG	TE(LTR5_Hs;LTR5_Hs_dup329;LTR/ERVK)	+	LTR5_Hs_dup329	LTR5_Hs
20	8645144	8645166	CTCCCTAATCTCAAGTACCCNGG	TE(SVA_D;SVA_D_dup781;Retroposon/SVA)	+	SVA_D_dup781	SVA_D
20	9384976	9384998	CTCCCTAATCTCAAGTACCCNGG	TE(SVA_A;SVA_A_dup625;Retroposon/SVA)	-	SVA_A_dup625	SVA_A
21	13381503	13381525	CTCCCTAATCTCAAGTACCCNGG	TE(SVA_A;SVA_A_dup643;Retroposon/SVA)	+	SVA_A_dup643	SVA_A
21	13820137	13820159	CTCCCTAATCTCAAGTACCCNGG	TE(LTR5_Hs;LTR5_Hs_dup346;LTR/ERVK)	+	LTR5_Hs_dup346	LTR5_Hs
21	13934396	13934418	CTCCCTAATCTCAAGTACCCNGG	TE(SVA_A;SVA_A_dup644;Retroposon/SVA)	-	SVA_A_dup644	SVA_A
21	14281633	14281655	CTCCCTAATCTCAAGTACCCNGG	TE(LTR5_Hs;LTR5_Hs_dup347;LTR/ERVK)	-	LTR5_Hs_dup347	LTR5_Hs
21	15672362	15672384	CTCCCTAATCTCAAGTACCCNGG	TE(SVA_A;SVA_A_dup645;Retroposon/SVA)	-	SVA_A_dup645	SVA_A
21	17291678	17291700	CTCCCTAATCTCAAGTACCCNGG	TE(SVA_F;SVA_F_dup530;Retroposon/SVA)	-	SVA_F_dup530	SVA_F
21	17694904	17694926	CTCCCTAATCTCAAGTACCCNGG	TE(LTR5_Hs;LTR5_Hs_dup348;LTR/ERVK)	-	LTR5_Hs_dup348	LTR5_Hs
21	17718812	17718834	CTCCCTAATCTCAAGTACCCNGG	TE(SVA_F;SVA_F_dup531;Retroposon/SVA)	-	SVA_F_dup531	SVA_F
21	17933408	17933430	CTCCCTAATCTCAAGTACCCNGG	TE(LTR5_Hs;LTR5_Hs_dup349;LTR/ERVK)	-	LTR5_Hs_dup349	LTR5_Hs
21	18569365	18569387	CTCCCTAATCTCAAGTACCCNGG	TE(LTR5_Hs;LTR5_Hs_dup351;LTR/ERVK)	-	LTR5_Hs_dup351	LTR5_Hs
21	25695148	25695170	CTCCCTAATCTCAAGTACCCNGG	TE(SVA_C;SVA_C_dup254;Retroposon/SVA)	-	SVA_C_dup254	SVA_C
21	28564615	28564637	CTCCCTAATCTCAAGTACCCNGG	TE(SVA_D;SVA_D_dup835;Retroposon/SVA)	+	SVA_D_dup835	SVA_D
21	29012599	29012621	CTCCCTAATCTCAAGTACCCNGG	TE(SVA_D;SVA_D_dup836;Retroposon/SVA)	+	SVA_D_dup836	SVA_D
21	29392359	29392381	CTCCCTAATCTCAAGTACCCNGG	TE(SVA_A;SVA_A_dup646;Retroposon/SVA)	-	SVA_A_dup646	SVA_A
21	31584072	31584094	CTCCCTAATCTCAAGTACCCNGG	TE(SVA_D;SVA_D_dup837;Retroposon/SVA)	-	SVA_D_dup837	SVA_D
21	35898435	35898457	CTCCCTAATCTCAAGTACCCNGG	TE(SVA_D;SVA_D_dup838;Retroposon/SVA)	+	SVA_D_dup838	SVA_D
21	36392093	36392115	CTCCCTAATCTCAAGTACCCNGG	TE(SVA_B;SVA_B_dup419;Retroposon/SVA)	-	SVA_B_dup419	SVA_B
21	37666977	37666999	CTCCCTAATCTCAAGTACCCNGG	TE(SVA_A;SVA_A_dup651;Retroposon/SVA)	+	SVA_A_dup651	SVA_A
21	39158028	39158050	CTCCCTAATCTCAAGTACCCNGG	TE(SVA_D;SVA_D_dup839;Retroposon/SVA)	+	SVA_D_dup839	SVA_D
21	41317156	41317178	CTCCCTAATCTCAAGTACCCNGG	intron(ENSG00000183844;FAM3B;protein_coding)	-
21	41421557	41421579	CTCCCTAATCTCAAGTACCCNGG	TE(LTR5_Hs;LTR5_Hs_dup352;LTR/ERVK)	-	LTR5_Hs_dup352	LTR5_Hs
21	42779051	42779073	CTCCCTAATCTCAAGTACCCNGG	TE(SVA_E;SVA_E_dup380;Retroposon/SVA)	+	SVA_E_dup380	SVA_E
21	43147818	43147840	CTCCCTAATCTCAAGTACCCNGG	TE(LTR5_Hs;LTR5_Hs_dup353;LTR/ERVK)	-	LTR5_Hs_dup353	LTR5_Hs
21	43822856	43822878	CTCCCTAATCTCAAGTACCCNGG	TE(SVA_B;SVA_B_dup421;Retroposon/SVA)	+	SVA_B_dup421	SVA_B
21	43897125	43897147	CTCCCTAATCTCAAGTACCCNGG	TE(SVA_A;SVA_A_dup653;Retroposon/SVA)	-	SVA_A_dup653	SVA_A
21	44283542	44283564	CTCCCTAATCTCAAGTACCCNGG	TE(LTR5_Hs;LTR5_Hs_dup354;LTR/ERVK)	-	LTR5_Hs_dup354	LTR5_Hs
21	44825762	44825784	CTCCCTAATCTCAAGTACCCNGG	TE(SVA_D;SVA_D_dup840;Retroposon/SVA)	+	SVA_D_dup840	SVA_D
21	45269614	45269636	CTCCCTAATCTCAAGTACCCNGG	TE(SVA_D;SVA_D_dup841;Retroposon/SVA)	+	SVA_D_dup841	SVA_D
21	45785959	45785981	CTCCCTAATCTCAAGTACCCNGG	TE(SVA_D;SVA_D_dup842;Retroposon/SVA)	+	SVA_D_dup842	SVA_D
21	5769974	5769996	CTCCCTAATCTCAAGTACCCNGG	TE(SVA_D;SVA_D_dup829;Retroposon/SVA)	-	SVA_D_dup829	SVA_D
21	5890558	5890580	CTCCCTAATCTCAAGTACCCNGG	TE(SVA_D;SVA_D_dup830;Retroposon/SVA)	-	SVA_D_dup830	SVA_D
21	6539503	6539525	CTCCCTAATCTCAAGTACCCNGG	TE(LTR5_Hs;LTR5_Hs_dup345;LTR/ERVK)	-	LTR5_Hs_dup345	LTR5_Hs
21	7554481	7554503	CTCCCTAATCTCAAGTACCCNGG	TE(SVA_D;SVA_D_dup831;Retroposon/SVA)	+	SVA_D_dup831	SVA_D
21	8168044	8168066	CTCCCTAATCTCAAGTACCCNGG	TE(SVA_D;SVA_D_dup832;Retroposon/SVA)	-	SVA_D_dup832	SVA_D
21	8351089	8351111	CTCCCTAATCTCAAGTACCCNGG	TE(SVA_D;SVA_D_dup833;Retroposon/SVA)	-	SVA_D_dup833	SVA_D
21	9593278	9593300	CTCCCTAATCTCAAGTACCCNGG	TE(SVA_D;SVA_D_dup834;Retroposon/SVA)	-	SVA_D_dup834	SVA_D
22	11324161	11324183	CTCCCTAATCTCAAGTACCCNGG	TE(LTR5_Hs;LTR5_Hs_dup355;LTR/ERVK)	+	LTR5_Hs_dup355	LTR5_Hs
22	11549921	11549943	CTCCCTAATCTCAAGTACCCNGG	TE(LTR5_Hs;LTR5_Hs_dup356;LTR/ERVK)	+	LTR5_Hs_dup356	LTR5_Hs
22	11556592	11556614	CTCCCTAATCTCAAGTACCCNGG	TE(LTR5_Hs;LTR5_Hs_dup357;LTR/ERVK)	-	LTR5_Hs_dup357	LTR5_Hs
22	17561857	17561879	CTCCCTAATCTCAAGTACCCNGG	TE(SVA_D;SVA_D_dup844;Retroposon/SVA)	+	SVA_D_dup844	SVA_D
22	18348188	18348210	CTCCCTAATCTCAAGTACCCNGG	TE(LTR5_Hs;LTR5_Hs_dup359;LTR/ERVK)	-	LTR5_Hs_dup359	LTR5_Hs
22	18514190	18514212	CTCCCTAATCTCAAGTACCCNGG	TE(LTR5_Hs;LTR5_Hs_dup360;LTR/ERVK)	+	LTR5_Hs_dup360	LTR5_Hs
22	18771511	18771533	CTCCCTAATCTCAAGTACCCNGG	TE(LTR5_Hs;LTR5_Hs_dup361;LTR/ERVK)	+	LTR5_Hs_dup361	LTR5_Hs
22	18938931	18938953	CTCCCTAATCTCAAGTACCCNGG	TE(LTR5_Hs;LTR5_Hs_dup362;LTR/ERVK)	+	LTR5_Hs_dup362	LTR5_Hs
22	18947142	18947164	CTCCCTAATCTCAAGTACCCNGG	exon(ENSG00000284294;AC007326.5;lncRNA)	+
22	21205759	21205781	CTCCCTAATCTCAAGTACCCNGG	TE(LTR5_Hs;LTR5_Hs_dup364;LTR/ERVK)	+	LTR5_Hs_dup364	LTR5_Hs
22	21676530	21676552	CTCCCTAATCTCAAGTACCCNGG	TE(SVA_C;SVA_C_dup257;Retroposon/SVA)	-	SVA_C_dup257	SVA_C
22	21848258	21848280	CTCCCTAATCTCAAGTACCCNGG	TE(SVA_B;SVA_B_dup423;Retroposon/SVA)	+	SVA_B_dup423	SVA_B
22	21883106	21883128	CTCCCTAATCTCAAGTACCCNGG	TE(SVA_D;SVA_D_dup848;Retroposon/SVA)	-	SVA_D_dup848	SVA_D
22	22442442	22442464	CTCCCTAATCTCAAGTACCCNGG	TE(SVA_C;SVA_C_dup258;Retroposon/SVA)	+	SVA_C_dup258	SVA_C
22	22650040	22650062	CTCCCTAATCTCAAGTACCCNGG	TE(LTR5_Hs;LTR5_Hs_dup365;LTR/ERVK)	-	LTR5_Hs_dup365	LTR5_Hs
22	23536319	23536341	CTCCCTAATCTCAAGTACCCNGG	promoter-TSS(ENSG00000280623;PCAT14;lncRNA)	+
22	23560645	23560667	CTCCCTAATCTCAAGTACCCNGG	TE(SVA_D;SVA_D_dup850;Retroposon/SVA)	-	SVA_D_dup850	SVA_D
22	23856110	23856132	CTCCCTAATCTCAAGTACCCNGG	promoter-TSS(ENSG00000133460;SLC2A11;protein_coding)	+
22	23907341	23907363	CTCCCTAATCTCAAGTACCCNGG	promoter-TSS(ENSG00000273295;AP000350.6;lncRNA)	+
22	23937720	23937742	CTCCCTAATCTCAAGTACCCNGG	TE(SVA_C;SVA_C_dup260;Retroposon/SVA)	+	SVA_C_dup260	SVA_C
22	24064684	24064706	CTCCCTAATCTCAAGTACCCNGG	TE(SVA_D;SVA_D_dup851;Retroposon/SVA)	-	SVA_D_dup851	SVA_D
22	24211577	24211599	CTCCCTAATCTCAAGTACCCNGG	TE(LTR5_Hs;LTR5_Hs_dup368;LTR/ERVK)	-	LTR5_Hs_dup368	LTR5_Hs
22	24316446	24316468	CTCCCTAATCTCAAGTACCCNGG	TE(SVA_D;SVA_D_dup852;Retroposon/SVA)	-	SVA_D_dup852	SVA_D
22	24631132	24631154	CTCCCTAATCTCAAGTACCCNGG	TE(LTR5_Hs;LTR5_Hs_dup369;LTR/ERVK)	-	LTR5_Hs_dup369	LTR5_Hs
22	25277301	25277323	CTCCCTAATCTCAAGTACCCNGG	TE(SVA_D;SVA_D_dup853;Retroposon/SVA)	-	SVA_D_dup853	SVA_D
22	26772316	26772338	CTCCCTAATCTCAAGTACCCNGG	TE(SVA_F;SVA_F_dup538;Retroposon/SVA)	-	SVA_F_dup538	SVA_F
22	28554200	28554222	CTCCCTAATCTCAAGTACCCNGG	TE(SVA_D;SVA_D_dup855;Retroposon/SVA)	+	SVA_D_dup855	SVA_D
22	29553065	29553087	CTCCCTAATCTCAAGTACCCNGG	TE(SVA_C;SVA_C_dup262;Retroposon/SVA)	+	SVA_C_dup262	SVA_C
22	29643458	29643480	CTCCCTAATCTCAAGTACCCNGG	TE(SVA_D;SVA_D_dup856;Retroposon/SVA)	-	SVA_D_dup856	SVA_D
22	30060279	30060301	CTCCCTAATCTCAAGTACCCNGG	TE(SVA_C;SVA_C_dup263;Retroposon/SVA)	+	SVA_C_dup263	SVA_C
22	30067335	30067357	CTCCCTAATCTCAAGTACCCNGG	TE(SVA_C;SVA_C_dup264;Retroposon/SVA)	+	SVA_C_dup264	SVA_C
22	30631176	30631198	CTCCCTAATCTCAAGTACCCNGG	TE(SVA_D;SVA_D_dup858;Retroposon/SVA)	-	SVA_D_dup858	SVA_D
22	31183553	31183575	CTCCCTAATCTCAAGTACCCNGG	TE(SVA_B;SVA_B_dup424;Retroposon/SVA)	-	SVA_B_dup424	SVA_B
22	31591135	31591157	CTCCCTAATCTCAAGTACCCNGG	TE(SVA_F;SVA_F_dup541;Retroposon/SVA)	-	SVA_F_dup541	SVA_F
22	34625443	34625465	CTCCCTAATCTCAAGTACCCNGG	TE(SVA_C;SVA_C_dup265;Retroposon/SVA)	-	SVA_C_dup265	SVA_C
22	34683858	34683880	CTCCCTAATCTCAAGTACCCNGG	TE(SVA_D;SVA_D_dup861;Retroposon/SVA)	-	SVA_D_dup861	SVA_D
22	36291504	36291526	CTCCCTAATCTCAAGTACCCNGG	TE(SVA_C;SVA_C_dup266;Retroposon/SVA)	+	SVA_C_dup266	SVA_C
22	37787426	37787448	CTCCCTAATCTCAAGTACCCNGG	TE(SVA_D;SVA_D_dup863;Retroposon/SVA)	+	SVA_D_dup863	SVA_D
22	38409567	38409589	CTCCCTAATCTCAAGTACCCNGG	TE(SVA_B;SVA_B_dup426;Retroposon/SVA)	-	SVA_B_dup426	SVA_B
22	38808362	38808384	CTCCCTAATCTCAAGTACCCNGG	TE(SVA_F;SVA_F_dup546;Retroposon/SVA)	+	SVA_F_dup546	SVA_F
22	40744321	40744343	CTCCCTAATCTCAAGTACCCNGG	TE(SVA_E;SVA_E_dup390;Retroposon/SVA)	-	SVA_E_dup390	SVA_E
22	41295525	41295547	CTCCCTAATCTCAAGTACCCNGG	TE(SVA_D;SVA_D_dup865;Retroposon/SVA)	+	SVA_D_dup865	SVA_D
22	41630667	41630689	CTCCCTAATCTCAAGTACCCNGG	TE(SVA_D;SVA_D_dup866;Retroposon/SVA)	-	SVA_D_dup866	SVA_D
22	42750119	42750141	CTCCCTAATCTCAAGTACCCNGG	TE(SVA_D;SVA_D_dup867;Retroposon/SVA)	-	SVA_D_dup867	SVA_D
22	42972332	42972354	CTCCCTAATCTCAAGTACCCNGG	TE(SVA_B;SVA_B_dup431;Retroposon/SVA)	+	SVA_B_dup431	SVA_B
22	42982699	42982721	CTCCCTAATCTCAAGTACCCNGG	TE(SVA_E;SVA_E_dup395;Retroposon/SVA)	+	SVA_E_dup395	SVA_E
22	49416280	49416302	CTCCCTAATCTCAAGTACCCNGG	TE(SVA_C;SVA_C_dup267;Retroposon/SVA)	+	SVA_C_dup267	SVA_C
22	49989517	49989539	CTCCCTAATCTCAAGTACCCNGG	TE(SVA_A;SVA_A_dup672;Retroposon/SVA)	-	SVA_A_dup672	SVA_A
2	100685123	100685145	CTCCCTAATCTCAAGTACCCNGG	TE(LTR5_Hs;LTR5_Hs_dup305;LTR/ERVK)	+	LTR5_Hs_dup305	LTR5_Hs
2	105209629	105209651	CTCCCTAATCTCAAGTACCCNGG	TE(SVA_E;SVA_E_dup332;Retroposon/SVA)	-	SVA_E_dup332	SVA_E
2	105209833	105209855	CTCCCTAATCTCAAGTACCCNGG	TE(SVA_E;SVA_E_dup332;Retroposon/SVA)	-	SVA_E_dup332	SVA_E
2	105251970	105251992	CTCCCTAATCTCAAGTACCCNGG	TE(SVA_D;SVA_D_dup724;Retroposon/SVA)	+	SVA_D_dup724	SVA_D
2	108726801	108726823	CTCCCTAATCTCAAGTACCCNGG	TE(SVA_F;SVA_F_dup463;Retroposon/SVA)	-	SVA_F_dup463	SVA_F
2	10902117	10902139	CTCCCTAATCTCAAGTACCCNGG	TE(SVA_F;SVA_F_dup435;Retroposon/SVA)	-	SVA_F_dup435	SVA_F
2	110056328	110056350	CTCCCTAATCTCAAGTACCCNGG	TE(LTR5_Hs;LTR5_Hs_dup306;LTR/ERVK)	+	LTR5_Hs_dup306	LTR5_Hs
2	110063567	110063589	CTCCCTAATCTCAAGTACCCNGG	TE(SVA_B;SVA_B_dup359;Retroposon/SVA)	-	SVA_B_dup359	SVA_B
2	110307875	110307897	CTCCCTAATCTCAAGTACCCNGG	TE(SVA_B;SVA_B_dup360;Retroposon/SVA)	+	SVA_B_dup360	SVA_B
2	110315116	110315138	CTCCCTAATCTCAAGTACCCNGG	TE(LTR5_Hs;LTR5_Hs_dup307;LTR/ERVK)	-	LTR5_Hs_dup307	LTR5_Hs
2	11164705	11164727	CTCCCTAATCTCAAGTACCCNGG	TE(SVA_C;SVA_C_dup212;Retroposon/SVA)	-	SVA_C_dup212	SVA_C
2	111673300	111673322	CTCCCTAATCTCAAGTACCCNGG	TE(SVA_B;SVA_B_dup361;Retroposon/SVA)	+	SVA_B_dup361	SVA_B
2	111963530	111963552	CTCCCTAATCTCAAGTACCCNGG	TE(LTR5_Hs;LTR5_Hs_dup308;LTR/ERVK)	-	LTR5_Hs_dup308	LTR5_Hs
2	112934512	112934534	CTCCCTAATCTCAAGTACCCNGG	TE(LTR5_Hs;LTR5_Hs_dup309;LTR/ERVK)	+	LTR5_Hs_dup309	LTR5_Hs
2	113096028	113096050	CTCCCTAATCTCAAGTACCCNGG	TE(SVA_D;SVA_D_dup725;Retroposon/SVA)	-	SVA_D_dup725	SVA_D
2	113395831	113395853	CTCCCTAATCTCAAGTACCCNGG	TE(SVA_F;SVA_F_dup465;Retroposon/SVA)	+	SVA_F_dup465	SVA_F
2	11759350	11759372	CTCCCTAATCTCAAGTACCCNGG	TE(SVA_C;SVA_C_dup213;Retroposon/SVA)	-	SVA_C_dup213	SVA_C
2	121893599	121893621	CTCCCTAATCTCAAGTACCCNGG	TE(SVA_F;SVA_F_dup468;Retroposon/SVA)	+	SVA_F_dup468	SVA_F
2	125276746	125276768	CTCCCTAATCTCAAGTACCCNGG	TE(SVA_B;SVA_B_dup362;Retroposon/SVA)	-	SVA_B_dup362	SVA_B
2	127119068	127119090	CTCCCTAATCTCAAGTACCCNGG	TE(SVA_F;SVA_F_dup469;Retroposon/SVA)	-	SVA_F_dup469	SVA_F
2	127354069	127354091	CTCCCTAATCTCAAGTACCCNGG	TE(SVA_D;SVA_D_dup727;Retroposon/SVA)	+	SVA_D_dup727	SVA_D
2	127455	127477	CTCCCTAATCTCAAGTACCCNGG	TE(SVA_E;SVA_E_dup306;Retroposon/SVA)	+	SVA_E_dup306	SVA_E
2	127543265	127543287	CTCCCTAATCTCAAGTACCCNGG	TE(LTR5_Hs;LTR5_Hs_dup310;LTR/ERVK)	-	LTR5_Hs_dup310	LTR5_Hs
2	127787025	127787047	CTCCCTAATCTCAAGTACCCNGG	TE(SVA_F;SVA_F_dup470;Retroposon/SVA)	-	SVA_F_dup470	SVA_F
2	128417744	128417766	CTCCCTAATCTCAAGTACCCNGG	TE(SVA_E;SVA_E_dup335;Retroposon/SVA)	-	SVA_E_dup335	SVA_E
2	129807718	129807740	CTCCCTAATCTCAAGTACCCNGG	TE(SVA_B;SVA_B_dup365;Retroposon/SVA)	-	SVA_B_dup365	SVA_B
2	129834138	129834160	CTCCCTAATCTCAAGTACCCNGG	TE(SVA_B;SVA_B_dup366;Retroposon/SVA)	+	SVA_B_dup366	SVA_B
2	129962653	129962675	CTCCCTAATCTCAAGTACCCNGG	TE(LTR5_Hs;LTR5_Hs_dup311;LTR/ERVK)	-	LTR5_Hs_dup311	LTR5_Hs
2	132222662	132222684	CTCCCTAATCTCAAGTACCCNGG	TE(SVA_E;SVA_E_dup337;Retroposon/SVA)	+	SVA_E_dup337	SVA_E
2	134064796	134064818	CTCCCTAATCTCAAGTACCCNGG	TE(SVA_C;SVA_C_dup229;Retroposon/SVA)	+	SVA_C_dup229	SVA_C
2	134968027	134968049	CTCCCTAATCTCAAGTACCCNGG	TE(SVA_D;SVA_D_dup729;Retroposon/SVA)	-	SVA_D_dup729	SVA_D
2	135032781	135032803	CTCCCTAATCTCAAGTACCCNGG	TE(SVA_D;SVA_D_dup730;Retroposon/SVA)	-	SVA_D_dup730	SVA_D
2	135106579	135106601	CTCCCTAATCTCAAGTACCCNGG	TE(SVA_C;SVA_C_dup230;Retroposon/SVA)	+	SVA_C_dup230	SVA_C
2	135274793	135274815	CTCCCTAATCTCAAGTACCCNGG	TE(SVA_B;SVA_B_dup367;Retroposon/SVA)	-	SVA_B_dup367	SVA_B
2	135706545	135706567	CTCCCTAATCTCAAGTACCCNGG	TE(SVA_D;SVA_D_dup732;Retroposon/SVA)	-	SVA_D_dup732	SVA_D
2	138871876	138871898	CTCCCTAATCTCAAGTACCCNGG	TE(SVA_D;SVA_D_dup733;Retroposon/SVA)	-	SVA_D_dup733	SVA_D
2	142703126	142703148	CTCCCTAATCTCAAGTACCCNGG	TE(SVA_D;SVA_D_dup735;Retroposon/SVA)	+	SVA_D_dup735	SVA_D
2	143921475	143921497	CTCCCTAATCTCAAGTACCCNGG	TE(SVA_D;SVA_D_dup737;Retroposon/SVA)	-	SVA_D_dup737	SVA_D
2	143992361	143992383	CTCCCTAATCTCAAGTACCCNGG	TE(SVA_D;SVA_D_dup738;Retroposon/SVA)	+	SVA_D_dup738	SVA_D
2	151875161	151875183	CTCCCTAATCTCAAGTACCCNGG	TE(SVA_D;SVA_D_dup739;Retroposon/SVA)	-	SVA_D_dup739	SVA_D
2	152161324	152161346	CTCCCTAATCTCAAGTACCCNGG	TE(SVA_D;SVA_D_dup740;Retroposon/SVA)	+	SVA_D_dup740	SVA_D
2	15219492	15219514	CTCCCTAATCTCAAGTACCCNGG	TE(SVA_E;SVA_E_dup308;Retroposon/SVA)	-	SVA_E_dup308	SVA_E
2	15542454	15542476	CTCCCTAATCTCAAGTACCCNGG	TE(SVA_D;SVA_D_dup677;Retroposon/SVA)	+	SVA_D_dup677	SVA_D
2	15611052	15611074	CTCCCTAATCTCAAGTACCCNGG	TE(SVA_D;SVA_D_dup678;Retroposon/SVA)	-	SVA_D_dup678	SVA_D
2	156294139	156294161	CTCCCTAATCTCAAGTACCCNGG	TE(SVA_C;SVA_C_dup233;Retroposon/SVA)	+	SVA_C_dup233	SVA_C
2	156369953	156369975	CTCCCTAATCTCAAGTACCCNGG	TE(SVA_E;SVA_E_dup341;Retroposon/SVA)	+	SVA_E_dup341	SVA_E
2	156450831	156450853	CTCCCTAATCTCAAGTACCCNGG	TE(SVA_A;SVA_A_dup582;Retroposon/SVA)	-	SVA_A_dup582	SVA_A
2	158310092	158310114	CTCCCTAATCTCAAGTACCCNGG	TE(SVA_B;SVA_B_dup369;Retroposon/SVA)	-	SVA_B_dup369	SVA_B
2	160438427	160438449	CTCCCTAATCTCAAGTACCCNGG	TE(SVA_D;SVA_D_dup742;Retroposon/SVA)	-	SVA_D_dup742	SVA_D
2	160449652	160449674	CTCCCTAATCTCAAGTACCCNGG	TE(SVA_B;SVA_B_dup370;Retroposon/SVA)	+	SVA_B_dup370	SVA_B
2	162471072	162471094	CTCCCTAATCTCAAGTACCCNGG	TE(SVA_D;SVA_D_dup743;Retroposon/SVA)	+	SVA_D_dup743	SVA_D
2	167562817	167562839	CTCCCTAATCTCAAGTACCCNGG	TE(SVA_D;SVA_D_dup745;Retroposon/SVA)	-	SVA_D_dup745	SVA_D
2	169574688	169574710	CTCCCTAATCTCAAGTACCCNGG	promoter-TSS(ENSG00000138399;FASTKD1;protein_coding)	-
2	169785194	169785216	CTCCCTAATCTCAAGTACCCNGG	TE(SVA_F;SVA_F_dup479;Retroposon/SVA)	-	SVA_F_dup479	SVA_F
2	169855518	169855540	CTCCCTAATCTCAAGTACCCNGG	TE(SVA_B;SVA_B_dup373;Retroposon/SVA)	-	SVA_B_dup373	SVA_B
2	170150731	170150753	CTCCCTAATCTCAAGTACCCNGG	TE(SVA_D;SVA_D_dup750;Retroposon/SVA)	+	SVA_D_dup750	SVA_D
2	170263995	170264017	CTCCCTAATCTCAAGTACCCNGG	TE(LTR5_Hs;LTR5_Hs_dup312;LTR/ERVK)	-	LTR5_Hs_dup312	LTR5_Hs
2	171775347	171775369	CTCCCTAATCTCAAGTACCCNGG	TE(SVA_C;SVA_C_dup235;Retroposon/SVA)	+	SVA_C_dup235	SVA_C
2	171866010	171866032	CTCCCTAATCTCAAGTACCCNGG	TE(SVA_C;SVA_C_dup236;Retroposon/SVA)	-	SVA_C_dup236	SVA_C
2	171900783	171900805	CTCCCTAATCTCAAGTACCCNGG	TE(SVA_D;SVA_D_dup751;Retroposon/SVA)	+	SVA_D_dup751	SVA_D
2	172538888	172538910	CTCCCTAATCTCAAGTACCCNGG	TE(SVA_F;SVA_F_dup480;Retroposon/SVA)	+	SVA_F_dup480	SVA_F
2	172699925	172699947	CTCCCTAATCTCAAGTACCCNGG	TE(SVA_B;SVA_B_dup374;Retroposon/SVA)	-	SVA_B_dup374	SVA_B
2	175108998	175109020	CTCCCTAATCTCAAGTACCCNGG	TE(SVA_C;SVA_C_dup237;Retroposon/SVA)	+	SVA_C_dup237	SVA_C
2	177844706	177844728	CTCCCTAATCTCAAGTACCCNGG	TE(SVA_D;SVA_D_dup752;Retroposon/SVA)	-	SVA_D_dup752	SVA_D
2	179319122	179319144	CTCCCTAATCTCAAGTACCCNGG	TE(SVA_E;SVA_E_dup343;Retroposon/SVA)	-	SVA_E_dup343	SVA_E
2	182387244	182387266	CTCCCTAATCTCAAGTACCCNGG	TE(SVA_C;SVA_C_dup238;Retroposon/SVA)	+	SVA_C_dup238	SVA_C
2	183479826	183479848	CTCCCTAATCTCAAGTACCCNGG	TE(SVA_B;SVA_B_dup375;Retroposon/SVA)	+	SVA_B_dup375	SVA_B
2	183791390	183791412	CTCCCTAATCTCAAGTACCCNGG	TE(SVA_A;SVA_A_dup591;Retroposon/SVA)	-	SVA_A_dup591	SVA_A
2	186153498	186153520	CTCCCTAATCTCAAGTACCCNGG	TE(SVA_F;SVA_F_dup485;Retroposon/SVA)	-	SVA_F_dup485	SVA_F
2	186474022	186474044	CTCCCTAATCTCAAGTACCCNGG	TE(SVA_D;SVA_D_dup753;Retroposon/SVA)	+	SVA_D_dup753	SVA_D
2	186521778	186521800	CTCCCTAATCTCAAGTACCCNGG	TE(LTR5_Hs;LTR5_Hs_dup314;LTR/ERVK)	+	LTR5_Hs_dup314	LTR5_Hs
2	187557727	187557749	CTCCCTAATCTCAAGTACCCNGG	TE(SVA_D;SVA_D_dup754;Retroposon/SVA)	+	SVA_D_dup754	SVA_D
2	187636455	187636477	CTCCCTAATCTCAAGTACCCNGG	TE(SVA_A;SVA_A_dup593;Retroposon/SVA)	-	SVA_A_dup593	SVA_A
2	189654308	189654330	CTCCCTAATCTCAAGTACCCNGG	TE(SVA_B;SVA_B_dup376;Retroposon/SVA)	+	SVA_B_dup376	SVA_B
2	189759926	189759948	CTCCCTAATCTCAAGTACCCNGG	TE(SVA_B;SVA_B_dup377;Retroposon/SVA)	-	SVA_B_dup377	SVA_B
2	190430373	190430395	CTCCCTAATCTCAAGTACCCNGG	TE(SVA_D;SVA_D_dup755;Retroposon/SVA)	-	SVA_D_dup755	SVA_D
2	191205488	191205510	CTCCCTAATCTCAAGTACCCNGG	TE(SVA_D;SVA_D_dup756;Retroposon/SVA)	+	SVA_D_dup756	SVA_D
2	191397360	191397382	CTCCCTAATCTCAAGTACCCNGG	TE(SVA_E;SVA_E_dup345;Retroposon/SVA)	-	SVA_E_dup345	SVA_E
2	191456253	191456275	CTCCCTAATCTCAAGTACCCNGG	TE(SVA_C;SVA_C_dup239;Retroposon/SVA)	-	SVA_C_dup239	SVA_C
2	191743237	191743259	CTCCCTAATCTCAAGTACCCNGG	TE(SVA_D;SVA_D_dup757;Retroposon/SVA)	+	SVA_D_dup757	SVA_D
2	192542630	192542652	CTCCCTAATCTCAAGTACCCNGG	TE(LTR5_Hs;LTR5_Hs_dup315;LTR/ERVK)	-	LTR5_Hs_dup315	LTR5_Hs
2	192894766	192894788	CTCCCTAATCTCAAGTACCCNGG	TE(SVA_B;SVA_B_dup378;Retroposon/SVA)	+	SVA_B_dup378	SVA_B
2	193142673	193142695	CTCCCTAATCTCAAGTACCCNGG	TE(LTR5_Hs;LTR5_Hs_dup316;LTR/ERVK)	+	LTR5_Hs_dup316	LTR5_Hs
2	194505001	194505023	CTCCCTAATCTCAAGTACCCNGG	TE(LTR5_Hs;LTR5_Hs_dup317;LTR/ERVK)	-	LTR5_Hs_dup317	LTR5_Hs
2	195569002	195569024	CTCCCTAATCTCAAGTACCCNGG	TE(SVA_F;SVA_F_dup486;Retroposon/SVA)	+	SVA_F_dup486	SVA_F
2	197619569	197619591	CTCCCTAATCTCAAGTACCCNGG	TE(SVA_D;SVA_D_dup758;Retroposon/SVA)	+	SVA_D_dup758	SVA_D
2	197695599	197695621	CTCCCTAATCTCAAGTACCCNGG	TE(SVA_D;SVA_D_dup759;Retroposon/SVA)	-	SVA_D_dup759	SVA_D
2	197922180	197922202	CTCCCTAATCTCAAGTACCCNGG	TE(SVA_F;SVA_F_dup488;Retroposon/SVA)	-	SVA_F_dup488	SVA_F
2	200682794	200682816	CTCCCTAATCTCAAGTACCCNGG	TE(SVA_E;SVA_E_dup347;Retroposon/SVA)	-	SVA_E_dup347	SVA_E
2	201043255	201043277	CTCCCTAATCTCAAGTACCCNGG	TE(SVA_B;SVA_B_dup382;Retroposon/SVA)	+	SVA_B_dup382	SVA_B
2	201139259	201139281	CTCCCTAATCTCAAGTACCCNGG	exon(ENSG00000003402;CFLAR;protein_coding)	+
2	201165749	201165771	CTCCCTAATCTCAAGTACCCNGG	exon(ENSG00000003402;CFLAR;protein_coding)	-
2	201238935	201238957	CTCCCTAATCTCAAGTACCCNGG	TE(SVA_D;SVA_D_dup760;Retroposon/SVA)	-	SVA_D_dup760	SVA_D
2	201282104	201282126	CTCCCTAATCTCAAGTACCCNGG	TE(SVA_E;SVA_E_dup348;Retroposon/SVA)	-	SVA_E_dup348	SVA_E
2	201562683	201562705	CTCCCTAATCTCAAGTACCCNGG	TE(SVA_D;SVA_D_dup761;Retroposon/SVA)	-	SVA_D_dup761	SVA_D
2	202439917	202439939	CTCCCTAATCTCAAGTACCCNGG	TE(SVA_B;SVA_B_dup383;Retroposon/SVA)	-	SVA_B_dup383	SVA_B
2	202534427	202534449	CTCCCTAATCTCAAGTACCCNGG	TE(SVA_F;SVA_F_dup490;Retroposon/SVA)	-	SVA_F_dup490	SVA_F
2	202578313	202578335	CTCCCTAATCTCAAGTACCCNGG	TE(SVA_F;SVA_F_dup491;Retroposon/SVA)	+	SVA_F_dup491	SVA_F
2	202714699	202714721	CTCCCTAATCTCAAGTACCCNGG	TE(SVA_D;SVA_D_dup762;Retroposon/SVA)	-	SVA_D_dup762	SVA_D
2	203207739	203207761	CTCCCTAATCTCAAGTACCCNGG	TE(SVA_D;SVA_D_dup764;Retroposon/SVA)	+	SVA_D_dup764	SVA_D
2	203372096	203372118	CTCCCTAATCTCAAGTACCCNGG	TE(SVA_D;SVA_D_dup765;Retroposon/SVA)	-	SVA_D_dup765	SVA_D
2	206171131	206171153	CTCCCTAATCTCAAGTACCCNGG	TE(SVA_D;SVA_D_dup766;Retroposon/SVA)	-	SVA_D_dup766	SVA_D
2	206355717	206355739	CTCCCTAATCTCAAGTACCCNGG	TE(SVA_D;SVA_D_dup767;Retroposon/SVA)	-	SVA_D_dup767	SVA_D
2	206400177	206400199	CTCCCTAATCTCAAGTACCCNGG	TE(SVA_F;SVA_F_dup493;Retroposon/SVA)	-	SVA_F_dup493	SVA_F
2	207037082	207037104	CTCCCTAATCTCAAGTACCCNGG	TE(LTR5_Hs;LTR5_Hs_dup319;LTR/ERVK)	+	LTR5_Hs_dup319	LTR5_Hs
2	207611846	207611868	CTCCCTAATCTCAAGTACCCNGG	exon(ENSG00000144401;METTL21A;protein_coding)	+
2	208199812	208199834	CTCCCTAATCTCAAGTACCCNGG	TE(LTR5_Hs;LTR5_Hs_dup320;LTR/ERVK)	+	LTR5_Hs_dup320	LTR5_Hs
2	208377040	208377062	CTCCCTAATCTCAAGTACCCNGG	TE(SVA_C;SVA_C_dup242;Retroposon/SVA)	-	SVA_C_dup242	SVA_C
2	210951414	210951436	CTCCCTAATCTCAAGTACCCNGG	TE(SVA_C;SVA_C_dup243;Retroposon/SVA)	+	SVA_C_dup243	SVA_C
2	214803150	214803172	CTCCCTAATCTCAAGTACCCNGG	TE(LTR5_Hs;LTR5_Hs_dup321;LTR/ERVK)	+	LTR5_Hs_dup321	LTR5_Hs
2	215162903	215162925	CTCCCTAATCTCAAGTACCCNGG	TE(SVA_B;SVA_B_dup388;Retroposon/SVA)	-	SVA_B_dup388	SVA_B
2	218348438	218348460	CTCCCTAATCTCAAGTACCCNGG	TE(SVA_C;SVA_C_dup245;Retroposon/SVA)	-	SVA_C_dup245	SVA_C
2	218932427	218932449	CTCCCTAATCTCAAGTACCCNGG	TE(SVA_D;SVA_D_dup769;Retroposon/SVA)	+	SVA_D_dup769	SVA_D
2	219750700	219750722	CTCCCTAATCTCAAGTACCCNGG	TE(SVA_B;SVA_B_dup390;Retroposon/SVA)	-	SVA_B_dup390	SVA_B
2	221892859	221892881	CTCCCTAATCTCAAGTACCCNGG	TE(SVA_D;SVA_D_dup771;Retroposon/SVA)	+	SVA_D_dup771	SVA_D
2	222895647	222895669	CTCCCTAATCTCAAGTACCCNGG	TE(SVA_E;SVA_E_dup357;Retroposon/SVA)	-	SVA_E_dup357	SVA_E
2	223190734	223190756	CTCCCTAATCTCAAGTACCCNGG	TE(LTR5_Hs;LTR5_Hs_dup322;LTR/ERVK)	+	LTR5_Hs_dup322	LTR5_Hs
2	228364330	228364352	CTCCCTAATCTCAAGTACCCNGG	TE(LTR5_Hs;LTR5_Hs_dup323;LTR/ERVK)	-	LTR5_Hs_dup323	LTR5_Hs
2	229743954	229743976	CTCCCTAATCTCAAGTACCCNGG	TE(SVA_D;SVA_D_dup773;Retroposon/SVA)	+	SVA_D_dup773	SVA_D
2	230844325	230844347	CTCCCTAATCTCAAGTACCCNGG	TE(LTR5_Hs;LTR5_Hs_dup324;LTR/ERVK)	-	LTR5_Hs_dup324	LTR5_Hs
2	231538369	231538391	CTCCCTAATCTCAAGTACCCNGG	TE(SVA_A;SVA_A_dup608;Retroposon/SVA)	-	SVA_A_dup608	SVA_A
2	231577033	231577055	CTCCCTAATCTCAAGTACCCNGG	TE(LTR5_Hs;LTR5_Hs_dup325;LTR/ERVK)	+	LTR5_Hs_dup325	LTR5_Hs
2	232423268	232423290	CTCCCTAATCTCAAGTACCCNGG	TE(LTR5_Hs;LTR5_Hs_dup326;LTR/ERVK)	+	LTR5_Hs_dup326	LTR5_Hs
2	232907008	232907030	CTCCCTAATCTCAAGTACCCNGG	TE(SVA_D;SVA_D_dup774;Retroposon/SVA)	+	SVA_D_dup774	SVA_D
2	233723698	233723720	CTCCCTAATCTCAAGTACCCNGG	TE(SVA_F;SVA_F_dup499;Retroposon/SVA)	-	SVA_F_dup499	SVA_F
2	234168753	234168775	CTCCCTAATCTCAAGTACCCNGG	TE(LTR5_Hs;LTR5_Hs_dup327;LTR/ERVK)	-	LTR5_Hs_dup327	LTR5_Hs
2	234563440	234563462	CTCCCTAATCTCAAGTACCCNGG	TE(SVA_A;SVA_A_dup610;Retroposon/SVA)	+	SVA_A_dup610	SVA_A
2	239038078	239038100	CTCCCTAATCTCAAGTACCCNGG	TE(SVA_B;SVA_B_dup392;Retroposon/SVA)	-	SVA_B_dup392	SVA_B
2	239449106	239449128	CTCCCTAATCTCAAGTACCCNGG	TE(SVA_D;SVA_D_dup775;Retroposon/SVA)	-	SVA_D_dup775	SVA_D
2	239796444	239796466	CTCCCTAATCTCAAGTACCCNGG	TE(SVA_D;SVA_D_dup776;Retroposon/SVA)	+	SVA_D_dup776	SVA_D
2	242061625	242061647	CTCCCTAATCTCAAGTACCCNGG	TE(SVA_A;SVA_A_dup613;Retroposon/SVA)	-	SVA_A_dup613	SVA_A
2	25534172	25534194	CTCCCTAATCTCAAGTACCCNGG	TE(SVA_A;SVA_A_dup544;Retroposon/SVA)	-	SVA_A_dup544	SVA_A
2	25540868	25540890	CTCCCTAATCTCAAGTACCCNGG	TE(SVA_D;SVA_D_dup681;Retroposon/SVA)	+	SVA_D_dup681	SVA_D
2	25634883	25634905	CTCCCTAATCTCAAGTACCCNGG	TE(SVA_D;SVA_D_dup682;Retroposon/SVA)	+	SVA_D_dup682	SVA_D
2	25706277	25706299	CTCCCTAATCTCAAGTACCCNGG	TE(SVA_C;SVA_C_dup214;Retroposon/SVA)	+	SVA_C_dup214	SVA_C
2	25722803	25722825	CTCCCTAATCTCAAGTACCCNGG	TE(SVA_D;SVA_D_dup683;Retroposon/SVA)	-	SVA_D_dup683	SVA_D
2	25909893	25909915	CTCCCTAATCTCAAGTACCCNGG	TE(SVA_D;SVA_D_dup684;Retroposon/SVA)	-	SVA_D_dup684	SVA_D
2	26370026	26370048	CTCCCTAATCTCAAGTACCCNGG	TE(SVA_D;SVA_D_dup685;Retroposon/SVA)	-	SVA_D_dup685	SVA_D
2	26665038	26665060	CTCCCTAATCTCAAGTACCCNGG	TE(SVA_B;SVA_B_dup345;Retroposon/SVA)	-	SVA_B_dup345	SVA_B
2	26794867	26794889	CTCCCTAATCTCAAGTACCCNGG	TE(SVA_D;SVA_D_dup686;Retroposon/SVA)	-	SVA_D_dup686	SVA_D
2	27360066	27360088	CTCCCTAATCTCAAGTACCCNGG	exon(ENSG00000234072;AC074117.1;lncRNA)	+
2	27460236	27460258	CTCCCTAATCTCAAGTACCCNGG	TE(LTR5_Hs;LTR5_Hs_dup295;LTR/ERVK)	+	LTR5_Hs_dup295	LTR5_Hs
2	27539284	27539306	CTCCCTAATCTCAAGTACCCNGG	TE(SVA_E;SVA_E_dup311;Retroposon/SVA)	-	SVA_E_dup311	SVA_E
2	27556880	27556902	CTCCCTAATCTCAAGTACCCNGG	TE(SVA_E;SVA_E_dup312;Retroposon/SVA)	-	SVA_E_dup312	SVA_E
2	30614160	30614182	CTCCCTAATCTCAAGTACCCNGG	TE(LTR5_Hs;LTR5_Hs_dup296;LTR/ERVK)	-	LTR5_Hs_dup296	LTR5_Hs
2	3105144	3105166	CTCCCTAATCTCAAGTACCCNGG	TE(LTR5_Hs;LTR5_Hs_dup290;LTR/ERVK)	-	LTR5_Hs_dup290	LTR5_Hs
2	32200680	32200702	CTCCCTAATCTCAAGTACCCNGG	promoter-TSS(ENSG00000229816;DDX50P1;processed_pseudogene)	+
2	32276270	32276292	CTCCCTAATCTCAAGTACCCNGG	TE(LTR5_Hs;LTR5_Hs_dup297;LTR/ERVK)	-	LTR5_Hs_dup297	LTR5_Hs
2	32293258	32293280	CTCCCTAATCTCAAGTACCCNGG	TE(SVA_D;SVA_D_dup688;Retroposon/SVA)	-	SVA_D_dup688	SVA_D
2	32446920	32446942	CTCCCTAATCTCAAGTACCCNGG	TE(SVA_A;SVA_A_dup547;Retroposon/SVA)	-	SVA_A_dup547	SVA_A
2	32754312	32754334	CTCCCTAATCTCAAGTACCCNGG	TE(SVA_D;SVA_D_dup689;Retroposon/SVA)	-	SVA_D_dup689	SVA_D
2	32870359	32870381	CTCCCTAATCTCAAGTACCCNGG	TE(SVA_F;SVA_F_dup442;Retroposon/SVA)	+	SVA_F_dup442	SVA_F
2	3365654	3365676	CTCCCTAATCTCAAGTACCCNGG	TE(SVA_D;SVA_D_dup672;Retroposon/SVA)	-	SVA_D_dup672	SVA_D
2	33761032	33761054	CTCCCTAATCTCAAGTACCCNGG	TE(SVA_C;SVA_C_dup215;Retroposon/SVA)	-	SVA_C_dup215	SVA_C
2	34132683	34132705	CTCCCTAATCTCAAGTACCCNGG	TE(SVA_C;SVA_C_dup216;Retroposon/SVA)	-	SVA_C_dup216	SVA_C
2	3568671	3568693	CTCCCTAATCTCAAGTACCCNGG	exon(ENSG00000287126;AC108488.3;lncRNA)	-
2	3590287	3590309	CTCCCTAATCTCAAGTACCCNGG	TE(SVA_D;SVA_D_dup675;Retroposon/SVA)	-	SVA_D_dup675	SVA_D
2	3615307	3615329	CTCCCTAATCTCAAGTACCCNGG	TE(SVA_C;SVA_C_dup211;Retroposon/SVA)	-	SVA_C_dup211	SVA_C
2	36180987	36181009	CTCCCTAATCTCAAGTACCCNGG	TE(SVA_D;SVA_D_dup691;Retroposon/SVA)	+	SVA_D_dup691	SVA_D
2	37225575	37225597	CTCCCTAATCTCAAGTACCCNGG	TE(LTR5_Hs;LTR5_Hs_dup298;LTR/ERVK)	+	LTR5_Hs_dup298	LTR5_Hs
2	37932230	37932252	CTCCCTAATCTCAAGTACCCNGG	TE(SVA_D;SVA_D_dup692;Retroposon/SVA)	-	SVA_D_dup692	SVA_D
2	37963485	37963507	CTCCCTAATCTCAAGTACCCNGG	TE(SVA_C;SVA_C_dup217;Retroposon/SVA)	-	SVA_C_dup217	SVA_C
2	37977015	37977037	CTCCCTAATCTCAAGTACCCNGG	TE(SVA_B;SVA_B_dup346;Retroposon/SVA)	-	SVA_B_dup346	SVA_B
2	38278041	38278063	CTCCCTAATCTCAAGTACCCNGG	TE(LTR5_Hs;LTR5_Hs_dup299;LTR/ERVK)	+	LTR5_Hs_dup299	LTR5_Hs
2	38404207	38404229	CTCCCTAATCTCAAGTACCCNGG	TE(SVA_D;SVA_D_dup693;Retroposon/SVA)	+	SVA_D_dup693	SVA_D
2	38755421	38755443	CTCCCTAATCTCAAGTACCCNGG	TE(SVA_D;SVA_D_dup694;Retroposon/SVA)	-	SVA_D_dup694	SVA_D
2	39321418	39321440	CTCCCTAATCTCAAGTACCCNGG	TE(LTR5_Hs;LTR5_Hs_dup300;LTR/ERVK)	+	LTR5_Hs_dup300	LTR5_Hs
2	39627691	39627713	CTCCCTAATCTCAAGTACCCNGG	TE(SVA_D;SVA_D_dup695;Retroposon/SVA)	-	SVA_D_dup695	SVA_D
2	41748523	41748545	CTCCCTAATCTCAAGTACCCNGG	TE(SVA_F;SVA_F_dup445;Retroposon/SVA)	+	SVA_F_dup445	SVA_F
2	41996006	41996028	CTCCCTAATCTCAAGTACCCNGG	TE(SVA_D;SVA_D_dup696;Retroposon/SVA)	+	SVA_D_dup696	SVA_D
2	42013898	42013920	CTCCCTAATCTCAAGTACCCNGG	TE(SVA_D;SVA_D_dup697;Retroposon/SVA)	-	SVA_D_dup697	SVA_D
2	42604751	42604773	CTCCCTAATCTCAAGTACCCNGG	TE(SVA_F;SVA_F_dup446;Retroposon/SVA)	-	SVA_F_dup446	SVA_F
2	42621299	42621321	CTCCCTAATCTCAAGTACCCNGG	TE(SVA_C;SVA_C_dup218;Retroposon/SVA)	-	SVA_C_dup218	SVA_C
2	43062685	43062707	CTCCCTAATCTCAAGTACCCNGG	TE(SVA_D;SVA_D_dup699;Retroposon/SVA)	-	SVA_D_dup699	SVA_D
2	43298424	43298446	CTCCCTAATCTCAAGTACCCNGG	TE(SVA_F;SVA_F_dup448;Retroposon/SVA)	+	SVA_F_dup448	SVA_F
2	43677366	43677388	CTCCCTAATCTCAAGTACCCNGG	promoter-TSS(ENSG00000223658;C1GALT1C1L;protein_coding)	-
2	44066514	44066536	CTCCCTAATCTCAAGTACCCNGG	promoter-TSS(ENSG00000219391;AC019129.1;processed_pseudogene)	-
2	44589713	44589735	CTCCCTAATCTCAAGTACCCNGG	TE(SVA_E;SVA_E_dup317;Retroposon/SVA)	+	SVA_E_dup317	SVA_E
2	47432582	47432604	CTCCCTAATCTCAAGTACCCNGG	TE(SVA_D;SVA_D_dup703;Retroposon/SVA)	-	SVA_D_dup703	SVA_D
2	47721920	47721942	CTCCCTAATCTCAAGTACCCNGG	TE(SVA_D;SVA_D_dup704;Retroposon/SVA)	-	SVA_D_dup704	SVA_D
2	48554894	48554916	CTCCCTAATCTCAAGTACCCNGG	TE(SVA_F;SVA_F_dup450;Retroposon/SVA)	-	SVA_F_dup450	SVA_F
2	48614002	48614024	CTCCCTAATCTCAAGTACCCNGG	TE(SVA_D;SVA_D_dup706;Retroposon/SVA)	-	SVA_D_dup706	SVA_D
2	50412138	50412160	CTCCCTAATCTCAAGTACCCNGG	TE(SVA_B;SVA_B_dup347;Retroposon/SVA)	+	SVA_B_dup347	SVA_B
2	50827773	50827795	CTCCCTAATCTCAAGTACCCNGG	TE(SVA_D;SVA_D_dup707;Retroposon/SVA)	-	SVA_D_dup707	SVA_D
2	53323167	53323189	CTCCCTAATCTCAAGTACCCNGG	TE(SVA_C;SVA_C_dup221;Retroposon/SVA)	-	SVA_C_dup221	SVA_C
2	54095054	54095076	CTCCCTAATCTCAAGTACCCNGG	TE(SVA_D;SVA_D_dup708;Retroposon/SVA)	-	SVA_D_dup708	SVA_D
2	54486547	54486569	CTCCCTAATCTCAAGTACCCNGG	TE(SVA_D;SVA_D_dup709;Retroposon/SVA)	+	SVA_D_dup709	SVA_D
2	54699638	54699660	CTCCCTAATCTCAAGTACCCNGG	TE(SVA_C;SVA_C_dup222;Retroposon/SVA)	+	SVA_C_dup222	SVA_C
2	55279523	55279545	CTCCCTAATCTCAAGTACCCNGG	TE(LTR5_Hs;LTR5_Hs_dup301;LTR/ERVK)	+	LTR5_Hs_dup301	LTR5_Hs
2	55651601	55651623	CTCCCTAATCTCAAGTACCCNGG	TE(SVA_C;SVA_C_dup224;Retroposon/SVA)	+	SVA_C_dup224	SVA_C
2	55706238	55706260	CTCCCTAATCTCAAGTACCCNGG	TE(SVA_D;SVA_D_dup710;Retroposon/SVA)	+	SVA_D_dup710	SVA_D
2	55773102	55773124	CTCCCTAATCTCAAGTACCCNGG	TE(SVA_B;SVA_B_dup349;Retroposon/SVA)	-	SVA_B_dup349	SVA_B
2	61381033	61381055	CTCCCTAATCTCAAGTACCCNGG	TE(SVA_D;SVA_D_dup712;Retroposon/SVA)	+	SVA_D_dup712	SVA_D
2	62631033	62631055	CTCCCTAATCTCAAGTACCCNGG	TE(SVA_C;SVA_C_dup225;Retroposon/SVA)	+	SVA_C_dup225	SVA_C
2	63723111	63723133	CTCCCTAATCTCAAGTACCCNGG	TE(SVA_F;SVA_F_dup453;Retroposon/SVA)	+	SVA_F_dup453	SVA_F
2	63809738	63809760	CTCCCTAATCTCAAGTACCCNGG	TE(SVA_D;SVA_D_dup714;Retroposon/SVA)	+	SVA_D_dup714	SVA_D
2	64041497	64041519	CTCCCTAATCTCAAGTACCCNGG	TE(SVA_D;SVA_D_dup715;Retroposon/SVA)	-	SVA_D_dup715	SVA_D
2	64511116	64511138	CTCCCTAATCTCAAGTACCCNGG	TE(SVA_F;SVA_F_dup454;Retroposon/SVA)	-	SVA_F_dup454	SVA_F
2	65339552	65339574	CTCCCTAATCTCAAGTACCCNGG	TE(SVA_D;SVA_D_dup716;Retroposon/SVA)	+	SVA_D_dup716	SVA_D
2	65600122	65600144	CTCCCTAATCTCAAGTACCCNGG	TE(SVA_D;SVA_D_dup717;Retroposon/SVA)	-	SVA_D_dup717	SVA_D
2	70266633	70266655	CTCCCTAATCTCAAGTACCCNGG	TE(SVA_B;SVA_B_dup352;Retroposon/SVA)	-	SVA_B_dup352	SVA_B
2	71161906	71161928	CTCCCTAATCTCAAGTACCCNGG	TE(SVA_A;SVA_A_dup559;Retroposon/SVA)	+	SVA_A_dup559	SVA_A
2	71542541	71542563	CTCCCTAATCTCAAGTACCCNGG	TE(SVA_C;SVA_C_dup226;Retroposon/SVA)	-	SVA_C_dup226	SVA_C
2	7337885	7337907	CTCCCTAATCTCAAGTACCCNGG	TE(SVA_D;SVA_D_dup676;Retroposon/SVA)	-	SVA_D_dup676	SVA_D
2	74060692	74060714	CTCCCTAATCTCAAGTACCCNGG	TE(SVA_D;SVA_D_dup718;Retroposon/SVA)	-	SVA_D_dup718	SVA_D
2	74124751	74124773	CTCCCTAATCTCAAGTACCCNGG	TE(SVA_B;SVA_B_dup353;Retroposon/SVA)	+	SVA_B_dup353	SVA_B
2	74795266	74795288	CTCCCTAATCTCAAGTACCCNGG	TE(SVA_D;SVA_D_dup720;Retroposon/SVA)	-	SVA_D_dup720	SVA_D
2	75725615	75725637	CTCCCTAATCTCAAGTACCCNGG	exon(ENSG00000286045;AC005034.6;lncRNA)	+
2	85488877	85488899	CTCCCTAATCTCAAGTACCCNGG	TE(SVA_D;SVA_D_dup722;Retroposon/SVA)	+	SVA_D_dup722	SVA_D
2	86261557	86261579	CTCCCTAATCTCAAGTACCCNGG	TE(LTR5_Hs;LTR5_Hs_dup302;LTR/ERVK)	+	LTR5_Hs_dup302	LTR5_Hs
2	86346076	86346098	CTCCCTAATCTCAAGTACCCNGG	TE(SVA_A;SVA_A_dup560;Retroposon/SVA)	-	SVA_A_dup560	SVA_A
2	86544512	86544534	CTCCCTAATCTCAAGTACCCNGG	TE(SVA_B;SVA_B_dup355;Retroposon/SVA)	-	SVA_B_dup355	SVA_B
2	86548356	86548378	CTCCCTAATCTCAAGTACCCNGG	TE(SVA_A;SVA_A_dup561;Retroposon/SVA)	-	SVA_A_dup561	SVA_A
2	88926676	88926698	CTCCCTAATCTCAAGTACCCNGG	TE(SVA_B;SVA_B_dup357;Retroposon/SVA)	+	SVA_B_dup357	SVA_B
2	91852807	91852829	CTCCCTAATCTCAAGTACCCNGG	TE(SVA_F;SVA_F_dup457;Retroposon/SVA)	+	SVA_F_dup457	SVA_F
2	94745351	94745373	CTCCCTAATCTCAAGTACCCNGG	TE(LTR5_Hs;LTR5_Hs_dup303;LTR/ERVK)	-	LTR5_Hs_dup303	LTR5_Hs
2	95244168	95244190	CTCCCTAATCTCAAGTACCCNGG	TE(SVA_D;SVA_D_dup723;Retroposon/SVA)	+	SVA_D_dup723	SVA_D
2	96462929	96462951	CTCCCTAATCTCAAGTACCCNGG	TE(SVA_F;SVA_F_dup460;Retroposon/SVA)	+	SVA_F_dup460	SVA_F
2	96805615	96805637	CTCCCTAATCTCAAGTACCCNGG	TE(SVA_F;SVA_F_dup461;Retroposon/SVA)	-	SVA_F_dup461	SVA_F
2	98102041	98102063	CTCCCTAATCTCAAGTACCCNGG	TE(SVA_A;SVA_A_dup567;Retroposon/SVA)	-	SVA_A_dup567	SVA_A
2	98130556	98130578	CTCCCTAATCTCAAGTACCCNGG	TE(LTR5_Hs;LTR5_Hs_dup304;LTR/ERVK)	-	LTR5_Hs_dup304	LTR5_Hs
2	98988348	98988370	CTCCCTAATCTCAAGTACCCNGG	TE(SVA_C;SVA_C_dup227;Retroposon/SVA)	-	SVA_C_dup227	SVA_C
3	100273181	100273203	CTCCCTAATCTCAAGTACCCNGG	TE(LTR5_Hs;LTR5_Hs_dup387;LTR/ERVK)	-	LTR5_Hs_dup387	LTR5_Hs
3	100337014	100337036	CTCCCTAATCTCAAGTACCCNGG	TE(LTR5_Hs;LTR5_Hs_dup388;LTR/ERVK)	-	LTR5_Hs_dup388	LTR5_Hs
3	100477076	100477098	CTCCCTAATCTCAAGTACCCNGG	TE(SVA_D;SVA_D_dup915;Retroposon/SVA)	-	SVA_D_dup915	SVA_D
3	100666817	100666839	CTCCCTAATCTCAAGTACCCNGG	TE(LTR5_Hs;LTR5_Hs_dup389;LTR/ERVK)	-	LTR5_Hs_dup389	LTR5_Hs
3	10070955	10070977	CTCCCTAATCTCAAGTACCCNGG	TE(SVA_D;SVA_D_dup879;Retroposon/SVA)	+	SVA_D_dup879	SVA_D
3	101440398	101440420	CTCCCTAATCTCAAGTACCCNGG	TE(SVA_F;SVA_F_dup598;Retroposon/SVA)	+	SVA_F_dup598	SVA_F
3	101552306	101552328	CTCCCTAATCTCAAGTACCCNGG	TE(SVA_A;SVA_A_dup700;Retroposon/SVA)	+	SVA_A_dup700	SVA_A
3	101692151	101692173	CTCCCTAATCTCAAGTACCCNGG	TE(LTR5_Hs;LTR5_Hs_dup390;LTR/ERVK)	+	LTR5_Hs_dup390	LTR5_Hs
3	101700305	101700327	CTCCCTAATCTCAAGTACCCNGG	exon(ENSG00000286699;AC084198.2;lncRNA)	+
3	101704521	101704543	CTCCCTAATCTCAAGTACCCNGG	TE(LTR5_Hs;LTR5_Hs_dup392;LTR/ERVK)	-	LTR5_Hs_dup392	LTR5_Hs
3	103254491	103254513	CTCCCTAATCTCAAGTACCCNGG	TE(SVA_D;SVA_D_dup916;Retroposon/SVA)	-	SVA_D_dup916	SVA_D
3	103531079	103531101	CTCCCTAATCTCAAGTACCCNGG	TE(SVA_D;SVA_D_dup917;Retroposon/SVA)	-	SVA_D_dup917	SVA_D
3	106072986	106073008	CTCCCTAATCTCAAGTACCCNGG	TE(SVA_E;SVA_E_dup415;Retroposon/SVA)	-	SVA_E_dup415	SVA_E
3	106110700	106110722	CTCCCTAATCTCAAGTACCCNGG	TE(SVA_F;SVA_F_dup600;Retroposon/SVA)	-	SVA_F_dup600	SVA_F
3	108025833	108025855	CTCCCTAATCTCAAGTACCCNGG	TE(SVA_D;SVA_D_dup919;Retroposon/SVA)	-	SVA_D_dup919	SVA_D
3	109124956	109124978	CTCCCTAATCTCAAGTACCCNGG	TE(SVA_D;SVA_D_dup920;Retroposon/SVA)	+	SVA_D_dup920	SVA_D
3	112556852	112556874	CTCCCTAATCTCAAGTACCCNGG	TE(SVA_D;SVA_D_dup921;Retroposon/SVA)	+	SVA_D_dup921	SVA_D
3	112564768	112564790	CTCCCTAATCTCAAGTACCCNGG	TE(LTR5_Hs;LTR5_Hs_dup393;LTR/ERVK)	-	LTR5_Hs_dup393	LTR5_Hs
3	113024965	113024987	CTCCCTAATCTCAAGTACCCNGG	TE(LTR5_Hs;LTR5_Hs_dup394;LTR/ERVK)	-	LTR5_Hs_dup394	LTR5_Hs
3	113033164	113033186	CTCCCTAATCTCAAGTACCCNGG	TE(LTR5_Hs;LTR5_Hs_dup395;LTR/ERVK)	-	LTR5_Hs_dup395	LTR5_Hs
3	113045810	113045832	CTCCCTAATCTCAAGTACCCNGG	TE(SVA_D;SVA_D_dup922;Retroposon/SVA)	-	SVA_D_dup922	SVA_D
3	113459243	113459265	CTCCCTAATCTCAAGTACCCNGG	TE(SVA_B;SVA_B_dup455;Retroposon/SVA)	+	SVA_B_dup455	SVA_B
3	113849462	113849484	CTCCCTAATCTCAAGTACCCNGG	TE(SVA_D;SVA_D_dup923;Retroposon/SVA)	-	SVA_D_dup923	SVA_D
3	116519784	116519806	CTCCCTAATCTCAAGTACCCNGG	TE(SVA_B;SVA_B_dup457;Retroposon/SVA)	+	SVA_B_dup457	SVA_B
3	117051305	117051327	CTCCCTAATCTCAAGTACCCNGG	TE(SVA_D;SVA_D_dup924;Retroposon/SVA)	+	SVA_D_dup924	SVA_D
3	118540560	118540582	CTCCCTAATCTCAAGTACCCNGG	TE(LTR5B;LTR5B_dup296;LTR/ERVK)	-	LTR5B_dup296	LTR5B
3	118717917	118717939	CTCCCTAATCTCAAGTACCCNGG	TE(SVA_D;SVA_D_dup925;Retroposon/SVA)	-	SVA_D_dup925	SVA_D
3	119243355	119243377	CTCCCTAATCTCAAGTACCCNGG	TE(SVA_B;SVA_B_dup459;Retroposon/SVA)	+	SVA_B_dup459	SVA_B
3	120414817	120414839	CTCCCTAATCTCAAGTACCCNGG	TE(SVA_F;SVA_F_dup604;Retroposon/SVA)	+	SVA_F_dup604	SVA_F
3	121190225	121190247	CTCCCTAATCTCAAGTACCCNGG	TE(SVA_B;SVA_B_dup460;Retroposon/SVA)	-	SVA_B_dup460	SVA_B
3	121689477	121689499	CTCCCTAATCTCAAGTACCCNGG	TE(SVA_D;SVA_D_dup926;Retroposon/SVA)	+	SVA_D_dup926	SVA_D
3	122165730	122165752	CTCCCTAATCTCAAGTACCCNGG	TE(SVA_F;SVA_F_dup607;Retroposon/SVA)	+	SVA_F_dup607	SVA_F
3	122201168	122201190	CTCCCTAATCTCAAGTACCCNGG	TE(SVA_D;SVA_D_dup927;Retroposon/SVA)	-	SVA_D_dup927	SVA_D
3	122724818	122724840	CTCCCTAATCTCAAGTACCCNGG	TE(SVA_A;SVA_A_dup706;Retroposon/SVA)	-	SVA_A_dup706	SVA_A
3	122748208	122748230	CTCCCTAATCTCAAGTACCCNGG	TE(SVA_D;SVA_D_dup928;Retroposon/SVA)	+	SVA_D_dup928	SVA_D
3	122779675	122779697	CTCCCTAATCTCAAGTACCCNGG	TE(SVA_D;SVA_D_dup929;Retroposon/SVA)	-	SVA_D_dup929	SVA_D
3	124366372	124366394	CTCCCTAATCTCAAGTACCCNGG	TE(SVA_F;SVA_F_dup608;Retroposon/SVA)	-	SVA_F_dup608	SVA_F
3	124749561	124749583	CTCCCTAATCTCAAGTACCCNGG	TE(SVA_D;SVA_D_dup930;Retroposon/SVA)	-	SVA_D_dup930	SVA_D
3	125890708	125890730	CTCCCTAATCTCAAGTACCCNGG	TE(LTR5_Hs;LTR5_Hs_dup396;LTR/ERVK)	+	LTR5_Hs_dup396	LTR5_Hs
3	125899042	125899064	CTCCCTAATCTCAAGTACCCNGG	TE(LTR5_Hs;LTR5_Hs_dup398;LTR/ERVK)	+	LTR5_Hs_dup398	LTR5_Hs
3	12674372	12674394	CTCCCTAATCTCAAGTACCCNGG	TE(LTR5_Hs;LTR5_Hs_dup375;LTR/ERVK)	+	LTR5_Hs_dup375	LTR5_Hs
3	127293411	127293433	CTCCCTAATCTCAAGTACCCNGG	TE(SVA_B;SVA_B_dup465;Retroposon/SVA)	-	SVA_B_dup465	SVA_B
3	127309523	127309545	CTCCCTAATCTCAAGTACCCNGG	TE(SVA_B;SVA_B_dup466;Retroposon/SVA)	+	SVA_B_dup466	SVA_B
3	127412350	127412372	CTCCCTAATCTCAAGTACCCNGG	TE(LTR5_Hs;LTR5_Hs_dup400;LTR/ERVK)	-	LTR5_Hs_dup400	LTR5_Hs
3	12849205	12849227	CTCCCTAATCTCAAGTACCCNGG	TE(SVA_F;SVA_F_dup564;Retroposon/SVA)	-	SVA_F_dup564	SVA_F
3	128773907	128773929	CTCCCTAATCTCAAGTACCCNGG	TE(SVA_C;SVA_C_dup282;Retroposon/SVA)	+	SVA_C_dup282	SVA_C
3	128816393	128816415	CTCCCTAATCTCAAGTACCCNGG	TE(SVA_D;SVA_D_dup931;Retroposon/SVA)	-	SVA_D_dup931	SVA_D
3	128956001	128956023	CTCCCTAATCTCAAGTACCCNGG	TE(SVA_F;SVA_F_dup610;Retroposon/SVA)	+	SVA_F_dup610	SVA_F
3	129338637	129338659	CTCCCTAATCTCAAGTACCCNGG	TE(SVA_D;SVA_D_dup933;Retroposon/SVA)	-	SVA_D_dup933	SVA_D
3	129361867	129361889	CTCCCTAATCTCAAGTACCCNGG	TE(SVA_D;SVA_D_dup934;Retroposon/SVA)	-	SVA_D_dup934	SVA_D
3	129641783	129641805	CTCCCTAATCTCAAGTACCCNGG	TE(LTR5_Hs;LTR5_Hs_dup402;LTR/ERVK)	-	LTR5_Hs_dup402	LTR5_Hs
3	130057543	130057565	CTCCCTAATCTCAAGTACCCNGG	TE(LTR5_Hs;LTR5_Hs_dup403;LTR/ERVK)	+	LTR5_Hs_dup403	LTR5_Hs
3	130869252	130869274	CTCCCTAATCTCAAGTACCCNGG	promoter-TSS(ENSG00000284095;AC055733.4;TEC)	+	AC055733.4	ENSG00000284095
3	131953068	131953090	CTCCCTAATCTCAAGTACCCNGG	TE(SVA_D;SVA_D_dup937;Retroposon/SVA)	+	SVA_D_dup937	SVA_D
3	132470154	132470176	CTCCCTAATCTCAAGTACCCNGG	TE(SVA_F;SVA_F_dup611;Retroposon/SVA)	-	SVA_F_dup611	SVA_F
3	133473626	133473648	CTCCCTAATCTCAAGTACCCNGG	TE(SVA_D;SVA_D_dup938;Retroposon/SVA)	-	SVA_D_dup938	SVA_D
3	133786039	133786061	CTCCCTAATCTCAAGTACCCNGG	exon(ENSG00000091513;TF;protein_coding)	+
3	134516611	134516633	CTCCCTAATCTCAAGTACCCNGG	TE(LTR5_Hs;LTR5_Hs_dup404;LTR/ERVK)	-	LTR5_Hs_dup404	LTR5_Hs
3	136724430	136724452	CTCCCTAATCTCAAGTACCCNGG	TE(SVA_D;SVA_D_dup939;Retroposon/SVA)	+	SVA_D_dup939	SVA_D
3	137198030	137198052	CTCCCTAATCTCAAGTACCCNGG	TE(SVA_D;SVA_D_dup940;Retroposon/SVA)	-	SVA_D_dup940	SVA_D
3	137873349	137873371	CTCCCTAATCTCAAGTACCCNGG	TE(SVA_A;SVA_A_dup712;Retroposon/SVA)	+	SVA_A_dup712	SVA_A
3	138522108	138522130	CTCCCTAATCTCAAGTACCCNGG	TE(SVA_B;SVA_B_dup469;Retroposon/SVA)	+	SVA_B_dup469	SVA_B
3	138785643	138785665	CTCCCTAATCTCAAGTACCCNGG	TE(SVA_B;SVA_B_dup470;Retroposon/SVA)	+	SVA_B_dup470	SVA_B
3	14091873	14091895	CTCCCTAATCTCAAGTACCCNGG	TE(LTR5_Hs;LTR5_Hs_dup376;LTR/ERVK)	-	LTR5_Hs_dup376	LTR5_Hs
3	141030017	141030039	CTCCCTAATCTCAAGTACCCNGG	TE(SVA_C;SVA_C_dup283;Retroposon/SVA)	-	SVA_C_dup283	SVA_C
3	14273100	14273122	CTCCCTAATCTCAAGTACCCNGG	TE(LTR5_Hs;LTR5_Hs_dup377;LTR/ERVK)	+	LTR5_Hs_dup377	LTR5_Hs
3	143046488	143046510	CTCCCTAATCTCAAGTACCCNGG	TE(SVA_D;SVA_D_dup941;Retroposon/SVA)	-	SVA_D_dup941	SVA_D
3	143074202	143074224	CTCCCTAATCTCAAGTACCCNGG	TE(SVA_C;SVA_C_dup284;Retroposon/SVA)	+	SVA_C_dup284	SVA_C
3	143085785	143085807	CTCCCTAATCTCAAGTACCCNGG	TE(SVA_F;SVA_F_dup615;Retroposon/SVA)	-	SVA_F_dup615	SVA_F
3	145482419	145482441	CTCCCTAATCTCAAGTACCCNGG	TE(SVA_D;SVA_D_dup942;Retroposon/SVA)	-	SVA_D_dup942	SVA_D
3	145709939	145709961	CTCCCTAATCTCAAGTACCCNGG	TE(LTR5_Hs;LTR5_Hs_dup405;LTR/ERVK)	-	LTR5_Hs_dup405	LTR5_Hs
3	146097625	146097647	CTCCCTAATCTCAAGTACCCNGG	TE(SVA_E;SVA_E_dup421;Retroposon/SVA)	+	SVA_E_dup421	SVA_E
3	146522517	146522539	CTCCCTAATCTCAAGTACCCNGG	TE(LTR5_Hs;LTR5_Hs_dup406;LTR/ERVK)	+	LTR5_Hs_dup406	LTR5_Hs
3	149381226	149381248	CTCCCTAATCTCAAGTACCCNGG	TE(SVA_D;SVA_D_dup943;Retroposon/SVA)	+	SVA_D_dup943	SVA_D
3	149444541	149444563	CTCCCTAATCTCAAGTACCCNGG	TE(SVA_C;SVA_C_dup285;Retroposon/SVA)	-	SVA_C_dup285	SVA_C
3	15062895	15062917	CTCCCTAATCTCAAGTACCCNGG	TE(SVA_D;SVA_D_dup881;Retroposon/SVA)	+	SVA_D_dup881	SVA_D
3	150819570	150819592	CTCCCTAATCTCAAGTACCCNGG	TE(SVA_E;SVA_E_dup422;Retroposon/SVA)	-	SVA_E_dup422	SVA_E
3	15162199	15162221	CTCCCTAATCTCAAGTACCCNGG	TE(SVA_D;SVA_D_dup882;Retroposon/SVA)	-	SVA_D_dup882	SVA_D
3	152939760	152939782	CTCCCTAATCTCAAGTACCCNGG	TE(SVA_D;SVA_D_dup944;Retroposon/SVA)	-	SVA_D_dup944	SVA_D
3	155961870	155961892	CTCCCTAATCTCAAGTACCCNGG	TE(SVA_C;SVA_C_dup286;Retroposon/SVA)	-	SVA_C_dup286	SVA_C
3	157178106	157178128	CTCCCTAATCTCAAGTACCCNGG	TE(SVA_A;SVA_A_dup721;Retroposon/SVA)	-	SVA_A_dup721	SVA_A
3	15743202	15743224	CTCCCTAATCTCAAGTACCCNGG	TE(SVA_D;SVA_D_dup883;Retroposon/SVA)	+	SVA_D_dup883	SVA_D
3	15996264	15996286	CTCCCTAATCTCAAGTACCCNGG	TE(SVA_B;SVA_B_dup436;Retroposon/SVA)	-	SVA_B_dup436	SVA_B
3	160179399	160179421	CTCCCTAATCTCAAGTACCCNGG	TE(SVA_C;SVA_C_dup287;Retroposon/SVA)	+	SVA_C_dup287	SVA_C
3	164785121	164785143	CTCCCTAATCTCAAGTACCCNGG	TE(SVA_B;SVA_B_dup473;Retroposon/SVA)	+	SVA_B_dup473	SVA_B
3	167019501	167019523	CTCCCTAATCTCAAGTACCCNGG	TE(SVA_B;SVA_B_dup474;Retroposon/SVA)	+	SVA_B_dup474	SVA_B
3	168046469	168046491	CTCCCTAATCTCAAGTACCCNGG	TE(SVA_D;SVA_D_dup945;Retroposon/SVA)	-	SVA_D_dup945	SVA_D
3	16979505	16979527	CTCCCTAATCTCAAGTACCCNGG	TE(SVA_D;SVA_D_dup884;Retroposon/SVA)	-	SVA_D_dup884	SVA_D
3	170924334	170924356	CTCCCTAATCTCAAGTACCCNGG	TE(SVA_C;SVA_C_dup289;Retroposon/SVA)	+	SVA_C_dup289	SVA_C
3	175087734	175087756	CTCCCTAATCTCAAGTACCCNGG	TE(SVA_B;SVA_B_dup475;Retroposon/SVA)	+	SVA_B_dup475	SVA_B
3	175131320	175131342	CTCCCTAATCTCAAGTACCCNGG	TE(SVA_D;SVA_D_dup946;Retroposon/SVA)	-	SVA_D_dup946	SVA_D
3	175906238	175906260	CTCCCTAATCTCAAGTACCCNGG	TE(LTR5_Hs;LTR5_Hs_dup407;LTR/ERVK)	-	LTR5_Hs_dup407	LTR5_Hs
3	17704089	17704111	CTCCCTAATCTCAAGTACCCNGG	TE(SVA_F;SVA_F_dup565;Retroposon/SVA)	-	SVA_F_dup565	SVA_F
3	177412376	177412398	CTCCCTAATCTCAAGTACCCNGG	TE(SVA_C;SVA_C_dup290;Retroposon/SVA)	-	SVA_C_dup290	SVA_C
3	179033312	179033334	CTCCCTAATCTCAAGTACCCNGG	TE(SVA_B;SVA_B_dup476;Retroposon/SVA)	+	SVA_B_dup476	SVA_B
3	179121907	179121929	CTCCCTAATCTCAAGTACCCNGG	TE(SVA_F;SVA_F_dup623;Retroposon/SVA)	+	SVA_F_dup623	SVA_F
3	179290465	179290487	CTCCCTAATCTCAAGTACCCNGG	TE(SVA_F;SVA_F_dup624;Retroposon/SVA)	-	SVA_F_dup624	SVA_F
3	179727334	179727356	CTCCCTAATCTCAAGTACCCNGG	TE(SVA_D;SVA_D_dup948;Retroposon/SVA)	-	SVA_D_dup948	SVA_D
3	181925476	181925498	CTCCCTAATCTCAAGTACCCNGG	TE(SVA_B;SVA_B_dup477;Retroposon/SVA)	-	SVA_B_dup477	SVA_B
3	183609598	183609620	CTCCCTAATCTCAAGTACCCNGG	TE(SVA_E;SVA_E_dup426;Retroposon/SVA)	+	SVA_E_dup426	SVA_E
3	185003321	185003343	CTCCCTAATCTCAAGTACCCNGG	TE(SVA_D;SVA_D_dup949;Retroposon/SVA)	-	SVA_D_dup949	SVA_D
3	185563236	185563258	CTCCCTAATCTCAAGTACCCNGG	TE(LTR5_Hs;LTR5_Hs_dup408;LTR/ERVK)	-	LTR5_Hs_dup408	LTR5_Hs
3	185571448	185571470	CTCCCTAATCTCAAGTACCCNGG	TE(LTR5_Hs;LTR5_Hs_dup409;LTR/ERVK)	-	LTR5_Hs_dup409	LTR5_Hs
3	186435026	186435048	CTCCCTAATCTCAAGTACCCNGG	TE(SVA_B;SVA_B_dup484;Retroposon/SVA)	-	SVA_B_dup484	SVA_B
3	186811036	186811058	CTCCCTAATCTCAAGTACCCNGG	exon(ENSG00000232233;LINC02043;lncRNA)	-
3	186865414	186865436	CTCCCTAATCTCAAGTACCCNGG	TE(SVA_E;SVA_E_dup429;Retroposon/SVA)	+	SVA_E_dup429	SVA_E
3	186866189	186866211	CTCCCTAATCTCAAGTACCCNGG	TE(LTR5_Hs;LTR5_Hs_dup410;LTR/ERVK)	-	LTR5_Hs_dup410	LTR5_Hs
3	186874889	186874911	CTCCCTAATCTCAAGTACCCNGG	TE(SVA_D;SVA_D_dup951;Retroposon/SVA)	+	SVA_D_dup951	SVA_D
3	186887562	186887584	CTCCCTAATCTCAAGTACCCNGG	TE(LTR5_Hs;LTR5_Hs_dup411;LTR/ERVK)	-	LTR5_Hs_dup411	LTR5_Hs
3	186893477	186893499	CTCCCTAATCTCAAGTACCCNGG	TE(LTR5_Hs;LTR5_Hs_dup412;LTR/ERVK)	+	LTR5_Hs_dup412	LTR5_Hs
3	189252059	189252081	CTCCCTAATCTCAAGTACCCNGG	TE(LTR5_Hs;LTR5_Hs_dup413;LTR/ERVK)	-	LTR5_Hs_dup413	LTR5_Hs
3	190474026	190474048	CTCCCTAATCTCAAGTACCCNGG	TE(SVA_D;SVA_D_dup953;Retroposon/SVA)	+	SVA_D_dup953	SVA_D
3	191124628	191124650	CTCCCTAATCTCAAGTACCCNGG	TE(SVA_B;SVA_B_dup485;Retroposon/SVA)	-	SVA_B_dup485	SVA_B
3	192711773	192711795	CTCCCTAATCTCAAGTACCCNGG	TE(SVA_C;SVA_C_dup291;Retroposon/SVA)	+	SVA_C_dup291	SVA_C
3	194111183	194111205	CTCCCTAATCTCAAGTACCCNGG	TE(MLT1A;MLT1A_dup5203;LTR/ERVL-MaLR)	+	MLT1A_dup5203	MLT1A
3	194401000	194401022	CTCCCTAATCTCAAGTACCCNGG	TE(SVA_E;SVA_E_dup430;Retroposon/SVA)	+	SVA_E_dup430	SVA_E
3	195599308	195599330	CTCCCTAATCTCAAGTACCCNGG	TE(SVA_C;SVA_C_dup292;Retroposon/SVA)	-	SVA_C_dup292	SVA_C
3	195928213	195928235	CTCCCTAATCTCAAGTACCCNGG	TE(LTR5_Hs;LTR5_Hs_dup414;LTR/ERVK)	-	LTR5_Hs_dup414	LTR5_Hs
3	196244917	196244939	CTCCCTAATCTCAAGTACCCNGG	TE(SVA_C;SVA_C_dup293;Retroposon/SVA)	+	SVA_C_dup293	SVA_C
3	196386203	196386225	CTCCCTAATCTCAAGTACCCNGG	TE(SVA_B;SVA_B_dup486;Retroposon/SVA)	+	SVA_B_dup486	SVA_B
3	196542750	196542772	CTCCCTAATCTCAAGTACCCNGG	TE(SVA_D;SVA_D_dup955;Retroposon/SVA)	-	SVA_D_dup955	SVA_D
3	196619781	196619803	CTCCCTAATCTCAAGTACCCNGG	TE(SVA_D;SVA_D_dup956;Retroposon/SVA)	-	SVA_D_dup956	SVA_D
3	196761324	196761346	CTCCCTAATCTCAAGTACCCNGG	TE(SVA_B;SVA_B_dup487;Retroposon/SVA)	-	SVA_B_dup487	SVA_B
3	196944333	196944355	CTCCCTAATCTCAAGTACCCNGG	TE(LTR5_Hs;LTR5_Hs_dup415;LTR/ERVK)	+	LTR5_Hs_dup415	LTR5_Hs
3	196974154	196974176	CTCCCTAATCTCAAGTACCCNGG	TE(SVA_D;SVA_D_dup957;Retroposon/SVA)	+	SVA_D_dup957	SVA_D
3	197601903	197601925	CTCCCTAATCTCAAGTACCCNGG	TE(SVA_D;SVA_D_dup958;Retroposon/SVA)	-	SVA_D_dup958	SVA_D
3	197731162	197731184	CTCCCTAATCTCAAGTACCCNGG	TE(SVA_D;SVA_D_dup959;Retroposon/SVA)	-	SVA_D_dup959	SVA_D
3	20547456	20547478	CTCCCTAATCTCAAGTACCCNGG	TE(SVA_B;SVA_B_dup437;Retroposon/SVA)	-	SVA_B_dup437	SVA_B
3	20866325	20866347	CTCCCTAATCTCAAGTACCCNGG	TE(SVA_D;SVA_D_dup885;Retroposon/SVA)	-	SVA_D_dup885	SVA_D
3	23545351	23545373	CTCCCTAATCTCAAGTACCCNGG	TE(LTR5_Hs;LTR5_Hs_dup378;LTR/ERVK)	-	LTR5_Hs_dup378	LTR5_Hs
3	23870845	23870867	CTCCCTAATCTCAAGTACCCNGG	TE(SVA_D;SVA_D_dup886;Retroposon/SVA)	-	SVA_D_dup886	SVA_D
3	2916370	2916392	CTCCCTAATCTCAAGTACCCNGG	TE(SVA_B;SVA_B_dup433;Retroposon/SVA)	-	SVA_B_dup433	SVA_B
3	32170425	32170447	CTCCCTAATCTCAAGTACCCNGG	TE(SVA_D;SVA_D_dup888;Retroposon/SVA)	+	SVA_D_dup888	SVA_D
3	32664701	32664723	CTCCCTAATCTCAAGTACCCNGG	TE(SVA_D;SVA_D_dup889;Retroposon/SVA)	+	SVA_D_dup889	SVA_D
3	38054020	38054042	CTCCCTAATCTCAAGTACCCNGG	TE(SVA_B;SVA_B_dup438;Retroposon/SVA)	+	SVA_B_dup438	SVA_B
3	38064179	38064201	CTCCCTAATCTCAAGTACCCNGG	TE(SVA_B;SVA_B_dup439;Retroposon/SVA)	-	SVA_B_dup439	SVA_B
3	38080983	38081005	CTCCCTAATCTCAAGTACCCNGG	TE(SVA_F;SVA_F_dup568;Retroposon/SVA)	-	SVA_F_dup568	SVA_F
3	38389112	38389134	CTCCCTAATCTCAAGTACCCNGG	TE(SVA_D;SVA_D_dup891;Retroposon/SVA)	-	SVA_D_dup891	SVA_D
3	39228423	39228445	CTCCCTAATCTCAAGTACCCNGG	TE(SVA_D;SVA_D_dup892;Retroposon/SVA)	+	SVA_D_dup892	SVA_D
3	39418995	39419017	CTCCCTAATCTCAAGTACCCNGG	TE(LTR5_Hs;LTR5_Hs_dup379;LTR/ERVK)	-	LTR5_Hs_dup379	LTR5_Hs
3	39651054	39651076	CTCCCTAATCTCAAGTACCCNGG	TE(SVA_C;SVA_C_dup271;Retroposon/SVA)	-	SVA_C_dup271	SVA_C
3	39656463	39656485	CTCCCTAATCTCAAGTACCCNGG	TE(SVA_B;SVA_B_dup441;Retroposon/SVA)	+	SVA_B_dup441	SVA_B
3	41306973	41306995	CTCCCTAATCTCAAGTACCCNGG	TE(SVA_D;SVA_D_dup893;Retroposon/SVA)	+	SVA_D_dup893	SVA_D
3	41841964	41841986	CTCCCTAATCTCAAGTACCCNGG	TE(SVA_B;SVA_B_dup442;Retroposon/SVA)	+	SVA_B_dup442	SVA_B
3	41982769	41982791	CTCCCTAATCTCAAGTACCCNGG	TE(SVA_C;SVA_C_dup273;Retroposon/SVA)	-	SVA_C_dup273	SVA_C
3	42799114	42799136	CTCCCTAATCTCAAGTACCCNGG	TE(SVA_F;SVA_F_dup570;Retroposon/SVA)	+	SVA_F_dup570	SVA_F
3	42909233	42909255	CTCCCTAATCTCAAGTACCCNGG	TE(SVA_F;SVA_F_dup571;Retroposon/SVA)	-	SVA_F_dup571	SVA_F
3	43258987	43259009	CTCCCTAATCTCAAGTACCCNGG	TE(LTR5_Hs;LTR5_Hs_dup380;LTR/ERVK)	-	LTR5_Hs_dup380	LTR5_Hs
3	44820518	44820540	CTCCCTAATCTCAAGTACCCNGG	TE(SVA_D;SVA_D_dup894;Retroposon/SVA)	-	SVA_D_dup894	SVA_D
3	46495508	46495530	CTCCCTAATCTCAAGTACCCNGG	TE(SVA_F;SVA_F_dup572;Retroposon/SVA)	+	SVA_F_dup572	SVA_F
3	46964778	46964800	CTCCCTAATCTCAAGTACCCNGG	TE(SVA_D;SVA_D_dup895;Retroposon/SVA)	+	SVA_D_dup895	SVA_D
3	47256969	47256991	CTCCCTAATCTCAAGTACCCNGG	TE(SVA_D;SVA_D_dup896;Retroposon/SVA)	+	SVA_D_dup896	SVA_D
3	47259791	47259813	CTCCCTAATCTCAAGTACCCNGG	TE(LTR5_Hs;LTR5_Hs_dup381;LTR/ERVK)	+	LTR5_Hs_dup381	LTR5_Hs
3	47308938	47308960	CTCCCTAATCTCAAGTACCCNGG	TE(SVA_C;SVA_C_dup275;Retroposon/SVA)	-	SVA_C_dup275	SVA_C
3	48057436	48057458	CTCCCTAATCTCAAGTACCCNGG	TE(SVA_F;SVA_F_dup575;Retroposon/SVA)	+	SVA_F_dup575	SVA_F
3	48062324	48062346	CTCCCTAATCTCAAGTACCCNGG	TE(SVA_C;SVA_C_dup277;Retroposon/SVA)	+	SVA_C_dup277	SVA_C
3	48212906	48212928	CTCCCTAATCTCAAGTACCCNGG	TE(SVA_F;SVA_F_dup578;Retroposon/SVA)	+	SVA_F_dup578	SVA_F
3	48483256	48483278	CTCCCTAATCTCAAGTACCCNGG	TE(SVA_D;SVA_D_dup897;Retroposon/SVA)	-	SVA_D_dup897	SVA_D
3	48735264	48735286	CTCCCTAATCTCAAGTACCCNGG	TE(SVA_D;SVA_D_dup898;Retroposon/SVA)	+	SVA_D_dup898	SVA_D
3	50083814	50083836	CTCCCTAATCTCAAGTACCCNGG	TE(SVA_D;SVA_D_dup899;Retroposon/SVA)	-	SVA_D_dup899	SVA_D
3	50310768	50310790	CTCCCTAATCTCAAGTACCCNGG	TE(SVA_D;SVA_D_dup900;Retroposon/SVA)	-	SVA_D_dup900	SVA_D
3	50520139	50520161	CTCCCTAATCTCAAGTACCCNGG	TE(LTR5_Hs;LTR5_Hs_dup382;LTR/ERVK)	+	LTR5_Hs_dup382	LTR5_Hs
3	50803242	50803264	CTCCCTAATCTCAAGTACCCNGG	TE(SVA_B;SVA_B_dup445;Retroposon/SVA)	-	SVA_B_dup445	SVA_B
3	5082285	5082307	CTCCCTAATCTCAAGTACCCNGG	TE(LTR5_Hs;LTR5_Hs_dup372;LTR/ERVK)	-	LTR5_Hs_dup372	LTR5_Hs
3	50823334	50823356	CTCCCTAATCTCAAGTACCCNGG	TE(SVA_D;SVA_D_dup901;Retroposon/SVA)	-	SVA_D_dup901	SVA_D
3	5113379	5113401	CTCCCTAATCTCAAGTACCCNGG	TE(SVA_D;SVA_D_dup871;Retroposon/SVA)	-	SVA_D_dup871	SVA_D
3	51250099	51250121	CTCCCTAATCTCAAGTACCCNGG	TE(SVA_D;SVA_D_dup902;Retroposon/SVA)	+	SVA_D_dup902	SVA_D
3	51308386	51308408	CTCCCTAATCTCAAGTACCCNGG	TE(SVA_D;SVA_D_dup903;Retroposon/SVA)	-	SVA_D_dup903	SVA_D
3	51607275	51607297	CTCCCTAATCTCAAGTACCCNGG	TE(SVA_B;SVA_B_dup446;Retroposon/SVA)	-	SVA_B_dup446	SVA_B
3	51859478	51859500	CTCCCTAATCTCAAGTACCCNGG	TE(SVA_D;SVA_D_dup904;Retroposon/SVA)	+	SVA_D_dup904	SVA_D
3	5242541	5242563	CTCCCTAATCTCAAGTACCCNGG	TE(SVA_B;SVA_B_dup434;Retroposon/SVA)	-	SVA_B_dup434	SVA_B
3	5283390	5283412	CTCCCTAATCTCAAGTACCCNGG	TE(SVA_D;SVA_D_dup872;Retroposon/SVA)	-	SVA_D_dup872	SVA_D
3	53978202	53978224	CTCCCTAATCTCAAGTACCCNGG	TE(LTR5_Hs;LTR5_Hs_dup383;LTR/ERVK)	-	LTR5_Hs_dup383	LTR5_Hs
3	56583467	56583489	CTCCCTAATCTCAAGTACCCNGG	TE(SVA_C;SVA_C_dup278;Retroposon/SVA)	-	SVA_C_dup278	SVA_C
3	57339203	57339225	CTCCCTAATCTCAAGTACCCNGG	TE(SVA_A;SVA_A_dup694;Retroposon/SVA)	+	SVA_A_dup694	SVA_A
3	57748585	57748607	CTCCCTAATCTCAAGTACCCNGG	TE(SVA_F;SVA_F_dup581;Retroposon/SVA)	+	SVA_F_dup581	SVA_F
3	58289402	58289424	CTCCCTAATCTCAAGTACCCNGG	TE(SVA_D;SVA_D_dup905;Retroposon/SVA)	-	SVA_D_dup905	SVA_D
3	58549238	58549260	CTCCCTAATCTCAAGTACCCNGG	TE(SVA_F;SVA_F_dup582;Retroposon/SVA)	-	SVA_F_dup582	SVA_F
3	58889720	58889742	CTCCCTAATCTCAAGTACCCNGG	TE(SVA_F;SVA_F_dup584;Retroposon/SVA)	-	SVA_F_dup584	SVA_F
3	60928134	60928156	CTCCCTAATCTCAAGTACCCNGG	TE(SVA_B;SVA_B_dup448;Retroposon/SVA)	+	SVA_B_dup448	SVA_B
3	6129288	6129310	CTCCCTAATCTCAAGTACCCNGG	TE(SVA_D;SVA_D_dup874;Retroposon/SVA)	-	SVA_D_dup874	SVA_D
3	61393113	61393135	CTCCCTAATCTCAAGTACCCNGG	TE(SVA_B;SVA_B_dup449;Retroposon/SVA)	-	SVA_B_dup449	SVA_B
3	61433961	61433983	CTCCCTAATCTCAAGTACCCNGG	TE(SVA_F;SVA_F_dup586;Retroposon/SVA)	-	SVA_F_dup586	SVA_F
3	61671307	61671329	CTCCCTAATCTCAAGTACCCNGG	TE(SVA_D;SVA_D_dup906;Retroposon/SVA)	-	SVA_D_dup906	SVA_D
3	67445445	67445467	CTCCCTAATCTCAAGTACCCNGG	TE(SVA_F;SVA_F_dup588;Retroposon/SVA)	+	SVA_F_dup588	SVA_F
3	71929372	71929394	CTCCCTAATCTCAAGTACCCNGG	TE(SVA_D;SVA_D_dup908;Retroposon/SVA)	+	SVA_D_dup908	SVA_D
3	72788904	72788926	CTCCCTAATCTCAAGTACCCNGG	TE(SVA_B;SVA_B_dup451;Retroposon/SVA)	+	SVA_B_dup451	SVA_B
[truncated: 4,056 more rows]
