# Supplementary material for: Human reproduction is regulated by retrotransposons derived from ancient Hominidae-specific viral infections
Source: Nat Commun. 2022 Jan 24;13:463. doi: 10.1038/s41467-022-28105-1 (PMC8786967; doi:10.1038/s41467-022-28105-1)
Supplement: Supplementary file 14 — Supplementary Data 11 [file 41467_2022_28105_MOESM14_ESM.xlsx]

## Sheet: TableS11
Table S11. List of up- or down-regulated DEGs in CRISPRi-LTR5Hs compared with CRISPRi-empty. Gene quntification was performed by featureCounts v2.0.0 (Liao et al., 2014). DEGs were processed using DESeq2 v1.26.0 (Love et al., 2014b). Only gene with RPKM mean in either control or treatment group greater than 1 were kept for further analysis. DEGs were obtained with at least 1.5-fold change and FDR…
Column Name	Description
SYMBOL	SYMBOL id of the gene. NA, genes with ENSEMBL id but without SYMBOL id.
ENSEMBL	ENSEMBL id of the gene.
Chr	Chromosome position of the feature.
Start	Start position of the feature in standard chromosomal coordinates.
End	End position of the feature in standard chromosomal coordinates.
Strand	Strand information of the feature. Defined as + (forward) or - (reverse).
Length	The sequence length (bp) of the feature.
log2FoldChange	The Log2 transfromed fold change (CRISPRi-LTR5Hs/CRISPRi-empty).
padj	The p adjust value.
CRISPRi_LTR5Hs_basemean	The mean of normalized counts of CRISPRi-LTR5Hs samples.
CRISPRi_empty_basemean	The mean of normalized counts of CRISPRi-empty samples.
type	The type of DEG (up regulated DEG in CRISPRi-LTR5Hs or down regulated DEG in CRISPRi-LTR5Hs).
Table S11. List of up- or down-regulated DEGs in CRISPRi-LTR5Hs compared with CRISPRi-empty.
SYMBOL	ENSEMBL	Chr	Start	End	Strand	Length	log2FoldChange	padj	CRISPRi_LTR5Hs_basemean	CRISPRi_empty_basemean	type
HTR1D	ENSG00000179546	1	23191895	23194729	-	2835	-1.89	0.00662072	77.67	20.81	upInCRISPRiLTR5Hs
DNALI1	ENSG00000163879	1	37556919	37566857	+	9939	-0.83	0.0290089	286.38	160.77	upInCRISPRiLTR5Hs
ARTN	ENSG00000117407	1	43933320	43937240	+	3921	-1.59	0.0192929	174.04	57.84	upInCRISPRiLTR5Hs
ACTG2	ENSG00000163017	2	73892314	73919865	+	27552	-0.87	0.0280237	10891.3	5965.82	upInCRISPRiLTR5Hs
FN1	ENSG00000115414	2	215360440	215436073	-	75634	-0.87	0.0216955	27055.8	14773	upInCRISPRiLTR5Hs
RAB17	ENSG00000124839	2	237574322	237601614	-	27293	-1.04	0.0412887	1307.83	636.12	upInCRISPRiLTR5Hs
GNB4	ENSG00000114450	3	179396088	179451476	-	55389	-0.79	0.00161317	1221.64	708.83	upInCRISPRiLTR5Hs
FGFRL1	ENSG00000127418	4	1009936	1026898	+	16963	-0.61	0.0412892	837.58	549.64	upInCRISPRiLTR5Hs
NA	ENSG00000250986	4	3758748	3763390	-	4643	-1.12	0.00496441	285.44	131.4	upInCRISPRiLTR5Hs
SHISA3	ENSG00000178343	4	42397488	42402487	+	5000	-1.58	0.000336691	2229.83	743.79	upInCRISPRiLTR5Hs
SPRY1	ENSG00000164056	4	123396795	123403760	+	6966	-1.19	0.0352818	445.37	194.92	upInCRISPRiLTR5Hs
PCDH18	ENSG00000189184	4	137518918	137532494	-	13577	-1.24	0.0347954	381.87	161.38	upInCRISPRiLTR5Hs
IRX4	ENSG00000113430	5	1877413	1887236	-	9824	-1.46	0.00162532	439.32	159.18	upInCRISPRiLTR5Hs
CTD-2297D10.2	ENSG00000250579	5	5132101	5140119	-	8019	-2.27	2.8e-07	215.68	44.49	upInCRISPRiLTR5Hs
NA	ENSG00000278925	5	141825708	141826325	-	618	-1.97	0.0284968	77.57	19.81	upInCRISPRiLTR5Hs
PCYOX1L	ENSG00000145882	5	149358037	149369653	+	11617	-0.88	0.012278	401.32	218.34	upInCRISPRiLTR5Hs
EDN1	ENSG00000078401	6	12290361	12297194	+	6834	-0.86	0.0347954	1221.34	671.95	upInCRISPRiLTR5Hs
HPAT5	ENSG00000280707	6	167228300	167237511	+	9212	-0.9	0.0222102	252.71	135.88	upInCRISPRiLTR5Hs
SHH	ENSG00000164690	7	155799980	155812463	-	12484	-1.35	0.00438832	307.25	120.24	upInCRISPRiLTR5Hs
PDZD4	ENSG00000067840	X	153802166	153830565	-	28400	-1.86	0.00115011	689.52	189.37	upInCRISPRiLTR5Hs
NA	ENSG00000231741	9	85934588	85936599	+	2012	-3.34	0.000184251	66.57	6.68	upInCRISPRiLTR5Hs
OVCH2	ENSG00000183378	11	7689438	7706421	-	16984	-0.81	0.0393698	349.02	199.26	upInCRISPRiLTR5Hs
TM7SF2	ENSG00000149809	11	65111845	65116384	+	4540	-0.62	0.0455592	660.41	428.13	upInCRISPRiLTR5Hs
CCND1	ENSG00000110092	11	69641087	69654474	+	13388	-1.32	0.000824376	884.49	355.14	upInCRISPRiLTR5Hs
VIM	ENSG00000026025	10	17228241	17237593	+	9353	-1.09	0.00221606	16750.1	7847.65	upInCRISPRiLTR5Hs
GFRA1	ENSG00000151892	10	116056925	116273467	-	216543	-1.55	0.00354709	12871.8	4407.32	upInCRISPRiLTR5Hs
ASIC1	ENSG00000110881	12	50057548	50083611	+	26064	-1.28	0.0440866	877.61	360.38	upInCRISPRiLTR5Hs
KRT18	ENSG00000111057	12	52948871	52952906	+	4036	-0.94	0.000625545	9243.11	4829.8	upInCRISPRiLTR5Hs
NTS	ENSG00000133636	12	85874295	85882992	+	8698	-1.45	0.012278	1260.53	461.42	upInCRISPRiLTR5Hs
DCAF5	ENSG00000139990	14	69050881	69153150	-	102270	-0.71	0.0410302	5934.96	3633.38	upInCRISPRiLTR5Hs
IL27RA	ENSG00000104998	19	14031762	14053218	+	21457	-0.93	0.0347954	455.09	237.8	upInCRISPRiLTR5Hs
VWA1	ENSG00000179403	1	1434861	1442882	+	8022	1.16	0.000130361	1136.99	2542.5	dwInCRISPRiLTR5Hs
ENO1	ENSG00000074800	1	8861000	8879190	-	18191	0.64	0.00131605	11727.3	18270.9	dwInCRISPRiLTR5Hs
ALPL	ENSG00000162551	1	21509397	21578410	+	69014	0.74	0.0339317	5912.58	9868.7	dwInCRISPRiLTR5Hs
FUCA1	ENSG00000179163	1	23845077	23868294	-	23218	0.9	0.0264884	301.63	562.55	dwInCRISPRiLTR5Hs
MYCL	ENSG00000116990	1	39895426	39902256	-	6831	0.69	0.00825513	515.7	830.85	dwInCRISPRiLTR5Hs
PTCH2	ENSG00000117425	1	44819844	44843253	-	23410	0.86	0.0159066	379.83	689.44	dwInCRISPRiLTR5Hs
CCDC163	ENSG00000280670	1	45493866	45500079	-	6214	1.36	0.0199364	77.91	200.03	dwInCRISPRiLTR5Hs
RAB3B	ENSG00000169213	1	51907956	51990700	-	82745	1.23	2.84e-10	8104.6	18987.9	dwInCRISPRiLTR5Hs
TMED5	ENSG00000117500	1	93149742	93180516	-	30775	1.1	0.000127341	696.74	1490.23	dwInCRISPRiLTR5Hs
DR1	ENSG00000117505	1	93345907	93369493	+	23587	0.95	3.14e-05	1569.33	3038.47	dwInCRISPRiLTR5Hs
FAM102B	ENSG00000162636	1	108560089	108644900	+	84812	1.18	1.62e-11	4260.79	9686.28	dwInCRISPRiLTR5Hs
TAF13	ENSG00000197780	1	109062486	109076002	-	13517	1.47	4.11e-05	511.47	1418.19	dwInCRISPRiLTR5Hs
TMEM167B	ENSG00000215717	1	109089803	109096934	+	7132	0.74	0.015947	292.32	487.02	dwInCRISPRiLTR5Hs
MSTO1	ENSG00000125459	1	155610205	155614967	+	4763	0.79	0.0229248	290.15	500.46	dwInCRISPRiLTR5Hs
SLC25A44	ENSG00000160785	1	156193932	156212796	+	18865	0.76	0.0273493	3229.04	5470.21	dwInCRISPRiLTR5Hs
RGS16	ENSG00000143333	1	182598623	182604389	-	5767	1.43	0.0157061	251.11	676.07	dwInCRISPRiLTR5Hs
CNIH4	ENSG00000143771	1	224356858	224379459	+	22602	1.06	3.6e-07	1292.13	2698.77	dwInCRISPRiLTR5Hs
NA	ENSG00000227671	1	247189851	247210856	-	21006	1	0.00699059	1190.81	2386.24	dwInCRISPRiLTR5Hs
SLC66A3	ENSG00000162976	2	11155198	11178870	+	23673	0.96	4.35e-05	940.52	1830.27	dwInCRISPRiLTR5Hs
IFT172	ENSG00000138002	2	27444377	27489789	-	45413	0.91	1.73e-05	1028.78	1936.53	dwInCRISPRiLTR5Hs
FNDC4	ENSG00000115226	2	27491883	27495200	-	3318	1.76	2.53e-06	400.15	1354.04	dwInCRISPRiLTR5Hs
CEBPZ	ENSG00000115816	2	37201612	37231596	-	29985	1.31	2.46e-13	2184.62	5426.75	dwInCRISPRiLTR5Hs
NDUFAF7	ENSG00000003509	2	37231631	37253403	+	21773	0.97	0.000184648	906.09	1776.14	dwInCRISPRiLTR5Hs
KLF7	ENSG00000118263	2	207074137	207167267	-	93131	0.62	0.00158503	4142.76	6377.63	dwInCRISPRiLTR5Hs
ITM2C	ENSG00000135916	2	230864639	230879248	+	14610	1.16	5.57e-16	6631.17	14831.7	dwInCRISPRiLTR5Hs
CHCHD4	ENSG00000163528	3	14112077	14124870	-	12794	0.88	0.000727641	410.7	757.77	dwInCRISPRiLTR5Hs
KLHL18	ENSG00000114648	3	47282917	47346816	+	63900	0.95	5.41e-05	1826.91	3531.43	dwInCRISPRiLTR5Hs
NA	ENSG00000280173	3	47346950	47349073	+	2124	1.03	0.00275759	232.34	474.51	dwInCRISPRiLTR5Hs
CACNA2D2	ENSG00000007402	3	50362799	50504244	-	141446	1	0.000151497	4195.78	8385.14	dwInCRISPRiLTR5Hs
NA	ENSG00000244119	3	101712472	101713191	+	720	2.84	1.93e-07	14.79	106.54	dwInCRISPRiLTR5Hs
CHST2	ENSG00000175040	3	143119771	143124014	+	4244	0.83	0.0165189	1982.55	3519.27	dwInCRISPRiLTR5Hs
ST6GAL1	ENSG00000073849	3	186930502	187078553	+	148052	2.1	2.35e-26	3043.22	13002.6	dwInCRISPRiLTR5Hs
TNK2	ENSG00000061938	3	195863365	195909009	-	45645	0.67	0.00221813	1821.75	2898.53	dwInCRISPRiLTR5Hs
NA	ENSG00000284648	4	9532429	9532647	+	219	4.12	0.0021208	1.74	29.91	dwInCRISPRiLTR5Hs
NA	ENSG00000242034	4	9553614	9553985	-	372	2.31	0.039811	9.45	46.4	dwInCRISPRiLTR5Hs
NA	ENSG00000244004	4	9563171	9563950	+	780	2.68	0.00427736	12.41	78.94	dwInCRISPRiLTR5Hs
NA	ENSG00000287117	4	9567474	9691786	-	124313	2.23	1.98e-09	962.19	4519.84	dwInCRISPRiLTR5Hs
CD38	ENSG00000004468	4	15778275	15853232	+	74958	0.89	0.0486527	1756.69	3255.12	dwInCRISPRiLTR5Hs
PROM1	ENSG00000007062	4	15963076	16084378	-	121303	0.69	0.00533522	3547.97	5710.19	dwInCRISPRiLTR5Hs
PGM2	ENSG00000169299	4	37826660	37862937	+	36278	0.63	0.00451358	826.86	1283.44	dwInCRISPRiLTR5Hs
AFF1	ENSG00000172493	4	86935002	87141054	+	206053	1	2.32e-08	3475.08	6930.27	dwInCRISPRiLTR5Hs
LPCAT1	ENSG00000153395	5	1456480	1523962	-	67483	0.85	0.0069814	5405.51	9743.27	dwInCRISPRiLTR5Hs
NA	ENSG00000185986	5	1567495	1594620	-	27126	0.81	0.00275051	1080.09	1887.85	dwInCRISPRiLTR5Hs
PAIP1	ENSG00000172239	5	43526267	43557758	-	31492	0.71	0.0198485	854.04	1397.64	dwInCRISPRiLTR5Hs
IL6ST	ENSG00000134352	5	55935095	55995022	-	59928	0.81	0.0483407	5886.22	10292	dwInCRISPRiLTR5Hs
CERT1	ENSG00000113163	5	75356345	75512138	-	155794	0.99	3.29e-08	7306.2	14492.4	dwInCRISPRiLTR5Hs
SEMA6A	ENSG00000092421	5	116443616	116574934	-	131319	0.7	0.0111226	10344.6	16809.4	dwInCRISPRiLTR5Hs
TXNDC15	ENSG00000113621	5	134873803	134901525	+	27723	0.86	0.0120487	1213.39	2195.51	dwInCRISPRiLTR5Hs
RUFY1	ENSG00000176783	5	179550554	179610012	+	59459	0.71	0.000205007	1389.79	2275.88	dwInCRISPRiLTR5Hs
GSTA3	ENSG00000174156	6	52896639	52909698	-	13060	1.04	0.000111847	453.23	930.24	dwInCRISPRiLTR5Hs
SEC63	ENSG00000025796	6	107867756	107958208	-	90453	0.78	0.000193042	4079.62	7015.35	dwInCRISPRiLTR5Hs
MFSD4B	ENSG00000173214	6	111259348	111271167	+	11820	1.16	0.00102602	454.6	1015.17	dwInCRISPRiLTR5Hs
NA	ENSG00000230177	6	111273329	111278744	+	5416	1.01	0.0337757	805.86	1621.75	dwInCRISPRiLTR5Hs
HEY2	ENSG00000135547	6	125747664	125761269	+	13606	1.08	0.0407988	138.03	291.57	dwInCRISPRiLTR5Hs
RMND1	ENSG00000155906	6	151404762	151452158	-	47397	1.24	8.69e-10	1510.96	3572.61	dwInCRISPRiLTR5Hs
ARMT1	ENSG00000146476	6	151452258	151470101	+	17844	1.1	0.000536752	3485.57	7492.79	dwInCRISPRiLTR5Hs
FAM126A	ENSG00000122591	7	22889371	23014130	-	124760	0.75	6.52e-06	3255.44	5462.14	dwInCRISPRiLTR5Hs
NA	ENSG00000229064	7	65247608	65247758	-	151	2.66	0.0492021	4.14	25.98	dwInCRISPRiLTR5Hs
ZDHHC9	ENSG00000188706	X	129803288	129843909	-	40622	0.59	0.0111398	2628.76	3945.9	dwInCRISPRiLTR5Hs
SMIM10L2A	ENSG00000178947	X	135421944	135428075	+	6132	1.97	4.61e-12	125.64	491.23	dwInCRISPRiLTR5Hs
GABRE	ENSG00000102287	X	151953124	151974680	-	21557	1.59	0.000225074	234.8	709.16	dwInCRISPRiLTR5Hs
DEFB107A	ENSG00000198129	8	7495846	7509311	+	13466	2.7	1.27e-17	52.05	338.43	dwInCRISPRiLTR5Hs
TCEA1	ENSG00000187735	8	53966552	54022456	-	55905	1.31	8.5e-14	2255.72	5573.38	dwInCRISPRiLTR5Hs
LYPLA1	ENSG00000120992	8	54046367	54102017	-	55651	0.77	0.000162735	2070.82	3526.71	dwInCRISPRiLTR5Hs
MYC	ENSG00000136997	8	127735434	127742951	+	7518	1.25	0.0191886	462.41	1099.04	dwInCRISPRiLTR5Hs
PUF60	ENSG00000179950	8	143816344	143829859	-	13516	0.64	0.0284968	1753.61	2733.74	dwInCRISPRiLTR5Hs
NRBP2	ENSG00000185189	8	143833583	143840973	-	7391	1.36	4.29e-07	836.06	2144.74	dwInCRISPRiLTR5Hs
EPPK1	ENSG00000261150	8	143857324	143878464	-	21141	0.63	0.00804533	1201.72	1856.92	dwInCRISPRiLTR5Hs
NA	ENSG00000260912	9	19453209	19455173	+	1965	1.01	0.0461545	129.89	262.57	dwInCRISPRiLTR5Hs
PTAR1	ENSG00000188647	9	69709522	69760011	-	50490	1.17	3.9e-12	2388.4	5388.93	dwInCRISPRiLTR5Hs
C9orf135	ENSG00000204711	9	69820817	69906227	+	85411	1.38	9.51e-08	1185.45	3080.36	dwInCRISPRiLTR5Hs
S1PR3	ENSG00000213694	9	88990863	89005155	+	14293	0.96	0.000324052	443.21	864.67	dwInCRISPRiLTR5Hs
STOM	ENSG00000148175	9	121338988	121370304	-	31317	1.08	3.5e-13	7371.58	15620.8	dwInCRISPRiLTR5Hs
PRRC2B	ENSG00000130723	9	131373636	131500197	+	126562	0.76	0.000119259	7591.86	12828.6	dwInCRISPRiLTR5Hs
BRD3	ENSG00000169925	9	134030305	134068535	-	38231	0.6	0.0222102	920.14	1390.76	dwInCRISPRiLTR5Hs
NRIP3	ENSG00000175352	11	8980576	9004049	-	23474	0.93	0.000186805	350.32	667.38	dwInCRISPRiLTR5Hs
ADM	ENSG00000148926	11	10305073	10307397	+	2325	1.23	0.00157614	234.75	550.49	dwInCRISPRiLTR5Hs
ASRGL1	ENSG00000162174	11	62337448	62393412	+	55965	0.76	0.000805657	1281.49	2175.47	dwInCRISPRiLTR5Hs
PLAAT3	ENSG00000176485	11	63573195	63616883	-	43689	2.11	6.15e-23	1004.4	4332.13	dwInCRISPRiLTR5Hs
GSTP1	ENSG00000084207	11	67583595	67586656	+	3062	1.42	6.36e-08	14319.2	38197.9	dwInCRISPRiLTR5Hs
NDUFV1	ENSG00000167792	11	67605653	67612554	+	6902	0.62	0.00564374	2508.33	3861.78	dwInCRISPRiLTR5Hs
NA	ENSG00000251637	11	67886477	67906350	+	19874	1.93	5.28e-17	119.52	454.7	dwInCRISPRiLTR5Hs
SLC25A16	ENSG00000122912	10	68477998	68527523	-	49526	1	0.000372092	2349.89	4692.96	dwInCRISPRiLTR5Hs
NFKB2	ENSG00000077150	10	102394110	102402524	+	8415	1.56	4.53e-08	354.82	1044.66	dwInCRISPRiLTR5Hs
SPSB2	ENSG00000111671	12	6870935	6889358	-	18424	1.08	0.000472867	414.37	874.23	dwInCRISPRiLTR5Hs
ENO2	ENSG00000111674	12	6913745	6923698	+	9954	1.03	3.25e-05	2079.85	4237.44	dwInCRISPRiLTR5Hs
TMTC1	ENSG00000133687	12	29500840	29784759	-	283920	0.97	0.000640125	3089.07	6064.04	dwInCRISPRiLTR5Hs
BICD1	ENSG00000151746	12	32106835	32383633	+	276799	1.14	5.41e-05	8492.87	18768.3	dwInCRISPRiLTR5Hs
SLC4A8	ENSG00000050438	12	51391317	51515763	+	124447	0.83	0.00825513	4407.52	7820.12	dwInCRISPRiLTR5Hs
STAT2	ENSG00000170581	12	56341597	56360167	-	18571	0.61	0.0332631	1825.02	2789.53	dwInCRISPRiLTR5Hs
ELK3	ENSG00000111145	12	96194375	96269824	+	75450	0.78	0.000367507	1604.74	2752.69	dwInCRISPRiLTR5Hs
VSIG10	ENSG00000176834	12	118063593	118136026	-	72434	1.14	0.000371586	1703.82	3754.9	dwInCRISPRiLTR5Hs
ORAI1	ENSG00000276045	12	121626550	121642677	+	16128	0.69	0.036574	1333.68	2156.34	dwInCRISPRiLTR5Hs
MPHOSPH8	ENSG00000196199	13	19633659	19673441	+	39783	0.75	0.0409707	2340.31	3943.88	dwInCRISPRiLTR5Hs
WDHD1	ENSG00000198554	14	54938949	55027105	-	88157	0.91	0.000366339	5410.16	10147.5	dwInCRISPRiLTR5Hs
SOCS4	ENSG00000180008	14	55027230	55049489	+	22260	0.65	0.000808943	3225.89	5063.93	dwInCRISPRiLTR5Hs
RAD51	ENSG00000051180	15	40694774	40732340	+	37567	1.36	3.22e-07	810.62	2074.6	dwInCRISPRiLTR5Hs
CLPX	ENSG00000166855	15	65148219	65185342	-	37124	0.62	0.0146677	1735.52	2663.21	dwInCRISPRiLTR5Hs
MPI	ENSG00000178802	15	74890005	74902219	+	12215	0.84	0.0110737	743.64	1327.91	dwInCRISPRiLTR5Hs
NDUFAB1	ENSG00000004779	16	23581014	23596316	-	15303	0.81	0.00298873	2684.44	4705.31	dwInCRISPRiLTR5Hs
NA	ENSG00000250616	16	30096430	30104116	+	7687	1.16	0.0145921	81.1	181.07	dwInCRISPRiLTR5Hs
MT1E	ENSG00000169715	16	56625475	56627112	+	1638	1.16	0.00950704	529.14	1184.14	dwInCRISPRiLTR5Hs
ZNF232	ENSG00000167840	17	5105541	5123116	-	17576	0.91	0.00354709	397.95	746.11	dwInCRISPRiLTR5Hs
RASD1	ENSG00000108551	17	17494437	17496395	-	1959	1.44	9.9e-08	2374.62	6454.44	dwInCRISPRiLTR5Hs
RNF135	ENSG00000181481	17	30970984	30999911	+	28928	0.65	0.00298873	909.59	1426.98	dwInCRISPRiLTR5Hs
ARL4D	ENSG00000175906	17	43398993	43401137	+	2145	1.32	4.4e-08	263.22	659.01	dwInCRISPRiLTR5Hs
NA	ENSG00000279207	17	58095672	58101479	+	5808	1.14	0.0438368	78.57	173.31	dwInCRISPRiLTR5Hs
OXT	ENSG00000101405	20	3071620	3072517	+	898	3.06	0.04917	3.38	28.37	dwInCRISPRiLTR5Hs
RBBP9	ENSG00000089050	20	18486540	18497225	-	10686	0.78	0.000112686	1117.31	1917.21	dwInCRISPRiLTR5Hs
SAMHD1	ENSG00000101347	20	36889773	36951901	-	62129	0.85	0.0363197	1296.98	2338	dwInCRISPRiLTR5Hs
MYBL2	ENSG00000101057	20	43667019	43716495	+	49477	0.7	3.17e-05	6937.94	11261.6	dwInCRISPRiLTR5Hs
ARFGEF2	ENSG00000124198	20	48921711	49036693	+	114983	0.83	0.000260382	2895.38	5154.14	dwInCRISPRiLTR5Hs
SHC2	ENSG00000129946	19	416583	460996	-	44414	1.19	0.00830892	445.19	1016.56	dwInCRISPRiLTR5Hs
REEP6	ENSG00000115255	19	1491166	1497927	+	6762	1.84	5.31e-06	215.36	769.43	dwInCRISPRiLTR5Hs
ZNF682	ENSG00000197124	19	19997058	20039505	-	42448	0.66	0.00133081	1083.16	1707.5	dwInCRISPRiLTR5Hs
ZNF90	ENSG00000213988	19	20077994	20127076	+	49083	0.79	7.23e-05	2568.09	4450.92	dwInCRISPRiLTR5Hs
VSTM2B	ENSG00000187135	19	29526499	29564479	+	37981	2.88	2.34e-41	242.75	1784.79	dwInCRISPRiLTR5Hs
ZNF875	ENSG00000181666	19	37312837	37369365	+	56529	0.72	0.0413476	3201.38	5275.18	dwInCRISPRiLTR5Hs
APOE	ENSG00000130203	19	44905791	44909393	+	3603	1.12	0.0209641	3878.17	8426.1	dwInCRISPRiLTR5Hs
APOC1	ENSG00000130208	19	44914247	44919349	+	5103	1.37	0.000725724	1033.28	2673.41	dwInCRISPRiLTR5Hs
APOC1P1	ENSG00000214855	19	44926804	44931386	+	4583	1.57	4.95e-05	88.74	262.9	dwInCRISPRiLTR5Hs
NLRP2	ENSG00000022556	19	54953130	55001142	+	48013	1.01	0.0455592	968.15	1953.87	dwInCRISPRiLTR5Hs
THOC5	ENSG00000100296	22	29505879	29555216	-	49338	0.59	0.00865018	1093.6	1645.55	dwInCRISPRiLTR5Hs
A4GALT	ENSG00000128274	22	42692121	42721298	-	29178	0.89	0.0247671	331.35	612.9	dwInCRISPRiLTR5Hs
