# Supplementary material for: Human reproduction is regulated by retrotransposons derived from ancient Hominidae-specific viral infections
Source: Nat Commun. 2022 Jan 24;13:463. doi: 10.1038/s41467-022-28105-1 (PMC8786967; doi:10.1038/s41467-022-28105-1)
Supplement: Supplementary file 15 — Supplementary Data 12 [file 41467_2022_28105_MOESM15_ESM.xlsx]

## Sheet: Sheet1
Table S12. List of LTR5Hs associated up- or down-regulated DEGs in CRISPRi-LTR5Hs compared with CRISPRi-empty. RAD analysis was performed by website application from (Guo et al., 2021). For RAD analysis of LTR5Hs associated DEGs, up- and down-regulated DEGs in CRISPRi-LTR5Hs were input as DEGs lists; LTR5Hs bed file or randomly shuffled LTR5Hs bed file by bedtools v2.29.2 shuffle function (Quinla…
Column Name	Description
SYMBOL	SYMBOL id of the gene. NA, genes with ENSEMBL id but without SYMBOL id.
ENSEMBL	ENSEMBL id of the gene.
type_of_CRIPSRi_DEG	The type of DEG (up regulated DEG in CRISPRi-LTR5Hs or down regulated DEG in CRISPRi-LTR5Hs).
Distance_To_Nearest_Sites	Distance of DEG to the nearest site.
Type_of_Nearest_Sites	Type of the nearest site (LTR5Hs regions or randomly shuffled regions).
Table S12. List of LTR5Hs associated up- or down-regulated DEGs in CRISPRi-LTR5Hs compared with CRISPRi-empty.
SYMBOL	ENSEMBL	type_of_CRIPSRi_DEG	Distance_To_Nearest_Sites	Type_of_Nearest_Sites
FGFRL1	ENSG00000127418	up	-1000kb	LTR5Hs
FGFRL1	ENSG00000127418	up	-1000kb	LTR5Hs
FN1	ENSG00000115414	up	-800kb	LTR5Hs
NTS	ENSG00000133636	up	-600kb	LTR5Hs
IRX4	ENSG00000113430	up	-400kb	LTR5Hs
PQLC3	ENSG00000162976	dw	-1000kb	LTR5Hs
PQLC3	ENSG00000162976	dw	-1000kb	LTR5Hs
ADM	ENSG00000148926	dw	-1000kb	LTR5Hs
MPHOSPH8	ENSG00000196199	dw	-1000kb	LTR5Hs
VSTM2B	ENSG00000187135	dw	-1000kb	LTR5Hs
ZNF875	ENSG00000181666	dw	-1000kb	LTR5Hs
RUFY1	ENSG00000176783	dw	-800kb	LTR5Hs
ASRGL1	ENSG00000162174	dw	-800kb	LTR5Hs
APOE	ENSG00000130203	dw	-800kb	LTR5Hs
APOC1	ENSG00000130208	dw	-800kb	LTR5Hs
IFT172	ENSG00000138002	dw	-800kb	LTR5Hs
FNDC4	ENSG00000115226	dw	-800kb	LTR5Hs
PLAAT3	ENSG00000176485	dw	-800kb	LTR5Hs
RASD1	ENSG00000108551	dw	-800kb	LTR5Hs
TMEM167B	ENSG00000215717	dw	-600kb	LTR5Hs
SLC25A44	ENSG00000160785	dw	-600kb	LTR5Hs
SLC25A44	ENSG00000160785	dw	-600kb	LTR5Hs
SLC25A44	ENSG00000160785	dw	-600kb	LTR5Hs
RNF135	ENSG00000181481	dw	-600kb	LTR5Hs
TAF13	ENSG00000197780	dw	-600kb	LTR5Hs
IL6ST	ENSG00000134352	dw	-600kb	LTR5Hs
PUF60	ENSG00000179950	dw	-600kb	LTR5Hs
NRBP2	ENSG00000185189	dw	-600kb	LTR5Hs
EPPK1	ENSG00000261150	dw	-600kb	LTR5Hs
SMIM10L2A	ENSG00000178947	dw	-400kb	LTR5Hs
RNF135	ENSG00000181481	dw	-400kb	LTR5Hs
ZNF875	ENSG00000181666	dw	-400kb	LTR5Hs
ZNF875	ENSG00000181666	dw	-400kb	LTR5Hs
APOE	ENSG00000130203	dw	-400kb	LTR5Hs
APOC1	ENSG00000130208	dw	-400kb	LTR5Hs
VWA1	ENSG00000179403	dw	-200kb	LTR5Hs
DR1	ENSG00000117505	dw	-200kb	LTR5Hs
FAM102B	ENSG00000162636	dw	-200kb	LTR5Hs
MSTO1	ENSG00000125459	dw	-200kb	LTR5Hs
SLC25A44	ENSG00000160785	dw	-200kb	LTR5Hs
SLC25A44	ENSG00000160785	dw	-200kb	LTR5Hs
CNIH4	ENSG00000143771	dw	-200kb	LTR5Hs
NDUFAF7	ENSG00000003509	dw	-200kb	LTR5Hs
ITM2C	ENSG00000135916	dw	-200kb	LTR5Hs
KLHL18	ENSG00000114648	dw	-200kb	LTR5Hs
ST6GAL1	ENSG00000073849	dw	-200kb	LTR5Hs
ST6GAL1	ENSG00000073849	dw	-200kb	LTR5Hs
ST6GAL1	ENSG00000073849	dw	-200kb	LTR5Hs
RUFY1	ENSG00000176783	dw	-200kb	LTR5Hs
MFSD4B	ENSG00000173214	dw	-200kb	LTR5Hs
SMIM10L2A	ENSG00000178947	dw	-200kb	LTR5Hs
SMIM10L2A	ENSG00000178947	dw	-200kb	LTR5Hs
C9orf135	ENSG00000204711	dw	-200kb	LTR5Hs
PRRC2B	ENSG00000130723	dw	-200kb	LTR5Hs
ASRGL1	ENSG00000162174	dw	-200kb	LTR5Hs
ASRGL1	ENSG00000162174	dw	-200kb	LTR5Hs
GSTP1	ENSG00000084207	dw	-200kb	LTR5Hs
NDUFV1	ENSG00000167792	dw	-200kb	LTR5Hs
NDUFV1	ENSG00000167792	dw	-200kb	LTR5Hs
NFKB2	ENSG00000077150	dw	-200kb	LTR5Hs
ENO2	ENSG00000111674	dw	-200kb	LTR5Hs
BICD1	ENSG00000151746	dw	-200kb	LTR5Hs
MPHOSPH8	ENSG00000196199	dw	-200kb	LTR5Hs
SOCS4	ENSG00000180008	dw	-200kb	LTR5Hs
ARL4D	ENSG00000175906	dw	-200kb	LTR5Hs
ZNF875	ENSG00000181666	dw	-200kb	LTR5Hs
NLRP2	ENSG00000022556	dw	-200kb	LTR5Hs
NLRP2	ENSG00000022556	dw	-200kb	LTR5Hs
IFT172	ENSG00000138002	dw	-200kb	LTR5Hs
FNDC4	ENSG00000115226	dw	-200kb	LTR5Hs
CEBPZ	ENSG00000115816	dw	-200kb	LTR5Hs
KLF7	ENSG00000118263	dw	-200kb	LTR5Hs
CHCHD4	ENSG00000163528	dw	-200kb	LTR5Hs
PROM1	ENSG00000007062	dw	-200kb	LTR5Hs
GSTA3	ENSG00000174156	dw	-200kb	LTR5Hs
LYPLA1	ENSG00000120992	dw	-200kb	LTR5Hs
NRBP2	ENSG00000185189	dw	-200kb	LTR5Hs
EPPK1	ENSG00000261150	dw	-200kb	LTR5Hs
EPPK1	ENSG00000261150	dw	-200kb	LTR5Hs
BRD3	ENSG00000169925	dw	-200kb	LTR5Hs
PLAAT3	ENSG00000176485	dw	-200kb	LTR5Hs
PLAAT3	ENSG00000176485	dw	-200kb	LTR5Hs
SLC25A16	ENSG00000122912	dw	-200kb	LTR5Hs
SPSB2	ENSG00000111671	dw	-200kb	LTR5Hs
VSIG10	ENSG00000176834	dw	-200kb	LTR5Hs
WDHD1	ENSG00000198554	dw	-200kb	LTR5Hs
ZNF232	ENSG00000167840	dw	-200kb	LTR5Hs
SHC2	ENSG00000129946	dw	-200kb	LTR5Hs
VWA1	ENSG00000179403	dw	0kb	LTR5Hs
MSTO1	ENSG00000125459	dw	0kb	LTR5Hs
MSTO1	ENSG00000125459	dw	0kb	LTR5Hs
HEY2	ENSG00000135547	dw	0kb	LTR5Hs
ARMT1	ENSG00000146476	dw	0kb	LTR5Hs
DEFB107B	ENSG00000198129	dw	0kb	LTR5Hs
DEFB107B	ENSG00000198129	dw	0kb	LTR5Hs
ADM	ENSG00000148926	dw	0kb	LTR5Hs
ASRGL1	ENSG00000162174	dw	0kb	LTR5Hs
ASRGL1	ENSG00000162174	dw	0kb	LTR5Hs
ASRGL1	ENSG00000162174	dw	0kb	LTR5Hs
ASRGL1	ENSG00000162174	dw	0kb	LTR5Hs
GSTP1	ENSG00000084207	dw	0kb	LTR5Hs
GSTP1	ENSG00000084207	dw	0kb	LTR5Hs
NDUFV1	ENSG00000167792	dw	0kb	LTR5Hs
NFKB2	ENSG00000077150	dw	0kb	LTR5Hs
SLC4A8	ENSG00000050438	dw	0kb	LTR5Hs
ZNF90	ENSG00000213988	dw	0kb	LTR5Hs
ZNF90	ENSG00000213988	dw	0kb	LTR5Hs
ZNF90	ENSG00000213988	dw	0kb	LTR5Hs
ZNF875	ENSG00000181666	dw	0kb	LTR5Hs
ZNF875	ENSG00000181666	dw	0kb	LTR5Hs
CCDC163	ENSG00000280670	dw	0kb	LTR5Hs
CCDC163	ENSG00000280670	dw	0kb	LTR5Hs
RAB3B	ENSG00000169213	dw	0kb	LTR5Hs
TMED5	ENSG00000117500	dw	0kb	LTR5Hs
CHCHD4	ENSG00000163528	dw	0kb	LTR5Hs
CACNA2D2	ENSG00000007402	dw	0kb	LTR5Hs
TNK2	ENSG00000061938	dw	0kb	LTR5Hs
LPCAT1	ENSG00000153395	dw	0kb	LTR5Hs
PAIP1	ENSG00000172239	dw	0kb	LTR5Hs
IL6ST	ENSG00000134352	dw	0kb	LTR5Hs
COL4A3BP	ENSG00000113163	dw	0kb	LTR5Hs
GSTA3	ENSG00000174156	dw	0kb	LTR5Hs
RMND1	ENSG00000155906	dw	0kb	LTR5Hs
FAM126A	ENSG00000122591	dw	0kb	LTR5Hs
GABRE	ENSG00000102287	dw	0kb	LTR5Hs
TCEA1	ENSG00000187735	dw	0kb	LTR5Hs
PUF60	ENSG00000179950	dw	0kb	LTR5Hs
PUF60	ENSG00000179950	dw	0kb	LTR5Hs
NRBP2	ENSG00000185189	dw	0kb	LTR5Hs
PTAR1	ENSG00000188647	dw	0kb	LTR5Hs
STOM	ENSG00000148175	dw	0kb	LTR5Hs
BRD3	ENSG00000169925	dw	0kb	LTR5Hs
TMTC1	ENSG00000133687	dw	0kb	LTR5Hs
STAT2	ENSG00000170581	dw	0kb	LTR5Hs
CLPX	ENSG00000166855	dw	0kb	LTR5Hs
NDUFAB1	ENSG00000004779	dw	0kb	LTR5Hs
RASD1	ENSG00000108551	dw	0kb	LTR5Hs
ZNF682	ENSG00000197124	dw	0kb	LTR5Hs
ZNF682	ENSG00000197124	dw	0kb	LTR5Hs
CD38	ENSG00000004468	dw	200kb	LTR5Hs
GSTP1	ENSG00000084207	dw	200kb	LTR5Hs
NDUFV1	ENSG00000167792	dw	200kb	LTR5Hs
ZNF90	ENSG00000213988	dw	200kb	LTR5Hs
ZNF90	ENSG00000213988	dw	200kb	LTR5Hs
ZNF875	ENSG00000181666	dw	200kb	LTR5Hs
ZNF875	ENSG00000181666	dw	200kb	LTR5Hs
SEMA6A	ENSG00000092421	dw	200kb	LTR5Hs
NRIP3	ENSG00000175352	dw	200kb	LTR5Hs
ZNF682	ENSG00000197124	dw	200kb	LTR5Hs
ZNF682	ENSG00000197124	dw	200kb	LTR5Hs
MSTO1	ENSG00000125459	dw	400kb	LTR5Hs
MSTO1	ENSG00000125459	dw	400kb	LTR5Hs
ASRGL1	ENSG00000162174	dw	400kb	LTR5Hs
ZNF875	ENSG00000181666	dw	400kb	LTR5Hs
CLPX	ENSG00000166855	dw	400kb	LTR5Hs
ZNF682	ENSG00000197124	dw	400kb	LTR5Hs
ITM2C	ENSG00000135916	dw	600kb	LTR5Hs
MYCL	ENSG00000116990	dw	600kb	LTR5Hs
PTCH2	ENSG00000117425	dw	600kb	LTR5Hs
PTCH2	ENSG00000117425	dw	600kb	LTR5Hs
FAM126A	ENSG00000122591	dw	600kb	LTR5Hs
BRD3	ENSG00000169925	dw	600kb	LTR5Hs
MPI	ENSG00000178802	dw	800kb	LTR5Hs
OXT	ENSG00000101405	dw	800kb	LTR5Hs
CCDC163	ENSG00000280670	dw	800kb	LTR5Hs
CCDC163	ENSG00000280670	dw	800kb	LTR5Hs
PUF60	ENSG00000179950	dw	800kb	LTR5Hs
NRBP2	ENSG00000185189	dw	800kb	LTR5Hs
EPPK1	ENSG00000261150	dw	800kb	LTR5Hs
RASD1	ENSG00000108551	dw	800kb	LTR5Hs
DNALI1	ENSG00000163879	up	-1000kb	shuffle
PDZD4	ENSG00000067840	up	-1000kb	shuffle
VIM	ENSG00000026025	up	-800kb	shuffle
IL27RA	ENSG00000104998	up	-200kb	shuffle
PCDH18	ENSG00000189184	up	200kb	shuffle
OVCH2	ENSG00000183378	up	200kb	shuffle
EDN1	ENSG00000078401	up	800kb	shuffle
GNB4	ENSG00000114450	up	800kb	shuffle
MYBL2	ENSG00000101057	dw	-1000kb	shuffle
STOM	ENSG00000148175	dw	-1000kb	shuffle
NRIP3	ENSG00000175352	dw	-1000kb	shuffle
THOC5	ENSG00000100296	dw	-1000kb	shuffle
FAM102B	ENSG00000162636	dw	-800kb	shuffle
MFSD4B	ENSG00000173214	dw	-800kb	shuffle
VSTM2B	ENSG00000187135	dw	-800kb	shuffle
VSTM2B	ENSG00000187135	dw	-800kb	shuffle
BICD1	ENSG00000151746	dw	-600kb	shuffle
FAM126A	ENSG00000122591	dw	-600kb	shuffle
CNIH4	ENSG00000143771	dw	-400kb	shuffle
PUF60	ENSG00000179950	dw	-400kb	shuffle
NRBP2	ENSG00000185189	dw	-400kb	shuffle
EPPK1	ENSG00000261150	dw	-400kb	shuffle
RASD1	ENSG00000108551	dw	-400kb	shuffle
SLC25A44	ENSG00000160785	dw	-200kb	shuffle
PGM2	ENSG00000169299	dw	-200kb	shuffle
DEFB107B	ENSG00000198129	dw	-200kb	shuffle
ZNF90	ENSG00000213988	dw	-200kb	shuffle
ZNF875	ENSG00000181666	dw	-200kb	shuffle
SHC2	ENSG00000129946	dw	-200kb	shuffle
BICD1	ENSG00000151746	dw	0kb	shuffle
VSTM2B	ENSG00000187135	dw	0kb	shuffle
ZNF875	ENSG00000181666	dw	0kb	shuffle
RGS16	ENSG00000143333	dw	0kb	shuffle
CACNA2D2	ENSG00000007402	dw	0kb	shuffle
CLPX	ENSG00000166855	dw	0kb	shuffle
ZNF682	ENSG00000197124	dw	0kb	shuffle
A4GALT	ENSG00000128274	dw	0kb	shuffle
VSTM2B	ENSG00000187135	dw	200kb	shuffle
NDUFAB1	ENSG00000004779	dw	200kb	shuffle
THOC5	ENSG00000100296	dw	200kb	shuffle
MSTO1	ENSG00000125459	dw	400kb	shuffle
C9orf135	ENSG00000204711	dw	400kb	shuffle
S1PR3	ENSG00000213694	dw	400kb	shuffle
ARL4D	ENSG00000175906	dw	400kb	shuffle
ZNF875	ENSG00000181666	dw	400kb	shuffle
APOE	ENSG00000130203	dw	400kb	shuffle
APOC1	ENSG00000130208	dw	400kb	shuffle
ENO1	ENSG00000074800	dw	400kb	shuffle
CHCHD4	ENSG00000163528	dw	400kb	shuffle
PTAR1	ENSG00000188647	dw	400kb	shuffle
SLC25A44	ENSG00000160785	dw	600kb	shuffle
MFSD4B	ENSG00000173214	dw	600kb	shuffle
RAB3B	ENSG00000169213	dw	600kb	shuffle
MYC	ENSG00000136997	dw	800kb	shuffle
MYBL2	ENSG00000101057	dw	800kb	shuffle
ZNF90	ENSG00000213988	dw	800kb	shuffle
VSTM2B	ENSG00000187135	dw	800kb	shuffle
PROM1	ENSG00000007062	dw	800kb	shuffle
GABRE	ENSG00000102287	dw	800kb	shuffle
ZNF682	ENSG00000197124	dw	800kb	shuffle
