# Supplementary material for: Human reproduction is regulated by retrotransposons derived from ancient Hominidae-specific viral infections
Source: Nat Commun. 2022 Jan 24;13:463. doi: 10.1038/s41467-022-28105-1 (PMC8786967; doi:10.1038/s41467-022-28105-1)
Supplement: Supplementary file 16 — Supplementary Data 13 [file 41467_2022_28105_MOESM16_ESM.xlsx]

## Sheet: TableS13
Table S13. List of CRISPRi gRNAs predicted sites associated up- or down-regulated DEGs in CRISPRi-LTR5Hs compared with CRISPRi-empty. RAD analysis was performed by website application from (Guo et al., 2021). For RAD analysis of CRISPRi gRNAs predicted sites associated DEGs, up- and down-regulated DEGs in CRISPRi-LTR5Hs were input as DEGs lists; bed file of CRISPRi gRNAs predicted sites was input…
Column Name	Description
SYMBOL	SYMBOL id of the gene. NA, genes with ENSEMBL id but without SYMBOL id.
ENSEMBL	ENSEMBL id of the gene.
type_of_CRIPSRi_DEG	The type of DEG (up regulated DEG in CRISPRi-LTR5Hs or down regulated DEG in CRISPRi-LTR5Hs).
Distance_To_Nearest_LTR5Hs_gRNAsites	Distance of DEG to the nearest CRISPRi gRNAs predicted site.
Table S13. List of CRISPRi gRNAs predicted sites associated up- or down-regulated DEGs in CRISPRi-LTR5Hs compared with CRISPRi-empty.
SYMBOL	ENSEMBL	type_of_CRIPSRi_DEG	Distance_To_Nearest_LTR5Hs_gRNAsites
FGFRL1	ENSG00000127418	up	-1000kb
FGFRL1	ENSG00000127418	up	-1000kb
FGFRL1	ENSG00000127418	up	-1000kb
FGFRL1	ENSG00000127418	up	-1000kb
SHISA3	ENSG00000178343	up	-1000kb
SHISA3	ENSG00000178343	up	-1000kb
TM7SF2	ENSG00000149809	up	-1000kb
TM7SF2	ENSG00000149809	up	-1000kb
FGFRL1	ENSG00000127418	up	-800kb
FGFRL1	ENSG00000127418	up	-800kb
FGFRL1	ENSG00000127418	up	-800kb
CCND1	ENSG00000110092	up	-800kb
CCND1	ENSG00000110092	up	-800kb
ASIC1	ENSG00000110881	up	-800kb
ASIC1	ENSG00000110881	up	-800kb
ASIC1	ENSG00000110881	up	-800kb
ASIC1	ENSG00000110881	up	-800kb
FN1	ENSG00000115414	up	-800kb
FN1	ENSG00000115414	up	-800kb
FN1	ENSG00000115414	up	-800kb
SHH	ENSG00000164690	up	-800kb
SHH	ENSG00000164690	up	-800kb
SHH	ENSG00000164690	up	-800kb
SHH	ENSG00000164690	up	-800kb
DNALI1	ENSG00000163879	up	-600kb
DNALI1	ENSG00000163879	up	-600kb
ARTN	ENSG00000117407	up	-600kb
ARTN	ENSG00000117407	up	-600kb
FGFRL1	ENSG00000127418	up	-600kb
FGFRL1	ENSG00000127418	up	-600kb
FGFRL1	ENSG00000127418	up	-600kb
FGFRL1	ENSG00000127418	up	-600kb
SPRY1	ENSG00000164056	up	-600kb
SPRY1	ENSG00000164056	up	-600kb
TM7SF2	ENSG00000149809	up	-600kb
TM7SF2	ENSG00000149809	up	-600kb
KRT18	ENSG00000111057	up	-600kb
KRT18	ENSG00000111057	up	-600kb
NTS	ENSG00000133636	up	-600kb
NTS	ENSG00000133636	up	-600kb
GNB4	ENSG00000114450	up	-600kb
GNB4	ENSG00000114450	up	-600kb
SHH	ENSG00000164690	up	-600kb
SHH	ENSG00000164690	up	-600kb
SPRY1	ENSG00000164056	up	-400kb
SPRY1	ENSG00000164056	up	-400kb
IL27RA	ENSG00000104998	up	-400kb
IL27RA	ENSG00000104998	up	-400kb
FN1	ENSG00000115414	up	-400kb
FN1	ENSG00000115414	up	-400kb
GNB4	ENSG00000114450	up	-400kb
GNB4	ENSG00000114450	up	-400kb
IRX4	ENSG00000113430	up	-400kb
IRX4	ENSG00000113430	up	-400kb
IRX4	ENSG00000113430	up	-400kb
IRX4	ENSG00000113430	up	-400kb
ASIC1	ENSG00000110881	up	-200kb
ASIC1	ENSG00000110881	up	-200kb
GNB4	ENSG00000114450	up	-200kb
GNB4	ENSG00000114450	up	-200kb
ACTG2	ENSG00000163017	up	0kb
ACTG2	ENSG00000163017	up	0kb
TM7SF2	ENSG00000149809	up	0kb
TM7SF2	ENSG00000149809	up	0kb
KRT18	ENSG00000111057	up	0kb
KRT18	ENSG00000111057	up	0kb
HTR1D	ENSG00000179546	up	0kb
HTR1D	ENSG00000179546	up	0kb
DNALI1	ENSG00000163879	up	200kb
DNALI1	ENSG00000163879	up	200kb
ACTG2	ENSG00000163017	up	200kb
ACTG2	ENSG00000163017	up	200kb
SPRY1	ENSG00000164056	up	200kb
SPRY1	ENSG00000164056	up	200kb
PCYOX1L	ENSG00000145882	up	200kb
PCYOX1L	ENSG00000145882	up	200kb
TM7SF2	ENSG00000149809	up	200kb
TM7SF2	ENSG00000149809	up	200kb
HTR1D	ENSG00000179546	up	200kb
HTR1D	ENSG00000179546	up	200kb
GNB4	ENSG00000114450	up	200kb
GNB4	ENSG00000114450	up	200kb
TM7SF2	ENSG00000149809	up	400kb
VIM	ENSG00000026025	up	400kb
KRT18	ENSG00000111057	up	400kb
KRT18	ENSG00000111057	up	400kb
HTR1D	ENSG00000179546	up	400kb
HTR1D	ENSG00000179546	up	400kb
TM7SF2	ENSG00000149809	up	600kb
TM7SF2	ENSG00000149809	up	600kb
CCND1	ENSG00000110092	up	600kb
CCND1	ENSG00000110092	up	600kb
HTR1D	ENSG00000179546	up	600kb
HTR1D	ENSG00000179546	up	600kb
HTR1D	ENSG00000179546	up	600kb
HTR1D	ENSG00000179546	up	600kb
HTR1D	ENSG00000179546	up	600kb
HTR1D	ENSG00000179546	up	600kb
HTR1D	ENSG00000179546	up	600kb
FN1	ENSG00000115414	up	600kb
DCAF5	ENSG00000139990	up	600kb
DCAF5	ENSG00000139990	up	600kb
ARTN	ENSG00000117407	up	800kb
ARTN	ENSG00000117407	up	800kb
ARTN	ENSG00000117407	up	800kb
ACTG2	ENSG00000163017	up	800kb
ACTG2	ENSG00000163017	up	800kb
FGFRL1	ENSG00000127418	up	800kb
FGFRL1	ENSG00000127418	up	800kb
EDN1	ENSG00000078401	up	800kb
EDN1	ENSG00000078401	up	800kb
CCND1	ENSG00000110092	up	800kb
CCND1	ENSG00000110092	up	800kb
HTR1D	ENSG00000179546	up	800kb
HTR1D	ENSG00000179546	up	800kb
PDZD4	ENSG00000067840	up	800kb
PDZD4	ENSG00000067840	up	800kb
OVCH2	ENSG00000183378	up	800kb
OVCH2	ENSG00000183378	up	800kb
TMEM167B	ENSG00000215717	dw	-1000kb
TMEM167B	ENSG00000215717	dw	-1000kb
ARMT1	ENSG00000146476	dw	-1000kb
ARMT1	ENSG00000146476	dw	-1000kb
PRRC2B	ENSG00000130723	dw	-1000kb
PRRC2B	ENSG00000130723	dw	-1000kb
ADM	ENSG00000148926	dw	-1000kb
GSTP1	ENSG00000084207	dw	-1000kb
GSTP1	ENSG00000084207	dw	-1000kb
BICD1	ENSG00000151746	dw	-1000kb
BICD1	ENSG00000151746	dw	-1000kb
ELK3	ENSG00000111145	dw	-1000kb
ELK3	ENSG00000111145	dw	-1000kb
ORAI1	ENSG00000276045	dw	-1000kb
ORAI1	ENSG00000276045	dw	-1000kb
MPHOSPH8	ENSG00000196199	dw	-1000kb
MPHOSPH8	ENSG00000196199	dw	-1000kb
MPHOSPH8	ENSG00000196199	dw	-1000kb
MPHOSPH8	ENSG00000196199	dw	-1000kb
SOCS4	ENSG00000180008	dw	-1000kb
SOCS4	ENSG00000180008	dw	-1000kb
RAD51	ENSG00000051180	dw	-1000kb
RAD51	ENSG00000051180	dw	-1000kb
ARL4D	ENSG00000175906	dw	-1000kb
ARL4D	ENSG00000175906	dw	-1000kb
VSTM2B	ENSG00000187135	dw	-1000kb
VSTM2B	ENSG00000187135	dw	-1000kb
ZNF875	ENSG00000181666	dw	-1000kb
ZNF875	ENSG00000181666	dw	-1000kb
ZNF875	ENSG00000181666	dw	-1000kb
APOE	ENSG00000130203	dw	-1000kb
APOC1	ENSG00000130208	dw	-1000kb
TAF13	ENSG00000197780	dw	-1000kb
TAF13	ENSG00000197780	dw	-1000kb
IFT172	ENSG00000138002	dw	-1000kb
IFT172	ENSG00000138002	dw	-1000kb
FNDC4	ENSG00000115226	dw	-1000kb
FNDC4	ENSG00000115226	dw	-1000kb
KLF7	ENSG00000118263	dw	-1000kb
KLF7	ENSG00000118263	dw	-1000kb
KLF7	ENSG00000118263	dw	-1000kb
KLF7	ENSG00000118263	dw	-1000kb
SEMA6A	ENSG00000092421	dw	-1000kb
SEMA6A	ENSG00000092421	dw	-1000kb
GSTA3	ENSG00000174156	dw	-1000kb
GSTA3	ENSG00000174156	dw	-1000kb
RMND1	ENSG00000155906	dw	-1000kb
RMND1	ENSG00000155906	dw	-1000kb
EPPK1	ENSG00000261150	dw	-1000kb
STOM	ENSG00000148175	dw	-1000kb
STOM	ENSG00000148175	dw	-1000kb
SLC25A16	ENSG00000122912	dw	-1000kb
SLC25A16	ENSG00000122912	dw	-1000kb
STAT2	ENSG00000170581	dw	-1000kb
STAT2	ENSG00000170581	dw	-1000kb
WDHD1	ENSG00000198554	dw	-1000kb
WDHD1	ENSG00000198554	dw	-1000kb
SAMHD1	ENSG00000101347	dw	-1000kb
SAMHD1	ENSG00000101347	dw	-1000kb
ALPL	ENSG00000162551	dw	-800kb
ALPL	ENSG00000162551	dw	-800kb
TMEM167B	ENSG00000215717	dw	-800kb
TMEM167B	ENSG00000215717	dw	-800kb
KLHL18	ENSG00000114648	dw	-800kb
KLHL18	ENSG00000114648	dw	-800kb
RUFY1	ENSG00000176783	dw	-800kb
RUFY1	ENSG00000176783	dw	-800kb
C9orf135	ENSG00000204711	dw	-800kb
C9orf135	ENSG00000204711	dw	-800kb
S1PR3	ENSG00000213694	dw	-800kb
S1PR3	ENSG00000213694	dw	-800kb
ASRGL1	ENSG00000162174	dw	-800kb
ASRGL1	ENSG00000162174	dw	-800kb
ENO2	ENSG00000111674	dw	-800kb
MPHOSPH8	ENSG00000196199	dw	-800kb
MPHOSPH8	ENSG00000196199	dw	-800kb
MT1E	ENSG00000169715	dw	-800kb
ZNF875	ENSG00000181666	dw	-800kb
APOE	ENSG00000130203	dw	-800kb
APOE	ENSG00000130203	dw	-800kb
APOE	ENSG00000130203	dw	-800kb
APOE	ENSG00000130203	dw	-800kb
APOC1	ENSG00000130208	dw	-800kb
APOC1	ENSG00000130208	dw	-800kb
APOC1	ENSG00000130208	dw	-800kb
APOC1	ENSG00000130208	dw	-800kb
NLRP2	ENSG00000022556	dw	-800kb
NLRP2	ENSG00000022556	dw	-800kb
FUCA1	ENSG00000179163	dw	-800kb
FUCA1	ENSG00000179163	dw	-800kb
MYCL	ENSG00000116990	dw	-800kb
MYCL	ENSG00000116990	dw	-800kb
CCDC163	ENSG00000280670	dw	-800kb
CCDC163	ENSG00000280670	dw	-800kb
CCDC163	ENSG00000280670	dw	-800kb
RGS16	ENSG00000143333	dw	-800kb
RGS16	ENSG00000143333	dw	-800kb
IFT172	ENSG00000138002	dw	-800kb
IFT172	ENSG00000138002	dw	-800kb
IFT172	ENSG00000138002	dw	-800kb
FNDC4	ENSG00000115226	dw	-800kb
FNDC4	ENSG00000115226	dw	-800kb
FNDC4	ENSG00000115226	dw	-800kb
KLF7	ENSG00000118263	dw	-800kb
KLF7	ENSG00000118263	dw	-800kb
LPCAT1	ENSG00000153395	dw	-800kb
LPCAT1	ENSG00000153395	dw	-800kb
PUF60	ENSG00000179950	dw	-800kb
NRBP2	ENSG00000185189	dw	-800kb
PTAR1	ENSG00000188647	dw	-800kb
PTAR1	ENSG00000188647	dw	-800kb
STOM	ENSG00000148175	dw	-800kb
STOM	ENSG00000148175	dw	-800kb
BRD3	ENSG00000169925	dw	-800kb
BRD3	ENSG00000169925	dw	-800kb
BRD3	ENSG00000169925	dw	-800kb
BRD3	ENSG00000169925	dw	-800kb
PLAAT3	ENSG00000176485	dw	-800kb
PLAAT3	ENSG00000176485	dw	-800kb
PLAAT3	ENSG00000176485	dw	-800kb
SPSB2	ENSG00000111671	dw	-800kb
STAT2	ENSG00000170581	dw	-800kb
STAT2	ENSG00000170581	dw	-800kb
RASD1	ENSG00000108551	dw	-800kb
RASD1	ENSG00000108551	dw	-800kb
RBBP9	ENSG00000089050	dw	-800kb
RBBP9	ENSG00000089050	dw	-800kb
ALPL	ENSG00000162551	dw	-600kb
ALPL	ENSG00000162551	dw	-600kb
ALPL	ENSG00000162551	dw	-600kb
ALPL	ENSG00000162551	dw	-600kb
FAM102B	ENSG00000162636	dw	-600kb
FAM102B	ENSG00000162636	dw	-600kb
TMEM167B	ENSG00000215717	dw	-600kb
TMEM167B	ENSG00000215717	dw	-600kb
TMEM167B	ENSG00000215717	dw	-600kb
TMEM167B	ENSG00000215717	dw	-600kb
TMEM167B	ENSG00000215717	dw	-600kb
TMEM167B	ENSG00000215717	dw	-600kb
SLC25A44	ENSG00000160785	dw	-600kb
SLC25A44	ENSG00000160785	dw	-600kb
SLC25A44	ENSG00000160785	dw	-600kb
SLC25A44	ENSG00000160785	dw	-600kb
SLC25A44	ENSG00000160785	dw	-600kb
SLC25A44	ENSG00000160785	dw	-600kb
SLC25A44	ENSG00000160785	dw	-600kb
SLC25A44	ENSG00000160785	dw	-600kb
ST6GAL1	ENSG00000073849	dw	-600kb
ST6GAL1	ENSG00000073849	dw	-600kb
SMIM10L2A	ENSG00000178947	dw	-600kb
SMIM10L2A	ENSG00000178947	dw	-600kb
SMIM10L2A	ENSG00000178947	dw	-600kb
SMIM10L2A	ENSG00000178947	dw	-600kb
MYC	ENSG00000136997	dw	-600kb
MYC	ENSG00000136997	dw	-600kb
ENO2	ENSG00000111674	dw	-600kb
ORAI1	ENSG00000276045	dw	-600kb
ORAI1	ENSG00000276045	dw	-600kb
RNF135	ENSG00000181481	dw	-600kb
RNF135	ENSG00000181481	dw	-600kb
RNF135	ENSG00000181481	dw	-600kb
RNF135	ENSG00000181481	dw	-600kb
RNF135	ENSG00000181481	dw	-600kb
ARL4D	ENSG00000175906	dw	-600kb
ARL4D	ENSG00000175906	dw	-600kb
ZNF875	ENSG00000181666	dw	-600kb
APOE	ENSG00000130203	dw	-600kb
APOE	ENSG00000130203	dw	-600kb
APOC1	ENSG00000130208	dw	-600kb
APOC1	ENSG00000130208	dw	-600kb
CCDC163	ENSG00000280670	dw	-600kb
CCDC163	ENSG00000280670	dw	-600kb
TAF13	ENSG00000197780	dw	-600kb
TAF13	ENSG00000197780	dw	-600kb
TAF13	ENSG00000197780	dw	-600kb
TAF13	ENSG00000197780	dw	-600kb
TAF13	ENSG00000197780	dw	-600kb
TAF13	ENSG00000197780	dw	-600kb
RGS16	ENSG00000143333	dw	-600kb
RGS16	ENSG00000143333	dw	-600kb
CACNA2D2	ENSG00000007402	dw	-600kb
CACNA2D2	ENSG00000007402	dw	-600kb
PAIP1	ENSG00000172239	dw	-600kb
PAIP1	ENSG00000172239	dw	-600kb
PAIP1	ENSG00000172239	dw	-600kb
PAIP1	ENSG00000172239	dw	-600kb
PAIP1	ENSG00000172239	dw	-600kb
PAIP1	ENSG00000172239	dw	-600kb
PAIP1	ENSG00000172239	dw	-600kb
PAIP1	ENSG00000172239	dw	-600kb
PAIP1	ENSG00000172239	dw	-600kb
PAIP1	ENSG00000172239	dw	-600kb
IL6ST	ENSG00000134352	dw	-600kb
IL6ST	ENSG00000134352	dw	-600kb
PUF60	ENSG00000179950	dw	-600kb
PUF60	ENSG00000179950	dw	-600kb
NRBP2	ENSG00000185189	dw	-600kb
NRBP2	ENSG00000185189	dw	-600kb
EPPK1	ENSG00000261150	dw	-600kb
EPPK1	ENSG00000261150	dw	-600kb
NRIP3	ENSG00000175352	dw	-600kb
NRIP3	ENSG00000175352	dw	-600kb
SPSB2	ENSG00000111671	dw	-600kb
VSIG10	ENSG00000176834	dw	-600kb
VSIG10	ENSG00000176834	dw	-600kb
ZNF232	ENSG00000167840	dw	-600kb
RBBP9	ENSG00000089050	dw	-600kb
RBBP9	ENSG00000089050	dw	-600kb
SLC25A44	ENSG00000160785	dw	-400kb
SLC25A44	ENSG00000160785	dw	-400kb
CNIH4	ENSG00000143771	dw	-400kb
CNIH4	ENSG00000143771	dw	-400kb
PQLC3	ENSG00000162976	dw	-400kb
PQLC3	ENSG00000162976	dw	-400kb
KLHL18	ENSG00000114648	dw	-400kb
KLHL18	ENSG00000114648	dw	-400kb
PGM2	ENSG00000169299	dw	-400kb
PGM2	ENSG00000169299	dw	-400kb
MFSD4B	ENSG00000173214	dw	-400kb
MFSD4B	ENSG00000173214	dw	-400kb
HEY2	ENSG00000135547	dw	-400kb
HEY2	ENSG00000135547	dw	-400kb
SMIM10L2A	ENSG00000178947	dw	-400kb
S1PR3	ENSG00000213694	dw	-400kb
S1PR3	ENSG00000213694	dw	-400kb
ASRGL1	ENSG00000162174	dw	-400kb
GSTP1	ENSG00000084207	dw	-400kb
GSTP1	ENSG00000084207	dw	-400kb
NDUFV1	ENSG00000167792	dw	-400kb
NDUFV1	ENSG00000167792	dw	-400kb
NFKB2	ENSG00000077150	dw	-400kb
ELK3	ENSG00000111145	dw	-400kb
ELK3	ENSG00000111145	dw	-400kb
ELK3	ENSG00000111145	dw	-400kb
ELK3	ENSG00000111145	dw	-400kb
ELK3	ENSG00000111145	dw	-400kb
ELK3	ENSG00000111145	dw	-400kb
RNF135	ENSG00000181481	dw	-400kb
RNF135	ENSG00000181481	dw	-400kb
RNF135	ENSG00000181481	dw	-400kb
RNF135	ENSG00000181481	dw	-400kb
ARL4D	ENSG00000175906	dw	-400kb
OXT	ENSG00000101405	dw	-400kb
OXT	ENSG00000101405	dw	-400kb
MYBL2	ENSG00000101057	dw	-400kb
MYBL2	ENSG00000101057	dw	-400kb
MYBL2	ENSG00000101057	dw	-400kb
MYBL2	ENSG00000101057	dw	-400kb
ZNF90	ENSG00000213988	dw	-400kb
ZNF90	ENSG00000213988	dw	-400kb
ZNF875	ENSG00000181666	dw	-400kb
ZNF875	ENSG00000181666	dw	-400kb
ZNF875	ENSG00000181666	dw	-400kb
APOE	ENSG00000130203	dw	-400kb
APOE	ENSG00000130203	dw	-400kb
APOC1	ENSG00000130208	dw	-400kb
APOC1	ENSG00000130208	dw	-400kb
ENO1	ENSG00000074800	dw	-400kb
ENO1	ENSG00000074800	dw	-400kb
FUCA1	ENSG00000179163	dw	-400kb
FUCA1	ENSG00000179163	dw	-400kb
CCDC163	ENSG00000280670	dw	-400kb
CCDC163	ENSG00000280670	dw	-400kb
CCDC163	ENSG00000280670	dw	-400kb
CCDC163	ENSG00000280670	dw	-400kb
CCDC163	ENSG00000280670	dw	-400kb
CCDC163	ENSG00000280670	dw	-400kb
TAF13	ENSG00000197780	dw	-400kb
TAF13	ENSG00000197780	dw	-400kb
TNK2	ENSG00000061938	dw	-400kb
TNK2	ENSG00000061938	dw	-400kb
PROM1	ENSG00000007062	dw	-400kb
PROM1	ENSG00000007062	dw	-400kb
IL6ST	ENSG00000134352	dw	-400kb
IL6ST	ENSG00000134352	dw	-400kb
COL4A3BP	ENSG00000113163	dw	-400kb
COL4A3BP	ENSG00000113163	dw	-400kb
GSTA3	ENSG00000174156	dw	-400kb
GSTA3	ENSG00000174156	dw	-400kb
FAM126A	ENSG00000122591	dw	-400kb
FAM126A	ENSG00000122591	dw	-400kb
GABRE	ENSG00000102287	dw	-400kb
GABRE	ENSG00000102287	dw	-400kb
BRD3	ENSG00000169925	dw	-400kb
BRD3	ENSG00000169925	dw	-400kb
SLC25A16	ENSG00000122912	dw	-400kb
SLC25A16	ENSG00000122912	dw	-400kb
STAT2	ENSG00000170581	dw	-400kb
STAT2	ENSG00000170581	dw	-400kb
CLPX	ENSG00000166855	dw	-400kb
CLPX	ENSG00000166855	dw	-400kb
RBBP9	ENSG00000089050	dw	-400kb
RBBP9	ENSG00000089050	dw	-400kb
ZNF682	ENSG00000197124	dw	-400kb
ZNF682	ENSG00000197124	dw	-400kb
VWA1	ENSG00000179403	dw	-200kb
VWA1	ENSG00000179403	dw	-200kb
ALPL	ENSG00000162551	dw	-200kb
ALPL	ENSG00000162551	dw	-200kb
ALPL	ENSG00000162551	dw	-200kb
DR1	ENSG00000117505	dw	-200kb
DR1	ENSG00000117505	dw	-200kb
FAM102B	ENSG00000162636	dw	-200kb
FAM102B	ENSG00000162636	dw	-200kb
FAM102B	ENSG00000162636	dw	-200kb
FAM102B	ENSG00000162636	dw	-200kb
FAM102B	ENSG00000162636	dw	-200kb
FAM102B	ENSG00000162636	dw	-200kb
TMEM167B	ENSG00000215717	dw	-200kb
TMEM167B	ENSG00000215717	dw	-200kb
TMEM167B	ENSG00000215717	dw	-200kb
TMEM167B	ENSG00000215717	dw	-200kb
MSTO1	ENSG00000125459	dw	-200kb
MSTO1	ENSG00000125459	dw	-200kb
SLC25A44	ENSG00000160785	dw	-200kb
SLC25A44	ENSG00000160785	dw	-200kb
SLC25A44	ENSG00000160785	dw	-200kb
SLC25A44	ENSG00000160785	dw	-200kb
CNIH4	ENSG00000143771	dw	-200kb
CNIH4	ENSG00000143771	dw	-200kb
CNIH4	ENSG00000143771	dw	-200kb
CNIH4	ENSG00000143771	dw	-200kb
NDUFAF7	ENSG00000003509	dw	-200kb
NDUFAF7	ENSG00000003509	dw	-200kb
ITM2C	ENSG00000135916	dw	-200kb
ITM2C	ENSG00000135916	dw	-200kb
KLHL18	ENSG00000114648	dw	-200kb
KLHL18	ENSG00000114648	dw	-200kb
KLHL18	ENSG00000114648	dw	-200kb
KLHL18	ENSG00000114648	dw	-200kb
CHST2	ENSG00000175040	dw	-200kb
CHST2	ENSG00000175040	dw	-200kb
CHST2	ENSG00000175040	dw	-200kb
CHST2	ENSG00000175040	dw	-200kb
CHST2	ENSG00000175040	dw	-200kb
CHST2	ENSG00000175040	dw	-200kb
ST6GAL1	ENSG00000073849	dw	-200kb
ST6GAL1	ENSG00000073849	dw	-200kb
ST6GAL1	ENSG00000073849	dw	-200kb
ST6GAL1	ENSG00000073849	dw	-200kb
ST6GAL1	ENSG00000073849	dw	-200kb
ST6GAL1	ENSG00000073849	dw	-200kb
ST6GAL1	ENSG00000073849	dw	-200kb
ST6GAL1	ENSG00000073849	dw	-200kb
ST6GAL1	ENSG00000073849	dw	-200kb
ST6GAL1	ENSG00000073849	dw	-200kb
ST6GAL1	ENSG00000073849	dw	-200kb
ST6GAL1	ENSG00000073849	dw	-200kb
ST6GAL1	ENSG00000073849	dw	-200kb
PGM2	ENSG00000169299	dw	-200kb
PGM2	ENSG00000169299	dw	-200kb
PGM2	ENSG00000169299	dw	-200kb
PGM2	ENSG00000169299	dw	-200kb
RUFY1	ENSG00000176783	dw	-200kb
RUFY1	ENSG00000176783	dw	-200kb
MFSD4B	ENSG00000173214	dw	-200kb
MFSD4B	ENSG00000173214	dw	-200kb
ARMT1	ENSG00000146476	dw	-200kb
ARMT1	ENSG00000146476	dw	-200kb
SMIM10L2A	ENSG00000178947	dw	-200kb
SMIM10L2A	ENSG00000178947	dw	-200kb
SMIM10L2A	ENSG00000178947	dw	-200kb
SMIM10L2A	ENSG00000178947	dw	-200kb
MYC	ENSG00000136997	dw	-200kb
MYC	ENSG00000136997	dw	-200kb
C9orf135	ENSG00000204711	dw	-200kb
C9orf135	ENSG00000204711	dw	-200kb
C9orf135	ENSG00000204711	dw	-200kb
C9orf135	ENSG00000204711	dw	-200kb
S1PR3	ENSG00000213694	dw	-200kb
S1PR3	ENSG00000213694	dw	-200kb
PRRC2B	ENSG00000130723	dw	-200kb
PRRC2B	ENSG00000130723	dw	-200kb
ASRGL1	ENSG00000162174	dw	-200kb
ASRGL1	ENSG00000162174	dw	-200kb
ASRGL1	ENSG00000162174	dw	-200kb
ASRGL1	ENSG00000162174	dw	-200kb
ASRGL1	ENSG00000162174	dw	-200kb
ASRGL1	ENSG00000162174	dw	-200kb
GSTP1	ENSG00000084207	dw	-200kb
GSTP1	ENSG00000084207	dw	-200kb
NDUFV1	ENSG00000167792	dw	-200kb
NDUFV1	ENSG00000167792	dw	-200kb
NDUFV1	ENSG00000167792	dw	-200kb
NDUFV1	ENSG00000167792	dw	-200kb
NDUFV1	ENSG00000167792	dw	-200kb
NDUFV1	ENSG00000167792	dw	-200kb
NFKB2	ENSG00000077150	dw	-200kb
NFKB2	ENSG00000077150	dw	-200kb
NFKB2	ENSG00000077150	dw	-200kb
NFKB2	ENSG00000077150	dw	-200kb
ENO2	ENSG00000111674	dw	-200kb
ENO2	ENSG00000111674	dw	-200kb
BICD1	ENSG00000151746	dw	-200kb
BICD1	ENSG00000151746	dw	-200kb
ELK3	ENSG00000111145	dw	-200kb
ELK3	ENSG00000111145	dw	-200kb
MPHOSPH8	ENSG00000196199	dw	-200kb
MPHOSPH8	ENSG00000196199	dw	-200kb
SOCS4	ENSG00000180008	dw	-200kb
SOCS4	ENSG00000180008	dw	-200kb
RAD51	ENSG00000051180	dw	-200kb
RAD51	ENSG00000051180	dw	-200kb
MPI	ENSG00000178802	dw	-200kb
MPI	ENSG00000178802	dw	-200kb
MPI	ENSG00000178802	dw	-200kb
MPI	ENSG00000178802	dw	-200kb
ARL4D	ENSG00000175906	dw	-200kb
ARL4D	ENSG00000175906	dw	-200kb
OXT	ENSG00000101405	dw	-200kb
OXT	ENSG00000101405	dw	-200kb
OXT	ENSG00000101405	dw	-200kb
OXT	ENSG00000101405	dw	-200kb
OXT	ENSG00000101405	dw	-200kb
MYBL2	ENSG00000101057	dw	-200kb
MYBL2	ENSG00000101057	dw	-200kb
ZNF90	ENSG00000213988	dw	-200kb
ZNF90	ENSG00000213988	dw	-200kb
ZNF875	ENSG00000181666	dw	-200kb
ZNF875	ENSG00000181666	dw	-200kb
NLRP2	ENSG00000022556	dw	-200kb
NLRP2	ENSG00000022556	dw	-200kb
NLRP2	ENSG00000022556	dw	-200kb
NLRP2	ENSG00000022556	dw	-200kb
NLRP2	ENSG00000022556	dw	-200kb
NLRP2	ENSG00000022556	dw	-200kb
FUCA1	ENSG00000179163	dw	-200kb
FUCA1	ENSG00000179163	dw	-200kb
FUCA1	ENSG00000179163	dw	-200kb
FUCA1	ENSG00000179163	dw	-200kb
MYCL	ENSG00000116990	dw	-200kb
MYCL	ENSG00000116990	dw	-200kb
MYCL	ENSG00000116990	dw	-200kb
MYCL	ENSG00000116990	dw	-200kb
PTCH2	ENSG00000117425	dw	-200kb
CCDC163	ENSG00000280670	dw	-200kb
CCDC163	ENSG00000280670	dw	-200kb
TAF13	ENSG00000197780	dw	-200kb
TAF13	ENSG00000197780	dw	-200kb
TAF13	ENSG00000197780	dw	-200kb
TAF13	ENSG00000197780	dw	-200kb
RGS16	ENSG00000143333	dw	-200kb
RGS16	ENSG00000143333	dw	-200kb
RGS16	ENSG00000143333	dw	-200kb
RGS16	ENSG00000143333	dw	-200kb
IFT172	ENSG00000138002	dw	-200kb
IFT172	ENSG00000138002	dw	-200kb
IFT172	ENSG00000138002	dw	-200kb
IFT172	ENSG00000138002	dw	-200kb
FNDC4	ENSG00000115226	dw	-200kb
FNDC4	ENSG00000115226	dw	-200kb
FNDC4	ENSG00000115226	dw	-200kb
FNDC4	ENSG00000115226	dw	-200kb
CEBPZ	ENSG00000115816	dw	-200kb
CEBPZ	ENSG00000115816	dw	-200kb
KLF7	ENSG00000118263	dw	-200kb
KLF7	ENSG00000118263	dw	-200kb
CHCHD4	ENSG00000163528	dw	-200kb
CHCHD4	ENSG00000163528	dw	-200kb
CACNA2D2	ENSG00000007402	dw	-200kb
CACNA2D2	ENSG00000007402	dw	-200kb
PROM1	ENSG00000007062	dw	-200kb
PROM1	ENSG00000007062	dw	-200kb
PAIP1	ENSG00000172239	dw	-200kb
PAIP1	ENSG00000172239	dw	-200kb
PAIP1	ENSG00000172239	dw	-200kb
PAIP1	ENSG00000172239	dw	-200kb
GSTA3	ENSG00000174156	dw	-200kb
GSTA3	ENSG00000174156	dw	-200kb
SEC63	ENSG00000025796	dw	-200kb
SEC63	ENSG00000025796	dw	-200kb
SEC63	ENSG00000025796	dw	-200kb
SEC63	ENSG00000025796	dw	-200kb
SEC63	ENSG00000025796	dw	-200kb
SEC63	ENSG00000025796	dw	-200kb
RMND1	ENSG00000155906	dw	-200kb
RMND1	ENSG00000155906	dw	-200kb
LYPLA1	ENSG00000120992	dw	-200kb
LYPLA1	ENSG00000120992	dw	-200kb
LYPLA1	ENSG00000120992	dw	-200kb
LYPLA1	ENSG00000120992	dw	-200kb
NRBP2	ENSG00000185189	dw	-200kb
NRBP2	ENSG00000185189	dw	-200kb
EPPK1	ENSG00000261150	dw	-200kb
EPPK1	ENSG00000261150	dw	-200kb
EPPK1	ENSG00000261150	dw	-200kb
EPPK1	ENSG00000261150	dw	-200kb
BRD3	ENSG00000169925	dw	-200kb
BRD3	ENSG00000169925	dw	-200kb
BRD3	ENSG00000169925	dw	-200kb
NRIP3	ENSG00000175352	dw	-200kb
NRIP3	ENSG00000175352	dw	-200kb
PLAAT3	ENSG00000176485	dw	-200kb
PLAAT3	ENSG00000176485	dw	-200kb
PLAAT3	ENSG00000176485	dw	-200kb
PLAAT3	ENSG00000176485	dw	-200kb
SLC25A16	ENSG00000122912	dw	-200kb
SLC25A16	ENSG00000122912	dw	-200kb
SPSB2	ENSG00000111671	dw	-200kb
SPSB2	ENSG00000111671	dw	-200kb
VSIG10	ENSG00000176834	dw	-200kb
VSIG10	ENSG00000176834	dw	-200kb
WDHD1	ENSG00000198554	dw	-200kb
WDHD1	ENSG00000198554	dw	-200kb
NDUFAB1	ENSG00000004779	dw	-200kb
NDUFAB1	ENSG00000004779	dw	-200kb
ZNF232	ENSG00000167840	dw	-200kb
ZNF232	ENSG00000167840	dw	-200kb
RASD1	ENSG00000108551	dw	-200kb
RASD1	ENSG00000108551	dw	-200kb
RBBP9	ENSG00000089050	dw	-200kb
RBBP9	ENSG00000089050	dw	-200kb
RBBP9	ENSG00000089050	dw	-200kb
RBBP9	ENSG00000089050	dw	-200kb
SHC2	ENSG00000129946	dw	-200kb
SHC2	ENSG00000129946	dw	-200kb
SHC2	ENSG00000129946	dw	-200kb
THOC5	ENSG00000100296	dw	-200kb
THOC5	ENSG00000100296	dw	-200kb
VWA1	ENSG00000179403	dw	0kb
VWA1	ENSG00000179403	dw	0kb
FAM102B	ENSG00000162636	dw	0kb
FAM102B	ENSG00000162636	dw	0kb
TMEM167B	ENSG00000215717	dw	0kb
TMEM167B	ENSG00000215717	dw	0kb
MSTO1	ENSG00000125459	dw	0kb
MSTO1	ENSG00000125459	dw	0kb
MSTO1	ENSG00000125459	dw	0kb
MSTO1	ENSG00000125459	dw	0kb
MSTO1	ENSG00000125459	dw	0kb
MSTO1	ENSG00000125459	dw	0kb
SLC25A44	ENSG00000160785	dw	0kb
SLC25A44	ENSG00000160785	dw	0kb
PQLC3	ENSG00000162976	dw	0kb
PQLC3	ENSG00000162976	dw	0kb
KLHL18	ENSG00000114648	dw	0kb
KLHL18	ENSG00000114648	dw	0kb
CD38	ENSG00000004468	dw	0kb
CD38	ENSG00000004468	dw	0kb
AFF1	ENSG00000172493	dw	0kb
AFF1	ENSG00000172493	dw	0kb
TXNDC15	ENSG00000113621	dw	0kb
TXNDC15	ENSG00000113621	dw	0kb
RUFY1	ENSG00000176783	dw	0kb
RUFY1	ENSG00000176783	dw	0kb
HEY2	ENSG00000135547	dw	0kb
HEY2	ENSG00000135547	dw	0kb
HEY2	ENSG00000135547	dw	0kb
HEY2	ENSG00000135547	dw	0kb
ARMT1	ENSG00000146476	dw	0kb
ARMT1	ENSG00000146476	dw	0kb
DEFB107B	ENSG00000198129	dw	0kb
DEFB107B	ENSG00000198129	dw	0kb
DEFB107B	ENSG00000198129	dw	0kb
DEFB107B	ENSG00000198129	dw	0kb
ADM	ENSG00000148926	dw	0kb
ADM	ENSG00000148926	dw	0kb
ASRGL1	ENSG00000162174	dw	0kb
ASRGL1	ENSG00000162174	dw	0kb
ASRGL1	ENSG00000162174	dw	0kb
ASRGL1	ENSG00000162174	dw	0kb
ASRGL1	ENSG00000162174	dw	0kb
GSTP1	ENSG00000084207	dw	0kb
GSTP1	ENSG00000084207	dw	0kb
GSTP1	ENSG00000084207	dw	0kb
GSTP1	ENSG00000084207	dw	0kb
GSTP1	ENSG00000084207	dw	0kb
GSTP1	ENSG00000084207	dw	0kb
NDUFV1	ENSG00000167792	dw	0kb
NDUFV1	ENSG00000167792	dw	0kb
NFKB2	ENSG00000077150	dw	0kb
NFKB2	ENSG00000077150	dw	0kb
SLC4A8	ENSG00000050438	dw	0kb
SLC4A8	ENSG00000050438	dw	0kb
ORAI1	ENSG00000276045	dw	0kb
ORAI1	ENSG00000276045	dw	0kb
MPHOSPH8	ENSG00000196199	dw	0kb
MPHOSPH8	ENSG00000196199	dw	0kb
MT1E	ENSG00000169715	dw	0kb
RNF135	ENSG00000181481	dw	0kb
RNF135	ENSG00000181481	dw	0kb
RNF135	ENSG00000181481	dw	0kb
ARL4D	ENSG00000175906	dw	0kb
ARL4D	ENSG00000175906	dw	0kb
OXT	ENSG00000101405	dw	0kb
OXT	ENSG00000101405	dw	0kb
MYBL2	ENSG00000101057	dw	0kb
MYBL2	ENSG00000101057	dw	0kb
ARFGEF2	ENSG00000124198	dw	0kb
ARFGEF2	ENSG00000124198	dw	0kb
REEP6	ENSG00000115255	dw	0kb
REEP6	ENSG00000115255	dw	0kb
ZNF90	ENSG00000213988	dw	0kb
ZNF90	ENSG00000213988	dw	0kb
ZNF90	ENSG00000213988	dw	0kb
ZNF90	ENSG00000213988	dw	0kb
ZNF90	ENSG00000213988	dw	0kb
ZNF90	ENSG00000213988	dw	0kb
ZNF90	ENSG00000213988	dw	0kb
ZNF90	ENSG00000213988	dw	0kb
ZNF90	ENSG00000213988	dw	0kb
ZNF90	ENSG00000213988	dw	0kb
ZNF90	ENSG00000213988	dw	0kb
ZNF90	ENSG00000213988	dw	0kb
ZNF90	ENSG00000213988	dw	0kb
ZNF90	ENSG00000213988	dw	0kb
ZNF90	ENSG00000213988	dw	0kb
ZNF875	ENSG00000181666	dw	0kb
ZNF875	ENSG00000181666	dw	0kb
ZNF875	ENSG00000181666	dw	0kb
APOE	ENSG00000130203	dw	0kb
APOE	ENSG00000130203	dw	0kb
APOC1	ENSG00000130208	dw	0kb
APOC1	ENSG00000130208	dw	0kb
NLRP2	ENSG00000022556	dw	0kb
NLRP2	ENSG00000022556	dw	0kb
ENO1	ENSG00000074800	dw	0kb
ENO1	ENSG00000074800	dw	0kb
ENO1	ENSG00000074800	dw	0kb
FUCA1	ENSG00000179163	dw	0kb
FUCA1	ENSG00000179163	dw	0kb
FUCA1	ENSG00000179163	dw	0kb
FUCA1	ENSG00000179163	dw	0kb
FUCA1	ENSG00000179163	dw	0kb
FUCA1	ENSG00000179163	dw	0kb
FUCA1	ENSG00000179163	dw	0kb
MYCL	ENSG00000116990	dw	0kb
MYCL	ENSG00000116990	dw	0kb
MYCL	ENSG00000116990	dw	0kb
MYCL	ENSG00000116990	dw	0kb
PTCH2	ENSG00000117425	dw	0kb
PTCH2	ENSG00000117425	dw	0kb
CCDC163	ENSG00000280670	dw	0kb
CCDC163	ENSG00000280670	dw	0kb
CCDC163	ENSG00000280670	dw	0kb
CCDC163	ENSG00000280670	dw	0kb
RAB3B	ENSG00000169213	dw	0kb
RAB3B	ENSG00000169213	dw	0kb
RAB3B	ENSG00000169213	dw	0kb
RAB3B	ENSG00000169213	dw	0kb
TMED5	ENSG00000117500	dw	0kb
TMED5	ENSG00000117500	dw	0kb
TAF13	ENSG00000197780	dw	0kb
TAF13	ENSG00000197780	dw	0kb
RGS16	ENSG00000143333	dw	0kb
RGS16	ENSG00000143333	dw	0kb
IFT172	ENSG00000138002	dw	0kb
IFT172	ENSG00000138002	dw	0kb
IFT172	ENSG00000138002	dw	0kb
IFT172	ENSG00000138002	dw	0kb
IFT172	ENSG00000138002	dw	0kb
FNDC4	ENSG00000115226	dw	0kb
FNDC4	ENSG00000115226	dw	0kb
FNDC4	ENSG00000115226	dw	0kb
FNDC4	ENSG00000115226	dw	0kb
FNDC4	ENSG00000115226	dw	0kb
CHCHD4	ENSG00000163528	dw	0kb
CHCHD4	ENSG00000163528	dw	0kb
CACNA2D2	ENSG00000007402	dw	0kb
CACNA2D2	ENSG00000007402	dw	0kb
TNK2	ENSG00000061938	dw	0kb
TNK2	ENSG00000061938	dw	0kb
LPCAT1	ENSG00000153395	dw	0kb
LPCAT1	ENSG00000153395	dw	0kb
LPCAT1	ENSG00000153395	dw	0kb
LPCAT1	ENSG00000153395	dw	0kb
PAIP1	ENSG00000172239	dw	0kb
PAIP1	ENSG00000172239	dw	0kb
PAIP1	ENSG00000172239	dw	0kb
PAIP1	ENSG00000172239	dw	0kb
PAIP1	ENSG00000172239	dw	0kb
PAIP1	ENSG00000172239	dw	0kb
PAIP1	ENSG00000172239	dw	0kb
PAIP1	ENSG00000172239	dw	0kb
IL6ST	ENSG00000134352	dw	0kb
IL6ST	ENSG00000134352	dw	0kb
IL6ST	ENSG00000134352	dw	0kb
IL6ST	ENSG00000134352	dw	0kb
IL6ST	ENSG00000134352	dw	0kb
COL4A3BP	ENSG00000113163	dw	0kb
COL4A3BP	ENSG00000113163	dw	0kb
COL4A3BP	ENSG00000113163	dw	0kb
COL4A3BP	ENSG00000113163	dw	0kb
GSTA3	ENSG00000174156	dw	0kb
GSTA3	ENSG00000174156	dw	0kb
RMND1	ENSG00000155906	dw	0kb
RMND1	ENSG00000155906	dw	0kb
FAM126A	ENSG00000122591	dw	0kb
FAM126A	ENSG00000122591	dw	0kb
FAM126A	ENSG00000122591	dw	0kb
FAM126A	ENSG00000122591	dw	0kb
ZDHHC9	ENSG00000188706	dw	0kb
ZDHHC9	ENSG00000188706	dw	0kb
GABRE	ENSG00000102287	dw	0kb
GABRE	ENSG00000102287	dw	0kb
TCEA1	ENSG00000187735	dw	0kb
TCEA1	ENSG00000187735	dw	0kb
TCEA1	ENSG00000187735	dw	0kb
TCEA1	ENSG00000187735	dw	0kb
TCEA1	ENSG00000187735	dw	0kb
TCEA1	ENSG00000187735	dw	0kb
LYPLA1	ENSG00000120992	dw	0kb
LYPLA1	ENSG00000120992	dw	0kb
PUF60	ENSG00000179950	dw	0kb
PUF60	ENSG00000179950	dw	0kb
PUF60	ENSG00000179950	dw	0kb
PUF60	ENSG00000179950	dw	0kb
NRBP2	ENSG00000185189	dw	0kb
NRBP2	ENSG00000185189	dw	0kb
NRBP2	ENSG00000185189	dw	0kb
NRBP2	ENSG00000185189	dw	0kb
EPPK1	ENSG00000261150	dw	0kb
EPPK1	ENSG00000261150	dw	0kb
PTAR1	ENSG00000188647	dw	0kb
PTAR1	ENSG00000188647	dw	0kb
PTAR1	ENSG00000188647	dw	0kb
PTAR1	ENSG00000188647	dw	0kb
STOM	ENSG00000148175	dw	0kb
STOM	ENSG00000148175	dw	0kb
BRD3	ENSG00000169925	dw	0kb
BRD3	ENSG00000169925	dw	0kb
BRD3	ENSG00000169925	dw	0kb
BRD3	ENSG00000169925	dw	0kb
BRD3	ENSG00000169925	dw	0kb
BRD3	ENSG00000169925	dw	0kb
TMTC1	ENSG00000133687	dw	0kb
TMTC1	ENSG00000133687	dw	0kb
STAT2	ENSG00000170581	dw	0kb
STAT2	ENSG00000170581	dw	0kb
STAT2	ENSG00000170581	dw	0kb
STAT2	ENSG00000170581	dw	0kb
CLPX	ENSG00000166855	dw	0kb
CLPX	ENSG00000166855	dw	0kb
NDUFAB1	ENSG00000004779	dw	0kb
NDUFAB1	ENSG00000004779	dw	0kb
ZNF232	ENSG00000167840	dw	0kb
ZNF232	ENSG00000167840	dw	0kb
RASD1	ENSG00000108551	dw	0kb
RASD1	ENSG00000108551	dw	0kb
SAMHD1	ENSG00000101347	dw	0kb
SAMHD1	ENSG00000101347	dw	0kb
SAMHD1	ENSG00000101347	dw	0kb
SAMHD1	ENSG00000101347	dw	0kb
SAMHD1	ENSG00000101347	dw	0kb
SAMHD1	ENSG00000101347	dw	0kb
SAMHD1	ENSG00000101347	dw	0kb
SAMHD1	ENSG00000101347	dw	0kb
SAMHD1	ENSG00000101347	dw	0kb
SAMHD1	ENSG00000101347	dw	0kb
SAMHD1	ENSG00000101347	dw	0kb
SAMHD1	ENSG00000101347	dw	0kb
ZNF682	ENSG00000197124	dw	0kb
ZNF682	ENSG00000197124	dw	0kb
ZNF682	ENSG00000197124	dw	0kb
ZNF682	ENSG00000197124	dw	0kb
ZNF682	ENSG00000197124	dw	0kb
ZNF682	ENSG00000197124	dw	0kb
ZNF682	ENSG00000197124	dw	0kb
ZNF682	ENSG00000197124	dw	0kb
ZNF682	ENSG00000197124	dw	0kb
ZNF682	ENSG00000197124	dw	0kb
ZNF682	ENSG00000197124	dw	0kb
ZNF682	ENSG00000197124	dw	0kb
ZNF682	ENSG00000197124	dw	0kb
ZNF682	ENSG00000197124	dw	0kb
ZNF682	ENSG00000197124	dw	0kb
THOC5	ENSG00000100296	dw	0kb
THOC5	ENSG00000100296	dw	0kb
A4GALT	ENSG00000128274	dw	0kb
A4GALT	ENSG00000128274	dw	0kb
MSTO1	ENSG00000125459	dw	200kb
MSTO1	ENSG00000125459	dw	200kb
SLC25A44	ENSG00000160785	dw	200kb
SLC25A44	ENSG00000160785	dw	200kb
CD38	ENSG00000004468	dw	200kb
CD38	ENSG00000004468	dw	200kb
RUFY1	ENSG00000176783	dw	200kb
RUFY1	ENSG00000176783	dw	200kb
MYC	ENSG00000136997	dw	200kb
GSTP1	ENSG00000084207	dw	200kb
GSTP1	ENSG00000084207	dw	200kb
NDUFV1	ENSG00000167792	dw	200kb
NDUFV1	ENSG00000167792	dw	200kb
ENO2	ENSG00000111674	dw	200kb
ENO2	ENSG00000111674	dw	200kb
SLC4A8	ENSG00000050438	dw	200kb
SLC4A8	ENSG00000050438	dw	200kb
ORAI1	ENSG00000276045	dw	200kb
ORAI1	ENSG00000276045	dw	200kb
OXT	ENSG00000101405	dw	200kb
OXT	ENSG00000101405	dw	200kb
MYBL2	ENSG00000101057	dw	200kb
MYBL2	ENSG00000101057	dw	200kb
ZNF90	ENSG00000213988	dw	200kb
ZNF90	ENSG00000213988	dw	200kb
ZNF90	ENSG00000213988	dw	200kb
ZNF90	ENSG00000213988	dw	200kb
VSTM2B	ENSG00000187135	dw	200kb
VSTM2B	ENSG00000187135	dw	200kb
ZNF875	ENSG00000181666	dw	200kb
ZNF875	ENSG00000181666	dw	200kb
ZNF875	ENSG00000181666	dw	200kb
ZNF875	ENSG00000181666	dw	200kb
ZNF875	ENSG00000181666	dw	200kb
PTCH2	ENSG00000117425	dw	200kb
PTCH2	ENSG00000117425	dw	200kb
PTCH2	ENSG00000117425	dw	200kb
PTCH2	ENSG00000117425	dw	200kb
PTCH2	ENSG00000117425	dw	200kb
PTCH2	ENSG00000117425	dw	200kb
PTCH2	ENSG00000117425	dw	200kb
PTCH2	ENSG00000117425	dw	200kb
CCDC163	ENSG00000280670	dw	200kb
CCDC163	ENSG00000280670	dw	200kb
CCDC163	ENSG00000280670	dw	200kb
CCDC163	ENSG00000280670	dw	200kb
CCDC163	ENSG00000280670	dw	200kb
CCDC163	ENSG00000280670	dw	200kb
CACNA2D2	ENSG00000007402	dw	200kb
CACNA2D2	ENSG00000007402	dw	200kb
CACNA2D2	ENSG00000007402	dw	200kb
CACNA2D2	ENSG00000007402	dw	200kb
TNK2	ENSG00000061938	dw	200kb
TNK2	ENSG00000061938	dw	200kb
PROM1	ENSG00000007062	dw	200kb
PROM1	ENSG00000007062	dw	200kb
PAIP1	ENSG00000172239	dw	200kb
PAIP1	ENSG00000172239	dw	200kb
IL6ST	ENSG00000134352	dw	200kb
IL6ST	ENSG00000134352	dw	200kb
IL6ST	ENSG00000134352	dw	200kb
IL6ST	ENSG00000134352	dw	200kb
COL4A3BP	ENSG00000113163	dw	200kb
COL4A3BP	ENSG00000113163	dw	200kb
SEMA6A	ENSG00000092421	dw	200kb
SEMA6A	ENSG00000092421	dw	200kb
GSTA3	ENSG00000174156	dw	200kb
GSTA3	ENSG00000174156	dw	200kb
SEC63	ENSG00000025796	dw	200kb
SEC63	ENSG00000025796	dw	200kb
PUF60	ENSG00000179950	dw	200kb
PUF60	ENSG00000179950	dw	200kb
NRBP2	ENSG00000185189	dw	200kb
NRBP2	ENSG00000185189	dw	200kb
EPPK1	ENSG00000261150	dw	200kb
EPPK1	ENSG00000261150	dw	200kb
NRIP3	ENSG00000175352	dw	200kb
SPSB2	ENSG00000111671	dw	200kb
SPSB2	ENSG00000111671	dw	200kb
ZNF682	ENSG00000197124	dw	200kb
ZNF682	ENSG00000197124	dw	200kb
ZNF682	ENSG00000197124	dw	200kb
ZNF682	ENSG00000197124	dw	200kb
ZNF682	ENSG00000197124	dw	200kb
A4GALT	ENSG00000128274	dw	200kb
A4GALT	ENSG00000128274	dw	200kb
A4GALT	ENSG00000128274	dw	200kb
A4GALT	ENSG00000128274	dw	200kb
FAM102B	ENSG00000162636	dw	400kb
FAM102B	ENSG00000162636	dw	400kb
FAM102B	ENSG00000162636	dw	400kb
FAM102B	ENSG00000162636	dw	400kb
MSTO1	ENSG00000125459	dw	400kb
MSTO1	ENSG00000125459	dw	400kb
MSTO1	ENSG00000125459	dw	400kb
MSTO1	ENSG00000125459	dw	400kb
TXNDC15	ENSG00000113621	dw	400kb
TXNDC15	ENSG00000113621	dw	400kb
ARMT1	ENSG00000146476	dw	400kb
ARMT1	ENSG00000146476	dw	400kb
PRRC2B	ENSG00000130723	dw	400kb
PRRC2B	ENSG00000130723	dw	400kb
ASRGL1	ENSG00000162174	dw	400kb
ASRGL1	ENSG00000162174	dw	400kb
ASRGL1	ENSG00000162174	dw	400kb
BICD1	ENSG00000151746	dw	400kb
BICD1	ENSG00000151746	dw	400kb
SOCS4	ENSG00000180008	dw	400kb
SOCS4	ENSG00000180008	dw	400kb
MPI	ENSG00000178802	dw	400kb
MPI	ENSG00000178802	dw	400kb
MT1E	ENSG00000169715	dw	400kb
MT1E	ENSG00000169715	dw	400kb
ZNF90	ENSG00000213988	dw	400kb
ZNF90	ENSG00000213988	dw	400kb
VSTM2B	ENSG00000187135	dw	400kb
ZNF875	ENSG00000181666	dw	400kb
ZNF875	ENSG00000181666	dw	400kb
KLF7	ENSG00000118263	dw	400kb
KLF7	ENSG00000118263	dw	400kb
TNK2	ENSG00000061938	dw	400kb
TNK2	ENSG00000061938	dw	400kb
IL6ST	ENSG00000134352	dw	400kb
IL6ST	ENSG00000134352	dw	400kb
SEMA6A	ENSG00000092421	dw	400kb
SEMA6A	ENSG00000092421	dw	400kb
RMND1	ENSG00000155906	dw	400kb
RMND1	ENSG00000155906	dw	400kb
PUF60	ENSG00000179950	dw	400kb
PUF60	ENSG00000179950	dw	400kb
PUF60	ENSG00000179950	dw	400kb
NRBP2	ENSG00000185189	dw	400kb
EPPK1	ENSG00000261150	dw	400kb
PLAAT3	ENSG00000176485	dw	400kb
PLAAT3	ENSG00000176485	dw	400kb
STAT2	ENSG00000170581	dw	400kb
STAT2	ENSG00000170581	dw	400kb
STAT2	ENSG00000170581	dw	400kb
STAT2	ENSG00000170581	dw	400kb
STAT2	ENSG00000170581	dw	400kb
STAT2	ENSG00000170581	dw	400kb
WDHD1	ENSG00000198554	dw	400kb
WDHD1	ENSG00000198554	dw	400kb
CLPX	ENSG00000166855	dw	400kb
CLPX	ENSG00000166855	dw	400kb
NDUFAB1	ENSG00000004779	dw	400kb
NDUFAB1	ENSG00000004779	dw	400kb
ZNF232	ENSG00000167840	dw	400kb
ZNF232	ENSG00000167840	dw	400kb
RASD1	ENSG00000108551	dw	400kb
RASD1	ENSG00000108551	dw	400kb
SAMHD1	ENSG00000101347	dw	400kb
SAMHD1	ENSG00000101347	dw	400kb
ZNF682	ENSG00000197124	dw	400kb
ZNF682	ENSG00000197124	dw	400kb
ZNF682	ENSG00000197124	dw	400kb
THOC5	ENSG00000100296	dw	400kb
THOC5	ENSG00000100296	dw	400kb
THOC5	ENSG00000100296	dw	400kb
THOC5	ENSG00000100296	dw	400kb
FAM102B	ENSG00000162636	dw	600kb
FAM102B	ENSG00000162636	dw	600kb
TMEM167B	ENSG00000215717	dw	600kb
MSTO1	ENSG00000125459	dw	600kb
MSTO1	ENSG00000125459	dw	600kb
PQLC3	ENSG00000162976	dw	600kb
PQLC3	ENSG00000162976	dw	600kb
NDUFAF7	ENSG00000003509	dw	600kb
NDUFAF7	ENSG00000003509	dw	600kb
NDUFAF7	ENSG00000003509	dw	600kb
NDUFAF7	ENSG00000003509	dw	600kb
NDUFAF7	ENSG00000003509	dw	600kb
NDUFAF7	ENSG00000003509	dw	600kb
ITM2C	ENSG00000135916	dw	600kb
ITM2C	ENSG00000135916	dw	600kb
ITM2C	ENSG00000135916	dw	600kb
ITM2C	ENSG00000135916	dw	600kb
KLHL18	ENSG00000114648	dw	600kb
KLHL18	ENSG00000114648	dw	600kb
KLHL18	ENSG00000114648	dw	600kb
KLHL18	ENSG00000114648	dw	600kb
KLHL18	ENSG00000114648	dw	600kb
CD38	ENSG00000004468	dw	600kb
CD38	ENSG00000004468	dw	600kb
MFSD4B	ENSG00000173214	dw	600kb
MFSD4B	ENSG00000173214	dw	600kb
NFKB2	ENSG00000077150	dw	600kb
NFKB2	ENSG00000077150	dw	600kb
ENO2	ENSG00000111674	dw	600kb
ENO2	ENSG00000111674	dw	600kb
ORAI1	ENSG00000276045	dw	600kb
ORAI1	ENSG00000276045	dw	600kb
RAD51	ENSG00000051180	dw	600kb
RAD51	ENSG00000051180	dw	600kb
RAD51	ENSG00000051180	dw	600kb
RAD51	ENSG00000051180	dw	600kb
MPI	ENSG00000178802	dw	600kb
MPI	ENSG00000178802	dw	600kb
MPI	ENSG00000178802	dw	600kb
MPI	ENSG00000178802	dw	600kb
ARL4D	ENSG00000175906	dw	600kb
APOE	ENSG00000130203	dw	600kb
APOE	ENSG00000130203	dw	600kb
APOC1	ENSG00000130208	dw	600kb
APOC1	ENSG00000130208	dw	600kb
MYCL	ENSG00000116990	dw	600kb
MYCL	ENSG00000116990	dw	600kb
PTCH2	ENSG00000117425	dw	600kb
PTCH2	ENSG00000117425	dw	600kb
PTCH2	ENSG00000117425	dw	600kb
PTCH2	ENSG00000117425	dw	600kb
PTCH2	ENSG00000117425	dw	600kb
PTCH2	ENSG00000117425	dw	600kb
CCDC163	ENSG00000280670	dw	600kb
CCDC163	ENSG00000280670	dw	600kb
RAB3B	ENSG00000169213	dw	600kb
TAF13	ENSG00000197780	dw	600kb
CEBPZ	ENSG00000115816	dw	600kb
CEBPZ	ENSG00000115816	dw	600kb
CEBPZ	ENSG00000115816	dw	600kb
CEBPZ	ENSG00000115816	dw	600kb
CEBPZ	ENSG00000115816	dw	600kb
CEBPZ	ENSG00000115816	dw	600kb
CACNA2D2	ENSG00000007402	dw	600kb
CACNA2D2	ENSG00000007402	dw	600kb
TNK2	ENSG00000061938	dw	600kb
TNK2	ENSG00000061938	dw	600kb
TNK2	ENSG00000061938	dw	600kb
TNK2	ENSG00000061938	dw	600kb
COL4A3BP	ENSG00000113163	dw	600kb
COL4A3BP	ENSG00000113163	dw	600kb
FAM126A	ENSG00000122591	dw	600kb
FAM126A	ENSG00000122591	dw	600kb
FAM126A	ENSG00000122591	dw	600kb
BRD3	ENSG00000169925	dw	600kb
SPSB2	ENSG00000111671	dw	600kb
SPSB2	ENSG00000111671	dw	600kb
STAT2	ENSG00000170581	dw	600kb
STAT2	ENSG00000170581	dw	600kb
SAMHD1	ENSG00000101347	dw	600kb
SAMHD1	ENSG00000101347	dw	600kb
MSTO1	ENSG00000125459	dw	800kb
MSTO1	ENSG00000125459	dw	800kb
CNIH4	ENSG00000143771	dw	800kb
KLHL18	ENSG00000114648	dw	800kb
KLHL18	ENSG00000114648	dw	800kb
PGM2	ENSG00000169299	dw	800kb
PGM2	ENSG00000169299	dw	800kb
RUFY1	ENSG00000176783	dw	800kb
RUFY1	ENSG00000176783	dw	800kb
GSTP1	ENSG00000084207	dw	800kb
GSTP1	ENSG00000084207	dw	800kb
NDUFV1	ENSG00000167792	dw	800kb
NDUFV1	ENSG00000167792	dw	800kb
BICD1	ENSG00000151746	dw	800kb
BICD1	ENSG00000151746	dw	800kb
SOCS4	ENSG00000180008	dw	800kb
SOCS4	ENSG00000180008	dw	800kb
MPI	ENSG00000178802	dw	800kb
MPI	ENSG00000178802	dw	800kb
ARL4D	ENSG00000175906	dw	800kb
ARL4D	ENSG00000175906	dw	800kb
OXT	ENSG00000101405	dw	800kb
OXT	ENSG00000101405	dw	800kb
OXT	ENSG00000101405	dw	800kb
OXT	ENSG00000101405	dw	800kb
ZNF90	ENSG00000213988	dw	800kb
ZNF90	ENSG00000213988	dw	800kb
ZNF90	ENSG00000213988	dw	800kb
ZNF90	ENSG00000213988	dw	800kb
ZNF875	ENSG00000181666	dw	800kb
ZNF875	ENSG00000181666	dw	800kb
FUCA1	ENSG00000179163	dw	800kb
FUCA1	ENSG00000179163	dw	800kb
FUCA1	ENSG00000179163	dw	800kb
FUCA1	ENSG00000179163	dw	800kb
PTCH2	ENSG00000117425	dw	800kb
PTCH2	ENSG00000117425	dw	800kb
PTCH2	ENSG00000117425	dw	800kb
PTCH2	ENSG00000117425	dw	800kb
PTCH2	ENSG00000117425	dw	800kb
PTCH2	ENSG00000117425	dw	800kb
CCDC163	ENSG00000280670	dw	800kb
CCDC163	ENSG00000280670	dw	800kb
CCDC163	ENSG00000280670	dw	800kb
RAB3B	ENSG00000169213	dw	800kb
RAB3B	ENSG00000169213	dw	800kb
RGS16	ENSG00000143333	dw	800kb
RGS16	ENSG00000143333	dw	800kb
CHCHD4	ENSG00000163528	dw	800kb
CHCHD4	ENSG00000163528	dw	800kb
CACNA2D2	ENSG00000007402	dw	800kb
CACNA2D2	ENSG00000007402	dw	800kb
TNK2	ENSG00000061938	dw	800kb
TNK2	ENSG00000061938	dw	800kb
COL4A3BP	ENSG00000113163	dw	800kb
COL4A3BP	ENSG00000113163	dw	800kb
PUF60	ENSG00000179950	dw	800kb
PUF60	ENSG00000179950	dw	800kb
NRBP2	ENSG00000185189	dw	800kb
NRBP2	ENSG00000185189	dw	800kb
EPPK1	ENSG00000261150	dw	800kb
EPPK1	ENSG00000261150	dw	800kb
WDHD1	ENSG00000198554	dw	800kb
WDHD1	ENSG00000198554	dw	800kb
NDUFAB1	ENSG00000004779	dw	800kb
NDUFAB1	ENSG00000004779	dw	800kb
RASD1	ENSG00000108551	dw	800kb
RASD1	ENSG00000108551	dw	800kb
RASD1	ENSG00000108551	dw	800kb
RASD1	ENSG00000108551	dw	800kb
RASD1	ENSG00000108551	dw	800kb
RASD1	ENSG00000108551	dw	800kb
ZNF682	ENSG00000197124	dw	800kb
ZNF682	ENSG00000197124	dw	800kb
