# Supplementary material for: Human reproduction is regulated by retrotransposons derived from ancient Hominidae-specific viral infections
Source: Nat Commun. 2022 Jan 24;13:463. doi: 10.1038/s41467-022-28105-1 (PMC8786967; doi:10.1038/s41467-022-28105-1)
Supplement: Supplementary file 17 — Supplementary Data 14 [file 41467_2022_28105_MOESM17_ESM.xlsx]

## Sheet: TableS14
Table S14. List of up- or down-regulated DEGs in hPGCLCs compared with hESCs. Gene quntification was performed by featureCounts v2.0.0 (Liao et al., 2014). DEGs were processed using DESeq2 v1.26.0 (Love et al., 2014b). Only gene with RPKM mean in either control or treatment group greater than 1 were kept for further analysis. DEGs were obtained with at least 1.5-fold change and FDR less than 0.05.
Column Name	Description
SYMBOL	SYMBOL id of the gene. NA, genes with ENSEMBL id but without SYMBOL id.
ENSEMBL	ENSEMBL id of the gene.
Chr	Chromosome position of the feature.
Start	Start position of the feature in standard chromosomal coordinates.
End	End position of the feature in standard chromosomal coordinates.
Strand	Strand information of the feature. Defined as + (forward) or - (reverse).
Length	The sequence length (bp) of the feature.
log2FoldChange	The Log2 transfromed fold change (hESCs/hPGCLCs).
padj	The p adjust value.
hESC_basemean	The mean of normalized counts of hESC samples.
hPGCLC_basemean	The mean of normalized counts of hPGCLC samples.
type	The type of DEG (up-regulated DEG in hPGCLCs or down-regulated DEG in hPGCLCs).
Table S14. List of up- or down-regulated DEGs in hPGCLCs compared with hESCs.
SYMBOL	ENSEMBL	Chr	Start	End	Strand	Length	log2FoldChange	padj	hESC_basemean	hPGCLC_basemean	type
NA	ENSG00000268903	1	135141	135895	-	755	-7.14	6.53e-55	0.31	44.06	upInhPGCLC
NA	ENSG00000269981	1	137682	137965	-	284	-6.28	5.5e-33	0.28	27.94	upInhPGCLC
LINC02593	ENSG00000223764	1	916865	921016	-	4152	-7.76	7.65e-103	1.02	222.09	upInhPGCLC
SAMD11	ENSG00000187634	1	923928	944581	+	20654	-7.3	1.4e-77	1.53	233.21	upInhPGCLC
NOC2L	ENSG00000188976	1	944203	959309	-	15107	-2.79	6.6e-32	23.85	163.35	upInhPGCLC
KLHL17	ENSG00000187961	1	960584	965719	+	5136	-3.86	4.64e-52	5.09	74.31	upInhPGCLC
SDF4	ENSG00000078808	1	1216908	1232067	-	15160	-3.55	2.37e-44	13.8	158.32	upInhPGCLC
B3GALT6	ENSG00000176022	1	1232237	1235041	+	2805	-3.61	1.11e-35	17.45	209.37	upInhPGCLC
PUSL1	ENSG00000169972	1	1308597	1311677	+	3081	-3.9	2e-30	2.73	38.92	upInhPGCLC
INTS11	ENSG00000127054	1	1311585	1324691	-	13107	-2.37	1.87e-25	44.19	227.59	upInhPGCLC
DVL1	ENSG00000107404	1	1335276	1349418	-	14143	-3.15	1.08e-29	19.41	169.92	upInhPGCLC
AURKAIP1	ENSG00000175756	1	1373730	1375495	-	1766	-3.6	7.13e-57	36.75	442.5	upInhPGCLC
CCNL2	ENSG00000221978	1	1385711	1399335	-	13625	-2.58	9.27e-61	219.18	1312.88	upInhPGCLC
MRPL20-AS1	ENSG00000224870	1	1399520	1402046	+	2527	-3.85	6.36e-28	8.38	117.52	upInhPGCLC
MRPL20	ENSG00000242485	1	1401909	1407293	-	5385	-2.81	6.37e-51	50.97	357.8	upInhPGCLC
NA	ENSG00000272455	1	1409096	1410618	+	1523	-1.53	4.21e-12	8.39	24.4	upInhPGCLC
ANKRD65	ENSG00000235098	1	1418420	1421769	-	3350	-2.81	3.18e-23	6.53	44.36	upInhPGCLC
VWA1	ENSG00000179403	1	1434861	1442882	+	8022	-6.75	9.1e-81	5.91	609.48	upInhPGCLC
ATAD3B	ENSG00000160072	1	1471769	1497848	+	26080	-2.56	2.94e-79	48.8	288.43	upInhPGCLC
SSU72	ENSG00000160075	1	1541673	1574863	-	33191	-2.43	1.9e-27	144.97	781.89	upInhPGCLC
FNDC10	ENSG00000228594	1	1598012	1600135	-	2124	-4.67	2.56e-34	3.23	79.59	upInhPGCLC
NA	ENSG00000272106	1	1613758	1615795	-	2038	-0.97	7.8e-05	22.86	44.91	upInhPGCLC
SLC35E2B	ENSG00000189339	1	1659529	1692728	-	33200	-2.88	1.73e-29	47.64	350.8	upInhPGCLC
GNB1	ENSG00000078369	1	1785285	1891117	-	105833	-1	3.92e-16	1997.06	3998.75	upInhPGCLC
SKI	ENSG00000157933	1	2228319	2310213	+	81895	-1.07	1.14e-19	424.61	893.24	upInhPGCLC
RER1	ENSG00000157916	1	2391775	2405442	+	13668	-0.82	2.98e-10	347.09	613.61	upInhPGCLC
TPRG1L	ENSG00000158109	1	3625015	3630127	+	5113	-3.58	3.35e-36	22.44	266.46	upInhPGCLC
TP73-AS1	ENSG00000227372	1	3735511	3747373	-	11863	-1.09	1.75e-09	144.62	306.64	upInhPGCLC
LRRC47	ENSG00000130764	1	3778559	3796498	-	17940	-2.26	2.9e-23	102.3	489.08	upInhPGCLC
CEP104	ENSG00000116198	1	3812086	3857214	-	45129	-0.94	2.9e-18	290.33	558.4	upInhPGCLC
C1orf174	ENSG00000198912	1	3889125	3900293	-	11169	-1.27	1.84e-17	60.52	145.66	upInhPGCLC
ICMT	ENSG00000116237	1	6221193	6235972	-	14780	-1.69	2.42e-09	361.04	1165.42	upInhPGCLC
NOL9	ENSG00000162408	1	6521347	6554513	-	33167	-0.74	2.07e-07	484.08	808.65	upInhPGCLC
ZBTB48	ENSG00000204859	1	6579994	6589280	+	9287	-2.8	5.6e-30	18.01	123.56	upInhPGCLC
PHF13	ENSG00000116273	1	6613731	6624030	+	10300	-2.67	8.26e-26	30.5	193.21	upInhPGCLC
VAMP3	ENSG00000049245	1	7771296	7781432	+	10137	-1.28	7.63e-41	450.22	1095.79	upInhPGCLC
PARK7	ENSG00000116288	1	7954291	7985505	+	31215	-2.28	1.46e-34	312.51	1518.5	upInhPGCLC
ENO1	ENSG00000074800	1	8861000	8879190	-	18191	-2.73	1.55e-39	586.48	3902.04	upInhPGCLC
CLSTN1	ENSG00000171603	1	9729026	9824526	-	95501	-1.13	8.7e-40	715.48	1564.77	upInhPGCLC
LZIC	ENSG00000162441	1	9922113	9943407	-	21295	-1.5	2.52e-15	129.22	364.6	upInhPGCLC
PGD	ENSG00000142657	1	10398592	10420511	+	21920	-2.98	2.26e-30	314.48	2475.01	upInhPGCLC
SRM	ENSG00000116649	1	11054584	11060020	-	5437	-2.75	8.73e-30	184.73	1241.26	upInhPGCLC
EXOSC10	ENSG00000171824	1	11066618	11099869	-	33252	-0.8	3.67e-14	1154.75	2004.53	upInhPGCLC
MTOR	ENSG00000198793	1	11106535	11262507	-	155973	-0.91	7.36e-19	1577.98	2957.33	upInhPGCLC
UBIAD1	ENSG00000120942	1	11273206	11296049	+	22844	-0.79	9.83e-13	164.04	284.72	upInhPGCLC
AGTRAP	ENSG00000177674	1	11736084	11754802	+	18719	-1.81	6.01e-21	67.43	237.45	upInhPGCLC
CLCN6	ENSG00000011021	1	11806096	11848079	+	41984	-1.19	9.07e-23	444.73	1013.1	upInhPGCLC
KIAA2013	ENSG00000116685	1	11919591	11926428	-	6838	-4.01	2.2e-40	34.85	558.25	upInhPGCLC
PLOD1	ENSG00000083444	1	11934205	11975538	+	41334	-5.03	4.1e-161	97.13	3155.13	upInhPGCLC
MFN2	ENSG00000116688	1	11980181	12013514	+	33334	-1.72	4.78e-19	338.96	1115.14	upInhPGCLC
MIIP	ENSG00000116691	1	12019466	12032045	+	12580	-1.7	8.66e-38	108.53	352.04	upInhPGCLC
VPS13D	ENSG00000048707	1	12230030	12512047	+	282018	-0.6	1.08e-16	2238.21	3386.99	upInhPGCLC
PDPN	ENSG00000162493	1	13583465	13617957	+	34493	-3.56	6.79e-134	1233.98	14604.5	upInhPGCLC
PRDM2	ENSG00000116731	1	13700198	13825079	+	124882	-0.77	5.45e-13	1273.5	2166.79	upInhPGCLC
TMEM51	ENSG00000171729	1	15152532	15220478	+	67947	-3.61	9.26e-93	214.76	2629.78	upInhPGCLC
FBLIM1	ENSG00000162458	1	15756607	15786594	+	29988	-2.73	1.02e-60	101.4	674.71	upInhPGCLC
UQCRHL	ENSG00000233954	1	15807169	15809348	-	2180	-2.49	8.6e-19	4.1	22.41	upInhPGCLC
NA	ENSG00000178715	1	15828232	15828669	+	438	-4.24	6.86e-21	1.2	23.6	upInhPGCLC
SPEN	ENSG00000065526	1	15847707	15940456	+	92750	-1.33	1.34e-44	2437.12	6139.64	upInhPGCLC
NA	ENSG00000233929	1	16241213	16241398	-	186	-3.53	0.0231646	0.16	2.66	upInhPGCLC
NECAP2	ENSG00000157191	1	16440721	16460078	+	19358	-2.28	1.42e-44	92.26	444.76	upInhPGCLC
SDHB	ENSG00000117118	1	17018722	17054170	-	35449	-0.95	1.33e-26	214.74	419.09	upInhPGCLC
RCC2	ENSG00000179051	1	17406760	17439677	-	32918	-2.02	3.29e-38	1099.53	4468.68	upInhPGCLC
MRTO4	ENSG00000053372	1	19251805	19260128	+	8324	-3.06	6e-22	34.49	285.04	upInhPGCLC
AKR7A2	ENSG00000053371	1	19303965	19312146	-	8182	-1.25	1.64e-12	35.58	84.33	upInhPGCLC
CAPZB	ENSG00000077549	1	19338775	19485539	-	146765	-1.71	4.36e-50	987.01	3236.91	upInhPGCLC
PLA2G2A	ENSG00000188257	1	19975431	19980416	-	4986	-1.17	0.0147527	60.42	136.21	upInhPGCLC
CAMK2N1	ENSG00000162545	1	20482391	20486210	-	3820	-0.9	7.61e-05	69.88	130.19	upInhPGCLC
MUL1	ENSG00000090432	1	20499448	20508151	-	8704	-2.9	1.15e-28	13.86	101.68	upInhPGCLC
DDOST	ENSG00000244038	1	20651767	20661544	-	9778	-3.03	3.94e-41	87.06	707.53	upInhPGCLC
ECE1	ENSG00000117298	1	21217247	21345572	-	128326	-3.06	1.91e-89	192.97	1612.03	upInhPGCLC
ALPL	ENSG00000162551	1	21509397	21578410	+	69014	-3.19	8.02e-56	399.5	3631.39	upInhPGCLC
CDC42	ENSG00000070831	1	22025511	22101360	+	75850	-1.36	7.2e-38	419.14	1076.66	upInhPGCLC
HNRNPR	ENSG00000125944	1	23303771	23344336	-	40566	-0.9	4.86e-14	1537.39	2866.87	upInhPGCLC
ZNF436	ENSG00000125945	1	23359448	23369836	-	10389	-4.91	1.22e-39	4.94	145.01	upInhPGCLC
ASAP3	ENSG00000088280	1	23428563	23484568	-	56006	-2.46	1.77e-115	171.28	946.93	upInhPGCLC
ID3	ENSG00000117318	1	23557926	23559501	-	1576	-3.39	6.71e-35	51.65	537.65	upInhPGCLC
RPL11	ENSG00000142676	1	23691742	23696835	+	5094	-3.33	8.64e-31	919.97	9247.74	upInhPGCLC
PITHD1	ENSG00000057757	1	23778418	23788232	+	9815	-2.1	5.02e-21	119.28	509.76	upInhPGCLC
LYPLA2	ENSG00000011009	1	23791145	23795539	+	4395	-4.57	6.47e-47	7.95	185.45	upInhPGCLC
GALE	ENSG00000117308	1	23795599	23800781	-	5183	-4.34	6.76e-43	6.41	125.64	upInhPGCLC
FUCA1	ENSG00000179163	1	23845077	23868294	-	23218	-2.71	9.72e-39	64.21	420.63	upInhPGCLC
PNRC2	ENSG00000189266	1	23956839	23963462	+	6624	-1.26	8.58e-30	175.37	419.05	upInhPGCLC
SRSF10	ENSG00000188529	1	23964804	23980927	-	16124	-0.62	1.78e-14	1546.26	2374.67	upInhPGCLC
RCAN3	ENSG00000117602	1	24502351	24541040	+	38690	-2.69	2.71e-31	63.04	407.15	upInhPGCLC
SYF2	ENSG00000117614	1	25222276	25232502	-	10227	-1.97	1.48e-38	99.74	390.62	upInhPGCLC
LDLRAP1	ENSG00000157978	1	25543580	25568886	+	25307	-3.7	2.67e-213	86.8	1127.52	upInhPGCLC
STMN1	ENSG00000117632	1	25884181	25906991	-	22811	-3.18	1.5e-70	367.12	3338.92	upInhPGCLC
CNKSR1	ENSG00000142675	1	26177484	26189884	+	12401	-2.63	2.29e-22	26.61	163.05	upInhPGCLC
CEP85	ENSG00000130695	1	26234200	26278808	+	44609	-0.61	9.31e-20	328.81	498.63	upInhPGCLC
SH3BGRL3	ENSG00000142669	1	26280086	26281522	+	1437	-1.59	1.75e-11	268.71	808.91	upInhPGCLC
DHDDS	ENSG00000117682	1	26432282	26471306	+	39025	-0.86	9.38e-18	391.8	710.18	upInhPGCLC
HMGN2	ENSG00000198830	1	26472440	26476642	+	4203	-1.2	1.67e-13	69.36	159.76	upInhPGCLC
ARID1A	ENSG00000117713	1	26693236	26782104	+	88869	-0.67	2.21e-07	2476.96	3950.14	upInhPGCLC
SFN	ENSG00000175793	1	26863149	26864456	+	1308	-3.45	8.45e-30	2.46	26.95	upInhPGCLC
NUDC	ENSG00000090273	1	26900238	26946871	+	46634	-2.51	2.45e-38	194.76	1103.34	upInhPGCLC
TRNP1	ENSG00000253368	1	26993692	27000886	+	7195	-3.04	1.12e-69	56.46	464.78	upInhPGCLC
TENT5B	ENSG00000158246	1	27005020	27012850	-	7831	-4.02	4.47e-47	60.67	980	upInhPGCLC
TMEM222	ENSG00000186501	1	27322145	27336400	+	14256	-2.3	1.7e-26	42.29	207.28	upInhPGCLC
MAP3K6	ENSG00000142733	1	27354067	27366961	-	12895	-4.13	3.29e-52	8.49	146.95	upInhPGCLC
GPR3	ENSG00000181773	1	27392622	27395814	+	3193	-4.22	3.27e-50	9.65	176.41	upInhPGCLC
WASF2	ENSG00000158195	1	27404230	27490167	-	85938	-1.21	9.23e-31	1019.3	2358.46	upInhPGCLC
NA	ENSG00000235912	1	27649419	27649610	+	192	-3.28	9.68e-09	0.63	6.17	upInhPGCLC
IFI6	ENSG00000126709	1	27666064	27672198	-	6135	-5.75	2.11e-46	4.12	223.99	upInhPGCLC
PPP1R8	ENSG00000117751	1	27830782	27851676	+	20895	-1.14	5.14e-25	206.55	454.5	upInhPGCLC
DNAJC8	ENSG00000126698	1	28199456	28233029	-	33574	-1.37	1.31e-22	302.32	779.64	upInhPGCLC
ATP5IF1	ENSG00000130770	1	28236109	28246906	+	10798	-1.76	2.96e-34	130.59	442.48	upInhPGCLC
SESN2	ENSG00000130766	1	28259518	28282491	+	22974	-1.22	0.000117466	145.98	340.76	upInhPGCLC
RCC1	ENSG00000180198	1	28505943	28539300	+	33358	-1.48	2.48e-14	134.76	376.35	upInhPGCLC
TRNAU1AP	ENSG00000180098	1	28553085	28578545	+	25461	-1.37	6.52e-29	97.33	251.91	upInhPGCLC
SNHG12	ENSG00000197989	1	28578538	28583132	-	4595	-1.32	5.58e-13	75.77	189.68	upInhPGCLC
SRSF4	ENSG00000116350	1	29147743	29181900	-	34158	-0.92	6.49e-31	1375.96	2606.66	upInhPGCLC
PTPRU	ENSG00000060656	1	29236516	29326813	+	90298	-3.15	1.81e-99	181.25	1611.87	upInhPGCLC
TXLNA	ENSG00000084652	1	32179675	32198285	+	18611	-2.16	7.3e-25	212.07	947.45	upInhPGCLC
IQCC	ENSG00000160051	1	32205661	32208687	+	3027	-3.61	5.32e-13	5.66	66.19	upInhPGCLC
EIF3I	ENSG00000084623	1	32221928	32231604	+	9677	-2.95	1.46e-20	128.18	984.94	upInhPGCLC
HDAC1	ENSG00000116478	1	32292083	32333635	+	41553	-1.73	2.04e-33	421.96	1398.08	upInhPGCLC
MARCKSL1	ENSG00000175130	1	32333839	32336233	-	2395	-3.8	3.72e-27	94.61	1315.21	upInhPGCLC
FNDC5	ENSG00000160097	1	32862268	32872482	-	10215	-3.33	2.27e-44	33.04	329.74	upInhPGCLC
NCDN	ENSG00000020129	1	35557473	35567274	+	9802	-0.93	7.19e-07	129.63	246.1	upInhPGCLC
PSMB2	ENSG00000126067	1	35599541	35641526	-	41986	-0.65	8.86e-10	634.16	992.63	upInhPGCLC
AGO1	ENSG00000092847	1	35869808	35930532	+	60725	-0.81	2.81e-07	989.24	1729.97	upInhPGCLC
ADPRHL2	ENSG00000116863	1	36088892	36093932	+	5041	-1.85	4.56e-16	40.34	144.32	upInhPGCLC
MAP7D1	ENSG00000116871	1	36155579	36180849	+	25271	-2.9	9.48e-32	49.18	364.29	upInhPGCLC
THRAP3	ENSG00000054118	1	36224432	36305357	+	80926	-1.1	1.18e-17	1883.78	4035.65	upInhPGCLC
SH3D21	ENSG00000214193	1	36306387	36324886	+	18500	-2.4	4.78e-61	44.39	235.4	upInhPGCLC
NA	ENSG00000116883	1	36323734	36329221	+	5488	-1.69	1.24e-10	20.41	65.48	upInhPGCLC
LSM10	ENSG00000181817	1	36391238	36397908	-	6671	-2.94	1.72e-18	14.18	106.62	upInhPGCLC
MRPS15	ENSG00000116898	1	36455718	36464384	-	8667	-1.62	2.35e-19	202.56	620.53	upInhPGCLC
MEAF6	ENSG00000163875	1	37492575	37514774	-	22200	-1.38	2.09e-43	139.79	362.8	upInhPGCLC
SNIP1	ENSG00000163877	1	37534449	37554293	-	19845	-1.01	4.48e-21	152.87	309.77	upInhPGCLC
NA	ENSG00000237749	1	37556247	37556499	+	253	-3.63	1.44e-20	2.03	25.89	upInhPGCLC
CDCA8	ENSG00000134690	1	37692481	37709719	+	17239	-0.98	1.5e-27	163.97	324.12	upInhPGCLC
YRDC	ENSG00000196449	1	37802945	37808208	-	5264	-2.22	3.64e-68	48.41	225.01	upInhPGCLC
C1orf122	ENSG00000197982	1	37806979	37809454	+	2476	-3.97	1.75e-35	9.39	144.54	upInhPGCLC
SF3A3	ENSG00000183431	1	37956975	37990075	-	33101	-1.02	2.25e-12	532.59	1077.87	upInhPGCLC
FHL3	ENSG00000183386	1	37996770	38005606	-	8837	-3.73	1.03e-45	19.71	257.68	upInhPGCLC
UTP11	ENSG00000183520	1	38009258	38024820	+	15563	-1.18	3.14e-28	221.47	504.52	upInhPGCLC
NDUFS5	ENSG00000168653	1	39026318	39034636	+	8319	-2.66	1.93e-26	169.25	1067.89	upInhPGCLC
MYCL	ENSG00000116990	1	39895426	39902256	-	6831	-4.03	4e-29	44.88	731.66	upInhPGCLC
CAP1	ENSG00000131236	1	40040233	40072649	+	32417	-2.73	1.85e-81	449.93	2984.61	upInhPGCLC
PPT1	ENSG00000131238	1	40071461	40097727	-	26267	-0.83	5.3e-08	566.58	1005.21	upInhPGCLC
COL9A2	ENSG00000049089	1	40300489	40317813	-	17325	-5.42	4.2e-97	11.82	497.14	upInhPGCLC
NFYC	ENSG00000066136	1	40691648	40771603	+	79956	-0.76	1.96e-16	755.24	1284.1	upInhPGCLC
CTPS1	ENSG00000171793	1	40979688	41012565	+	32878	-0.76	9.93e-11	476.78	807.12	upInhPGCLC
YBX1	ENSG00000065978	1	42682418	42703805	+	21388	-1.04	1.64e-11	1533.68	3147.1	upInhPGCLC
P3H1	ENSG00000117385	1	42746335	42767084	-	20750	-1.97	2.34e-25	106.42	416.85	upInhPGCLC
ZNF691	ENSG00000164011	1	42846573	42852477	+	5905	-1.35	2.6e-11	55.1	140.03	upInhPGCLC
SLC2A1	ENSG00000117394	1	42925375	42959176	-	33802	-1.14	7.5e-11	1588.14	3512.51	upInhPGCLC
TMEM125	ENSG00000179178	1	43269983	43274002	+	4020	-2.68	1.81e-15	6.44	41.27	upInhPGCLC
ELOVL1	ENSG00000066322	1	43363398	43368074	-	4677	-1.65	8.36e-13	21.73	68.18	upInhPGCLC
MED8	ENSG00000159479	1	43383917	43389808	-	5892	-1.33	2.38e-11	42.49	107.02	upInhPGCLC
SZT2	ENSG00000198198	1	43389882	43454247	+	64366	-1.07	1.24e-36	452.02	945.29	upInhPGCLC
PTPRF	ENSG00000142949	1	43525187	43623666	+	98480	-2.21	3.25e-49	488.72	2262.33	upInhPGCLC
IPO13	ENSG00000117408	1	43946950	43968022	+	21073	-1.87	1.6e-21	60.51	220.9	upInhPGCLC
ATP6V0B	ENSG00000117410	1	43974487	43978295	+	3809	-1.96	3.12e-47	69.78	271.22	upInhPGCLC
B4GALT2	ENSG00000117411	1	43978943	43991170	+	12228	-2.17	2.61e-35	60.51	270.85	upInhPGCLC
DMAP1	ENSG00000178028	1	44213455	44220681	+	7227	-1.23	2.62e-34	131.77	307.44	upInhPGCLC
RPS8	ENSG00000142937	1	44775251	44778779	+	3529	-3.44	5.61e-40	570.11	6191.38	upInhPGCLC
NA	ENSG00000234093	1	44780331	44780715	-	385	-2.55	3.24e-13	1.95	12.32	upInhPGCLC
PTCH2	ENSG00000117425	1	44819844	44843253	-	23410	-4.61	3.88e-100	15.94	392.3	upInhPGCLC
HECTD3	ENSG00000126107	1	45002540	45011324	-	8785	-2.54	1.37e-33	84.3	490.32	upInhPGCLC
UROD	ENSG00000126088	1	45010950	45015575	+	4626	-3.95	1.43e-28	63.04	968.25	upInhPGCLC
HPDL	ENSG00000186603	1	45326905	45328533	+	1629	-1.8	3.98e-05	14.4	49.29	upInhPGCLC
MUTYH	ENSG00000132781	1	45329163	45340470	-	11308	-1.12	3.79e-11	60.26	131.37	upInhPGCLC
TOE1	ENSG00000132773	1	45340052	45343973	+	3922	-1.62	5.66e-09	24.43	74.39	upInhPGCLC
CCDC163	ENSG00000280670	1	45493866	45500079	-	6214	-4.83	4.38e-50	3.24	88.91	upInhPGCLC
PRDX1	ENSG00000117450	1	45511036	45523047	-	12012	-3.51	2.1e-75	169.5	1929.39	upInhPGCLC
AKR1A1	ENSG00000117448	1	45550543	45570049	+	19507	-1.18	8.98e-17	165.65	374.61	upInhPGCLC
TMEM69	ENSG00000159596	1	45688181	45694436	+	6256	-0.89	7.69e-13	382	706.85	upInhPGCLC
NA	ENSG00000236111	1	45781277	45781957	+	681	-1.89	1.69e-08	2.84	11	upInhPGCLC
MAST2	ENSG00000086015	1	45786987	46036122	+	249136	-1.39	6.03e-57	1806.36	4745.58	upInhPGCLC
POMGNT1	ENSG00000085998	1	46188682	46220305	-	31624	-3.41	2.77e-62	39.5	417.72	upInhPGCLC
UQCRH	ENSG00000173660	1	46303698	46316776	+	13079	-2.84	2.61e-30	431.17	3086.16	upInhPGCLC
NSUN4	ENSG00000117481	1	46340177	46365152	+	24976	-1.17	1.83e-12	293.24	657.96	upInhPGCLC
FAAH	ENSG00000117480	1	46394317	46413848	+	19532	-4.16	1.27e-84	25.72	455.88	upInhPGCLC
SPATA6	ENSG00000132122	1	48295373	48472208	-	176836	-1.08	6.63e-14	1668.64	3516.65	upInhPGCLC
DMRTA2	ENSG00000142700	1	50417550	50423443	-	5894	-7.29	6.11e-48	0.41	68.38	upInhPGCLC
RNF11	ENSG00000123091	1	51236273	51273447	+	37175	-0.59	3.53e-13	532.75	805.93	upInhPGCLC
RAB3B	ENSG00000169213	1	51907956	51990700	-	82745	-1.82	3.85e-54	2910.6	10301.7	upInhPGCLC
CC2D1B	ENSG00000154222	1	52345723	52366193	-	20471	-1.57	2.22e-48	156.46	464.87	upInhPGCLC
GPX7	ENSG00000116157	1	52602371	52609051	+	6681	-2.72	1.07e-52	33.67	221.77	upInhPGCLC
COA7	ENSG00000162377	1	52684449	52698347	-	13899	-0.98	1.34e-09	274.26	540.24	upInhPGCLC
ZYG11A	ENSG00000203995	1	52842511	52894998	+	52488	-1.46	4.65e-34	295.78	812.43	upInhPGCLC
ECHDC2	ENSG00000121310	1	52895910	52927212	-	31303	-2.37	6.36e-107	359.23	1863.83	upInhPGCLC
SCP2	ENSG00000116171	1	52927276	53051698	+	124423	-2.09	1.28e-146	419.92	1787.77	upInhPGCLC
CZIB	ENSG00000162384	1	53214099	53220634	-	6536	-2.46	3.78e-39	208.24	1144.62	upInhPGCLC
MRPL37	ENSG00000116221	1	54184041	54225464	+	41424	-1.19	5.81e-16	350.23	797.62	upInhPGCLC
DHCR24	ENSG00000116133	1	54849627	54887195	-	37569	-2.99	9.25e-26	311.99	2469.66	upInhPGCLC
TACSTD2	ENSG00000184292	1	58575423	58577773	-	2351	-2.24	3.5e-15	12.47	59.35	upInhPGCLC
NA	ENSG00000185839	1	58630841	58631530	-	690	-1.52	1.85e-08	2.62	8.26	upInhPGCLC
KANK4	ENSG00000132854	1	62236165	62319434	-	83270	-5.92	1.4e-159	15.99	971.9	upInhPGCLC
PGM1	ENSG00000079739	1	63593411	63660245	+	66835	-1.93	7.8e-48	391.07	1484.65	upInhPGCLC
AK4	ENSG00000162433	1	65147549	65232145	+	84597	-3.14	2.27e-76	565.95	4994.11	upInhPGCLC
HHLA3	ENSG00000197568	1	70354805	70385339	+	30535	-1.67	8.17e-24	164.23	521.35	upInhPGCLC
CTH	ENSG00000116761	1	70411218	70439851	+	28634	-1.18	1.03e-15	393.52	894.09	upInhPGCLC
NA	ENSG00000271992	1	70445071	70445536	+	466	-1.79	7.66e-05	1.66	5.71	upInhPGCLC
RABGGTB	ENSG00000137955	1	75786197	75795086	+	8890	-1.09	2.38e-16	975.85	2077.45	upInhPGCLC
BCL10	ENSG00000142867	1	85265776	85276632	-	10857	-1	3.06e-20	95.73	192.26	upInhPGCLC
LMO4	ENSG00000143013	1	87328880	87348923	+	20044	-1.05	1.56e-24	613.69	1270.9	upInhPGCLC
GTF2B	ENSG00000137947	1	88852633	88891944	-	39312	-0.93	2.9e-24	204.25	390.99	upInhPGCLC
RPL5	ENSG00000122406	1	92832013	92841924	+	9912	-2.94	2.76e-35	20.35	155.19	upInhPGCLC
DR1	ENSG00000117505	1	93345907	93369493	+	23587	-0.59	2.94e-08	855.28	1289.16	upInhPGCLC
BCAR3	ENSG00000137936	1	93561741	93847150	-	285410	-1.15	1.18e-18	1298.36	2873.91	upInhPGCLC
NA	ENSG00000228502	1	96446930	96448318	+	1389	-2.15	1.6e-28	12.44	55.53	upInhPGCLC
NA	ENSG00000137970	1	96678874	96679620	-	747	-2.01	3.94e-09	2.02	8.55	upInhPGCLC
AGL	ENSG00000162688	1	99850361	99924023	+	73663	-2.5	4.02e-99	812.88	4592.74	upInhPGCLC
RTCA	ENSG00000137996	1	100266207	100292769	+	26563	-0.68	2.96e-13	544.01	872.01	upInhPGCLC
S1PR1	ENSG00000170989	1	101236865	101243713	+	6849	-2.9	1.87e-22	9.1	67.02	upInhPGCLC
NA	ENSG00000228399	1	101256274	101256616	+	343	-3.25	2.77e-13	0.95	9.27	upInhPGCLC
PRMT6	ENSG00000198890	1	107056679	107067636	+	10958	-0.92	3.27e-07	76.37	145.59	upInhPGCLC
NA	ENSG00000224550	1	107505203	107505448	+	246	-1.42	4.98e-05	2.23	6.47	upInhPGCLC
FAM102B	ENSG00000162636	1	108560089	108644900	+	84812	-1.69	4.79e-30	1552.49	5008.42	upInhPGCLC
HENMT1	ENSG00000162639	1	108648290	108661526	-	13237	-2.42	1.94e-30	29.81	159.29	upInhPGCLC
TMEM167B	ENSG00000215717	1	109089803	109096934	+	7132	-1.28	2.97e-16	71.8	176.32	upInhPGCLC
SARS1	ENSG00000031698	1	109213918	109238182	+	24265	-0.85	1.83e-06	607.1	1092.34	upInhPGCLC
CELSR2	ENSG00000143126	1	109249539	109275751	+	26213	-2.23	4.11e-16	88.39	412.8	upInhPGCLC
PSRC1	ENSG00000134222	1	109279556	109283186	-	3631	-3.68	5.14e-51	16.45	210.85	upInhPGCLC
SORT1	ENSG00000134243	1	109309568	109397918	-	88351	-0.67	1.72e-16	1408.5	2250.62	upInhPGCLC
PSMA5	ENSG00000143106	1	109399042	109426448	-	27407	-0.9	1.38e-18	434.98	812.35	upInhPGCLC
GNAI3	ENSG00000065135	1	109548615	109618324	+	69710	-0.76	8.5e-14	913.85	1543.97	upInhPGCLC
NA	ENSG00000235045	1	109651370	109652099	+	730	-2.31	3.36e-07	2.62	13.43	upInhPGCLC
GSTM4	ENSG00000168765	1	109656099	109674836	+	18738	-2.1	6.9e-23	51.26	219.27	upInhPGCLC
AHCYL1	ENSG00000168710	1	109984765	110023742	+	38978	-1.06	3.64e-13	1262.88	2632.74	upInhPGCLC
STRIP1	ENSG00000143093	1	110031577	110074641	+	43065	-1.63	8.5e-36	248.78	771.3	upInhPGCLC
PIFO	ENSG00000173947	1	111346600	111353013	+	6414	-4.11	1.11e-82	46.04	789.81	upInhPGCLC
NA	ENSG00000243960	1	111438638	111441364	-	2727	-1.3	1.39e-14	42.97	105.37	upInhPGCLC
DDX20	ENSG00000064703	1	111755245	111768000	+	12756	-0.74	9.02e-09	224.01	372.25	upInhPGCLC
MOV10	ENSG00000155363	1	112673141	112700746	+	27606	-2.07	1.28e-62	233.26	975.38	upInhPGCLC
RHOC	ENSG00000155366	1	112701106	112707434	-	6329	-5.92	3.19e-113	8.9	530.16	upInhPGCLC
LINC01356	ENSG00000215866	1	112820170	112850643	-	30474	-2.95	1.67e-47	554.54	4291.98	upInhPGCLC
DCLRE1B	ENSG00000118655	1	113905213	113914086	+	8874	-0.81	1.43e-06	169.15	295.39	upInhPGCLC
OLFML3	ENSG00000116774	1	113979391	114035572	+	56182	-4.6	1.37e-104	263.99	6391.86	upInhPGCLC
NRAS	ENSG00000213281	1	114704469	114716771	-	12303	-0.96	2.48e-07	643.65	1255.87	upInhPGCLC
CSDE1	ENSG00000009307	1	114716913	114758676	-	41764	-0.81	4.42e-12	5874.57	10329.4	upInhPGCLC
ATP1A1	ENSG00000163399	1	116372668	116410261	+	37594	-1.07	1.15e-08	486.58	1022.06	upInhPGCLC
IGSF3	ENSG00000143061	1	116574399	116667755	-	93357	-1.28	4.56e-47	372.37	905.11	upInhPGCLC
PTGFRN	ENSG00000134247	1	116909916	116990353	+	80438	-1.2	1.73e-54	864.55	1987.5	upInhPGCLC
PHGDH	ENSG00000092621	1	119648411	119744226	+	95816	-0.6	0.00289788	829.68	1258.07	upInhPGCLC
NA	ENSG00000287979	1	120849674	120850985	-	1312	-2.3	0.00315094	27.18	50.41	upInhPGCLC
NUDT17	ENSG00000186364	1	145845630	145848954	+	3325	-1.39	2.48e-07	13.22	33.78	upInhPGCLC
PIAS3	ENSG00000131788	1	145848522	145859836	-	11315	-1.59	1.17e-19	96.65	290.15	upInhPGCLC
PEX11B	ENSG00000131779	1	145911350	145918717	-	7368	-2.36	6.23e-26	38.43	197.03	upInhPGCLC
RBM8A	ENSG00000265241	1	145917714	145927678	-	9965	-4.09	5.87e-40	23.51	395.84	upInhPGCLC
PRKAB2	ENSG00000131791	1	147155106	147172550	-	17445	-2.55	4.65e-54	499.51	2927.53	upInhPGCLC
NBPF11	ENSG00000263956	1	148102046	148152322	-	50277	-1.53	5.99e-44	203.18	586.71	upInhPGCLC
H2BC21	ENSG00000184678	1	149884459	149886652	-	2194	-1.21	3.58e-05	30.33	69.77	upInhPGCLC
H2AC20	ENSG00000184260	1	149886975	149887364	+	390	-1.05	0.000273389	20.64	42.58	upInhPGCLC
H2AC21	ENSG00000184270	1	149887484	149888013	-	530	-1.1	0.00052343	11.31	24.04	upInhPGCLC
SV2A	ENSG00000159164	1	149903318	149917844	-	14527	-1	0.00045878	97.86	195.43	upInhPGCLC
SF3B4	ENSG00000143368	1	149923317	149927803	-	4487	-1.32	1.72e-16	152.18	379.78	upInhPGCLC
PLEKHO1	ENSG00000023902	1	150149183	150164720	+	15538	-2.82	1.55e-57	61.42	433.89	upInhPGCLC
ANP32E	ENSG00000143401	1	150218417	150236156	-	17740	-1.23	9.19e-17	786.41	1850.6	upInhPGCLC
CA14	ENSG00000118298	1	150257251	150265078	+	7828	-0.82	0.00111949	71.72	127.6	upInhPGCLC
APH1A	ENSG00000117362	1	150265399	150269580	-	4182	-3.03	1.47e-30	14.75	119.28	upInhPGCLC
MRPS21	ENSG00000266472	1	150293720	150308979	+	15260	-2.01	1.45e-33	184.78	744.45	upInhPGCLC
TARS2	ENSG00000143374	1	150487364	150507609	+	20246	-1.58	3.23e-29	99.87	300.35	upInhPGCLC
ECM1	ENSG00000143369	1	150508062	150513789	+	5728	-2.89	1.79e-22	13.83	103.8	upInhPGCLC
ADAMTSL4-AS1	ENSG00000203804	1	150560202	150574552	-	14351	-1.95	2.73e-27	134.36	516.35	upInhPGCLC
MCL1	ENSG00000143384	1	150574551	150579738	-	5188	-2.9	8.94e-43	543.69	4059.74	upInhPGCLC
ENSA	ENSG00000143420	1	150600851	150629612	-	28762	-1.88	1.78e-23	929.15	3420.44	upInhPGCLC
CTSK	ENSG00000143387	1	150796208	150808260	-	12053	-2.63	5.62e-67	45.18	279.73	upInhPGCLC
SETDB1	ENSG00000143379	1	150926263	150964744	+	38482	-1	5.79e-24	201.58	403.89	upInhPGCLC
CERS2	ENSG00000143418	1	150960583	150975004	-	14422	-1.56	9.07e-18	123.76	364.09	upInhPGCLC
PRUNE1	ENSG00000143363	1	151008420	151035713	+	27294	-1.71	1.53e-26	160.01	524.5	upInhPGCLC
CDC42SE1	ENSG00000197622	1	151050971	151070325	-	19355	-2.68	1.31e-36	112.92	724.46	upInhPGCLC
SCNM1	ENSG00000163156	1	151156664	151170297	+	13634	-2.85	5.6e-45	32.72	235.67	upInhPGCLC
PSMD4	ENSG00000159352	1	151254703	151267479	+	12777	-2.61	2.15e-25	142.42	865.21	upInhPGCLC
ZNF687	ENSG00000143373	1	151281618	151292176	+	10559	-2.76	3.21e-19	34.57	231.62	upInhPGCLC
PI4KB	ENSG00000143393	1	151291797	151327715	-	35919	-1.68	9e-29	130.97	419.68	upInhPGCLC
RFX5	ENSG00000143390	1	151340640	151347357	-	6718	-2.18	5.52e-20	34.16	155.34	upInhPGCLC
NA	ENSG00000237976	1	151346967	151348027	+	1061	-2.24	2.25e-11	2.35	11.37	upInhPGCLC
SELENBP1	ENSG00000143416	1	151364304	151372707	-	8404	-2.14	1.93e-15	26.58	116.02	upInhPGCLC
PSMB4	ENSG00000159377	1	151399560	151401937	+	2378	-2.45	5.69e-41	293.03	1600.64	upInhPGCLC
TUFT1	ENSG00000143367	1	151540305	151583583	+	43279	-3.98	1.25e-59	41.96	658.73	upInhPGCLC
SNX27	ENSG00000143376	1	151612006	151699091	+	87086	-0.78	9.47e-16	1836.67	3156.54	upInhPGCLC
MRPL9	ENSG00000143436	1	151759647	151763496	-	3850	-2.22	5.14e-17	84.98	393.93	upInhPGCLC
TDRKH	ENSG00000182134	1	151770107	151791416	-	21310	-1.28	1.86e-19	128.76	312.13	upInhPGCLC
S100A10	ENSG00000197747	1	151982915	151993859	-	10945	-1.95	6.53e-33	569.23	2198.2	upInhPGCLC
S100A6	ENSG00000197956	1	153534599	153536244	-	1646	-1.95	3.28e-05	4.92	19.42	upInhPGCLC
S100A16	ENSG00000188643	1	153606886	153613145	-	6260	-4.31	1.67e-34	6.54	128.86	upInhPGCLC
S100A14	ENSG00000189334	1	153614255	153616986	-	2732	-6.7	2.02e-24	0.63	71.45	upInhPGCLC
S100A13	ENSG00000189171	1	153618787	153631360	-	12574	-2.4	3.74e-50	52.27	275.81	upInhPGCLC
CHTOP	ENSG00000160679	1	153633982	153646306	+	12325	-1.75	1.62e-30	441.61	1488.92	upInhPGCLC
SNAPIN	ENSG00000143553	1	153658654	153661830	+	3177	-2.7	3.95e-27	18.56	121.97	upInhPGCLC
ILF2	ENSG00000143621	1	153661788	153671028	-	9241	-2.49	9.14e-21	448.98	2517.09	upInhPGCLC
INTS3	ENSG00000143624	1	153728050	153774808	+	46759	-1.22	1.23e-15	457.21	1066.78	upInhPGCLC
SLC27A3	ENSG00000143554	1	153774354	153780157	+	5804	-3.65	6.61e-35	14.48	180	upInhPGCLC
GATAD2B	ENSG00000143614	1	153789030	153923360	-	134331	-0.67	4.11e-11	2077.15	3313.27	upInhPGCLC
DENND4B	ENSG00000198837	1	153929501	153946718	-	17218	-2.85	3.52e-48	31.07	222.54	upInhPGCLC
CRTC2	ENSG00000160741	1	153947669	153958615	-	10947	-2.06	1.56e-47	91.08	380.49	upInhPGCLC
RPS27	ENSG00000177954	1	153990762	153992155	+	1394	-3.25	2.1e-57	68.21	648.9	upInhPGCLC
TPM3	ENSG00000143549	1	154155304	154194648	-	39345	-1.97	6.88e-18	1627.69	6391.88	upInhPGCLC
C1orf43	ENSG00000143612	1	154206696	154220637	-	13942	-0.95	2.89e-18	345.13	667.84	upInhPGCLC
HAX1	ENSG00000143575	1	154272511	154275875	+	3365	-3.1	1.88e-10	59.81	511.06	upInhPGCLC
ATP8B2	ENSG00000143515	1	154325553	154351304	+	25752	-2.3	2.7e-52	103.22	509.32	upInhPGCLC
IL6R	ENSG00000160712	1	154405193	154469450	+	64258	-6.63	3.36e-194	17.1	1695.69	upInhPGCLC
UBE2Q1	ENSG00000160714	1	154548577	154559028	-	10452	-1.13	1.69e-11	433.43	949.59	upInhPGCLC
ADAR	ENSG00000160710	1	154582057	154628013	-	45957	-0.93	8.67e-12	1968.94	3740.42	upInhPGCLC
PMVK	ENSG00000163344	1	154924740	154936719	-	11980	-3.88	9.89e-49	12.21	178.4	upInhPGCLC
PBXIP1	ENSG00000163346	1	154944076	154956123	-	12048	-4.22	7.26e-70	19.16	354.99	upInhPGCLC
PYGO2	ENSG00000163348	1	154957026	154963853	-	6828	-3.15	1.8e-23	61.93	546.41	upInhPGCLC
SHC1	ENSG00000160691	1	154962298	154974395	-	12098	-1.96	1.69e-17	97.14	378.32	upInhPGCLC
CKS1B	ENSG00000173207	1	154974653	154979251	+	4599	-1.34	1.52e-20	66.23	170.22	upInhPGCLC
FLAD1	ENSG00000160688	1	154983338	154993111	+	9774	-2.34	4.84e-25	38.08	191.51	upInhPGCLC
SLC50A1	ENSG00000169241	1	155135344	155138857	+	3514	-2.51	1.11e-15	30.12	170.21	upInhPGCLC
DPM3	ENSG00000179085	1	155139891	155140595	-	705	-4.29	1.67e-23	1.4	26.3	upInhPGCLC
NA	ENSG00000236675	1	155230975	155234325	+	3351	-2.54	3.31e-14	8.64	49.3	upInhPGCLC
GBA	ENSG00000177628	1	155234452	155244699	-	10248	-2.78	4.99e-24	22.81	153.92	upInhPGCLC
FAM189B	ENSG00000160767	1	155247205	155255483	-	8279	-3.28	1.06e-32	34.77	336.89	upInhPGCLC
SCAMP3	ENSG00000116521	1	155255979	155262430	-	6452	-3.75	3.53e-31	15.47	204.84	upInhPGCLC
CLK2	ENSG00000176444	1	155262868	155278491	-	15624	-1.4	6.92e-38	333.08	878.83	upInhPGCLC
RUSC1	ENSG00000160753	1	155320894	155331114	+	10221	-2.93	5.63e-73	80.8	615.17	upInhPGCLC
MSTO1	ENSG00000125459	1	155610205	155614967	+	4763	-4.3	1.65e-78	6.4	126.6	upInhPGCLC
YY1AP1	ENSG00000163374	1	155659443	155689000	-	29558	-1.35	2.66e-58	504.57	1286.98	upInhPGCLC
DAP3	ENSG00000132676	1	155687960	155739010	+	51051	-1.13	3.77e-37	499	1093.76	upInhPGCLC
NA	ENSG00000203761	1	155745829	155750137	+	4309	-2.48	1.1e-41	10.84	59.6	upInhPGCLC
GON4L	ENSG00000116580	1	155749662	155859400	-	109739	-0.97	5.48e-45	1025.62	2009.8	upInhPGCLC
RIT1	ENSG00000143622	1	155897808	155911404	-	13597	-1.44	7.51e-32	101.08	273.79	upInhPGCLC
UBQLN4	ENSG00000160803	1	156035299	156053798	-	18500	-2.03	2.19e-36	59.81	244.23	upInhPGCLC
LAMTOR2	ENSG00000116586	1	156054752	156058510	+	3759	-2.71	1.67e-33	22.11	142.44	upInhPGCLC
RAB25	ENSG00000132698	1	156061160	156070504	+	9345	-2.34	2.54e-37	60.34	307.23	upInhPGCLC
MEX3A	ENSG00000254726	1	156072013	156082465	-	10453	-1.59	6.64e-12	218.37	658.06	upInhPGCLC
SEMA4A	ENSG00000196189	1	156147366	156177752	+	30387	-2.86	6.21e-50	50.46	366.18	upInhPGCLC
SLC25A44	ENSG00000160785	1	156193932	156212796	+	18865	-3.76	8.96e-66	310.98	4221.47	upInhPGCLC
PAQR6	ENSG00000160781	1	156243320	156248117	-	4798	-2.45	2.82e-11	18.21	98.45	upInhPGCLC
SMG5	ENSG00000198952	1	156249224	156282825	-	33602	-1.88	3.58e-21	196.08	719.56	upInhPGCLC
GLMP	ENSG00000198715	1	156290089	156295689	-	5601	-4.15	3.54e-20	12.93	223.69	upInhPGCLC
CCT3	ENSG00000163468	1	156308968	156367873	-	58906	-1.79	2.53e-41	807.15	2794.18	upInhPGCLC
MEF2D	ENSG00000116604	1	156463727	156500779	-	37053	-2.54	1.36e-33	77.12	448.3	upInhPGCLC
IQGAP3	ENSG00000183856	1	156525405	156572604	-	47200	-1.49	3.98e-52	190.04	535.34	upInhPGCLC
NAXE	ENSG00000163382	1	156591762	156594299	+	2538	-2.3	6.22e-25	31.51	154.57	upInhPGCLC
GPATCH4	ENSG00000160818	1	156594487	156601496	-	7010	-1.04	1.42e-07	601.36	1237.62	upInhPGCLC
ISG20L2	ENSG00000143319	1	156721891	156728799	-	6909	-1.81	5.35e-13	175.84	615	upInhPGCLC
MRPL24	ENSG00000143314	1	156737303	156741590	-	4288	-3.5	2.1e-35	24.08	269.48	upInhPGCLC
HDGF	ENSG00000143321	1	156742109	156766925	-	24817	-1.61	4.93e-10	276.33	842.25	upInhPGCLC
PRCC	ENSG00000143294	1	156750610	156800815	+	50206	-1.31	2.51e-33	218.1	541.87	upInhPGCLC
ETV3	ENSG00000117036	1	157121191	157138474	-	17284	-2.16	1.92e-47	288.81	1285.49	upInhPGCLC
NA	ENSG00000271736	1	157273760	157283968	+	10209	-3.13	8.97e-24	35.75	312.93	upInhPGCLC
IFI16	ENSG00000163565	1	158999968	159055155	+	55188	-4.49	3.14e-111	120.86	2708.75	upInhPGCLC
DUSP23	ENSG00000158716	1	159780932	159782543	+	1612	-3.7	1.19e-20	3.94	48.8	upInhPGCLC
IGSF8	ENSG00000162729	1	160091340	160098943	-	7604	-3.14	4.65e-41	20.72	182.26	upInhPGCLC
COPA	ENSG00000122218	1	160288594	160343273	-	54680	-1.32	1.13e-35	1129.25	2820.14	upInhPGCLC
NCSTN	ENSG00000162736	1	160343316	160358952	+	15637	-2.51	2.2e-27	257.07	1457.37	upInhPGCLC
VANGL2	ENSG00000162738	1	160400564	160428670	+	28107	-2.06	6.28e-17	523.38	2179.25	upInhPGCLC
F11R	ENSG00000158769	1	160995211	161021343	-	26133	-2.61	1.39e-58	139.89	853.7	upInhPGCLC
USF1	ENSG00000158773	1	161039251	161045977	-	6727	-3.93	1.92e-46	8.4	125.78	upInhPGCLC
KLHDC9	ENSG00000162755	1	161098361	161100346	+	1986	-1.58	2.52e-09	18.14	53.58	upInhPGCLC
PFDN2	ENSG00000143256	1	161100556	161118055	-	17500	-1.63	4.31e-50	130.64	403.42	upInhPGCLC
NIT1	ENSG00000158793	1	161118086	161125445	+	7360	-2.19	4.48e-22	24.15	108.84	upInhPGCLC
NA	ENSG00000238934	1	161141208	161141336	-	129	-4.06	9.82e-06	0.49	8.77	upInhPGCLC
USP21	ENSG00000143258	1	161159450	161165723	+	6274	-1.68	1.41e-13	48.66	154.95	upInhPGCLC
PPOX	ENSG00000143224	1	161166056	161178013	+	11958	-2.67	1.29e-33	21.82	137.79	upInhPGCLC
NDUFS2	ENSG00000158864	1	161197104	161214395	+	17292	-1.9	1.09e-28	170.08	634.61	upInhPGCLC
APOA2	ENSG00000158874	1	161222292	161223631	-	1340	-5.65	2.22e-10	1.83	92.33	upInhPGCLC
PCP4L1	ENSG00000248485	1	161258745	161285450	+	26706	-6.89	0	25.95	3087.37	upInhPGCLC
SDHC	ENSG00000143252	1	161314257	161375340	+	61084	-0.66	1.03e-22	392.51	619.39	upInhPGCLC
DUSP12	ENSG00000081721	1	161749758	161757238	+	7481	-1.21	6.32e-10	97.24	224.45	upInhPGCLC
MGST3	ENSG00000143198	1	165631213	165661796	+	30584	-1.23	2.7e-29	564.41	1328.85	upInhPGCLC
ALDH9A1	ENSG00000143149	1	165662216	165698863	-	36648	-1.03	2.39e-16	304.43	620.11	upInhPGCLC
MPZL1	ENSG00000197965	1	167721192	167791919	+	70728	-1.23	6.06e-72	1491.87	3512.49	upInhPGCLC
MPC2	ENSG00000143158	1	167916675	167937072	-	20398	-0.6	4.52e-07	188.53	287.69	upInhPGCLC
TIPRL	ENSG00000143155	1	168178962	168202109	+	23148	-0.64	1.35e-07	223.07	348.37	upInhPGCLC
SFT2D2	ENSG00000213064	1	168225938	168253021	+	27084	-2	1.9e-74	328.4	1311.04	upInhPGCLC
ATP1B1	ENSG00000143153	1	169105697	169132722	+	27026	-0.66	3.53e-08	375.32	592.14	upInhPGCLC
NA	ENSG00000233328	1	171670517	171670939	-	423	-3.19	7.03e-24	4.56	42.22	upInhPGCLC
GAS5	ENSG00000234741	1	173858559	173868882	-	10324	-0.81	4.98e-07	1508.25	2651.01	upInhPGCLC
NA	ENSG00000230777	1	175921975	175922145	+	171	-3.3	7.45e-07	0.39	3.94	upInhPGCLC
FAM20B	ENSG00000116199	1	179025804	179076567	+	50764	-1.64	1.21e-73	334.87	1044.94	upInhPGCLC
TOR3A	ENSG00000186283	1	179082070	179098023	+	15954	-2.43	2.51e-28	44.23	236.51	upInhPGCLC
IER5	ENSG00000162783	1	181088712	181092899	+	4188	-3.07	4.52e-45	24.94	208.07	upInhPGCLC
GLUL	ENSG00000135821	1	182381704	182392206	-	10503	-0.63	2.73e-05	449.07	696.33	upInhPGCLC
RGS16	ENSG00000143333	1	182598623	182604389	-	5767	-3.56	3.22e-34	26.5	310.38	upInhPGCLC
LAMC1	ENSG00000135862	1	183023420	183145592	+	122173	-1.05	5.5e-19	3001.9	6221.33	upInhPGCLC
ARPC5	ENSG00000162704	1	183620846	183635783	-	14938	-1	5.01e-24	420.87	844.34	upInhPGCLC
NA	ENSG00000273004	1	185317779	185318530	+	752	-1.45	0.00542033	4.68	12.55	upInhPGCLC
NA	ENSG00000231333	1	200863808	200864152	+	345	-1.56	0.000411186	3.15	9.85	upInhPGCLC
TMEM9	ENSG00000116857	1	201134772	201171574	-	36803	-1.23	5.32e-32	282.32	665.31	upInhPGCLC
LAD1	ENSG00000159166	1	201380838	201399915	-	19078	-4.62	1.46e-74	11.53	287.71	upInhPGCLC
PHLDA3	ENSG00000174307	1	201464383	201469237	-	4855	-6.9	1.22e-110	5.12	614.16	upInhPGCLC
CSRP1	ENSG00000159176	1	201483530	201509456	-	25927	-4.5	8.17e-25	22.07	495.5	upInhPGCLC
TIMM17A	ENSG00000134375	1	201955503	201970664	+	15162	-2	8.89e-46	150.89	605.26	upInhPGCLC
RABIF	ENSG00000183155	1	202878957	202889135	-	10179	-1.15	8.76e-15	121.22	268.91	upInhPGCLC
ADIPOR1	ENSG00000159346	1	202940826	202958572	-	17747	-1.68	6.7e-27	414.4	1330.85	upInhPGCLC
CYB5R1	ENSG00000159348	1	202961873	202967275	-	5403	-1.85	1.57e-17	32.65	117.85	upInhPGCLC
BTG2	ENSG00000159388	1	203305491	203309602	+	4112	-2.38	2.4e-14	58.03	301.6	upInhPGCLC
ATP2B4	ENSG00000058668	1	203626561	203744081	+	117521	-1.74	1.15e-20	775.57	2591.19	upInhPGCLC
SNRPE	ENSG00000182004	1	203861599	203871152	+	9554	-1.11	4.64e-25	145.09	311.85	upInhPGCLC
SOX13	ENSG00000143842	1	204073115	204127743	+	54629	-1.12	1.19e-13	370.25	801.89	upInhPGCLC
TMEM81	ENSG00000174529	1	205083129	205084460	-	1332	-2.93	9.68e-09	3.89	28.81	upInhPGCLC
RAB29	ENSG00000117280	1	205767986	205775482	-	7497	-4.71	2.88e-77	34.19	890.35	upInhPGCLC
SLC41A1	ENSG00000133065	1	205789094	205813748	-	24655	-1.27	2.45e-20	400.23	967.73	upInhPGCLC
MAPKAPK2	ENSG00000162889	1	206684944	206734283	+	49340	-1.14	1.48e-16	325.96	719.68	upInhPGCLC
MIR205HG	ENSG00000230937	1	209428817	209432838	+	4022	-1.49	1.02e-13	44.3	125.38	upInhPGCLC
IRF6	ENSG00000117595	1	209785617	209806175	-	20559	-2.25	3.91e-36	43.33	208.04	upInhPGCLC
UTP25	ENSG00000117597	1	209827972	209857565	+	29594	-0.81	7.8e-14	353.02	619.37	upInhPGCLC
SMYD2	ENSG00000143499	1	214281102	214337131	+	56030	-1.34	2.96e-11	246.62	622.75	upInhPGCLC
C1orf115	ENSG00000162817	1	220690363	220699153	+	8791	-4.59	6.91e-98	13.99	336.48	upInhPGCLC
CAPN2	ENSG00000162909	1	223701593	223776018	+	74426	-1.82	3.55e-29	322.46	1136.09	upInhPGCLC
DEGS1	ENSG00000143753	1	224175756	224193441	+	17686	-0.68	4.13e-07	416.75	669.08	upInhPGCLC
CNIH4	ENSG00000143771	1	224356858	224379459	+	22602	-1.07	6.23e-18	378.24	796.46	upInhPGCLC
LBR	ENSG00000143815	1	225401502	225428925	-	27424	-0.95	8.22e-11	276.09	531.05	upInhPGCLC
TMEM63A	ENSG00000196187	1	225845536	225882380	-	36845	-1.43	1.77e-29	333.02	899.1	upInhPGCLC
SDE2	ENSG00000143751	1	225982702	225999343	-	16642	-1.38	3.14e-29	169	438.54	upInhPGCLC
ACBD3	ENSG00000182827	1	226144679	226186741	-	42063	-1.21	8.13e-38	304.36	703.9	upInhPGCLC
MIXL1	ENSG00000185155	1	226223618	226227054	+	3437	-2.7	2.45e-12	18.86	122.22	upInhPGCLC
PARP1	ENSG00000143799	1	226360691	226408093	-	47403	-1.66	9.16e-30	1251.41	3943.54	upInhPGCLC
PSEN2	ENSG00000143801	1	226870184	226896105	+	25922	-3.26	3.02e-84	72.41	693.15	upInhPGCLC
ARF1	ENSG00000143761	1	228082660	228099212	+	16553	-3.26	3.38e-64	278.31	2656.73	upInhPGCLC
C1orf35	ENSG00000143793	1	228100726	228105411	-	4686	-2.2	2.04e-25	22.97	105.86	upInhPGCLC
MRPL55	ENSG00000162910	1	228106679	228109312	-	2634	-4.29	1.88e-43	7.2	137.37	upInhPGCLC
GUK1	ENSG00000143774	1	228139962	228148984	+	9023	-5.11	2.05e-35	8.96	303.51	upInhPGCLC
TRIM11	ENSG00000154370	1	228393673	228406835	-	13163	-2.84	2.3e-71	27.81	199.08	upInhPGCLC
TRIM17	ENSG00000162931	1	228407935	228416861	-	8927	-1.74	1e-13	43.86	146.33	upInhPGCLC
H2AW	ENSG00000181218	1	228456979	228457873	-	895	-2.97	5.37e-33	9.89	78.17	upInhPGCLC
H2BU1	ENSG00000196890	1	228458107	228460470	+	2364	-2.93	1.56e-16	4.69	35.22	upInhPGCLC
RNF187	ENSG00000168159	1	228487382	228496188	+	8807	-4.86	3.27e-57	29.45	844.35	upInhPGCLC
RHOU	ENSG00000116574	1	228735479	228746664	+	11186	-2.26	2.05e-19	56.9	273.61	upInhPGCLC
C1orf198	ENSG00000119280	1	230837119	230869589	-	32471	-1.26	3.48e-08	173.83	416.33	upInhPGCLC
C1orf131	ENSG00000143633	1	231223763	231241187	-	17425	-2.05	3.16e-34	54.81	226.3	upInhPGCLC
EXOC8	ENSG00000116903	1	231332753	231337852	-	5100	-0.92	1.65e-14	91.32	173.13	upInhPGCLC
SIPA1L2	ENSG00000116991	1	232397965	232561558	-	163594	-2.81	1.28e-56	531.74	3718.02	upInhPGCLC
COA6-AS1	ENSG00000231663	1	234372807	234373593	-	787	-2.29	6.4e-05	1.78	8.94	upInhPGCLC
IRF2BP2	ENSG00000168264	1	234604269	234609525	-	5257	-1.02	1.11e-07	347.81	704.8	upInhPGCLC
TOMM20	ENSG00000173726	1	235109341	235128837	-	19497	-0.92	4.83e-13	707.88	1337.52	upInhPGCLC
NA	ENSG00000230199	1	242975005	242975084	+	80	-2.52	0.0129672	0.17	1.63	upInhPGCLC
NA	ENSG00000259865	1	247187281	247188526	-	1246	-0.93	0.000261135	34.49	65.2	upInhPGCLC
NA	ENSG00000227671	1	247189851	247210856	-	21006	-1.28	3.55e-18	613.72	1485.5	upInhPGCLC
SH3BP5L	ENSG00000175137	1	248810446	248825915	-	15470	-2.29	3.77e-47	31.43	154.43	upInhPGCLC
ACP1	ENSG00000143727	2	264140	278283	+	14144	-0.94	1.55e-15	383.7	735.58	upInhPGCLC
TMEM18	ENSG00000151353	2	663877	677406	-	13530	-1.97	5.86e-28	108.02	421.08	upInhPGCLC
PXDN	ENSG00000130508	2	1631887	1744852	-	112966	-1.31	1.46e-25	3106.87	7699.92	upInhPGCLC
ADI1	ENSG00000182551	2	3497366	3519531	-	22166	-2.42	3.7e-78	124.01	664.63	upInhPGCLC
RNASEH1-AS1	ENSG00000234171	2	3558474	3564842	+	6369	-2.06	2.5e-18	27.18	113.05	upInhPGCLC
RPS7	ENSG00000171863	2	3575260	3580920	+	5661	-1.42	2.46e-25	416.36	1110.55	upInhPGCLC
ID2	ENSG00000115738	2	8678845	8684461	+	5617	-2.23	1.66e-17	81.36	381.05	upInhPGCLC
ASAP2	ENSG00000151693	2	9206765	9405683	+	198919	-1.24	1.92e-23	882.47	2089.68	upInhPGCLC
ITGB1BP1	ENSG00000119185	2	9403475	9423547	-	20073	-1.29	1.09e-18	95.43	231.99	upInhPGCLC
IAH1	ENSG00000134330	2	9473658	9496543	+	22886	-0.8	1.24e-09	137.97	239.16	upInhPGCLC
NA	ENSG00000269973	2	9936360	9939590	+	3231	-0.76	3.2e-08	37.19	62.61	upInhPGCLC
KLF11	ENSG00000172059	2	10042849	10054836	+	11988	-2.32	5.53e-21	68.52	340.65	upInhPGCLC
PDIA6	ENSG00000143870	2	10783391	10837977	-	54587	-1.24	5.14e-30	428.86	1011.46	upInhPGCLC
SLC66A3	ENSG00000162976	2	11155198	11178870	+	23673	-2.36	1.64e-47	116.93	600.5	upInhPGCLC
TRIB2	ENSG00000071575	2	12716889	12742734	+	25846	-1.05	4.19e-06	150.08	310.26	upInhPGCLC
MYCN	ENSG00000134323	2	15940550	15947007	+	6458	-1.19	8.33e-11	106.85	244.14	upInhPGCLC
RDH14	ENSG00000240857	2	18554723	18560679	-	5957	-0.95	3.76e-08	30.79	59.96	upInhPGCLC
LAPTM4A	ENSG00000068697	2	20032650	20051628	-	18979	-3.32	2.46e-148	932.89	9302.33	upInhPGCLC
RHOB	ENSG00000143878	2	20447074	20449445	+	2372	-2.87	2.64e-05	173.89	1269	upInhPGCLC
APOB	ENSG00000084674	2	21001429	21044073	-	42645	-1.49	0.000838256	181.5	509.21	upInhPGCLC
SF3B6	ENSG00000115128	2	24067586	24076373	-	8788	-1.14	3.27e-28	271.73	598.78	upInhPGCLC
PTRHD1	ENSG00000184924	2	24789734	24793382	-	3649	-1.9	4.97e-24	27.59	103.58	upInhPGCLC
KIF3C	ENSG00000084731	2	25926598	25982749	-	56152	-1.42	1.31e-40	393.52	1051.41	upInhPGCLC
HADHA	ENSG00000084754	2	26190635	26244672	-	54038	-1.47	1.18e-27	776.26	2155.09	upInhPGCLC
CENPA	ENSG00000115163	2	26764289	26801067	+	36779	-1.18	3.06e-19	234.75	532.96	upInhPGCLC
TMEM214	ENSG00000119777	2	27032910	27041694	+	8785	-2.65	5.07e-27	102.39	640.86	upInhPGCLC
AGBL5	ENSG00000084693	2	27042364	27070622	+	28259	-1	6.22e-19	227.69	453.66	upInhPGCLC
OST4	ENSG00000228474	2	27070472	27071654	-	1183	-3.28	5.15e-35	92.83	900.51	upInhPGCLC
PREB	ENSG00000138073	2	27130756	27134666	-	3911	-4.09	1.6e-30	21.4	360.52	upInhPGCLC
SLC5A6	ENSG00000138074	2	27199587	27212958	-	13372	-1.63	2.24e-27	325.18	1004.75	upInhPGCLC
ATRAID	ENSG00000138085	2	27212027	27217178	+	5152	-1.16	8.14e-19	210.92	472.19	upInhPGCLC
CAD	ENSG00000084774	2	27217369	27243943	+	26575	-1.96	2.09e-24	381.64	1482.45	upInhPGCLC
EIF2B4	ENSG00000115211	2	27364352	27370486	-	6135	-2.57	3.64e-30	21.05	123.21	upInhPGCLC
SNX17	ENSG00000115234	2	27370496	27377535	+	7040	-2.96	1.39e-55	46.77	362.12	upInhPGCLC
ZNF513	ENSG00000163795	2	27377235	27380790	-	3556	-1.79	2.91e-13	10.56	37.49	upInhPGCLC
PPM1G	ENSG00000115241	2	27381195	27409591	-	28397	-2.36	8.12e-39	468.89	2410.05	upInhPGCLC
NRBP1	ENSG00000115216	2	27427790	27442259	+	14470	-3.34	4.22e-55	348.66	3524.34	upInhPGCLC
KRTCAP3	ENSG00000157992	2	27442366	27446481	+	4116	-3.44	3.99e-39	11.77	127.05	upInhPGCLC
IFT172	ENSG00000138002	2	27444377	27489789	-	45413	-2.27	5.28e-114	264.46	1270.13	upInhPGCLC
FNDC4	ENSG00000115226	2	27491883	27495200	-	3318	-7.14	1.15e-111	2.65	380.94	upInhPGCLC
FOSL2	ENSG00000075426	2	28392448	28417317	+	24870	-3.24	3.4e-72	47.29	446.37	upInhPGCLC
YPEL5	ENSG00000119801	2	30146941	30160533	+	13593	-2.42	2.62e-76	158.34	848.4	upInhPGCLC
LBH	ENSG00000213626	2	30231534	30323730	+	92197	-3.96	1.61e-298	177.81	2773.59	upInhPGCLC
CAPN13	ENSG00000162949	2	30722771	30820542	-	97772	-3.84	4.93e-72	206.69	2965.65	upInhPGCLC
EHD3	ENSG00000013016	2	31234152	31269451	+	35300	-1.6	2.05e-32	133.22	402.82	upInhPGCLC
FAM98A	ENSG00000119812	2	33583660	33599382	-	15723	-1.33	1.29e-23	747.92	1882.48	upInhPGCLC
NA	ENSG00000260025	2	36354749	36355114	-	366	-1.41	0.000189599	3.27	8.7	upInhPGCLC
HEATR5B	ENSG00000008869	2	36968383	37084372	-	115990	-1.04	1.07e-48	702.44	1443.98	upInhPGCLC
GPATCH11	ENSG00000152133	2	37084451	37099244	+	14794	-1.42	3.82e-18	60.58	160.96	upInhPGCLC
SRSF7	ENSG00000115875	2	38743599	38751494	-	7896	-1.09	5.77e-13	1267.46	2691.03	upInhPGCLC
TMEM178A	ENSG00000152154	2	39664982	39717963	+	52982	-2.8	8.25e-40	118.05	823.97	upInhPGCLC
LINC01914	ENSG00000234362	2	41931599	41933909	-	2311	-5.27	9.36e-20	0.98	37.85	upInhPGCLC
OXER1	ENSG00000162881	2	42762481	42764261	-	1781	-3.28	1.86e-12	4.04	38.45	upInhPGCLC
NA	ENSG00000233230	2	47905678	47907810	+	2133	-2.37	2.32e-08	5.27	27.59	upInhPGCLC
SPTBN1	ENSG00000115306	2	54456317	54671446	+	215130	-1.46	6.85e-83	4496.24	12341.3	upInhPGCLC
RPS27A	ENSG00000143947	2	55231903	55235853	+	3951	-1.95	5.12e-24	383.1	1480.49	upInhPGCLC
EFEMP1	ENSG00000115380	2	55865967	55924139	-	58173	-1.45	6.14e-13	513.99	1407.17	upInhPGCLC
NA	ENSG00000233426	2	58251440	58252525	+	1086	-2.56	1.57e-20	3.64	22.36	upInhPGCLC
B3GNT2	ENSG00000170340	2	62196115	62224731	+	28617	-1.51	7.09e-39	404.51	1152.54	upInhPGCLC
ACTR2	ENSG00000138071	2	65227753	65271253	+	43501	-1.39	2.18e-17	813.05	2134.77	upInhPGCLC
NA	ENSG00000230355	2	66881087	66881222	-	136	-2.96	0.0107395	0.07	1.67	upInhPGCLC
GFPT1	ENSG00000198380	2	69319769	69387254	-	67486	-1.13	5.99e-14	1839.75	4032.59	upInhPGCLC
PCYOX1	ENSG00000116005	2	70257386	70281185	+	23800	-1.57	6.49e-37	765.16	2270.59	upInhPGCLC
FAM136A	ENSG00000035141	2	70295975	70302090	-	6116	-1.85	2e-12	199.54	715.96	upInhPGCLC
NAGK	ENSG00000124357	2	71064344	71079808	+	15465	-2.58	4.29e-75	85.69	508.82	upInhPGCLC
SMYD5	ENSG00000135632	2	73214222	73227221	+	13000	-1.96	3.07e-19	67.31	260.32	upInhPGCLC
CCT7	ENSG00000135624	2	73233420	73253021	+	19602	-2.4	1.7e-33	264.32	1393.14	upInhPGCLC
NA	ENSG00000280037	2	73761269	73761781	-	513	-0.93	0.00150461	7.24	13.53	upInhPGCLC
STAMBP	ENSG00000124356	2	73828916	73873659	+	44744	-0.85	8.14e-20	264.16	477.03	upInhPGCLC
ACTG2	ENSG00000163017	2	73892314	73919865	+	27552	-5.07	2.27e-55	91.94	3076.85	upInhPGCLC
BOLA3-AS1	ENSG00000225439	2	74148007	74151952	+	3946	-1.04	5.71e-06	41.17	84.81	upInhPGCLC
DCTN1	ENSG00000204843	2	74361154	74392087	-	30934	-3.05	4.58e-46	132.08	1089.27	upInhPGCLC
WDR54	ENSG00000005448	2	74421678	74425755	+	4078	-2.45	5.86e-32	37	200.95	upInhPGCLC
RTKN	ENSG00000114993	2	74425836	74442422	-	16587	-1.1	1.02e-19	169.74	365.25	upInhPGCLC
MOGS	ENSG00000115275	2	74461057	74465410	-	4354	-2.97	1.45e-31	21.49	167.02	upInhPGCLC
TTC31	ENSG00000115282	2	74483073	74494886	+	11814	-1.72	3.15e-27	67.36	223.47	upInhPGCLC
PCGF1	ENSG00000115289	2	74505043	74507695	-	2653	-3.02	9.6e-13	4.93	38.93	upInhPGCLC
AUP1	ENSG00000115307	2	74526645	74529760	-	3116	-2.71	4.29e-23	60.77	394.31	upInhPGCLC
HTRA2	ENSG00000115317	2	74529377	74533348	+	3972	-2.84	5.6e-17	8.44	59.18	upInhPGCLC
NA	ENSG00000272711	2	74832655	74833987	-	1333	-0.96	0.000333138	35.15	68.18	upInhPGCLC
POLE4	ENSG00000115350	2	74958492	74970128	+	11637	-1	3.04e-14	162.92	326.44	upInhPGCLC
NA	ENSG00000242118	2	81967079	81967374	+	296	-1.93	0.00263858	0.73	3.07	upInhPGCLC
TGOLN2	ENSG00000152291	2	85318020	85328296	-	10277	-2.23	1.23e-22	419.05	1970.63	upInhPGCLC
MAT2A	ENSG00000168906	2	85539168	85545281	+	6114	-0.76	1.62e-16	1310.08	2220.85	upInhPGCLC
GGCX	ENSG00000115486	2	85544720	85561547	-	16828	-1.71	4.85e-43	280.75	920.12	upInhPGCLC
VAMP8	ENSG00000118640	2	85561562	85582031	+	20470	-5.58	1.4e-102	9.36	447.18	upInhPGCLC
RNF181	ENSG00000168894	2	85595725	85597613	+	1889	-4.2	2.12e-51	23.48	427.75	upInhPGCLC
TMEM150A	ENSG00000168890	2	85598547	85603196	-	4650	-4.32	2.14e-35	8.36	164.04	upInhPGCLC
USP39	ENSG00000168883	2	85602856	85649283	+	46428	-1.29	2.67e-22	340.68	830.21	upInhPGCLC
POLR1A	ENSG00000068654	2	86020216	86106155	-	85940	-0.65	7.28e-12	1157.91	1813.11	upInhPGCLC
KDM3A	ENSG00000115548	2	86440647	86492716	+	52070	-0.67	2.53e-13	1225.28	1953.23	upInhPGCLC
THNSL2	ENSG00000144115	2	88170295	88186636	+	16342	-2.23	7.03e-18	34.58	161.44	upInhPGCLC
FOXI3	ENSG00000214336	2	88446787	88452656	-	5870	-2.14	6.03e-18	49.69	217.61	upInhPGCLC
MRPS5	ENSG00000144029	2	95085369	95149434	-	64066	-1.63	2e-63	359.89	1109.87	upInhPGCLC
ZNF514	ENSG00000144026	2	95145000	95165413	-	20414	-0.64	4.96e-05	156.95	243.38	upInhPGCLC
STARD7	ENSG00000084090	2	96184859	96208825	-	23967	-1.8	3.24e-18	1166.78	4049.03	upInhPGCLC
TMEM127	ENSG00000135956	2	96248516	96265994	-	17479	-2.8	8.92e-29	64.44	445.47	upInhPGCLC
CIAO1	ENSG00000144021	2	96266132	96273349	+	7218	-1.94	5.14e-30	135.98	519.54	upInhPGCLC
SNRNP200	ENSG00000144028	2	96274338	96321271	-	46934	-2.15	3.29e-22	869.64	3860.24	upInhPGCLC
ITPRIPL1	ENSG00000198885	2	96325331	96330517	+	5187	-2.46	1.03e-31	19.26	104.81	upInhPGCLC
KANSL3	ENSG00000114982	2	96593170	96642787	-	49618	-1.11	3.93e-28	516.82	1114.13	upInhPGCLC
CNNM3-DT	ENSG00000273265	2	96812239	96813657	-	1419	-0.79	0.00560269	8.07	13.72	upInhPGCLC
SEMA4C	ENSG00000168758	2	96859718	96870757	-	11040	-3.46	9.26e-43	52.72	575.05	upInhPGCLC
COX5B	ENSG00000135940	2	97646040	97648383	+	2344	-3.24	8.32e-35	35.98	336.2	upInhPGCLC
ACTR1B	ENSG00000115073	2	97655963	97664107	-	8145	-2.56	3.98e-29	48.72	286.31	upInhPGCLC
UNC50	ENSG00000115446	2	98608579	98618515	+	9937	-0.9	5.73e-13	179.1	334.18	upInhPGCLC
PDCL3	ENSG00000115539	2	100562993	100576739	+	13747	-2.32	2.13e-51	41.65	208.6	upInhPGCLC
RPL31	ENSG00000071082	2	101002229	101024032	+	21804	-1.99	8.62e-33	2215.93	8780.89	upInhPGCLC
CNOT11	ENSG00000158435	2	101252886	101270316	+	17431	-0.6	5.7e-12	410.57	624.25	upInhPGCLC
MAP4K4	ENSG00000071054	2	101696850	101894689	+	197840	-0.78	1.49e-48	5513.67	9474.51	upInhPGCLC
NA	ENSG00000272994	2	105334027	105337475	-	3449	-0.84	4.85e-06	45.33	79.7	upInhPGCLC
UXS1	ENSG00000115652	2	106093303	106194339	-	101037	-1.1	4.9e-55	1101.22	2358.4	upInhPGCLC
NA	ENSG00000214199	2	106697331	106698676	-	1346	-2.36	8.03e-21	4.07	22.34	upInhPGCLC
SOWAHC	ENSG00000198142	2	109614364	109618990	+	4627	-1.1	6.58e-09	94.71	202.7	upInhPGCLC
MERTK	ENSG00000153208	2	111898479	112029561	+	131083	-2.28	3.1e-127	334.45	1625.71	upInhPGCLC
TMEM87B	ENSG00000153214	2	112055269	112119318	+	64050	-0.92	3.18e-24	491.67	931.75	upInhPGCLC
TTL	ENSG00000114999	2	112482156	112541739	+	59584	-0.83	3.37e-16	820.65	1460.82	upInhPGCLC
CHCHD5	ENSG00000125611	2	112584240	112589275	+	5036	-2.15	8.74e-21	16.28	73.77	upInhPGCLC
DBI	ENSG00000155368	2	119366921	119372560	+	5640	-3.65	2.46e-61	60.74	760.04	upInhPGCLC
TMEM177	ENSG00000144120	2	119679167	119686507	+	7341	-1.31	6.16e-10	32.31	79.49	upInhPGCLC
TMEM185B	ENSG00000226479	2	120217479	120223400	-	5922	-3.04	6.91e-39	59.88	490.67	upInhPGCLC
LINC01101	ENSG00000280409	2	120464335	120466218	-	1884	-6.77	1.71e-14	0	19.65	upInhPGCLC
TFCP2L1	ENSG00000115112	2	121216587	121285202	-	68616	-5.47	3.89e-175	64.13	2855.84	upInhPGCLC
TSN	ENSG00000211460	2	121737103	121767853	+	30751	-1.28	1.29e-15	324.34	788.5	upInhPGCLC
GYPC	ENSG00000136732	2	126656133	126696667	+	40535	-2.99	1.3e-26	59.18	466.77	upInhPGCLC
BIN1	ENSG00000136717	2	127048027	127107288	-	59262	-5.13	1.9e-68	19.6	672.76	upInhPGCLC
CYP27C1	ENSG00000186684	2	127184120	127220313	-	36194	-2.65	6.7e-95	117.1	735.42	upInhPGCLC
POLR2D	ENSG00000144231	2	127843553	127858155	-	14603	-1.41	7.74e-23	185.84	492.66	upInhPGCLC
AMMECR1L	ENSG00000144233	2	127861630	127885922	-	24293	-1.54	1.3e-23	242.12	701.19	upInhPGCLC
HS6ST1	ENSG00000136720	2	128236716	128318868	-	82153	-1.12	2.11e-21	389.23	847.36	upInhPGCLC
CCDC74B	ENSG00000152076	2	130139287	130145134	-	5848	-5.08	1.64e-36	1.76	59.84	upInhPGCLC
SMPD4	ENSG00000136699	2	130151392	130182750	-	31359	-1.82	3.29e-48	145.41	512.1	upInhPGCLC
MZT2B	ENSG00000152082	2	130181737	130190729	+	8993	-3.12	4.54e-66	17.27	151.16	upInhPGCLC
CCDC115	ENSG00000136710	2	130337933	130342699	-	4767	-3.42	1.52e-40	23.72	253.22	upInhPGCLC
IMP4	ENSG00000136718	2	130342225	130347810	+	5586	-1.52	5.36e-14	236.63	677.98	upInhPGCLC
PTPN18	ENSG00000072135	2	130356045	130375405	+	19361	-1.75	4.02e-27	100.8	338.31	upInhPGCLC
FAM168B	ENSG00000152102	2	131047876	131093460	-	45585	-1.65	1.06e-25	600.05	1885.26	upInhPGCLC
NA	ENSG00000214077	2	131423801	131424867	-	1067	-1.33	0.000398357	9.32	22.47	upInhPGCLC
CXCR4	ENSG00000121966	2	136114349	136118165	-	3817	-7.53	7.02e-148	9.51	1768.78	upInhPGCLC
STAM2	ENSG00000115145	2	152116801	152175763	-	58963	-0.69	2.02e-13	636.81	1024.42	upInhPGCLC
NA	ENSG00000226338	2	153208086	153208163	-	78	-2.57	7.79e-14	2.66	15.54	upInhPGCLC
ACVR1	ENSG00000115170	2	157736444	157875862	-	139419	-1.97	9.69e-80	808.57	3160.64	upInhPGCLC
GORASP2	ENSG00000115806	2	170928464	170967130	+	38667	-0.87	5.52e-07	1113.37	2040.48	upInhPGCLC
NA	ENSG00000233762	2	171517270	171517716	-	447	-3.76	5.67e-39	10.99	146.2	upInhPGCLC
DLX2	ENSG00000115844	2	172099438	172102900	-	3463	-6	6.16e-13	0.2	1228.28	upInhPGCLC
ITGA6	ENSG00000091409	2	172427354	172506459	+	79106	-2.63	9.54e-101	1085.01	6700.32	upInhPGCLC
PDK1	ENSG00000152256	2	172555373	172608669	+	53297	-2.46	2.48e-83	453.53	2489.49	upInhPGCLC
CDCA7	ENSG00000144354	2	173354820	173368997	+	14178	-2.94	1.06e-57	415.77	3177.64	upInhPGCLC
ATP5MC3	ENSG00000154518	2	175176258	175184607	-	8350	-2.52	2.37e-36	319.19	1826.28	upInhPGCLC
NA	ENSG00000218175	2	176200908	176201252	-	345	-4.49	4.39e-10	0.96	21.91	upInhPGCLC
SESTD1	ENSG00000187231	2	179101678	179264832	-	163155	-1.02	2.22e-25	1011.11	2056.67	upInhPGCLC
COL3A1	ENSG00000168542	2	188974320	189012746	+	38427	-1.91	4.44e-07	139.22	523.95	upInhPGCLC
ASNSD1	ENSG00000138381	2	189661385	189670831	+	9447	-0.71	1.73e-05	72.91	118.25	upInhPGCLC
MYO1B	ENSG00000128641	2	191245185	191425389	+	180205	-0.98	1.66e-36	2179.39	4312.67	upInhPGCLC
NABP1	ENSG00000173559	2	191678068	191696659	+	18592	-1.45	6.08e-25	169.83	464.01	upInhPGCLC
COQ10B	ENSG00000115520	2	197453423	197475308	+	21886	-0.95	2.85e-15	114.71	221.56	upInhPGCLC
BZW1	ENSG00000082153	2	200810594	200827338	+	16745	-0.85	1.53e-11	169.14	304.83	upInhPGCLC
NIF3L1	ENSG00000196290	2	200889327	200903938	+	14612	-1.01	1.73e-22	409.16	822.65	upInhPGCLC
NDUFB3	ENSG00000119013	2	201071433	201085750	+	14318	-2.32	3.68e-31	49.2	246.21	upInhPGCLC
CFLAR	ENSG00000003402	2	201116154	201176687	+	60534	-1.27	7.86e-21	533.45	1283.45	upInhPGCLC
CASP10	ENSG00000003400	2	201182881	201229406	+	46526	-3.34	1.25e-84	58.2	588.12	upInhPGCLC
CASP8	ENSG00000064012	2	201233443	201287711	+	54269	-1.09	0.000136524	400.1	852.24	upInhPGCLC
NA	ENSG00000273456	2	202374932	202375604	-	673	-3.74	1.66e-19	1.22	15.57	upInhPGCLC
EEF1B2	ENSG00000114942	2	206159585	206162928	+	3344	-2.26	7.62e-40	197.39	942.91	upInhPGCLC
KLF7	ENSG00000118263	2	207074137	207167267	-	93131	-1.87	3.43e-38	1420.1	5203.53	upInhPGCLC
NA	ENSG00000185078	2	208031383	208031953	-	571	-4.38	2.33e-10	0.25	6.07	upInhPGCLC
NA	ENSG00000229150	2	208108233	208112511	-	4279	-5.24	1.88e-35	2.06	78.89	upInhPGCLC
IDH1	ENSG00000138413	2	208236227	208266074	-	29848	-1.28	1.42e-20	702.6	1712.48	upInhPGCLC
NA	ENSG00000231017	2	211298941	211299189	-	249	-2.92	1.49e-05	0.23	2.61	upInhPGCLC
ATIC	ENSG00000138363	2	215311956	215349773	+	37818	-1.5	8.24e-23	781.21	2206.39	upInhPGCLC
FN1	ENSG00000115414	2	215360440	215436073	-	75634	-1.66	2.14e-21	4708.23	14891.6	upInhPGCLC
NA	ENSG00000230695	2	215436253	215436992	+	740	-4.1	0.000543902	0.38	6.98	upInhPGCLC
NA	ENSG00000279348	2	216211404	216213519	+	2116	-1.14	0.000335057	52.4	114.51	upInhPGCLC
LINC01963	ENSG00000260804	2	216217045	216220192	+	3148	-1.93	0.000250966	51.03	194.09	upInhPGCLC
RPL37A	ENSG00000197756	2	216498189	216579180	+	80992	-1.54	1.05e-13	2531.38	7363.5	upInhPGCLC
IGFBP5	ENSG00000115461	2	216672105	216695549	-	23445	-1.47	0.0240516	126.83	351.53	upInhPGCLC
ARPC2	ENSG00000163466	2	218217141	218254356	+	37216	-1.6	8.18e-27	1140.11	3455.1	upInhPGCLC
AAMP	ENSG00000127837	2	218264123	218270257	-	6135	-4.09	5.15e-28	19.15	321.18	upInhPGCLC
CTDSP1	ENSG00000144579	2	218398256	218405941	+	7686	-4.25	1.65e-59	7.41	136.23	upInhPGCLC
ZNF142	ENSG00000115568	2	218637916	218659655	-	21740	-1.32	3.41e-23	257.15	640.48	upInhPGCLC
BCS1L	ENSG00000074582	2	218658764	218663443	+	4680	-2.86	1.82e-20	21.65	155.37	upInhPGCLC
RNF25	ENSG00000163481	2	218663892	218672002	-	8111	-2.6	1.78e-41	20.68	124.24	upInhPGCLC
STK36	ENSG00000163482	2	218672069	218702716	+	30648	-1.29	7.86e-24	152.38	370.29	upInhPGCLC
TTLL4	ENSG00000135912	2	218710835	218755416	+	44582	-2.02	3.1e-35	396.38	1611.24	upInhPGCLC
CNPPD1	ENSG00000115649	2	219171897	219178106	-	6210	-3.58	1.75e-11	12.79	150.22	upInhPGCLC
RETREG2	ENSG00000144567	2	219176225	219185475	+	9251	-3.56	1.15e-45	24.05	279.73	upInhPGCLC
ATG9A	ENSG00000198925	2	219219380	219229717	-	10338	-2.34	3.57e-24	33.43	167.4	upInhPGCLC
ANKZF1	ENSG00000163516	2	219229757	219236669	+	6913	-1.81	4.47e-38	62.96	219.68	upInhPGCLC
DNAJB2	ENSG00000135924	2	219279267	219286900	+	7634	-2.33	3.42e-08	33.54	167.22	upInhPGCLC
CHPF	ENSG00000123989	2	219538948	219543809	-	4862	-3.54	2.3e-41	18.87	217.41	upInhPGCLC
OBSL1	ENSG00000124006	2	219550728	219571859	-	21132	-2.1	2.84e-22	102.14	438.37	upInhPGCLC
STK11IP	ENSG00000144589	2	219597857	219616451	+	18595	-2.27	4.71e-47	41.29	199.67	upInhPGCLC
SLC4A3	ENSG00000114923	2	219627394	219641980	+	14587	-4.37	8.43e-82	7.45	154.74	upInhPGCLC
SERPINE2	ENSG00000135919	2	223975045	224039318	-	64274	-3.26	1.35e-77	539.31	5176.37	upInhPGCLC
FAM124B	ENSG00000124019	2	224378698	224402107	-	23410	-1.79	4.92e-14	80.19	277.02	upInhPGCLC
ITM2C	ENSG00000135916	2	230864639	230879248	+	14610	-5.54	2.41e-124	105.22	4896.42	upInhPGCLC
B3GNT7	ENSG00000156966	2	231395710	231401164	+	5455	-4.41	3.5e-63	28.05	593.95	upInhPGCLC
PTMA	ENSG00000187514	2	231706895	231713541	+	6647	-2.24	4.25e-42	624.63	2946.84	upInhPGCLC
COPS7B	ENSG00000144524	2	231781671	231809254	+	27584	-1.57	4.67e-25	253.29	749.32	upInhPGCLC
NA	ENSG00000204121	2	232415818	232419816	-	3999	-0.64	0.0449834	28.33	44.92	upInhPGCLC
EIF4E2	ENSG00000135930	2	232550674	232583644	+	32971	-1.06	2.49e-41	574.45	1196.14	upInhPGCLC
DGKD	ENSG00000077044	2	233354507	233472104	+	117598	-1.59	3.25e-74	444.75	1340.47	upInhPGCLC
HJURP	ENSG00000123485	2	233833416	233854566	-	21151	-0.91	5.86e-17	476.69	894.12	upInhPGCLC
ARL4C	ENSG00000188042	2	234493041	234497081	-	4041	-1.23	0.000911854	92.26	215.5	upInhPGCLC
SH3BP4	ENSG00000130147	2	234952017	235055714	+	103698	-1.4	2.83e-30	1145.88	3015.71	upInhPGCLC
ACKR3	ENSG00000144476	2	236567787	236582354	+	14568	-4.31	6.74e-30	10.48	207.35	upInhPGCLC
ILKAP	ENSG00000132323	2	238170402	238203708	-	33307	-0.82	1.17e-20	268.7	474.12	upInhPGCLC
ASB1	ENSG00000065802	2	238426742	238452250	+	25509	-2.13	4.17e-63	138.03	600.9	upInhPGCLC
NDUFA10	ENSG00000130414	2	239892450	240025345	-	132896	-0.98	1.05e-18	982.44	1938.61	upInhPGCLC
COPS9	ENSG00000172428	2	240126563	240136807	-	10245	-3.09	2.46e-45	50.12	424.68	upInhPGCLC
PPP1R7	ENSG00000115685	2	241149576	241183652	+	34077	-1.38	2.71e-42	191.73	497.15	upInhPGCLC
HDLBP	ENSG00000115677	2	241227264	241317061	-	89798	-0.6	2.03e-14	3776.86	5732.5	upInhPGCLC
STK25	ENSG00000115694	2	241492670	241509730	-	17061	-2.69	2.1e-39	118.16	761.82	upInhPGCLC
ATG4B	ENSG00000168397	2	241637213	241673857	+	36645	-1.51	1.56e-31	179.77	510.45	upInhPGCLC
DTYMK	ENSG00000168393	2	241675747	241686944	-	11198	-1.89	2.39e-24	130.2	481.91	upInhPGCLC
BHLHE40	ENSG00000134107	3	4979116	4985323	+	6208	-4.33	1.77e-44	29.96	600.02	upInhPGCLC
EDEM1	ENSG00000134109	3	5187646	5219958	+	32313	-2.15	9.42e-90	221.1	986.28	upInhPGCLC
BRPF1	ENSG00000156983	3	9731729	9748018	+	16290	-2.06	7.11e-26	92.93	386.31	upInhPGCLC
JAGN1	ENSG00000171135	3	9890574	9894349	+	3776	-2.11	3.35e-25	44.25	189.44	upInhPGCLC
CRELD1	ENSG00000163703	3	9933822	9945413	+	11592	-2.14	6.34e-25	36.4	160.93	upInhPGCLC
BRK1	ENSG00000254999	3	10115675	10127190	+	11516	-1.99	2.99e-43	202.42	804.09	upInhPGCLC
SEC13	ENSG00000157020	3	10293131	10321112	-	27982	-1.16	5.35e-34	433.94	968.71	upInhPGCLC
MKRN2	ENSG00000075975	3	12557087	12583713	+	26627	-1.3	3.6e-23	213.05	524.38	upInhPGCLC
RAF1	ENSG00000132155	3	12583601	12664226	-	80626	-1.5	1.94e-55	1165.1	3298	upInhPGCLC
CHCHD4	ENSG00000163528	3	14112077	14124870	-	12794	-3.01	3.34e-35	35.52	284.51	upInhPGCLC
TMEM43	ENSG00000170876	3	14124940	14143679	+	18740	-2.57	4.94e-61	38.77	228.28	upInhPGCLC
XPC	ENSG00000154767	3	14145147	14178783	-	33637	-1.11	1.65e-27	193.38	418.93	upInhPGCLC
LSM3	ENSG00000170860	3	14178817	14201122	+	22306	-1.2	1.6e-28	378.17	870.71	upInhPGCLC
SLC6A6	ENSG00000131389	3	14402576	14489349	+	86774	-2.27	1.86e-105	1044.45	5024.3	upInhPGCLC
CCDC174	ENSG00000154781	3	14651746	14672659	+	20914	-0.65	1.45e-08	279.59	439.4	upInhPGCLC
FGD5-AS1	ENSG00000225733	3	14920347	14948424	-	28078	-0.82	9.54e-08	238.55	420.07	upInhPGCLC
RBSN	ENSG00000131381	3	15070073	15099163	-	29091	-1.77	2.34e-15	282.1	960.29	upInhPGCLC
RAB5A	ENSG00000144566	3	19947097	19985175	+	38079	-0.64	8.12e-17	901.43	1410.22	upInhPGCLC
NA	ENSG00000213849	3	32507955	32508325	+	371	-2.02	7.16e-05	1.1	5.01	upInhPGCLC
GLB1	ENSG00000170266	3	32996609	33097202	-	100594	-0.93	1.88e-19	880.34	1681.06	upInhPGCLC
CRTAP	ENSG00000170275	3	33113979	33147773	+	33795	-1.43	6.28e-33	401.93	1083.9	upInhPGCLC
LINC02033	ENSG00000279727	3	36819276	36822498	-	3223	-5.75	1.02e-56	1.63	88.76	upInhPGCLC
NA	ENSG00000281100	3	36823151	36825158	-	2008	-2.07	6.34e-15	22.71	94.73	upInhPGCLC
TRANK1	ENSG00000168016	3	36826820	36945098	-	118279	-3.88	5.19e-188	252.24	3716.61	upInhPGCLC
LOC152048	ENSG00000270194	3	37241789	37244177	-	2389	-1.81	6.8e-11	8.26	28.84	upInhPGCLC
MYD88	ENSG00000172936	3	38138478	38143022	+	4545	-2	3.18e-31	99.85	399.38	upInhPGCLC
GORASP1	ENSG00000114745	3	39096659	39108363	-	11705	-1.56	9.26e-17	78.02	229.04	upInhPGCLC
SLC25A38	ENSG00000144659	3	39383370	39397351	+	13982	-1.81	3.01e-44	122.76	432.44	upInhPGCLC
RPSA	ENSG00000168028	3	39406716	39412542	+	5827	-3.04	2.7e-57	141.66	1161.04	upInhPGCLC
EIF1B	ENSG00000114784	3	40309707	40312424	+	2718	-0.81	0.000112483	70.56	123.79	upInhPGCLC
RPL14	ENSG00000188846	3	40457292	40468587	+	11296	-2.4	1.37e-27	639.85	3383.17	upInhPGCLC
ZDHHC3	ENSG00000163812	3	44915257	44976185	-	60929	-0.93	1.53e-23	634.64	1211.48	upInhPGCLC
CDCP1	ENSG00000163814	3	45082277	45146422	-	64146	-1.58	5.27e-22	559.64	1670.37	upInhPGCLC
NA	ENSG00000224094	3	45159774	45160175	-	402	-1.46	8.65e-06	2	6.49	upInhPGCLC
FYCO1	ENSG00000163820	3	45917899	45995824	-	77926	-0.77	8.67e-20	523.83	896.44	upInhPGCLC
NBEAL2	ENSG00000160796	3	46979683	47009704	+	30022	-3.21	7.03e-49	59.46	548.61	upInhPGCLC
KLHL18	ENSG00000114648	3	47282917	47346816	+	63900	-2.78	2.3e-119	309.11	2125.67	upInhPGCLC
NA	ENSG00000280173	3	47346950	47349073	+	2124	-2.52	2.31e-29	46.01	263	upInhPGCLC
PTPN23	ENSG00000076201	3	47381011	47413435	+	32425	-2.87	2.22e-56	84.69	618.78	upInhPGCLC
ELP6	ENSG00000163832	3	47495640	47513712	-	18073	-1.64	4.81e-19	72	222.55	upInhPGCLC
MAP4	ENSG00000047849	3	47850690	48089272	-	238583	-0.97	5.18e-25	3565.74	6992.87	upInhPGCLC
CDC25A	ENSG00000164045	3	48157146	48188402	-	31257	-0.64	1.62e-05	406.78	632.82	upInhPGCLC
PLXNB1	ENSG00000164050	3	48403854	48430086	-	26233	-1.91	1.41e-30	97.79	366.37	upInhPGCLC
CCDC51	ENSG00000164051	3	48432164	48440456	-	8293	-1.18	6.6e-12	45.14	102.7	upInhPGCLC
ATRIP	ENSG00000164053	3	48446710	48467645	+	20936	-0.76	3.4e-11	135.69	231.87	upInhPGCLC
SHISA5	ENSG00000164054	3	48467798	48504826	-	37029	-3.5	9.82e-59	95.74	1078.54	upInhPGCLC
UQCRC1	ENSG00000010256	3	48599002	48610976	-	11975	-4.35	2.45e-71	34.15	688.73	upInhPGCLC
SLC26A6	ENSG00000225697	3	48625723	48635493	-	9771	-2.91	4.66e-27	31.46	235.32	upInhPGCLC
NA	ENSG00000271973	3	48672455	48672733	+	279	-1.59	0.0192865	1.06	3.46	upInhPGCLC
NCKIPSD	ENSG00000213672	3	48673844	48686364	-	12521	-0.62	1.85e-09	93.1	142.6	upInhPGCLC
IP6K2	ENSG00000068745	3	48688003	48740353	-	52351	-1.28	8.08e-53	360.73	877.02	upInhPGCLC
WDR6	ENSG00000178252	3	49007062	49015953	+	8892	-3.32	2.56e-26	20.35	202.15	upInhPGCLC
DALRD3	ENSG00000178149	3	49015488	49022293	-	6806	-3.71	3.18e-68	10.68	138.66	upInhPGCLC
NDUFAF3	ENSG00000178057	3	49020459	49023495	+	3037	-3.26	1.08e-59	23.47	225.58	upInhPGCLC
IMPDH2	ENSG00000178035	3	49024325	49029408	-	5084	-2.03	3.58e-17	172.17	700.72	upInhPGCLC
QRICH1	ENSG00000198218	3	49029707	49094363	-	64657	-1.53	2.12e-47	617.78	1791.4	upInhPGCLC
QARS1	ENSG00000172053	3	49095932	49105130	-	9199	-1.82	8.81e-24	349.76	1232.91	upInhPGCLC
USP19	ENSG00000172046	3	49108046	49120938	-	12893	-2.81	2.01e-27	48.54	338.87	upInhPGCLC
LAMB2	ENSG00000172037	3	49121114	49133118	-	12005	-3.1	3.43e-26	73.25	625.66	upInhPGCLC
CCDC71	ENSG00000177352	3	49162535	49166331	-	3797	-1.58	8.83e-14	20	59.78	upInhPGCLC
KLHDC8B	ENSG00000185909	3	49171598	49176486	+	4889	-3.13	3.14e-08	6.19	52.4	upInhPGCLC
USP4	ENSG00000114316	3	49277831	49340712	-	62882	-1.22	2.63e-30	310.82	721.66	upInhPGCLC
GPX1	ENSG00000233276	3	49357176	49358358	-	1183	-4.23	2.79e-34	27.98	521.05	upInhPGCLC
RHOA	ENSG00000067560	3	49359145	49412998	-	53854	-1.43	1.34e-21	2770.51	7452.29	upInhPGCLC
TCTA	ENSG00000145022	3	49412206	49416475	+	4270	-2.97	2.37e-21	16.19	124.22	upInhPGCLC
DAG1	ENSG00000173402	3	49468703	49535618	+	66916	-1.91	2.46e-16	748.23	2806.7	upInhPGCLC
APEH	ENSG00000164062	3	49674014	49683971	+	9958	-2.95	2.8e-38	79.55	612.59	upInhPGCLC
GMPPB	ENSG00000173540	3	49716844	49723951	-	7108	-5.15	2.12e-22	2.23	74.39	upInhPGCLC
RBM6	ENSG00000004534	3	49940007	50100045	+	160039	-0.83	8.6e-33	1789.71	3170.99	upInhPGCLC
RBM5	ENSG00000003756	3	50088908	50119021	+	30114	-1.45	2.54e-33	453.14	1241.33	upInhPGCLC
GNAI2	ENSG00000114353	3	50226292	50259362	+	33071	-1.76	4.06e-16	269.56	911.67	upInhPGCLC
HYAL2	ENSG00000068001	3	50317790	50322782	-	4993	-4.08	5.12e-27	17.87	297.07	upInhPGCLC
TUSC2	ENSG00000114383	3	50320027	50328251	-	8225	-3.68	8.5e-33	7.82	99.07	upInhPGCLC
RASSF1	ENSG00000068028	3	50329782	50340980	-	11199	-2.32	1.02e-13	23.01	112.95	upInhPGCLC
NPRL2	ENSG00000114388	3	50347330	50351091	-	3762	-1.53	2.3e-16	32.88	94.8	upInhPGCLC
CACNA2D2	ENSG00000007402	3	50362799	50504244	-	141446	-5.12	4.07e-230	190.95	6628.38	upInhPGCLC
MANF	ENSG00000145050	3	51385047	51389397	+	4351	-3.53	5.9e-34	57.13	656.23	upInhPGCLC
RBM15B	ENSG00000259956	3	51391285	51397908	+	6624	-2.49	1.88e-25	83.63	467.35	upInhPGCLC
DCAF1	ENSG00000145041	3	51395867	51500002	-	104136	-1.02	3.64e-22	552.56	1120.4	upInhPGCLC
RAD54L2	ENSG00000164080	3	51541144	51668667	+	127524	-0.64	1.24e-23	1194.49	1860.17	upInhPGCLC
GRM2	ENSG00000164082	3	51707068	51718613	+	11546	-3.03	6.33e-42	22.21	182.05	upInhPGCLC
RRP9	ENSG00000114767	3	51933429	51941904	-	8476	-5.13	1.26e-83	14.66	506.53	upInhPGCLC
RPL29	ENSG00000162244	3	51993522	51995942	-	2421	-3.81	3.97e-54	23.96	334.07	upInhPGCLC
DUSP7	ENSG00000164086	3	52048919	52056571	-	7653	-2.96	1.29e-19	31.65	244.47	upInhPGCLC
ALAS1	ENSG00000023330	3	52198086	52214327	+	16242	-1.52	3.05e-26	124.77	356.1	upInhPGCLC
PPM1M	ENSG00000164088	3	52245759	52250599	+	4841	-4.27	9.08e-47	7.63	146.27	upInhPGCLC
WDR82	ENSG00000164091	3	52254434	52288020	-	33587	-1.69	2.88e-47	589.23	1906.41	upInhPGCLC
BAP1	ENSG00000163930	3	52401008	52410008	-	9001	-3.32	3.52e-20	41.39	411.25	upInhPGCLC
PHF7	ENSG00000010318	3	52410660	52423641	+	12982	-1.26	2.09e-06	63.93	154.68	upInhPGCLC
NISCH	ENSG00000010322	3	52455118	52493068	+	37951	-3.2	1.19e-56	165.24	1512.99	upInhPGCLC
NT5DC2	ENSG00000168268	3	52524385	52535054	-	10670	-2.54	2.46e-21	55.43	319.69	upInhPGCLC
SPCS1	ENSG00000114902	3	52704955	52711148	+	6194	-1.56	2.16e-25	98.68	291.15	upInhPGCLC
TKT	ENSG00000163931	3	53224712	53256052	-	31341	-2.04	1.13e-18	223.32	919.47	upInhPGCLC
ACTR8	ENSG00000113812	3	53867066	53882152	-	15087	-1.42	1.52e-26	176.25	469.99	upInhPGCLC
SELENOK	ENSG00000113811	3	53884417	53891962	-	7546	-3.4	1.71e-54	48.25	505.49	upInhPGCLC
IL17RD	ENSG00000144730	3	57089982	57170306	-	80325	-1.42	1.79e-19	736.9	1966.43	upInhPGCLC
FLNB	ENSG00000136068	3	58008400	58172251	+	163852	-1.84	4.34e-49	2482.79	8909.74	upInhPGCLC
RPP14	ENSG00000163684	3	58306247	58324695	+	18449	-1.75	3.83e-16	66.17	222.64	upInhPGCLC
PDHB	ENSG00000168291	3	58427630	58433857	-	6228	-3.71	1.17e-110	176.76	2307.87	upInhPGCLC
KCTD6	ENSG00000168301	3	58492096	58502360	+	10265	-1.12	6.14e-15	83.68	180.96	upInhPGCLC
PSMD6	ENSG00000163636	3	64010549	64024010	-	13462	-1.12	6e-40	271.79	592.5	upInhPGCLC
EOGT	ENSG00000163378	3	68975217	69013684	-	38468	-0.74	6.91e-07	390.04	650.31	upInhPGCLC
GPR27	ENSG00000170837	3	71754050	71756496	+	2447	-1.53	2.36e-08	13.32	38.06	upInhPGCLC
FAM86DP	ENSG00000244026	3	75421552	75435110	-	13559	-2.5	8.04e-47	36	203.39	upInhPGCLC
CGGBP1	ENSG00000163320	3	88051944	88149885	-	97942	-0.68	2.44e-08	696.62	1118.19	upInhPGCLC
NA	ENSG00000243547	3	96349554	96350939	+	1386	-1.09	3.58e-07	11.24	24.66	upInhPGCLC
RIOX2	ENSG00000170854	3	97941818	97972457	-	30640	-1.22	1.44e-15	151.72	351.72	upInhPGCLC
CLDND1	ENSG00000080822	3	98497912	98523066	-	25155	-2.07	4.1e-47	336.92	1410.85	upInhPGCLC
TBC1D23	ENSG00000036054	3	100260992	100325251	+	64260	-1.09	3.11e-14	1080.7	2303.25	upInhPGCLC
NIT2	ENSG00000114021	3	100334739	100361635	+	26897	-1.48	3.48e-62	243.55	677.03	upInhPGCLC
RPL24	ENSG00000114391	3	101681091	101686718	-	5628	-2.28	3.48e-45	467.8	2273.12	upInhPGCLC
ABHD10	ENSG00000144827	3	111979010	111993368	+	14359	-0.92	1.3e-15	254.14	480	upInhPGCLC
ATG3	ENSG00000144848	3	112532509	112562046	-	29538	-0.68	1.83e-09	1235.13	1983.01	upInhPGCLC
NEPRO	ENSG00000163608	3	113002444	113019861	-	17418	-0.75	2.09e-10	159.35	266.69	upInhPGCLC
ZDHHC23	ENSG00000184307	3	113947901	113965401	+	17501	-1.23	3.06e-23	323.19	758.87	upInhPGCLC
B4GALT4	ENSG00000121578	3	119211732	119240946	-	29215	-0.61	7.06e-09	314.13	478.95	upInhPGCLC
NDUFB4	ENSG00000065518	3	120596328	120602507	+	6180	-1.53	5.71e-40	203.72	589.94	upInhPGCLC
DTX3L	ENSG00000163840	3	122564338	122575203	+	10866	-0.7	0.00105544	113.54	186.49	upInhPGCLC
LINC02035	ENSG00000273033	3	122886941	122892416	+	5476	-1.45	5.09e-15	49.93	137.34	upInhPGCLC
UMPS	ENSG00000114491	3	124730433	124749273	+	18841	-1.08	1.49e-21	286.75	604.69	upInhPGCLC
HEG1	ENSG00000173706	3	124965710	125055997	-	90288	-2.49	1.04e-35	528.83	2967.37	upInhPGCLC
NA	ENSG00000252965	3	125528244	125528349	-	106	-1.97	0.00201534	0.67	2.68	upInhPGCLC
PLXNA1	ENSG00000114554	3	126988594	127037392	+	48799	-2.18	2.5e-26	119.99	540.74	upInhPGCLC
MCM2	ENSG00000073111	3	127598410	127622436	+	24027	-1.76	8.58e-20	89.17	301.77	upInhPGCLC
SEC61A1	ENSG00000058262	3	128051641	128071683	+	20043	-1.81	6.48e-21	185.98	651.29	upInhPGCLC
RUVBL1	ENSG00000175792	3	128064778	128153914	-	89137	-1.28	1.76e-27	470.77	1145.23	upInhPGCLC
GATA2	ENSG00000179348	3	128479427	128493185	-	13759	-6.56	6.2e-54	2.66	234.64	upInhPGCLC
RPN1	ENSG00000163902	3	128619969	128681075	-	61107	-2.7	8.19e-56	356.96	2314.84	upInhPGCLC
RAB7A	ENSG00000075785	3	128726122	128814796	+	88675	-0.8	6.31e-13	5623.38	9805.96	upInhPGCLC
NA	ENSG00000273437	3	129163606	129163940	-	335	-2.05	0.000122844	1.94	8.22	upInhPGCLC
COPG1	ENSG00000181789	3	129249606	129277773	+	28168	-2.33	5.61e-40	285.29	1436.22	upInhPGCLC
HMCES	ENSG00000183624	3	129278828	129306186	+	27359	-2.93	6.41e-70	74.94	568.79	upInhPGCLC
H1-10	ENSG00000184897	3	129314771	129316286	-	1516	-4.93	7.69e-27	4.49	131.78	upInhPGCLC
PLXND1	ENSG00000004399	3	129555175	129606818	-	51644	-2.28	5.18e-82	178.18	863.48	upInhPGCLC
TRH	ENSG00000170893	3	129974688	129977935	+	3248	-7.51	1.41e-47	0.11	42.02	upInhPGCLC
DNAJC13	ENSG00000138246	3	132417502	132539032	+	121531	-0.62	4.47e-28	1922.6	2953.72	upInhPGCLC
CDV3	ENSG00000091527	3	133573730	133590261	+	16532	-1.45	6.92e-21	1022.74	2785.07	upInhPGCLC
SRPRB	ENSG00000144867	3	133784033	133825772	+	41740	-1.98	2.18e-53	442.34	1749.9	upInhPGCLC
NA	ENSG00000214289	3	134351852	134356561	-	4710	-1.8	1.68e-11	22.36	77.82	upInhPGCLC
AMOTL2	ENSG00000114019	3	134355874	134375479	-	19606	-3.2	9.52e-17	75.96	695.23	upInhPGCLC
ANAPC13	ENSG00000129055	3	134477706	134486716	-	9011	-1.73	2.35e-39	60.74	201.95	upInhPGCLC
DBR1	ENSG00000138231	3	138161012	138174949	-	13938	-0.59	1.49e-08	151.79	228.74	upInhPGCLC
MRAS	ENSG00000158186	3	138347648	138405534	+	57887	-2.09	2.21e-92	220.31	938.08	upInhPGCLC
COPB2	ENSG00000184432	3	139355600	139389680	-	34081	-0.88	1.47e-16	1438.89	2655.31	upInhPGCLC
CHST2	ENSG00000175040	3	143119771	143124014	+	4244	-4.45	2.83e-89	32.69	718.83	upInhPGCLC
NA	ENSG00000241679	3	143123362	143131893	+	8532	-3.64	1.64e-29	11.75	147.19	upInhPGCLC
PLSCR4	ENSG00000114698	3	146192335	146251179	-	58845	-1.37	8.22e-10	342.51	885.16	upInhPGCLC
GYG1	ENSG00000163754	3	148991341	149027668	+	36328	-1	2.15e-16	222.72	447.69	upInhPGCLC
IGSF10	ENSG00000152580	3	151425384	151458709	-	33326	-1.79	3.03e-24	146.81	508.29	upInhPGCLC
RAP2B	ENSG00000181467	3	153162270	153170620	+	8351	-2.2	3.4e-14	109.2	499.76	upInhPGCLC
MME	ENSG00000196549	3	155024124	155183729	+	159606	-2.8	1.77e-41	729.93	5097.61	upInhPGCLC
SEC62	ENSG00000008952	3	169966635	169998373	+	31739	-0.76	7.71e-16	807.05	1368.67	upInhPGCLC
DNAJC19	ENSG00000205981	3	180983709	180989774	-	6066	-0.85	7.52e-16	151.1	274.6	upInhPGCLC
EIF2B5	ENSG00000145191	3	184135038	184146127	+	11090	-2.4	6.12e-42	122.4	643.54	upInhPGCLC
NA	ENSG00000228205	3	184149704	184150435	+	732	-2.93	5.31e-18	3.24	24.28	upInhPGCLC
DVL3	ENSG00000161202	3	184155377	184173614	+	18238	-2.68	8.38e-48	340.97	2188.51	upInhPGCLC
AP2M1	ENSG00000161203	3	184174689	184184091	+	9403	-3.13	3.6e-34	303.45	2655.18	upInhPGCLC
ABCF3	ENSG00000161204	3	184186023	184194012	+	7990	-2.94	6.15e-47	39.06	297.68	upInhPGCLC
ALG3	ENSG00000214160	3	184242301	184249548	-	7248	-2.38	1.1e-34	53.08	275.6	upInhPGCLC
PSMD2	ENSG00000175166	3	184299198	184309050	+	9853	-2.71	8.45e-18	204.54	1335.81	upInhPGCLC
EIF4G1	ENSG00000114867	3	184314495	184335358	+	20864	-1.83	2.81e-20	821.97	2924.6	upInhPGCLC
POLR2H	ENSG00000163882	3	184361718	184368596	+	6879	-2.82	2.5e-23	84.81	597.49	upInhPGCLC
MAGEF1	ENSG00000177383	3	184710367	184712002	-	1636	-2.8	5.17e-23	45.25	313.3	upInhPGCLC
TMEM41A	ENSG00000163900	3	185476496	185499057	-	22562	-1.82	2.5e-44	310.81	1094.33	upInhPGCLC
SENP2	ENSG00000163904	3	185582496	185633551	+	51056	-0.6	1.6e-11	1362.42	2060.21	upInhPGCLC
ETV5	ENSG00000244405	3	186046314	186110318	-	64005	-3.52	4.41e-96	176.95	2034.08	upInhPGCLC
DNAJB11	ENSG00000090520	3	186567403	186585800	+	18398	-1.02	1.75e-25	196.9	400.35	upInhPGCLC
EIF4A2	ENSG00000156976	3	186783205	186789897	+	6693	-1.03	2.04e-14	1714.52	3495.41	upInhPGCLC
NA	ENSG00000223803	3	186900198	186900557	+	360	-1.98	3.54e-05	1.13	4.81	upInhPGCLC
ST6GAL1	ENSG00000073849	3	186930502	187078553	+	148052	-0.88	2.84e-09	5440.43	9990.39	upInhPGCLC
SST	ENSG00000157005	3	187668912	187670394	-	1483	-3.19	5.81e-07	1.64	14.86	upInhPGCLC
CCDC50	ENSG00000152492	3	191329085	191398659	+	69575	-1.25	2.4e-22	584.27	1387.67	upInhPGCLC
FAM43A	ENSG00000185112	3	194686544	194689037	+	2494	-6.07	8.99e-40	4.58	293.94	upInhPGCLC
NA	ENSG00000236844	3	195554610	195555083	+	474	-2.76	3.04e-18	2.46	16.68	upInhPGCLC
MUC4	ENSG00000145113	3	195746765	195811973	-	65209	-0.89	0.00163602	687.9	1274.62	upInhPGCLC
TNK2	ENSG00000061938	3	195863365	195909009	-	45645	-3.77	6.84e-170	97.46	1332.61	upInhPGCLC
NA	ENSG00000225770	3	196536532	196536702	+	171	-3.17	6.77e-05	0.29	3.26	upInhPGCLC
WDR53	ENSG00000185798	3	196554177	196568674	-	14498	-0.85	3.82e-21	171.9	311.63	upInhPGCLC
FBXO45	ENSG00000174013	3	196568611	196589059	+	20449	-1.72	4.53e-61	267.98	881.02	upInhPGCLC
NCBP2	ENSG00000114503	3	196935402	196942594	-	7193	-2.06	1.67e-60	337.44	1401.42	upInhPGCLC
NCBP2AS2	ENSG00000270170	3	196942674	196943543	+	870	-3.62	2.69e-68	14.26	175.37	upInhPGCLC
NA	ENSG00000250238	4	105959	107114	-	1156	-3.69	4.72e-09	0.97	12.77	upInhPGCLC
PIGG	ENSG00000174227	4	499210	540200	+	40991	-1.42	6.22e-53	405	1084.82	upInhPGCLC
ATP5ME	ENSG00000169020	4	672436	674330	-	1895	-3.12	8.83e-49	59.8	517.01	upInhPGCLC
MYL5	ENSG00000215375	4	673580	682033	+	8454	-3.72	1.02e-34	7.81	100.9	upInhPGCLC
CPLX1	ENSG00000168993	4	784957	826129	-	41173	-6.07	3.24e-120	6.62	443.07	upInhPGCLC
FGFRL1	ENSG00000127418	4	1009936	1026898	+	16963	-2.47	4.18e-26	68.05	377.13	upInhPGCLC
RNF212	ENSG00000178222	4	1056250	1113564	-	57315	-3.71	9.79e-105	75.86	996.06	upInhPGCLC
UVSSA	ENSG00000163945	4	1347266	1395992	+	48727	-1.43	1.47e-15	366.02	988.86	upInhPGCLC
TACC3	ENSG00000013810	4	1712891	1745176	+	32286	-0.67	1.73e-07	592.93	945.16	upInhPGCLC
FGFR3	ENSG00000068078	4	1793293	1808872	+	15580	-4	9.17e-23	48.43	766.96	upInhPGCLC
NSD2	ENSG00000109685	4	1871393	1982207	+	110815	-0.89	1.15e-13	1300.36	2406.48	upInhPGCLC
TNIP2	ENSG00000168884	4	2741648	2756376	-	14729	-3.28	2.48e-35	27.84	266.7	upInhPGCLC
ADD1	ENSG00000087274	4	2843857	2930076	+	86220	-1.5	3.9e-62	747.41	2120.36	upInhPGCLC
MFSD10	ENSG00000109736	4	2930561	2934834	-	4274	-1.45	7.05e-14	25.64	69.21	upInhPGCLC
HTT	ENSG00000197386	4	3041422	3243960	+	202539	-0.71	6.72e-22	1895.25	3097.78	upInhPGCLC
LRPAP1	ENSG00000163956	4	3503612	3532446	-	28835	-3.42	2.63e-64	76.42	813.12	upInhPGCLC
NA	ENSG00000250986	4	3758748	3763390	-	4643	-4	4.89e-19	5.05	77.49	upInhPGCLC
ADRA2C	ENSG00000184160	4	3766348	3768526	+	2179	-4.26	8.37e-28	4.46	82.64	upInhPGCLC
NA	ENSG00000253917	4	3915183	3955419	-	40237	-2.71	1.25e-21	167.97	1101.56	upInhPGCLC
TMEM128	ENSG00000132406	4	4235542	4248223	-	12682	-1.34	4.41e-18	53.68	134.66	upInhPGCLC
MSX1	ENSG00000163132	4	4859665	4863936	+	4272	-3.19	1.66e-10	4.83	43.78	upInhPGCLC
MRFAP1	ENSG00000179010	4	6640091	6642745	+	2655	-2.15	3.44e-18	802	3550	upInhPGCLC
LOC93622	ENSG00000170846	4	6663396	6676755	+	13360	-2.26	2.89e-15	49.84	237.45	upInhPGCLC
MRFAP1L1	ENSG00000178988	4	6707701	6709865	-	2165	-1.36	5.76e-15	280.95	720.15	upInhPGCLC
BLOC1S4	ENSG00000186222	4	6716055	6717671	+	1617	-3.66	2.02e-29	10.59	130.96	upInhPGCLC
TBC1D14	ENSG00000132405	4	6909242	7033118	+	123877	-1.41	1.47e-66	656.05	1744.88	upInhPGCLC
TADA2B	ENSG00000173011	4	7041899	7057952	+	16054	-1.94	7.34e-25	45.61	174.1	upInhPGCLC
GRPEL1	ENSG00000109519	4	7058895	7068064	-	9170	-2.24	3.98e-24	80.34	378.69	upInhPGCLC
NA	ENSG00000250884	4	9483718	9484702	+	985	-4.15	1.95e-11	0.71	12.61	upInhPGCLC
NA	ENSG00000284648	4	9532429	9532647	+	219	-3.59	0.00178642	0.12	2.96	upInhPGCLC
MIR548I2	ENSG00000221275	4	9556168	9556316	-	149	-0.65	0.0304818	7.67	12.37	upInhPGCLC
NA	ENSG00000244004	4	9563171	9563950	+	780	-1.34	1.55e-12	21.95	55.9	upInhPGCLC
WDR1	ENSG00000071127	4	10074339	10116949	-	42611	-2.95	9.03e-80	440.53	3408.57	upInhPGCLC
ZNF518B	ENSG00000178163	4	10439880	10457426	-	17547	-1.57	1.76e-17	361.66	1072.61	upInhPGCLC
CD38	ENSG00000004468	4	15778275	15853232	+	74958	-4.57	7.55e-96	47.78	1136.72	upInhPGCLC
PROM1	ENSG00000007062	4	15963076	16084378	-	121303	-1.47	8.22e-34	1276.81	3547.67	upInhPGCLC
MED28	ENSG00000118579	4	17614641	17634105	+	19465	-1.93	2.85e-26	254.42	971.31	upInhPGCLC
NA	ENSG00000244538	4	22594196	22594450	+	255	-3.13	3.6e-07	0.31	3.33	upInhPGCLC
ANAPC4	ENSG00000053900	4	25377213	25418498	+	41286	-1.6	3.97e-120	574	1738.88	upInhPGCLC
PGM2	ENSG00000169299	4	37826660	37862937	+	36278	-1.26	2.58e-51	308.62	736.08	upInhPGCLC
NA	ENSG00000279386	4	37866561	37867091	-	531	-0.88	0.0032415	17.94	33.18	upInhPGCLC
NA	ENSG00000249863	4	37868292	37869978	+	1687	-1.76	6.38e-13	10.67	36.38	upInhPGCLC
APBB2	ENSG00000163697	4	40810027	41216714	-	406688	-1.1	1.34e-20	3146.41	6730.7	upInhPGCLC
UCHL1	ENSG00000154277	4	41256413	41268455	+	12043	-1.9	9.83e-26	811.82	3022.92	upInhPGCLC
BEND4	ENSG00000188848	4	42110853	42152878	-	42026	-2.55	9.79e-71	736.31	4323.03	upInhPGCLC
LOC105374428	ENSG00000250781	4	42281830	42391651	-	109822	-3.64	6.94e-29	144.67	1797.21	upInhPGCLC
SHISA3	ENSG00000178343	4	42397488	42402487	+	5000	-2.64	2.12e-09	22.63	139.53	upInhPGCLC
ATP8A1	ENSG00000124406	4	42408373	42657105	-	248733	-1.39	1.99e-21	1939.74	5100.43	upInhPGCLC
NA	ENSG00000249936	4	46723830	46724408	-	579	-1.91	2.02e-06	2.77	10.72	upInhPGCLC
TEC	ENSG00000135605	4	48135783	48269838	-	134056	-1.66	2.43e-28	490.12	1554.48	upInhPGCLC
SGCB	ENSG00000163069	4	52020706	52038482	-	17777	-1.07	1.2e-20	787.26	1650.2	upInhPGCLC
KIT	ENSG00000157404	4	54657918	54740715	+	82798	-1.48	4.75e-32	887.99	2470.41	upInhPGCLC
PAICS	ENSG00000128050	4	56435741	56464579	+	28839	-0.66	2.84e-06	2888.21	4559.12	upInhPGCLC
REST	ENSG00000084093	4	56907876	56966678	+	58803	-1.14	8.88e-19	4106.65	9073.21	upInhPGCLC
NOA1	ENSG00000084092	4	56963350	56977606	-	14257	-0.81	4.5e-10	114.45	202.72	upInhPGCLC
POLR2B	ENSG00000047315	4	56977722	57031158	+	53437	-1.26	3.41e-28	764.3	1826.05	upInhPGCLC
GRSF1	ENSG00000132463	4	70815783	70839897	-	24115	-0.99	2.43e-20	478.43	946.84	upInhPGCLC
SEPTIN11	ENSG00000138758	4	76949703	77040384	+	90682	-1.9	2.08e-49	2629.78	9840.91	upInhPGCLC
CCNI	ENSG00000118816	4	77047155	77075989	-	28835	-0.75	1.91e-06	4102.5	6876.46	upInhPGCLC
ANXA3	ENSG00000138772	4	78551747	78610451	+	58705	-1.81	1.1e-22	515.95	1804.06	upInhPGCLC
HNRNPD	ENSG00000138668	4	82352498	82374503	-	22006	-1.17	1.95e-13	2277.7	5106.98	upInhPGCLC
HNRNPDL	ENSG00000152795	4	82422564	82430408	-	7845	-1.4	2.75e-28	1685.91	4445.46	upInhPGCLC
NUDT9	ENSG00000170502	4	87422573	87459455	+	36883	-0.68	4.29e-17	407.44	654.32	upInhPGCLC
PPM1K	ENSG00000163644	4	88257620	88284769	-	27150	-1.03	4.43e-28	291.2	594.66	upInhPGCLC
HERC6	ENSG00000138642	4	88378739	88443111	+	64373	-1.22	7.2e-27	274.42	638.47	upInhPGCLC
HERC5	ENSG00000138646	4	88457119	88506163	+	49045	-3.16	1.33e-54	276.26	2474.34	upInhPGCLC
PYURF	ENSG00000145337	4	88520998	88523776	-	2779	-0.66	8.59e-06	40.49	64.37	upInhPGCLC
TIGD2	ENSG00000180346	4	89111500	89114899	+	3400	-0.72	0.000965975	38.44	62.76	upInhPGCLC
NA	ENSG00000253170	4	97120701	97135059	+	14359	-2.35	2.18e-11	33.51	170.59	upInhPGCLC
ADH5	ENSG00000197894	4	99070978	99088801	-	17824	-0.71	1.12e-09	805.56	1317.55	upInhPGCLC
H2AZ1	ENSG00000164032	4	99948086	99950355	-	2270	-1.69	2.18e-24	775.62	2493.91	upInhPGCLC
TET2	ENSG00000168769	4	105145875	105279816	+	133942	-2.18	2.5e-47	779.56	3538.12	upInhPGCLC
NA	ENSG00000249264	4	105484698	105486080	+	1383	-0.85	0.00106473	11.28	21.2	upInhPGCLC
RPL34	ENSG00000109475	4	108620566	108630412	+	9847	-2.18	1.02e-34	433.55	1963.15	upInhPGCLC
ELOVL6	ENSG00000170522	4	110045846	110199199	-	153354	-0.84	3e-24	3625.29	6477.45	upInhPGCLC
NA	ENSG00000270394	4	116298876	116300320	+	1445	-0.86	0.031284	20.04	37	upInhPGCLC
SNHG8	ENSG00000269893	4	118278709	118285316	+	6608	-1.55	2.84e-09	64.86	189.6	upInhPGCLC
C4orf3	ENSG00000164096	4	119296419	119304445	-	8027	-3.01	1.5e-63	72.36	582.53	upInhPGCLC
ANXA5	ENSG00000164111	4	121667946	121696995	-	29050	-0.86	2.13e-07	1140.89	2064.98	upInhPGCLC
NA	ENSG00000286467	4	133261022	133263115	-	2094	-3.79	5.47e-15	2.92	41.3	upInhPGCLC
OTUD4	ENSG00000164164	4	145110838	145180161	-	69324	-0.64	2.29e-10	3477.84	5403.43	upInhPGCLC
TRIM2	ENSG00000109654	4	153152342	153339317	+	186976	-1.19	9.56e-18	2787.13	6349.56	upInhPGCLC
SFRP2	ENSG00000145423	4	153780591	153789083	-	8493	-1.46	4.82e-17	762.59	2098.43	upInhPGCLC
PLRG1	ENSG00000171566	4	154535005	154550400	-	15396	-0.62	1.3e-08	349.2	537.78	upInhPGCLC
FGB	ENSG00000171564	4	154562956	154571086	+	8131	-5.52	2.96e-06	2.13	97.57	upInhPGCLC
TMEM144	ENSG00000164124	4	158201604	158255411	+	53808	-2.15	1.59e-33	132.74	587.77	upInhPGCLC
C4orf46	ENSG00000205208	4	158666675	158672255	-	5581	-0.6	0.00742349	145.31	221.19	upInhPGCLC
NA	ENSG00000121089	4	164943290	164943937	+	648	-2.03	7.36e-11	15.49	63.57	upInhPGCLC
NA	ENSG00000206711	4	166312935	166313034	-	100	-2.35	0.036709	0.54	2.75	upInhPGCLC
NA	ENSG00000249675	4	166388701	166526119	-	137419	-2.66	3.63e-19	251.33	1586.89	upInhPGCLC
HPGD	ENSG00000164120	4	174490175	174523154	-	32980	-1.15	8.44e-06	355.56	787.58	upInhPGCLC
AGA	ENSG00000038002	4	177430774	177442437	-	11664	-1.03	9.64e-08	75.11	152.6	upInhPGCLC
DCTD	ENSG00000129187	4	182890060	182917936	-	27877	-2.26	5.03e-45	116.1	557.29	upInhPGCLC
CDKN2AIP	ENSG00000168564	4	183444635	183449064	+	4430	-0.92	2.55e-13	147.72	281.17	upInhPGCLC
CASP3	ENSG00000164305	4	184627696	184649509	-	21814	-1.02	4.9e-14	441.96	893.51	upInhPGCLC
ZFP42	ENSG00000179059	4	187995771	188005046	+	9276	-2.77	3.21e-90	303.98	2069.97	upInhPGCLC
TRIML2	ENSG00000179046	4	188091273	188109603	-	18331	-2.7	1.89e-65	324.03	2100.41	upInhPGCLC
LINC01060	ENSG00000249378	4	188400736	188681051	+	280316	-1.28	0.00315698	1392.22	3390.15	upInhPGCLC
CCDC127	ENSG00000164366	5	196871	218215	-	21345	-1.14	5.63e-23	104.41	227.65	upInhPGCLC
TRIP13	ENSG00000071539	5	892884	919357	+	26474	-1.07	7.68e-15	137.58	290.03	upInhPGCLC
CLPTM1L	ENSG00000049656	5	1317752	1345099	-	27348	-1.89	1.63e-17	110.03	407.21	upInhPGCLC
NA	ENSG00000286388	5	1345197	1350786	+	5590	-2.35	1.86e-08	13.43	67.05	upInhPGCLC
LPCAT1	ENSG00000153395	5	1456480	1523962	-	67483	-1.86	5.17e-124	796.95	2895.81	upInhPGCLC
NA	ENSG00000185986	5	1567495	1594620	-	27126	-1.37	1.45e-24	687.24	1781.96	upInhPGCLC
MRPL36	ENSG00000171421	5	1798385	1801366	-	2982	-2.56	2.71e-41	20.01	118.3	upInhPGCLC
NDUFS6	ENSG00000145494	5	1801400	1816605	+	15206	-2.39	1.54e-28	184.51	968.06	upInhPGCLC
IRX1	ENSG00000170549	5	3595832	3601403	+	5572	-6.21	2.17e-18	2.85	199.52	upInhPGCLC
MED10	ENSG00000133398	5	6371874	6378571	-	6698	-1.18	8.84e-27	93.71	212.8	upInhPGCLC
TENT4A	ENSG00000112941	5	6713432	6757044	+	43613	-1.14	1.32e-29	459.74	1012.67	upInhPGCLC
CCT5	ENSG00000150753	5	10249929	10266389	+	16461	-1.56	4.2e-27	1631.33	4823.71	upInhPGCLC
NA	ENSG00000259802	5	10352701	10353601	-	901	-1.38	0.000311426	6.35	17.12	upInhPGCLC
NA	ENSG00000250182	5	14651941	14653329	-	1389	-1.93	2.4e-10	6.39	24.61	upInhPGCLC
OTULIN	ENSG00000154124	5	14664664	14699711	+	35048	-0.68	2.47e-15	394.27	629.44	upInhPGCLC
ZNF622	ENSG00000173545	5	16451519	16465800	-	14282	-1.29	4.32e-20	105.79	258.89	upInhPGCLC
MYO10	ENSG00000145555	5	16661907	16936288	-	274382	-0.86	4.43e-16	2408.75	4367.68	upInhPGCLC
NA	ENSG00000244073	5	37085056	37085852	+	797	-2.09	1.47e-11	3.63	15.58	upInhPGCLC
RPL37	ENSG00000145592	5	40825262	40835222	-	9961	-1.77	2.15e-40	2014.97	6878.14	upInhPGCLC
NNT	ENSG00000112992	5	43602692	43707405	+	104714	-1.37	2.22e-37	474.87	1227.1	upInhPGCLC
EMB	ENSG00000170571	5	50396192	50443248	-	47057	-1.66	2.66e-55	950.02	3010.39	upInhPGCLC
ISL1	ENSG00000016082	5	51383448	51394730	+	11283	-4.56	1.28e-54	5.13	121.51	upInhPGCLC
PLPP1	ENSG00000067113	5	55424854	55534969	-	110116	-1.08	1.04e-12	3256.54	6877.98	upInhPGCLC
IL6ST	ENSG00000134352	5	55935095	55995022	-	59928	-4.7	0	218.45	5675.84	upInhPGCLC
NA	ENSG00000226221	5	56504635	56505072	-	438	-1.7	3e-08	2.57	9.35	upInhPGCLC
MAP3K1	ENSG00000095015	5	56815549	56896152	+	80604	-0.81	4.24e-16	503.76	881.45	upInhPGCLC
PLK2	ENSG00000145632	5	58453982	58460139	-	6158	-1.09	1.65e-10	206.41	439.48	upInhPGCLC
NA	ENSG00000272308	5	60866457	60866935	-	479	-1	0.00550236	2.97	5.58	upInhPGCLC
SHISAL2B	ENSG00000145642	5	64690442	64718190	+	27749	-1.64	1.83e-24	95.52	300.32	upInhPGCLC
NA	ENSG00000272370	5	65020038	65020551	+	514	-2.15	5.76e-07	4.13	19.08	upInhPGCLC
NA	ENSG00000213864	5	68159218	68159893	-	676	-1.73	1.57e-09	3.26	11.59	upInhPGCLC
PIK3R1	ENSG00000145675	5	68215756	68301821	+	86066	-2.59	1.78e-29	338.6	2032.95	upInhPGCLC
CCNB1	ENSG00000134057	5	69167135	69178245	+	11111	-0.83	1.32e-09	568.61	1012.91	upInhPGCLC
NA	ENSG00000280187	5	69186359	69189452	-	3094	-1.64	9.96e-06	10.67	32.65	upInhPGCLC
CENPH	ENSG00000153044	5	69189574	69210357	+	20784	-0.64	0.000283549	140.26	218.37	upInhPGCLC
OCLN	ENSG00000197822	5	69492292	69558104	+	65813	-0.89	2.65e-14	395.74	735.06	upInhPGCLC
BTF3	ENSG00000145741	5	73498408	73505635	+	7228	-1.76	2.94e-16	351.41	1191.66	upInhPGCLC
ENC1	ENSG00000171617	5	74627406	74641424	-	14019	-3.42	1.04e-47	71.71	766.96	upInhPGCLC
NSA2	ENSG00000164346	5	74766991	74780113	+	13123	-0.87	1.58e-18	319.95	584.83	upInhPGCLC
HMGCR	ENSG00000113161	5	75336329	75362101	+	25773	-1.31	5.87e-33	564.24	1394.94	upInhPGCLC
CERT1	ENSG00000113163	5	75356345	75512138	-	155794	-1.51	1.82e-41	2650.68	7549.12	upInhPGCLC
NA	ENSG00000272040	5	75608817	75609983	+	1167	-3.25	4.7e-15	1.62	15.04	upInhPGCLC
ANKDD1B	ENSG00000189045	5	75611459	75671846	+	60388	-2.99	2.48e-45	95.24	753.97	upInhPGCLC
F2R	ENSG00000181104	5	76716126	76735770	+	19645	-0.85	5.13e-11	498.32	897.23	upInhPGCLC
F2RL1	ENSG00000164251	5	76818933	76835315	+	16383	-2.84	5.04e-41	136.77	978.72	upInhPGCLC
NA	ENSG00000264391	5	76836900	76837195	-	296	-3.49	2.37e-05	0.31	3.73	upInhPGCLC
S100Z	ENSG00000171643	5	76850001	76921650	+	71650	-2.62	5.86e-15	120.73	740.64	upInhPGCLC
CRHBP	ENSG00000145708	5	76953045	76981158	+	28114	-6.45	2.87e-111	24.38	2130.38	upInhPGCLC
LHFPL2	ENSG00000145685	5	78485215	78770021	-	284807	-0.84	1.82e-22	2026.28	3634.03	upInhPGCLC
ANKRD34B	ENSG00000189127	5	80556755	80570280	-	13526	-1.87	1.85e-08	65.33	239.06	upInhPGCLC
DHFR	ENSG00000228716	5	80626226	80654983	-	28758	-1.65	2.09e-09	2668.24	8391.85	upInhPGCLC
ZCCHC9	ENSG00000131732	5	81301587	81313297	+	11711	-0.62	5.08e-08	393.18	602.83	upInhPGCLC
RPS23	ENSG00000186468	5	82273320	82278396	-	5077	-3.33	4.79e-35	188.56	1887.13	upInhPGCLC
HAPLN1	ENSG00000145681	5	83637805	83721613	-	83809	-3.46	1.9e-13	132.94	1467.76	upInhPGCLC
COX7C	ENSG00000127184	5	86617928	86620962	+	3035	-1.37	4.02e-22	754.04	1943.8	upInhPGCLC
NA	ENSG00000242477	5	86884231	86884881	-	651	-1.28	4.77e-07	6.21	15.63	upInhPGCLC
NA	ENSG00000271918	5	116083807	116085416	-	1610	-3.08	8.17e-15	4.37	37.33	upInhPGCLC
SNX2	ENSG00000205302	5	122775079	122834543	+	59465	-0.93	1.99e-12	2417.38	4610.55	upInhPGCLC
ZNF608	ENSG00000168916	5	124636913	124748807	-	111895	-0.63	3.02e-10	2475.06	3825.28	upInhPGCLC
PHAX	ENSG00000164902	5	126600925	126627252	+	26328	-0.83	1.88e-24	328.09	586.13	upInhPGCLC
ISOC1	ENSG00000066583	5	129094749	129114028	+	19280	-0.89	3.67e-10	140.28	259.53	upInhPGCLC
NA	ENSG00000244192	5	130989897	130990428	+	532	-3.61	9.56e-17	0.95	11.95	upInhPGCLC
HINT1	ENSG00000169567	5	131159027	131171735	-	12709	-2.17	3.36e-42	329.34	1477.22	upInhPGCLC
SEPTIN8	ENSG00000164402	5	132750819	132807241	-	56423	-2.94	2.65e-39	112.51	862.97	upInhPGCLC
SHROOM1	ENSG00000164403	5	132822141	132830898	-	8758	-4.22	2.08e-37	6.19	114.55	upInhPGCLC
UQCRQ	ENSG00000164405	5	132866630	132868847	+	2218	-2.73	1.83e-30	43.32	284.33	upInhPGCLC
C5orf15	ENSG00000113583	5	133955510	133968674	-	13165	-0.93	1.44e-14	408.07	774.65	upInhPGCLC
TCF7	ENSG00000081059	5	134114681	134151865	+	37185	-1.3	2.69e-12	206.16	508.02	upInhPGCLC
SKP1	ENSG00000113558	5	134148935	134177038	-	28104	-0.79	1.87e-18	470.22	811.89	upInhPGCLC
CDKN2AIPNL	ENSG00000237190	5	134402065	134411881	-	9817	-0.64	2.75e-11	136.34	212.16	upInhPGCLC
TXNDC15	ENSG00000113621	5	134873803	134901525	+	27723	-1.95	3.59e-78	229.36	888.55	upInhPGCLC
PITX1	ENSG00000069011	5	135027734	135034813	-	7080	-5.99	5.16e-39	1.83	114.85	upInhPGCLC
SMIM32	ENSG00000271824	5	136191468	136193134	-	1667	-6.48	2.51e-07	0.27	23.93	upInhPGCLC
HNRNPA0	ENSG00000177733	5	137745651	137754376	-	8726	-1.4	2.99e-15	113.06	299.5	upInhPGCLC
BRD8	ENSG00000112983	5	138139766	138178986	-	39221	-1.6	1.3e-47	424.86	1291.11	upInhPGCLC
CDC23	ENSG00000094880	5	138187650	138213343	-	25694	-0.86	6.23e-17	352.43	638.66	upInhPGCLC
KDM3B	ENSG00000120733	5	138352685	138437028	+	84344	-1.86	3.39e-86	2317.72	8439.48	upInhPGCLC
EGR1	ENSG00000120738	5	138465479	138469303	+	3825	-3.59	1.12e-17	265.86	3188.21	upInhPGCLC
ETF1	ENSG00000120705	5	138506095	138543236	-	37142	-0.64	1.38e-07	1115.24	1736.78	upInhPGCLC
HSPA9	ENSG00000113013	5	138553756	138575416	-	21661	-1.26	2.77e-10	1867.14	4458.87	upInhPGCLC
PAIP2	ENSG00000120727	5	139341587	139369720	+	28134	-0.74	1.51e-13	367.14	617.4	upInhPGCLC
SRA1	ENSG00000213523	5	140537340	140558252	-	20913	-1.18	1.43e-14	89.68	201.68	upInhPGCLC
APBB3	ENSG00000113108	5	140558268	140564781	-	6514	-2.17	9.41e-18	17.09	75.67	upInhPGCLC
NDUFA2	ENSG00000131495	5	140638740	140647785	-	9046	-2.51	4.78e-79	40.07	227.41	upInhPGCLC
IK	ENSG00000113141	5	140647058	140662480	+	15423	-2.54	2.47e-32	385.19	2244.19	upInhPGCLC
WDR55	ENSG00000120314	5	140664676	140674124	+	9449	-3.75	0	85.87	1156.79	upInhPGCLC
HARS1	ENSG00000170445	5	140673904	140691537	-	17634	-2.65	1.59e-101	121.73	760.7	upInhPGCLC
HARS2	ENSG00000112855	5	140691430	140699305	+	7876	-2.91	1.27e-74	30.44	224.95	upInhPGCLC
ZMAT2	ENSG00000146007	5	140698680	140706676	+	7997	-1.65	1.21e-22	121.18	381.52	upInhPGCLC
TAF7	ENSG00000178913	5	141260225	141320821	-	60597	-0.67	2.06e-06	488.68	776.49	upInhPGCLC
DIAPH1	ENSG00000131504	5	141515016	141619055	-	104040	-0.99	1.84e-32	1228.24	2437.26	upInhPGCLC
PCDH1	ENSG00000156453	5	141853111	141879246	-	26136	-1.29	4.56e-12	799.89	1951.99	upInhPGCLC
GNPDA1	ENSG00000113552	5	141991749	142013041	-	21293	-1.22	1.76e-17	200.01	465.98	upInhPGCLC
SPRY4	ENSG00000187678	5	142310427	142326455	-	16029	-2.33	4.66e-30	1854.28	9323.47	upInhPGCLC
PCYOX1L	ENSG00000145882	5	149358037	149369653	+	11617	-1.38	2.64e-14	84.05	217.02	upInhPGCLC
HMGXB3	ENSG00000113716	5	150000046	150053142	+	53097	-0.82	2.53e-25	386.43	682.17	upInhPGCLC
TCOF1	ENSG00000070814	5	150357629	150400308	+	42680	-1.44	8.07e-19	377.37	1023.73	upInhPGCLC
RPS14	ENSG00000164587	5	150442635	150449739	-	7105	-4.6	1.26e-88	106.26	2569.42	upInhPGCLC
NDST1	ENSG00000070614	5	150485818	150558211	+	72394	-1.88	5.9e-28	309.89	1137.01	upInhPGCLC
RBM22	ENSG00000086589	5	150690792	150701077	-	10286	-1.26	5.22e-15	124.61	300.44	upInhPGCLC
GPX3	ENSG00000211445	5	151020438	151028992	+	8555	-2.46	2.06e-10	82.79	453.53	upInhPGCLC
ANXA6	ENSG00000197043	5	151100706	151157785	-	57080	-1.91	4.73e-47	412.83	1553.32	upInhPGCLC
GM2A	ENSG00000196743	5	151212150	151270440	+	58291	-2.97	2.69e-55	115.03	901.24	upInhPGCLC
SPARC	ENSG00000113140	5	151661096	151686975	-	25880	-1.28	4.87e-11	874.79	2120	upInhPGCLC
SAP30L	ENSG00000164576	5	154445997	154461053	+	15057	-1.53	3.18e-27	89.94	259.76	upInhPGCLC
HAND1	ENSG00000113196	5	154474972	154478227	-	3256	-8.28	1.49e-35	0.72	228.98	upInhPGCLC
LARP1	ENSG00000155506	5	154712843	154817605	+	104763	-1.03	2.78e-15	4500.81	9209.01	upInhPGCLC
CNOT8	ENSG00000155508	5	154857553	154876793	+	19241	-0.67	4.68e-09	182.61	290.6	upInhPGCLC
MRPL22	ENSG00000082515	5	154941073	154969411	+	28339	-0.72	9.01e-14	212.38	349.08	upInhPGCLC
ADAM19	ENSG00000135074	5	157395534	157575775	-	180242	-3.93	8.36e-68	142.87	2172.62	upInhPGCLC
THG1L	ENSG00000113272	5	157731420	157741449	+	10030	-1.96	7.09e-14	54.26	209.37	upInhPGCLC
NA	ENSG00000244331	5	157931258	157931563	-	306	-3.25	3.41e-12	0.79	8.13	upInhPGCLC
SLU7	ENSG00000164609	5	160401641	160421711	-	20071	-1.1	4.05e-27	256.83	552.54	upInhPGCLC
NA	ENSG00000229119	5	166382305	166382599	+	295	-3.23	9.39e-09	0.27	2.96	upInhPGCLC
RARS1	ENSG00000113643	5	168486451	168519301	+	32851	-0.66	7.28e-08	879.7	1388.42	upInhPGCLC
FBLL1	ENSG00000188573	5	168529116	168530634	+	1519	-2.85	7.93e-08	2.6	18.81	upInhPGCLC
NA	ENSG00000233913	5	168616352	168616996	+	645	-2.65	9.42e-05	1.06	6.66	upInhPGCLC
SH3PXD2B	ENSG00000174705	5	172325000	172454525	-	129526	-0.95	7.02e-31	1232.73	2372.34	upInhPGCLC
BOD1	ENSG00000145919	5	173607514	173616660	-	9147	-1.18	1.06e-19	381.81	866.66	upInhPGCLC
MSX2	ENSG00000120149	5	174724582	174730896	+	6315	-7.42	2.31e-60	13.1	2237.62	upInhPGCLC
KIAA1191	ENSG00000122203	5	176346062	176361807	-	15746	-1.85	1.01e-35	136.35	491.37	upInhPGCLC
FAF2	ENSG00000113194	5	176447628	176510074	+	62447	-0.82	5.72e-16	711.41	1257.2	upInhPGCLC
RNF44	ENSG00000146083	5	176526712	176538025	-	11314	-3.14	2e-72	145.41	1277.15	upInhPGCLC
TSPAN17	ENSG00000048140	5	176647387	176659054	+	11668	-1.39	1.27e-14	77.74	205.07	upInhPGCLC
FGFR4	ENSG00000160867	5	177086905	177098144	+	11240	-3.04	2.16e-33	15.19	124.43	upInhPGCLC
LMAN2	ENSG00000169223	5	177331567	177351668	-	20102	-2.18	4.11e-51	135.64	611.55	upInhPGCLC
DBN1	ENSG00000113758	5	177456608	177474401	-	17794	-2.72	1.49e-27	184.31	1213.46	upInhPGCLC
PDLIM7	ENSG00000196923	5	177483394	177497606	-	14213	-3.05	5.47e-39	58.5	482.58	upInhPGCLC
DDX41	ENSG00000183258	5	177511577	177516961	-	5385	-3.35	4.01e-26	40.9	413.16	upInhPGCLC
FAM193B	ENSG00000146067	5	177519789	177554563	-	34775	-0.91	1.88e-21	675.18	1266.44	upInhPGCLC
NA	ENSG00000272459	5	177554824	177555364	+	541	-4.55	4.39e-11	0.4	9.84	upInhPGCLC
TMED9	ENSG00000184840	5	177592158	177596124	+	3967	-4.11	1.63e-35	48.24	825.58	upInhPGCLC
B4GALT7	ENSG00000027847	5	177600132	177610330	+	10199	-2.24	1.16e-33	34.48	161.86	upInhPGCLC
RMND5B	ENSG00000145916	5	178130996	178150568	+	19573	-0.85	1.12e-16	248.9	448.1	upInhPGCLC
NHP2	ENSG00000145912	5	178149460	178153967	-	4508	-1.47	3.1e-14	21.17	58.6	upInhPGCLC
HNRNPAB	ENSG00000197451	5	178204533	178211163	+	6631	-1.79	9.17e-31	141.49	487.96	upInhPGCLC
COL23A1	ENSG00000050767	5	178237618	178590393	-	352776	-2.98	7.15e-69	1249.88	9857.18	upInhPGCLC
NA	ENSG00000253520	5	179527224	179527513	-	290	-3.88	4.19e-21	3.32	48	upInhPGCLC
RUFY1	ENSG00000176783	5	179550554	179610012	+	59459	-0.97	1.02e-33	692.72	1361	upInhPGCLC
HNRNPH1	ENSG00000169045	5	179614178	179634784	-	20607	-1.12	3.31e-13	2402.29	5205.96	upInhPGCLC
CANX	ENSG00000127022	5	179678628	179731641	+	53014	-0.99	1.08e-11	5979.72	11906.7	upInhPGCLC
MAML1	ENSG00000161021	5	179732822	179777283	+	44462	-1.01	4.41e-18	513.45	1031.98	upInhPGCLC
MGAT4B	ENSG00000161013	5	179797597	179806952	-	9356	-3.06	1.68e-69	22.22	185.91	upInhPGCLC
TBC1D9B	ENSG00000197226	5	179862066	179907859	-	45794	-1.1	5.32e-35	231.47	496.31	upInhPGCLC
TRIM41	ENSG00000146063	5	181222499	181235808	+	13310	-1.34	1.02e-15	70.74	177.97	upInhPGCLC
RACK1	ENSG00000204628	5	181236909	181248096	-	11188	-2.97	1.72e-27	611.84	4807.86	upInhPGCLC
DUSP22	ENSG00000112679	6	291630	351355	+	59726	-1.72	6.43e-71	245.7	810.93	upInhPGCLC
IRF4	ENSG00000137265	6	391752	411443	+	19692	-3.83	3.6e-64	19.59	277.96	upInhPGCLC
WRNIP1	ENSG00000124535	6	2765414	2786952	+	21539	-2.26	7.91e-72	277.2	1330.44	upInhPGCLC
SERPINB9	ENSG00000170542	6	2887270	2903309	-	16040	-2.27	2.7e-20	1051.6	5060.1	upInhPGCLC
SERPINB6	ENSG00000124570	6	2948159	2972165	-	24007	-2.67	9.74e-95	132.54	843.33	upInhPGCLC
NA	ENSG00000232654	6	3045384	3045800	+	417	-2.13	0.00319453	1.07	4.91	upInhPGCLC
TUBB2A	ENSG00000137267	6	3153666	3157544	-	3879	-0.92	0.00179725	72.76	99.39	upInhPGCLC
TUBB2B	ENSG00000137285	6	3224277	3231730	-	7454	-1.98	3.47e-07	363.42	1434.51	upInhPGCLC
NA	ENSG00000270504	6	3751111	3753871	+	2761	-2.38	4.94e-16	6.18	33.16	upInhPGCLC
RREB1	ENSG00000124782	6	7107597	7251980	+	144384	-1.43	3.07e-28	782.63	2106.86	upInhPGCLC
NA	ENSG00000261189	6	7540451	7541338	-	888	-5.69	1.01e-29	1.19	61.56	upInhPGCLC
DSP	ENSG00000096696	6	7541617	7586714	+	45098	-1.71	7.17e-35	3930.22	12834.8	upInhPGCLC
TFAP2A	ENSG00000137203	6	10393186	10419659	-	26474	-3.56	1.96e-14	30.15	354.91	upInhPGCLC
TMEM14C	ENSG00000111843	6	10722915	10731129	+	8215	-1.54	1.48e-21	113.84	331.34	upInhPGCLC
HIVEP1	ENSG00000095951	6	12008762	12164999	+	156238	-1.17	1.23e-43	3408.85	7667.82	upInhPGCLC
EDN1	ENSG00000078401	6	12290361	12297194	+	6834	-2.62	1.9e-24	45.68	281.18	upInhPGCLC
NA	ENSG00000212802	6	12514110	12514724	+	615	-3.22	2.01e-15	0.98	9.63	upInhPGCLC
TBC1D7	ENSG00000145979	6	13266542	13328583	-	62042	-1.59	3.11e-31	241.99	728.27	upInhPGCLC
NOL7	ENSG00000225921	6	13615335	13632739	+	17405	-2.64	3.04e-76	681.52	4243.63	upInhPGCLC
MCUR1	ENSG00000050393	6	13786557	13814568	-	28012	-1.02	3.26e-34	573.9	1164.57	upInhPGCLC
NA	ENSG00000277411	6	15522195	15522300	-	106	-3.75	7.98e-06	0.86	11	upInhPGCLC
GMPR	ENSG00000137198	6	16238580	16295549	+	56970	-7.74	2.24e-232	10.91	2353.36	upInhPGCLC
RBM24	ENSG00000112183	6	17281361	17293871	+	12511	-5.06	3.17e-70	14.63	484.32	upInhPGCLC
SOX4	ENSG00000124766	6	21592768	21598619	+	5852	-1.64	3.77e-22	279.87	871.76	upInhPGCLC
C6orf62	ENSG00000112308	6	24704861	24719998	-	15138	-1.08	1.35e-47	806.89	1712.31	upInhPGCLC
H3C1	ENSG00000275714	6	26020490	26020900	+	411	-2.84	1.13e-09	1.16	8.75	upInhPGCLC
H4C2	ENSG00000278705	6	26026815	26027252	-	438	-2.18	3.65e-10	9.25	41.2	upInhPGCLC
H3C2	ENSG00000286522	6	26031594	26032099	-	506	-2.75	7.63e-10	60.01	401.82	upInhPGCLC
H1-2	ENSG00000187837	6	26055787	26056428	-	642	-2.31	4.76e-14	104.56	515.55	upInhPGCLC
H4C3	ENSG00000197061	6	26103876	26104310	+	435	-1.43	0.00509268	16.43	43.72	upInhPGCLC
H1-6	ENSG00000187475	6	26107419	26108136	-	718	-1.43	0.00239078	4.75	12.28	upInhPGCLC
H2BC4	ENSG00000180596	6	26114873	26123926	-	9054	-2.09	1.67e-13	154.96	659.08	upInhPGCLC
H2AC6	ENSG00000180573	6	26124145	26139116	+	14972	-1.41	1.32e-08	123.56	329.07	upInhPGCLC
H1-4	ENSG00000168298	6	26156354	26157107	+	754	-3.96	2.42e-22	41.81	643.2	upInhPGCLC
H2BC5	ENSG00000158373	6	26158146	26171349	+	13204	-0.82	0.0134542	127.94	225.25	upInhPGCLC
H4C4	ENSG00000277157	6	26188765	26189076	-	312	-1.92	8.05e-06	5.16	19.16	upInhPGCLC
H2BC7	ENSG00000277224	6	26199520	26200715	+	1196	-2.24	1.07e-11	60.39	283.55	upInhPGCLC
H4C5	ENSG00000276966	6	26204552	26206038	+	1487	-2.05	2.06e-09	80.3	330.19	upInhPGCLC
H2BC8	ENSG00000273802	6	26215159	26216692	-	1534	-1.35	1.08e-06	34.52	87.85	upInhPGCLC
H2AC8	ENSG00000277075	6	26216975	26217483	+	509	-1.6	1.91e-07	20.36	60.49	upInhPGCLC
H3C6	ENSG00000274750	6	26224199	26227473	+	3275	-1.18	3.41e-06	27.28	61.24	upInhPGCLC
NA	ENSG00000218281	6	26233122	26233255	+	134	-2.68	0.0304518	0.49	2.46	upInhPGCLC
H1-3	ENSG00000124575	6	26234268	26234933	-	666	-3.07	3.21e-16	97.89	817.2	upInhPGCLC
H4C6	ENSG00000274618	6	26240426	26240737	+	312	-1.35	0.0371248	4.37	10.93	upInhPGCLC
H3C7	ENSG00000277775	6	26250195	26250605	-	411	-2.76	9.2e-06	0.92	5.93	upInhPGCLC
H2BC9	ENSG00000275713	6	26251651	26253710	+	2060	-1.16	1.35e-07	84.75	189.35	upInhPGCLC
H2BC10	ENSG00000278588	6	26272976	26273356	+	381	-1.57	1.88e-05	6.71	19.02	upInhPGCLC
H4C8	ENSG00000158406	6	26277609	26285638	-	8030	-1.31	6.95e-07	76.97	189.86	upInhPGCLC
NA	ENSG00000220875	6	26321876	26322292	-	417	-2.97	2.72e-08	0.56	4.71	upInhPGCLC
BTN2A2	ENSG00000124508	6	26383096	26394874	+	11779	-1.46	1.51e-18	73.91	201.63	upInhPGCLC
BTN2A1	ENSG00000112763	6	26457904	26476621	+	18718	-1.57	1.76e-37	101.43	301.7	upInhPGCLC
ABT1	ENSG00000146109	6	26596953	26600739	+	3787	-2.34	1.13e-34	27.49	137.62	upInhPGCLC
H2AC11	ENSG00000196787	6	27133042	27135291	+	2250	-1.12	3.48e-06	28.21	61.33	upInhPGCLC
H4C9	ENSG00000276180	6	27138588	27139881	+	1294	-0.91	7.57e-05	44.23	83.5	upInhPGCLC
H2BC12	ENSG00000197903	6	27146418	27146798	-	381	-3.12	2.26e-19	20.35	174.88	upInhPGCLC
H2AC12	ENSG00000274997	6	27147129	27147515	+	387	-1.62	4.43e-07	6.2	18.84	upInhPGCLC
PRSS16	ENSG00000112812	6	27247701	27256624	+	8924	-0.95	0.00209718	58.88	114.76	upInhPGCLC
NA	ENSG00000216676	6	27652602	27652825	-	224	-3.53	5.67e-09	0.31	4.09	upInhPGCLC
H2BC13	ENSG00000185130	6	27807444	27807931	-	488	-1.8	8.53e-05	3.71	12.2	upInhPGCLC
H2AC13	ENSG00000196747	6	27808199	27808701	+	503	-2.05	2.49e-10	10.12	41.71	upInhPGCLC
H2AC14	ENSG00000276368	6	27814354	27814740	-	387	-2.48	5.01e-10	3.17	17.46	upInhPGCLC
H2BC14	ENSG00000273703	6	27815044	27815424	+	381	-2.68	8.32e-11	10.06	62.62	upInhPGCLC
H1-5	ENSG00000184357	6	27866849	27867529	-	681	-3.77	6.61e-26	27.76	376.48	upInhPGCLC
H3C11	ENSG00000275379	6	27871905	27872315	-	411	-3.51	2.94e-29	4.66	53.66	upInhPGCLC
H4C13	ENSG00000275126	6	27873199	27873510	-	312	-1.52	7.55e-06	3.17	9.4	upInhPGCLC
H3C12	ENSG00000197153	6	27890382	27893106	-	2725	-2	5.77e-10	59.73	238.42	upInhPGCLC
H2BC17	ENSG00000274641	6	27893463	27893843	+	381	-2.18	2.2e-06	2.76	12.23	upInhPGCLC
ZSCAN9	ENSG00000137185	6	28224886	28233482	+	8597	-1.1	3.73e-26	107.59	231.47	upInhPGCLC
ZKSCAN4	ENSG00000187626	6	28241697	28252269	-	10573	-0.75	7.24e-05	68.37	114	upInhPGCLC
HLA-A	ENSG00000206503	6	29941260	29945884	+	4625	-1.35	1.88e-07	92.08	235.81	upInhPGCLC
ZNRD1	ENSG00000066379	6	30058899	30064909	+	6011	-1.62	6.48e-17	34.75	106.44	upInhPGCLC
PPP1R11	ENSG00000204619	6	30066709	30070333	+	3625	-2.53	2.76e-23	52.8	303.5	upInhPGCLC
NA	ENSG00000236603	6	30485940	30486590	+	651	-2.52	1.87e-12	1.29	7.52	upInhPGCLC
HLA-E	ENSG00000204592	6	30489509	30494194	+	4686	-4.55	1.04e-79	19.34	449.61	upInhPGCLC
GNL1	ENSG00000204590	6	30541377	30557174	-	15798	-1.46	7.54e-20	163.95	451.25	upInhPGCLC
ABCF1	ENSG00000204574	6	30571393	30597179	+	25787	-1.14	1.87e-11	685.8	1508.76	upInhPGCLC
MRPS18B	ENSG00000204568	6	30617840	30626395	+	8556	-2.47	2.94e-27	48.74	268.92	upInhPGCLC
C6orf136	ENSG00000204564	6	30647039	30653210	+	6172	-1.03	1.48e-11	38.84	80.34	upInhPGCLC
DHX16	ENSG00000204560	6	30653119	30673006	-	19888	-2.29	3.7e-39	81.52	395.59	upInhPGCLC
PPP1R18	ENSG00000146112	6	30676389	30687895	-	11507	-3.07	1.8e-23	33.43	277.88	upInhPGCLC
NRM	ENSG00000137404	6	30688047	30691420	-	3374	-2.97	7.72e-23	45.69	356.04	upInhPGCLC
TUBB	ENSG00000196230	6	30720352	30725426	+	5075	-2.62	3.33e-32	2256.21	13855.5	upInhPGCLC
FLOT1	ENSG00000137312	6	30727709	30742732	-	15024	-2.97	2.24e-39	204.05	1596.66	upInhPGCLC
CCHCR1	ENSG00000204536	6	31142439	31158238	-	15800	-2.59	1.9e-65	82.65	495.93	upInhPGCLC
TCF19	ENSG00000137310	6	31158547	31167159	+	8613	-2.44	3.83e-41	140.03	760.75	upInhPGCLC
POU5F1	ENSG00000204531	6	31164337	31180731	-	16395	-1.8	5.23e-36	130.14	454.57	upInhPGCLC
HLA-C	ENSG00000204525	6	31268749	31272130	-	3382	-4.25	6.05e-66	36.28	687.57	upInhPGCLC
MICB	ENSG00000204516	6	31494881	31511124	+	16244	-2.17	2.38e-24	51.26	230.46	upInhPGCLC
PRRC2A	ENSG00000204469	6	31620720	31637771	+	17052	-2.61	5.55e-25	604.81	3701.86	upInhPGCLC
BAG6	ENSG00000204463	6	31639028	31652705	-	13678	-3.52	4.38e-24	111.93	1276.27	upInhPGCLC
GPANK1	ENSG00000204438	6	31661228	31666283	-	5056	-2.61	2.68e-22	18.11	109.81	upInhPGCLC
DDAH2	ENSG00000213722	6	31727038	31730617	-	3580	-3.21	1.2e-16	11.32	102.19	upInhPGCLC
CLIC1	ENSG00000213719	6	31730581	31739763	-	9183	-2.61	1.46e-17	117.16	715.69	upInhPGCLC
VARS1	ENSG00000204394	6	31777518	31795752	-	18235	-2.07	5e-24	132.02	553.68	upInhPGCLC
LSM2	ENSG00000204392	6	31797396	31806966	-	9571	-3.46	9.98e-30	40.43	439.91	upInhPGCLC
HSPA1L	ENSG00000204390	6	31809619	31815283	-	5665	-1.45	5.81e-12	41.15	114.02	upInhPGCLC
HSPA1A	ENSG00000204389	6	31815464	31817946	+	2483	-2.33	2.02e-14	11.99	61.16	upInhPGCLC
NEU1	ENSG00000204386	6	31857659	31862906	-	5248	-1.98	7.25e-12	34.7	135.56	upInhPGCLC
NELFE	ENSG00000204356	6	31952087	31959038	-	6952	-2.01	1.25e-42	120.12	482.8	upInhPGCLC
SKIV2L	ENSG00000204351	6	31959117	31969751	+	10635	-3.33	2.78e-52	34.11	339.32	upInhPGCLC
DXO	ENSG00000204348	6	31969810	31972290	-	2481	-2.5	7.27e-11	10.63	58.85	upInhPGCLC
ATF6B	ENSG00000213676	6	32115264	32128253	-	12990	-3.18	3.28e-61	16.63	151.69	upInhPGCLC
FKBPL	ENSG00000204315	6	32128707	32130288	-	1582	-3.73	1.44e-16	2.52	32.18	upInhPGCLC
RNF5	ENSG00000204308	6	32178405	32180793	+	2389	-2.34	2.07e-18	27.95	141.49	upInhPGCLC
AGER	ENSG00000204305	6	32180968	32184322	-	3355	-0.73	0.00313723	23.52	38.49	upInhPGCLC
PBX2	ENSG00000204304	6	32184733	32190202	-	5470	-2.34	2.9e-21	150.07	757.4	upInhPGCLC
BRD2	ENSG00000204256	6	32968594	32981505	+	12912	-1.46	1.07e-17	1020.15	2813.6	upInhPGCLC
HLA-DOA	ENSG00000204252	6	33004182	33009591	-	5410	-0.7	0.00217593	88.89	144.19	upInhPGCLC
HLA-DPB1	ENSG00000223865	6	33075990	33089696	+	13707	-2.19	7.3e-32	67.54	309.96	upInhPGCLC
RXRB	ENSG00000204231	6	33193588	33200688	-	7101	-2.58	1.61e-36	44.56	266.95	upInhPGCLC
SLC39A7	ENSG00000112473	6	33200445	33204439	+	3995	-3	3.59e-46	34.95	276.87	upInhPGCLC
RING1	ENSG00000204227	6	33208500	33212722	+	4223	-1.44	2.34e-11	84.06	226.91	upInhPGCLC
VPS52	ENSG00000223501	6	33250272	33272047	-	21776	-1.07	1.48e-33	162.81	341.1	upInhPGCLC
RPS18	ENSG00000231500	6	33272075	33276511	+	4437	-3.08	9.76e-67	283.75	2397.8	upInhPGCLC
WDR46	ENSG00000227057	6	33279108	33289247	-	10140	-1.86	1.19e-22	29.85	107.34	upInhPGCLC
ZBTB22	ENSG00000236104	6	33314406	33317942	-	3537	-3.41	9.89e-16	5.27	54.7	upInhPGCLC
DAXX	ENSG00000204209	6	33318558	33323016	-	4459	-2.88	3.26e-13	100.75	742	upInhPGCLC
KIFC1	ENSG00000237649	6	33391823	33409896	+	18074	-1.06	8.34e-23	115.74	244.17	upInhPGCLC
PHF1	ENSG00000112511	6	33410399	33416453	+	6055	-2.38	1.71e-24	35.08	182.74	upInhPGCLC
CUTA	ENSG00000112514	6	33416442	33418317	-	1876	-2.84	3.43e-20	46.87	333.59	upInhPGCLC
UQCC2	ENSG00000137288	6	33694293	33711727	-	17435	-1.28	9.46e-22	172.65	420.59	upInhPGCLC
LEMD2	ENSG00000161904	6	33771202	33789130	-	17929	-2.27	7.73e-128	159.52	770.61	upInhPGCLC
HMGA1	ENSG00000137309	6	34236873	34246231	+	9359	-2.99	1.79e-11	609.41	4840.76	upInhPGCLC
SMIM29	ENSG00000186577	6	34246381	34249108	-	2728	-5.7	8.16e-48	1.26	65.5	upInhPGCLC
ILRUN	ENSG00000196821	6	34587288	34696859	-	109572	-0.68	4.65e-11	1533.41	2450.48	upInhPGCLC
NA	ENSG00000217130	6	34744176	34744673	+	498	-3.06	7.37e-09	0.6	5.31	upInhPGCLC
SNRPC	ENSG00000124562	6	34757505	34773857	+	16353	-1.19	1.08e-18	128.78	293.06	upInhPGCLC
RPL10A	ENSG00000198755	6	35468401	35470785	+	2385	-2.53	4.88e-27	460.86	2651.6	upInhPGCLC
NA	ENSG00000219023	6	35555873	35556264	+	392	-3.58	9.38e-10	0.39	4.97	upInhPGCLC
BRPF3	ENSG00000096070	6	36196744	36232790	+	36047	-1.36	2.43e-15	444.92	1141.32	upInhPGCLC
CDKN1A	ENSG00000124762	6	36676460	36687339	+	10880	-1.33	8.97e-05	91.88	231.99	upInhPGCLC
PPIL1	ENSG00000137168	6	36854827	36874803	-	19977	-0.81	2.32e-06	235.15	412.58	upInhPGCLC
MTCH1	ENSG00000137409	6	36968141	36986298	-	18158	-1.8	2.27e-34	371.55	1287.92	upInhPGCLC
NA	ENSG00000226976	6	37044860	37045189	+	330	-2.98	1.09e-09	0.78	6.16	upInhPGCLC
PIM1	ENSG00000137193	6	37170152	37175428	+	5277	-3.27	8.43e-68	145.12	1400.27	upInhPGCLC
CMTR1	ENSG00000137200	6	37433219	37482827	+	49609	-1.75	8.97e-34	205.88	691.55	upInhPGCLC
CCDC167	ENSG00000198937	6	37482938	37499893	-	16956	-3.59	2.57e-59	23.17	276.71	upInhPGCLC
SAYSD1	ENSG00000112167	6	39104063	39115186	-	11124	-1.22	2.79e-20	111.86	261.38	upInhPGCLC
MDFI	ENSG00000112559	6	41636882	41654246	+	17365	-5.97	7.22e-77	13.89	856.57	upInhPGCLC
MED20	ENSG00000124641	6	41905354	41921139	-	15786	-1.55	9.47e-15	128.68	377.14	upInhPGCLC
TBCC	ENSG00000124659	6	42744481	42746096	-	1616	-3.15	1.65e-27	8.34	73.27	upInhPGCLC
RPL7L1	ENSG00000146223	6	42879618	42889925	+	10308	-1.69	1.54e-35	203.41	654.95	upInhPGCLC
C6orf226	ENSG00000221821	6	42890265	42890821	-	557	-2.79	2.55e-06	1.35	9.27	upInhPGCLC
CNPY3	ENSG00000137161	6	42929192	42939287	+	10096	-2.78	7.73e-48	36.01	245.14	upInhPGCLC
NA	ENSG00000181524	6	42956345	42956765	-	421	-2.52	6.07e-17	3.65	21.9	upInhPGCLC
PEX6	ENSG00000124587	6	42963865	42979181	-	15317	-2.05	1.94e-34	42.43	174.99	upInhPGCLC
MEA1	ENSG00000124733	6	43011143	43016868	-	5726	-3.11	8.09e-21	32.93	280.74	upInhPGCLC
KLHDC3	ENSG00000124702	6	43014103	43021298	+	7196	-1.83	2.25e-30	51.4	182.53	upInhPGCLC
RRP36	ENSG00000124541	6	43021623	43034156	+	12534	-1.48	9.41e-31	125.25	349.11	upInhPGCLC
PTK7	ENSG00000112655	6	43076307	43161719	+	85413	-2.3	3.98e-101	265.22	1310.32	upInhPGCLC
SRF	ENSG00000112658	6	43171269	43181506	+	10238	-2.83	5.2e-24	219.52	1556.94	upInhPGCLC
DNPH1	ENSG00000112667	6	43225629	43229484	-	3856	-3.03	2.8e-36	10.87	89.51	upInhPGCLC
ZNF318	ENSG00000171467	6	43307134	43369647	-	62514	-1.79	4.82e-41	568.22	1970.91	upInhPGCLC
ABCC10	ENSG00000124574	6	43427366	43450427	+	23062	-3.39	7.95e-61	31.39	326.54	upInhPGCLC
TJAP1	ENSG00000137221	6	43477523	43506556	+	29034	-0.67	1.12e-05	180.86	286.62	upInhPGCLC
POLR1C	ENSG00000171453	6	43509702	43562419	+	52718	-1.29	2.31e-21	265.64	645.88	upInhPGCLC
GTPBP2	ENSG00000172432	6	43605316	43629264	-	23949	-1.61	9.13e-52	153.27	466.18	upInhPGCLC
MRPS18A	ENSG00000096080	6	43671303	43687791	-	16489	-0.95	2.52e-12	116.72	226.73	upInhPGCLC
MRPL14	ENSG00000180992	6	44113451	44127452	-	14002	-1.55	1.51e-32	91.75	269.47	upInhPGCLC
TMEM63B	ENSG00000137216	6	44126914	44155519	+	28606	-2.03	4.73e-72	237.32	967.22	upInhPGCLC
SLC29A1	ENSG00000112759	6	44219505	44234151	+	14647	-2.58	7.38e-38	174.03	1040.39	upInhPGCLC
HSP90AB1	ENSG00000096384	6	44246166	44253888	+	7723	-1.78	2.42e-17	5963.6	20439.4	upInhPGCLC
SLC35B2	ENSG00000157593	6	44254096	44257890	-	3795	-5.51	4.32e-40	15.53	695.86	upInhPGCLC
TNFRSF21	ENSG00000146072	6	47231532	47309905	-	78374	-1.05	9.25e-14	1231.17	2558.18	upInhPGCLC
MMUT	ENSG00000146085	6	49430360	49463253	-	32894	-0.76	2.85e-11	263.61	444.56	upInhPGCLC
LOC730101	ENSG00000216775	6	52664366	52669155	+	4790	-3.34	3.67e-25	39.4	399.02	upInhPGCLC
TMEM14A	ENSG00000096092	6	52671113	52686588	+	15476	-3.38	2.26e-112	60.03	623.93	upInhPGCLC
GSTA2	ENSG00000244067	6	52750087	52763475	-	13389	-8.44	5.96e-53	1.72	625.2	upInhPGCLC
GSTA1	ENSG00000243955	6	52791371	52803860	-	12490	-6.24	1.7e-20	2.21	172.14	upInhPGCLC
GSTA3	ENSG00000174156	6	52896639	52909698	-	13060	-8.32	2.81e-112	2.44	785.99	upInhPGCLC
GSTA4	ENSG00000170899	6	52977948	52995304	-	17357	-2.73	2.41e-154	323.83	2148.58	upInhPGCLC
ICK	ENSG00000112144	6	53001279	53061802	-	60524	-1.01	1.69e-14	635.46	1278.24	upInhPGCLC
NA	ENSG00000219863	6	53354715	53355065	+	351	-2.74	4.31e-08	0.84	6.43	upInhPGCLC
NA	ENSG00000255633	6	61574328	61574402	+	75	-2.03	4.71e-06	3.3	14.19	upInhPGCLC
NA	ENSG00000198225	6	63211446	63213024	+	1579	-3.06	4.2e-22	3.43	28.69	upInhPGCLC
NA	ENSG00000213309	6	63615827	63616361	-	535	-1.01	0.00736068	2.61	5.6	upInhPGCLC
EEF1A1	ENSG00000156508	6	73515750	73523797	-	8048	-1.64	1.18e-19	825.21	2574.38	upInhPGCLC
COX7A2	ENSG00000112695	6	75237675	75250323	-	12649	-2.12	8.34e-55	230.49	1003.61	upInhPGCLC
HTR1B	ENSG00000135312	6	77461753	77463773	-	2021	-5.69	2.71e-51	4.03	199.97	upInhPGCLC
ELOVL4	ENSG00000118402	6	79914814	79947553	-	32740	-0.71	1.06e-07	295.58	483.68	upInhPGCLC
NA	ENSG00000214460	6	85427453	85427966	-	514	-1.54	7.02e-09	5.59	16.86	upInhPGCLC
SNHG5	ENSG00000203875	6	85650491	85678932	-	28442	-0.75	0.00046161	600.21	1013.45	upInhPGCLC
CGA	ENSG00000135346	6	87085498	87095406	-	9909	-4.14	0.000163623	0.52	125.58	upInhPGCLC
CNR1	ENSG00000118432	6	88139864	88166359	-	26496	-1.38	6.57e-08	155.85	405.13	upInhPGCLC
UBE2J1	ENSG00000198833	6	89326625	89352722	-	26098	-0.94	1.08e-06	263.92	505.67	upInhPGCLC
NA	ENSG00000220370	6	94344737	94344962	+	226	-2.54	3.45e-09	2.22	12.92	upInhPGCLC
NDUFAF4	ENSG00000123545	6	96889315	96897891	-	8577	-0.79	7.17e-06	157.29	272.25	upInhPGCLC
PRDM1	ENSG00000057657	6	105993463	106109939	+	116477	-4.26	5.39e-18	84.5	1616.04	upInhPGCLC
BEND3	ENSG00000178409	6	107065182	107115269	-	50088	-1.74	2.51e-26	446.36	1485.41	upInhPGCLC
SEC63	ENSG00000025796	6	107867756	107958208	-	90453	-0.59	4.84e-11	2371.77	3559.14	upInhPGCLC
NA	ENSG00000225093	6	108004357	108005568	-	1212	-3.08	2.43e-16	1.72	15.26	upInhPGCLC
CD164	ENSG00000135535	6	109366514	109382467	-	15954	-0.68	2.42e-20	741.82	1186.67	upInhPGCLC
MICAL1	ENSG00000135596	6	109444062	109465968	-	21907	-2.22	2.38e-45	98.34	454.61	upInhPGCLC
GTF3C6	ENSG00000155115	6	110958706	110967890	+	9185	-0.69	1.68e-07	116.07	188	upInhPGCLC
SLC16A10	ENSG00000112394	6	111087503	111231194	+	143692	-1.54	1.05e-27	1524.65	4423.91	upInhPGCLC
MFSD4B	ENSG00000173214	6	111259348	111271167	+	11820	-1.23	1.87e-14	271.26	636.55	upInhPGCLC
NA	ENSG00000230177	6	111273329	111278744	+	5416	-1.91	2.16e-31	202.03	757.98	upInhPGCLC
NA	ENSG00000271789	6	111297126	111298510	+	1385	-0.98	1.36e-05	44.1	87.29	upInhPGCLC
LAMA4	ENSG00000112769	6	112108757	112254939	-	146183	-6.38	0	101.36	8441.84	upInhPGCLC
NA	ENSG00000218208	6	113581501	113581947	+	447	-2.26	6.35e-07	1.15	5.97	upInhPGCLC
TSPYL4	ENSG00000187189	6	116249961	116254140	-	4180	-1.81	8.49e-15	95.75	333.72	upInhPGCLC
FAM162B	ENSG00000183807	6	116752197	116765719	-	13523	-4.73	1.32e-95	23.74	634.56	upInhPGCLC
SERINC1	ENSG00000111897	6	122443351	122471807	-	28457	-1.46	2.11e-40	643.96	1777.1	upInhPGCLC
HDDC2	ENSG00000111906	6	125219962	125302078	-	82117	-0.65	3.4e-11	516.99	813.43	upInhPGCLC
NCOA7	ENSG00000111912	6	125781161	125932034	+	150874	-0.85	4.93e-22	840.62	1516.52	upInhPGCLC
EPB41L2	ENSG00000079819	6	130839347	131063322	-	223976	-2.65	6.54e-187	2539.72	15971.7	upInhPGCLC
RPS12	ENSG00000112306	6	132814569	132817564	+	2996	-3.29	6.7e-28	411.65	4022.79	upInhPGCLC
SGK1	ENSG00000118515	6	134169246	134318112	-	148867	-3.1	9.13e-66	352.67	3034.82	upInhPGCLC
NA	ENSG00000225177	6	138692548	138697288	+	4741	-2.07	7.92e-09	12.43	51.53	upInhPGCLC
ABRACL	ENSG00000146386	6	139028745	139043302	+	14558	-1.18	2.91e-18	99.98	225.59	upInhPGCLC
SF3B5	ENSG00000169976	6	144094881	144095573	-	693	-3.79	2.29e-34	15.06	206.25	upInhPGCLC
NUP43	ENSG00000120253	6	149724315	149749665	-	25351	-0.6	1.67e-07	394.76	599	upInhPGCLC
AKAP12	ENSG00000131016	6	151239967	151358559	+	118593	-2.26	5.67e-74	4862.81	23250.5	upInhPGCLC
ZBTB2	ENSG00000181472	6	151364115	151391559	-	27445	-1.37	8.12e-33	247.18	641.08	upInhPGCLC
RMND1	ENSG00000155906	6	151404762	151452158	-	47397	-1.94	1.2e-67	664.42	2551.76	upInhPGCLC
ARMT1	ENSG00000146476	6	151452258	151470101	+	17844	-3.12	3.59e-78	312.54	2708.74	upInhPGCLC
DYNLT1	ENSG00000146425	6	158636474	158644743	-	8270	-0.98	1e-17	211.9	418.05	upInhPGCLC
EZR	ENSG00000092820	6	158765741	158819368	-	53628	-1.42	1.87e-37	2110.43	5637.49	upInhPGCLC
TCP1	ENSG00000120438	6	159778498	159789703	-	11206	-1.28	1.33e-28	2809.36	6834.43	upInhPGCLC
MRPL18	ENSG00000112110	6	159789812	159798436	+	8625	-2.78	2.98e-81	246.04	1686.64	upInhPGCLC
NA	ENSG00000224371	6	160872888	160926204	-	53317	-4.74	3.5e-60	91.4	2436.19	upInhPGCLC
TBXT	ENSG00000164458	6	166157656	166168700	-	11045	-8.97	3.13e-115	2.69	1361.05	upInhPGCLC
HGC6.3	ENSG00000235994	6	167975924	167979776	-	3853	-7.42	5.05e-117	1.59	278.66	upInhPGCLC
ERMARD	ENSG00000130023	6	169751622	169781600	+	29979	-0.87	1.82e-17	392.34	714.74	upInhPGCLC
PSMB1	ENSG00000008018	6	170535120	170553307	-	18188	-0.94	5.41e-19	446.4	858.09	upInhPGCLC
TBP	ENSG00000112592	6	170554302	170572870	+	18569	-1.09	1.37e-49	396.02	842.58	upInhPGCLC
PDCD2	ENSG00000071994	6	170575295	170584692	-	9398	-1.29	5.26e-30	428.29	1046.25	upInhPGCLC
SUN1	ENSG00000164828	7	816615	896435	+	79821	-0.73	5.95e-13	508.48	843.22	upInhPGCLC
ZFAND2A	ENSG00000178381	7	1152071	1160759	-	8689	-2.01	2.64e-18	22.2	88.32	upInhPGCLC
INTS1	ENSG00000164880	7	1470277	1504389	-	34113	-3.21	4.18e-47	55.32	509.87	upInhPGCLC
PSMG3	ENSG00000157778	7	1567330	1571005	-	3676	-2.48	1.34e-12	41.33	229	upInhPGCLC
NUDT1	ENSG00000106268	7	2242222	2251146	+	8925	-4.1	7.48e-45	22.27	376.43	upInhPGCLC
EIF3B	ENSG00000106263	7	2354086	2380745	+	26660	-2.58	1.29e-32	282.84	1694.44	upInhPGCLC
TTYH3	ENSG00000136295	7	2631986	2664802	+	32817	-3.13	8.17e-36	60.06	523.08	upInhPGCLC
WIPI2	ENSG00000157954	7	5190196	5233840	+	43645	-1.29	4e-47	371.28	911.89	upInhPGCLC
ACTB	ENSG00000075624	7	5527148	5563784	-	36637	-3.23	1e-29	2658.41	24949.3	upInhPGCLC
FSCN1	ENSG00000075618	7	5592816	5606655	+	13840	-3.86	4.67e-21	50.68	731.5	upInhPGCLC
AIMP2	ENSG00000106305	7	6009255	6023834	+	14580	-0.64	2.3e-05	113.02	175.36	upInhPGCLC
EIF2AK1	ENSG00000086232	7	6022247	6059175	-	36929	-0.96	3.72e-09	560.31	1091.31	upInhPGCLC
RAC1	ENSG00000136238	7	6374527	6403967	+	29441	-1.63	9.24e-17	944.89	2933.55	upInhPGCLC
C7orf26	ENSG00000146576	7	6590021	6608726	+	18706	-3.1	2.15e-30	32.09	271.84	upInhPGCLC
ZNF853	ENSG00000236609	7	6615610	6624290	+	8681	-2.66	1.8e-36	18.46	114.89	upInhPGCLC
NDUFA4	ENSG00000189043	7	10931943	10940153	-	8211	-0.94	2e-11	407.59	785.55	upInhPGCLC
SOSTDC1	ENSG00000171243	7	16461481	16530580	-	69100	-7.12	1.41e-165	10.25	1413.47	upInhPGCLC
RPL23P8	ENSG00000219451	7	20827326	20827753	+	428	-1.48	4.61e-05	2.67	8.18	upInhPGCLC
TOMM7	ENSG00000196683	7	22812628	22822852	-	10225	-2.38	1.59e-55	298.85	1554.76	upInhPGCLC
SNHG26	ENSG00000228649	7	22854126	22872945	+	18820	-1.67	1.04e-42	167.07	529.26	upInhPGCLC
FAM126A	ENSG00000122591	7	22889371	23014130	-	124760	-0.79	3.38e-19	2347.36	4065.55	upInhPGCLC
OSBPL3	ENSG00000070882	7	24796540	24981634	-	185095	-1.73	2.5e-43	1448.53	4798.25	upInhPGCLC
CYCS	ENSG00000172115	7	25120091	25125361	-	5271	-1.42	6.89e-13	656.46	1759.37	upInhPGCLC
NFE2L3	ENSG00000050344	7	26152198	26187137	+	34940	-0.64	0.00100885	247.84	385.29	upInhPGCLC
HNRNPA2B1	ENSG00000122566	7	26173057	26201529	-	28473	-0.87	3.72e-07	8453.72	15407.5	upInhPGCLC
CBX3	ENSG00000122565	7	26201162	26213607	+	12446	-0.76	3.2e-14	666.3	1126.4	upInhPGCLC
NA	ENSG00000253308	7	27239243	27241228	-	1986	-7.52	8.71e-35	0.06	36.27	upInhPGCLC
TRIL	ENSG00000255690	7	28953358	28958292	-	4935	-4.83	9.42e-61	6.78	193.99	upInhPGCLC
PRR15	ENSG00000176532	7	29563835	29567293	+	3459	-4.59	8.66e-63	4.81	118.28	upInhPGCLC
SCRN1	ENSG00000136193	7	29920104	29990289	-	70186	-1.56	1.05e-17	1487.4	4385.49	upInhPGCLC
MTURN	ENSG00000180354	7	30134986	30162762	+	27777	-1.08	8.61e-17	144.26	304.6	upInhPGCLC
NA	ENSG00000226468	7	32456963	32457758	-	796	-1.97	0.000302291	2.41	9.4	upInhPGCLC
KBTBD2	ENSG00000170852	7	32868172	32894131	-	25960	-1.53	1.5e-60	368.19	1059.53	upInhPGCLC
FKBP9	ENSG00000122642	7	32957404	33006930	+	49527	-3.38	9.44e-58	50.74	526.33	upInhPGCLC
RP9	ENSG00000164610	7	33094797	33109404	-	14608	-1.02	2.71e-27	146.63	297.89	upInhPGCLC
LOC101930085	ENSG00000271122	7	35695214	35699413	+	4200	-1.29	1.12e-08	51.88	125.23	upInhPGCLC
STARD3NL	ENSG00000010270	7	38178222	38230671	+	52450	-0.87	1.74e-41	424.81	780.74	upInhPGCLC
NA	ENSG00000249978	7	38335041	38335514	-	474	-1.69	0.000212012	2.78	8.31	upInhPGCLC
MRPL32	ENSG00000106591	7	42932376	42948958	+	16583	-0.82	6.67e-11	239.5	421.05	upInhPGCLC
POLM	ENSG00000122678	7	44072062	44082530	-	10469	-2.4	5.02e-22	20.01	104.21	upInhPGCLC
AEBP1	ENSG00000106624	7	44104345	44114562	+	10218	-2.65	5.94e-54	122.37	767.55	upInhPGCLC
POLD2	ENSG00000106628	7	44114681	44124358	-	9678	-2.88	5.54e-40	58.33	425.77	upInhPGCLC
MYL7	ENSG00000106631	7	44138864	44141332	-	2469	-4.16	8.9e-14	2.36	40.3	upInhPGCLC
YKT6	ENSG00000106636	7	44200968	44214294	+	13327	-1.92	1e-21	124.94	472.52	upInhPGCLC
NUDCD3	ENSG00000015676	7	44379119	44490658	-	111540	-1.21	4.08e-37	788.09	1818.41	upInhPGCLC
DDX56	ENSG00000136271	7	44565417	44575051	-	9635	-2.56	3.04e-37	95.95	564.82	upInhPGCLC
TMED4	ENSG00000158604	7	44577894	44582287	-	4394	-2.8	1.23e-62	98.21	683.87	upInhPGCLC
OGDH	ENSG00000105953	7	44606572	44709066	+	102495	-0.98	1.43e-26	535.3	1053.65	upInhPGCLC
ZMIZ2	ENSG00000122515	7	44748581	44769881	+	21301	-3.22	7.92e-52	136.18	1262.9	upInhPGCLC
PPIA	ENSG00000196262	7	44796680	44824564	+	27885	-2.23	3.79e-32	354	1661.84	upInhPGCLC
H2AZ2	ENSG00000105968	7	44826791	44848083	-	21293	-1.48	3.07e-19	789.38	2195.24	upInhPGCLC
SNHG15	ENSG00000232956	7	44983023	44986961	-	3939	-2.92	7.53e-27	33.65	253.71	upInhPGCLC
NACAD	ENSG00000136274	7	45080437	45088969	-	8533	-4.44	6.99e-77	17.93	384.99	upInhPGCLC
TBRG4	ENSG00000136270	7	45100100	45112047	-	11948	-2.85	1.15e-57	58.63	421.33	upInhPGCLC
IGFBP3	ENSG00000146674	7	45912245	45921874	-	9630	-3.64	4.1e-51	42.38	525.79	upInhPGCLC
NA	ENSG00000225507	7	47956793	47957318	+	526	-3.38	3.81e-32	10.89	112.95	upInhPGCLC
HUS1	ENSG00000136273	7	47963288	47979615	-	16328	-2.69	1.57e-101	305.31	1964.01	upInhPGCLC
UPP1	ENSG00000183696	7	48088628	48108736	+	20109	-2.88	8.59e-55	176.86	1305.02	upInhPGCLC
GRB10	ENSG00000106070	7	50590063	50793462	-	203400	-0.92	5.58e-25	2470.04	4659.6	upInhPGCLC
SEC61G	ENSG00000132432	7	54752250	54759974	-	7725	-2.64	9.03e-61	110.45	687.66	upInhPGCLC
EGFR	ENSG00000146648	7	55019017	55211628	+	192612	-2.33	2.69e-87	462.74	2328.16	upInhPGCLC
LANCL2	ENSG00000132434	7	55365448	55433742	+	68295	-1.28	4.27e-20	546.42	1323.58	upInhPGCLC
NA	ENSG00000234844	7	55638274	55638842	-	569	-5.2	1.13e-13	0.13	8.71	upInhPGCLC
NA	ENSG00000235207	7	55645620	55646951	+	1332	-4.07	7.28e-23	1.25	20.96	upInhPGCLC
PSPH	ENSG00000146733	7	56011051	56051604	-	40554	-1.31	3.04e-11	196.31	484.47	upInhPGCLC
CCT6A	ENSG00000146731	7	56051685	56063989	+	12305	-1.15	3.58e-13	1355.25	3016.14	upInhPGCLC
SUMF2	ENSG00000129103	7	56064002	56080670	+	16669	-2.31	6.48e-83	113	561.41	upInhPGCLC
CHCHD2	ENSG00000106153	7	56101573	56106476	-	4904	-2.73	1.42e-15	38.91	256.74	upInhPGCLC
NA	ENSG00000237026	7	65235790	65236723	-	934	-6.12	1.39e-41	0.53	36.4	upInhPGCLC
NA	ENSG00000229064	7	65247608	65247758	-	151	-5.8	1.39e-12	0.04	11.04	upInhPGCLC
NA	ENSG00000282381	7	65269374	65306238	+	36865	-1.25	7.13e-20	198.83	470.33	upInhPGCLC
GUSB	ENSG00000169919	7	65960684	65982215	-	21532	-1.69	1.9e-32	78.58	253.08	upInhPGCLC
GS1-124K5.11	ENSG00000229180	7	66526088	66592397	-	66310	-1.19	6.94e-55	386.73	887.14	upInhPGCLC
NA	ENSG00000225573	7	66606738	66607107	-	370	-3.45	0.0249435	2.84	31.23	upInhPGCLC
NA	ENSG00000232546	7	66848496	66858136	+	9641	-1.07	1.56e-11	47.09	97.37	upInhPGCLC
NA	ENSG00000230295	7	66880708	66882981	+	2274	-1.23	9.89e-08	13.6	32.02	upInhPGCLC
NA	ENSG00000273142	7	66902857	66906297	+	3441	-2.04	1.62e-14	40	163.45	upInhPGCLC
TMEM248	ENSG00000106609	7	66921225	66958551	+	37327	-1.13	7.63e-44	404.33	885.35	upInhPGCLC
POM121	ENSG00000196313	7	72879365	72951440	+	72076	-0.96	2.13e-13	385.99	749.66	upInhPGCLC
NSUN5	ENSG00000130305	7	73302517	73308867	-	6351	-2.51	1.94e-31	40.65	231.06	upInhPGCLC
TBL2	ENSG00000106638	7	73567533	73578791	-	11259	-2.39	9.39e-33	33.97	178.25	upInhPGCLC
DNAJC30	ENSG00000176410	7	73680969	73683453	-	2485	-3.04	1.75e-16	5.57	44.6	upInhPGCLC
BUD23	ENSG00000071462	7	73683025	73705161	+	22137	-2.73	9.18e-47	85.49	567.01	upInhPGCLC
ABHD11	ENSG00000106077	7	73736094	73738867	-	2774	-2.51	2.01e-15	7.17	40.45	upInhPGCLC
EIF4H	ENSG00000106682	7	74174245	74197101	+	22857	-0.92	3.47e-25	605.63	1144.57	upInhPGCLC
RCC1L	ENSG00000274523	7	75027122	75074228	-	47107	-4.14	3.51e-76	97.49	1706.47	upInhPGCLC
NSUN5P1	ENSG00000223705	7	75410322	75416787	+	6466	-1.21	3.23e-18	40.04	92.28	upInhPGCLC
POM121C	ENSG00000272391	7	75416786	75486299	-	69514	-1	1.19e-14	376.77	754.17	upInhPGCLC
CCL26	ENSG00000006606	7	75769533	75789896	-	20364	-1.78	1.07e-11	139.31	477.8	upInhPGCLC
MDH2	ENSG00000146701	7	76048051	76067508	+	19458	-2.52	4.25e-34	185.27	1063.55	upInhPGCLC
HSPB1	ENSG00000106211	7	76302673	76304295	+	1623	-3.66	2.45e-29	10.29	127.15	upInhPGCLC
YWHAG	ENSG00000170027	7	76326799	76358991	-	32193	-1	4.54e-11	3191.16	6365.47	upInhPGCLC
TMEM60	ENSG00000135211	7	77793728	77798434	-	4707	-0.6	2.38e-06	367.76	558.19	upInhPGCLC
LOC101927420	ENSG00000224046	7	87151422	87152420	-	999	-2.4	4.01e-12	5	26.52	upInhPGCLC
SRI	ENSG00000075142	7	88205118	88226993	-	21876	-0.71	3.56e-06	264.22	433	upInhPGCLC
PEG10	ENSG00000242265	7	94656325	94669695	+	13371	-2.38	7.43e-27	2622.32	13627	upInhPGCLC
DLX5	ENSG00000105880	7	97020396	97024950	-	4555	-3.85	2.4e-08	3.35	47.41	upInhPGCLC
PDAP1	ENSG00000106244	7	99392048	99408597	-	16550	-2.6	5.62e-25	112.97	682.83	upInhPGCLC
BUD31	ENSG00000106245	7	99408641	99419616	+	10976	-1.24	5.41e-07	90.62	213	upInhPGCLC
ZSCAN25	ENSG00000197037	7	99616946	99632408	+	15463	-0.95	1.49e-19	206.74	400	upInhPGCLC
ZNF3	ENSG00000166526	7	100064033	100082548	-	18516	-0.91	3.13e-09	226.26	424.74	upInhPGCLC
COPS6	ENSG00000168090	7	100088969	100092187	+	3219	-2.99	8.47e-28	133.41	1061.15	upInhPGCLC
MCM7	ENSG00000166508	7	100092728	100101940	-	9213	-3.24	6.92e-27	113.15	1068.92	upInhPGCLC
TAF6	ENSG00000106290	7	100107070	100119841	-	12772	-3.75	7.12e-24	14.7	195.63	upInhPGCLC
LAMTOR4	ENSG00000188186	7	100148907	100155944	+	7038	-2.78	9.39e-43	39.66	269.62	upInhPGCLC
MAP11	ENSG00000146826	7	100154420	100158723	-	4304	-3.8	3.46e-60	7.54	104.51	upInhPGCLC
MEPCE	ENSG00000146834	7	100428790	100434118	+	5329	-2.92	5.12e-22	17.49	131.83	upInhPGCLC
PCOLCE	ENSG00000106333	7	100602363	100608175	+	5813	-1.55	2.34e-08	19.53	57.24	upInhPGCLC
MOSPD3	ENSG00000106330	7	100612102	100615384	+	3283	-4.01	1.23e-22	4.54	69.88	upInhPGCLC
GNB2	ENSG00000172354	7	100673567	100679174	+	5608	-4.58	4.83e-26	5.28	121.79	upInhPGCLC
GIGYF1	ENSG00000146830	7	100679507	100694037	-	14531	-1.48	1.55e-22	83.01	233.03	upInhPGCLC
POP7	ENSG00000172336	7	100706121	100707486	+	1366	-3.14	6.55e-23	15.39	135.05	upInhPGCLC
EPHB4	ENSG00000196411	7	100802565	100827523	-	24959	-3.87	2.2e-127	100.42	1468.67	upInhPGCLC
TRIP6	ENSG00000087077	7	100867387	100873454	+	6068	-2.57	1.46e-27	119.41	705.9	upInhPGCLC
SRRT	ENSG00000087087	7	100875103	100888664	+	13562	-2.38	4.68e-38	174.14	904.04	upInhPGCLC
PLOD3	ENSG00000106397	7	101205977	101218420	-	12444	-3.41	4.88e-36	33.43	352.51	upInhPGCLC
ZNHIT1	ENSG00000106400	7	101218165	101224190	+	6026	-4.12	4.96e-35	11.09	188.91	upInhPGCLC
FIS1	ENSG00000214253	7	101239458	101252316	-	12859	-2.23	4.19e-44	30.7	144.46	upInhPGCLC
IFT22	ENSG00000128581	7	101310906	101321823	-	10918	-2.4	2.21e-26	33.15	173.5	upInhPGCLC
LRWD1	ENSG00000161036	7	102464956	102473168	+	8213	-3.72	3.67e-43	6.53	84.18	upInhPGCLC
POLR2J	ENSG00000005075	7	102473118	102478907	-	5790	-3.77	1.69e-20	10.44	139.24	upInhPGCLC
NA	ENSG00000236848	7	103152007	103152325	-	319	-2.15	0.00049462	0.72	3.28	upInhPGCLC
PMPCB	ENSG00000105819	7	103297435	103329511	+	32077	-1.02	1.82e-19	328.61	663.99	upInhPGCLC
PRKAR2B	ENSG00000005249	7	107044705	107161811	+	117107	-2.07	1e-78	621.38	2612.01	upInhPGCLC
DNAJB9	ENSG00000128590	7	108569867	108574850	+	4984	-0.95	4.41e-08	42.47	82.97	upInhPGCLC
WASL	ENSG00000106299	7	123681943	123749003	-	67061	-1.03	4.46e-22	2726.05	5549.55	upInhPGCLC
NA	ENSG00000272686	7	123749068	123751166	+	2099	-1.99	4.16e-34	33.19	132.35	upInhPGCLC
GCC1	ENSG00000179562	7	127580628	127593611	-	12984	-2.07	2.89e-13	44.59	186.57	upInhPGCLC
NA	ENSG00000243302	7	128651185	128652334	+	1150	-1.77	9.74e-22	21.65	73.53	upInhPGCLC
NA	ENSG00000230715	7	128652841	128653243	+	403	-4.81	6.07e-13	0.77	18.71	upInhPGCLC
NA	ENSG00000243679	7	128653969	128654722	+	754	-5.5	1.55e-16	0.28	12.87	upInhPGCLC
CALU	ENSG00000128595	7	128739292	128773400	+	34109	-0.82	2.35e-12	2505.23	4429.37	upInhPGCLC
MEST	ENSG00000106484	7	130486171	130506465	+	20295	-0.63	3.72e-05	537.8	832.6	upInhPGCLC
AKR1B1	ENSG00000085662	7	134442356	134459284	-	16929	-2.69	5.72e-28	107.05	687.75	upInhPGCLC
CREB3L2	ENSG00000182158	7	137874979	138002086	-	127108	-1.41	1.84e-23	1309.42	3489.43	upInhPGCLC
NA	ENSG00000213237	7	138404195	138404523	-	329	-3.44	3.23e-24	1.95	21.83	upInhPGCLC
ZC3HAV1L	ENSG00000146858	7	139025706	139036042	-	10337	-1.57	4.13e-16	37.84	111.46	upInhPGCLC
ZC3HAV1	ENSG00000105939	7	139043515	139109720	-	66206	-1.39	3.03e-25	978.07	2555.37	upInhPGCLC
NA	ENSG00000228360	7	139227537	139227828	-	292	-2.98	1.32e-10	0.79	6.89	upInhPGCLC
KLRG2	ENSG00000188883	7	139452690	139483712	-	31023	-1.53	5.45e-19	360.07	1040.85	upInhPGCLC
CLEC2L	ENSG00000236279	7	139523685	139544985	+	21301	-3.98	3e-72	15.81	252.1	upInhPGCLC
KDM7A	ENSG00000006459	7	140084746	140176983	-	92238	-1.86	5.99e-90	854.16	3094.66	upInhPGCLC
KDM7A-DT	ENSG00000260231	7	140177184	140179640	+	2457	-4.04	7.8e-56	3.01	50.35	upInhPGCLC
MKRN1	ENSG00000133606	7	140453033	140479536	-	26504	-4.23	4.69e-143	325.5	6103.97	upInhPGCLC
NDUFB2	ENSG00000090266	7	140690777	140722790	+	32014	-1.23	2.5e-29	357.38	837.62	upInhPGCLC
MRPS33	ENSG00000090263	7	141002610	141015228	-	12619	-0.72	5.57e-10	136.09	226.37	upInhPGCLC
LLCFC1	ENSG00000165131	7	142939343	142940865	+	1523	-1.26	0.00420832	9.32	22.52	upInhPGCLC
CASP2	ENSG00000106144	7	143288215	143307696	+	19482	-1.67	1.6e-26	564.92	1795.35	upInhPGCLC
NA	ENSG00000232533	7	143379692	143380495	-	804	-2.12	3.3e-10	5.88	24.48	upInhPGCLC
ZYX	ENSG00000159840	7	143381295	143391111	+	9817	-3.12	2.45e-71	125.36	1091.64	upInhPGCLC
EPHA1	ENSG00000146904	7	143390289	143408856	-	18568	-1.77	6.06e-59	129.52	442.21	upInhPGCLC
ARHGEF5	ENSG00000050327	7	144355288	144380632	+	25345	-2.75	3.22e-32	46.53	314.13	upInhPGCLC
NA	ENSG00000273314	7	148696467	148698664	-	2198	-0.69	0.00175242	29.93	49.06	upInhPGCLC
PDIA4	ENSG00000155660	7	149003062	149028662	-	25601	-3.03	4.49e-39	370.2	3028.84	upInhPGCLC
ZNF212	ENSG00000170260	7	149239651	149255609	+	15959	-0.94	6.85e-18	108.07	206.3	upInhPGCLC
ABCB8	ENSG00000197150	7	151028422	151047782	+	19361	-3.25	8.02e-32	27.58	259.96	upInhPGCLC
CDK5	ENSG00000164885	7	151053815	151057897	-	4083	-4.12	2.34e-15	4.14	67.59	upInhPGCLC
FASTK	ENSG00000164896	7	151076593	151080866	-	4274	-3.39	8.34e-39	11.07	115.72	upInhPGCLC
CHPF2	ENSG00000033100	7	151232489	151238827	+	6339	-3.41	3.56e-49	17.91	189.19	upInhPGCLC
NOM1	ENSG00000146909	7	156949712	156973176	+	23465	-0.88	7.07e-11	221.8	409.14	upInhPGCLC
DNAJB6	ENSG00000105993	7	157335381	157417439	+	82059	-0.85	4.18e-13	1461.01	2628.98	upInhPGCLC
NA	ENSG00000224324	7	158623188	158623449	-	262	-0.99	0.000429066	23.01	46.64	upInhPGCLC
SLC25A6	ENSG00000169100	X	1386152	1392113	-	5962	-4.43	1.87e-43	204.4	4384.99	upInhPGCLC
AKAP17A	ENSG00000197976	X	1591604	1602520	+	10917	-2.58	1.44e-44	45.24	270.47	upInhPGCLC
SHROOM2	ENSG00000146950	X	9786429	9949443	+	163015	-0.99	1.57e-08	1077.16	2140.03	upInhPGCLC
MSL3	ENSG00000005302	X	11758159	11775772	+	17614	-1.57	3.74e-16	111.68	332.45	upInhPGCLC
TMSB4X	ENSG00000205542	X	12975110	12977227	+	2118	-2.65	2.02e-35	131.93	828.03	upInhPGCLC
RBBP7	ENSG00000102054	X	16839283	16870414	-	31132	-0.99	7.91e-08	884.81	1764.23	upInhPGCLC
PDHA1	ENSG00000131828	X	19343893	19361705	+	17813	-1.51	5.44e-11	371.53	1057.03	upInhPGCLC
PRDX4	ENSG00000123131	X	23664262	23686397	+	22136	-1.61	4.94e-20	402.66	1227.21	upInhPGCLC
SAT1	ENSG00000130066	X	23783173	23786226	+	3054	-5.06	1.5e-105	141.29	4722.37	upInhPGCLC
MID1IP1	ENSG00000165175	X	38801432	38806537	+	5106	-3.59	3.36e-20	29.07	348.37	upInhPGCLC
NA	ENSG00000228232	X	39787132	39788136	-	1005	-0.86	0.0133108	7.71	14.47	upInhPGCLC
BCOR	ENSG00000183337	X	40049815	40177329	-	127515	-1.57	1.09e-30	1528.41	4530.44	upInhPGCLC
ATP6AP2	ENSG00000182220	X	40579372	40606848	+	27477	-1.7	4.6e-23	276.68	901.27	upInhPGCLC
DDX3X	ENSG00000215301	X	41333284	41364472	+	31189	-0.77	2.04e-05	2010.51	3418.82	upInhPGCLC
NA	ENSG00000231566	X	45847042	45851541	-	4500	-1.78	2.16e-16	70.8	242.1	upInhPGCLC
NDUFB11	ENSG00000147123	X	47142216	47145504	-	3289	-2.81	1.09e-23	32.32	224.07	upInhPGCLC
RBM10	ENSG00000182872	X	47145221	47186813	+	41593	-1.05	4.82e-10	255.98	531.11	upInhPGCLC
UBA1	ENSG00000130985	X	47190861	47215128	+	24268	-1.45	9.22e-14	1379.02	3780.25	upInhPGCLC
CDK16	ENSG00000102225	X	47217860	47229997	+	12138	-2.14	1.01e-33	415.42	1833.71	upInhPGCLC
USP11	ENSG00000102226	X	47232690	47248328	+	15639	-1.19	4.91e-13	258.77	592.38	upInhPGCLC
ARAF	ENSG00000078061	X	47561100	47571920	+	10821	-1.68	1.79e-35	129.47	415.86	upInhPGCLC
ELK1	ENSG00000126767	X	47635521	47650604	-	15084	-0.82	5.1e-07	101.02	179.56	upInhPGCLC
UXT	ENSG00000126756	X	47651796	47659180	-	7385	-0.62	1.99e-06	179.16	276.54	upInhPGCLC
FTSJ1	ENSG00000068438	X	48476021	48486364	+	10344	-1.1	3.2e-14	94.44	202.14	upInhPGCLC
RBM3	ENSG00000102317	X	48574449	48581162	+	6714	-3.05	1.77e-25	312.86	2593.86	upInhPGCLC
WDR13	ENSG00000101940	X	48590042	48608869	+	18828	-3.32	2.19e-52	22.59	223.68	upInhPGCLC
NA	ENSG00000233585	X	48775644	48776970	-	1327	-1.14	1.18e-06	7.92	17.53	upInhPGCLC
HDAC6	ENSG00000094631	X	48801377	48824982	+	23606	-2.27	1.53e-34	93.72	450.58	upInhPGCLC
PCSK1N	ENSG00000102109	X	48831096	48835610	-	4515	-7.89	6.5e-120	1.69	409.84	upInhPGCLC
PQBP1	ENSG00000102103	X	48890197	48903143	+	12947	-5.99	2.37e-43	20.15	1252.92	upInhPGCLC
SLC35A2	ENSG00000102100	X	48903180	48911958	-	8779	-4.48	1.51e-48	28.47	630.86	upInhPGCLC
PIM2	ENSG00000102096	X	48913182	48919024	-	5843	-4.06	9.67e-97	323.24	5380.38	upInhPGCLC
OTUD5	ENSG00000068308	X	48922028	48958386	-	36359	-1.83	3.13e-46	292.4	1041.82	upInhPGCLC
KCND1	ENSG00000102057	X	48961378	48971844	-	10467	-2.38	1.97e-38	42.56	221.24	upInhPGCLC
TFE3	ENSG00000068323	X	49028726	49043410	-	14685	-1.64	9.16e-09	73.19	227.47	upInhPGCLC
GPKOW	ENSG00000068394	X	49113407	49123735	-	10329	-2.28	1.24e-20	47.88	231.76	upInhPGCLC
PLP2	ENSG00000102007	X	49171898	49175235	+	3338	-2.91	3.06e-30	11.6	87.86	upInhPGCLC
SHROOM4	ENSG00000158352	X	50591647	50814302	-	222656	-1.31	6.2e-14	1139.81	2822.48	upInhPGCLC
NUDT11	ENSG00000196368	X	51490011	51496592	-	6582	-3.81	5.54e-132	82.35	1156.01	upInhPGCLC
KDM5C	ENSG00000126012	X	53191321	53225422	-	34102	-1.73	4.56e-23	488.01	1618.96	upInhPGCLC
HSD17B10	ENSG00000072506	X	53431258	53434373	-	3116	-4.31	2.01e-30	14.88	289.68	upInhPGCLC
HUWE1	ENSG00000086758	X	53532096	53686728	-	154633	-1.8	5.84e-42	7651.08	26674.4	upInhPGCLC
PHF8	ENSG00000172943	X	53936676	54048958	-	112283	-1.17	7.15e-14	558.68	1253.75	upInhPGCLC
TSR2	ENSG00000158526	X	54440404	54448032	+	7629	-2.44	1.3e-30	113.03	609.78	upInhPGCLC
FGD1	ENSG00000102302	X	54445454	54496234	-	50781	-1.4	2.23e-25	330.62	871.04	upInhPGCLC
MAGED2	ENSG00000102316	X	54807599	54816015	+	8417	-2.99	5.47e-45	82.51	656.14	upInhPGCLC
TRO	ENSG00000067445	X	54920462	54931431	+	10970	-2.05	8.2e-28	216.71	895.49	upInhPGCLC
APEX2	ENSG00000169188	X	55000363	55009057	+	8695	-1.28	5.7e-17	85.89	207.47	upInhPGCLC
MAGEH1	ENSG00000187601	X	55452105	55453566	+	1462	-1.47	0.00392188	13.1	36.44	upInhPGCLC
KLF8	ENSG00000102349	X	56232356	56291531	+	59176	-1.13	1.67e-13	323.21	708.04	upInhPGCLC
SPIN2B	ENSG00000186787	X	57118551	57121546	-	2996	-0.96	4.68e-05	17.65	34.75	upInhPGCLC
LAS1L	ENSG00000001497	X	65512582	65534775	-	22194	-1.27	8.14e-13	440.83	1060.39	upInhPGCLC
MSN	ENSG00000147065	X	65588377	65741931	+	153555	-2.23	3.28e-19	861.36	4049.59	upInhPGCLC
PJA1	ENSG00000181191	X	69160851	69165793	-	4943	-1.29	2.09e-09	85.51	209.42	upInhPGCLC
FAM155B	ENSG00000130054	X	69505241	69532508	+	27268	-2.03	5.43e-45	202.51	825.9	upInhPGCLC
DGAT2L6	ENSG00000184210	X	70177483	70205545	+	28063	-5.33	3.11e-62	14.11	571.95	upInhPGCLC
NA	ENSG00000242657	X	70222006	70222314	-	309	-4.33	6.66e-11	0.6	12.19	upInhPGCLC
AWAT1	ENSG00000204195	X	70234655	70240627	+	5973	-5.59	6.48e-56	5.72	274.79	upInhPGCLC
PDZD11	ENSG00000120509	X	70286595	70290514	-	3920	-2.28	6.09e-18	71.23	345.15	upInhPGCLC
NA	ENSG00000230629	X	70962964	70963293	+	330	-3.14	2.2e-24	5.63	49.31	upInhPGCLC
SNX12	ENSG00000147164	X	71056332	71073426	-	17095	-2.71	2.54e-27	136.96	896.1	upInhPGCLC
ZMYM3	ENSG00000147130	X	71239624	71255146	-	15523	-1.24	3.39e-13	691.51	1638.12	upInhPGCLC
NONO	ENSG00000147140	X	71283192	71301168	+	17977	-1.59	2.51e-12	1868.66	5618.08	upInhPGCLC
PHKA1	ENSG00000067177	X	72578814	72714319	-	135506	-2.36	2.21e-36	790.9	4051.93	upInhPGCLC
NAP1L6P	ENSG00000204118	X	73126037	73128080	-	2044	-1.87	3.45e-09	10.15	37.29	upInhPGCLC
SLC16A2	ENSG00000147100	X	74421493	74533917	+	112425	-1.5	1.73e-15	907.76	2573.31	upInhPGCLC
PBDC1	ENSG00000102390	X	76172936	76178204	+	5269	-0.87	3.31e-05	90.37	165.5	upInhPGCLC
FGF16	ENSG00000196468	X	77447405	77457278	+	9874	-4.52	4.12e-77	23.24	536.82	upInhPGCLC
COX7B	ENSG00000131174	X	77899440	77907376	+	7937	-1.58	8.96e-26	167.2	499.6	upInhPGCLC
BRWD3	ENSG00000165288	X	80670854	80809688	-	138835	-0.62	2.2e-05	5738.82	8849.66	upInhPGCLC
PABPC5	ENSG00000174740	X	91434595	91438584	+	3990	-3.75	4.54e-61	18.23	245.95	upInhPGCLC
TSPAN6	ENSG00000000003	X	100627109	100639991	-	12883	-0.7	0.000909723	452.35	734.7	upInhPGCLC
NA	ENSG00000223819	X	100800303	100800784	-	482	-4.96	3.68e-18	0.21	8.23	upInhPGCLC
NA	ENSG00000238116	X	100801188	100803060	+	1873	-2.83	1.42e-16	2.62	19.36	upInhPGCLC
TIMM8A	ENSG00000126953	X	101345661	101348742	-	3082	-1.51	1.14e-09	20.14	57.82	upInhPGCLC
HNRNPH2	ENSG00000126945	X	101408222	101414133	+	5912	-2.18	1.21e-21	152.57	692.11	upInhPGCLC
ARMCX6	ENSG00000198960	X	101615118	101618001	-	2884	-3.08	1.13e-32	12.63	104.71	upInhPGCLC
ARMCX3	ENSG00000102401	X	101622797	101627843	+	5047	-2.08	3.22e-20	134.81	568.55	upInhPGCLC
NA	ENSG00000261101	X	101627868	101628523	+	656	-0.87	0.000564177	40.97	75.16	upInhPGCLC
BEX1	ENSG00000133169	X	103062651	103064171	-	1521	-1.1	0.0020281	66.33	141.34	upInhPGCLC
BEX4	ENSG00000102409	X	103215108	103217246	+	2139	-2.29	2.52e-21	64.43	312.91	upInhPGCLC
BEX2	ENSG00000133134	X	103309346	103311046	-	1701	-2.06	5.49e-08	72.98	304.66	upInhPGCLC
BEX3	ENSG00000166681	X	103376340	103378077	+	1738	-1.65	2.16e-09	96.65	303.02	upInhPGCLC
TCEAL4	ENSG00000133142	X	103576231	103587736	+	11506	-2.19	1.51e-20	407.06	1854.75	upInhPGCLC
TCEAL1	ENSG00000172465	X	103628704	103630953	+	2250	-1.85	9.45e-12	10.27	37.64	upInhPGCLC
MORF4L2	ENSG00000123562	X	103675496	103688158	-	12663	-0.84	2.49e-06	842.9	1511.7	upInhPGCLC
NRK	ENSG00000123572	X	105822539	105958610	+	136072	-4.54	1.6e-106	358.69	8354.32	upInhPGCLC
PSMD10	ENSG00000101843	X	108084207	108091549	-	7343	-0.87	1.98e-05	189.78	347.02	upInhPGCLC
IRS4	ENSG00000133124	X	108732482	108736409	-	3928	-1.2	5.55e-09	97.22	223.51	upInhPGCLC
NA	ENSG00000275110	X	109054542	109054590	+	49	-4.69	1.19e-07	0.08	5.69	upInhPGCLC
KCNE5	ENSG00000176076	X	109623700	109625172	-	1473	-3.89	9.42e-14	2.11	29.35	upInhPGCLC
NA	ENSG00000225031	X	111619677	111621489	-	1813	-1.18	2.34e-11	11.85	27.63	upInhPGCLC
TRPC5	ENSG00000072315	X	111774315	112082776	-	308462	-4.41	1.35e-64	288.35	6152.06	upInhPGCLC
RTL4	ENSG00000187823	X	112454500	112457112	+	2613	-5.65	1.44e-54	5.3	268.51	upInhPGCLC
PLS3	ENSG00000102024	X	115561174	115650861	+	89688	-1.31	1.62e-11	3256.49	8067.5	upInhPGCLC
SLC25A43	ENSG00000077713	X	119399336	119454478	+	55143	-1.2	4.42e-12	274.5	630.51	upInhPGCLC
SLC25A5	ENSG00000005022	X	119468422	119471396	+	2975	-1.44	7.57e-14	721.4	1953.48	upInhPGCLC
UBE2A	ENSG00000077721	X	119574536	119591083	+	16548	-0.81	2.04e-05	443.29	777.77	upInhPGCLC
SEPTIN6	ENSG00000125354	X	119615724	119693370	-	77647	-3.2	1.05e-49	370.19	3410.02	upInhPGCLC
SOWAHD	ENSG00000187808	X	119758588	119760202	+	1615	-7.38	4.43e-59	1.27	213.94	upInhPGCLC
RPL39	ENSG00000198918	X	119786504	119791630	-	5127	-1.69	5.42e-19	36.16	116.97	upInhPGCLC
RNF113A	ENSG00000125352	X	119870475	119871827	-	1353	-2.65	1.09e-20	23.11	143.97	upInhPGCLC
NDUFA1	ENSG00000125356	X	119871832	119876662	+	4831	-2.41	2.68e-36	71.59	380.19	upInhPGCLC
RHOXF1P1	ENSG00000234493	X	119978713	120025138	-	46426	-5.17	5.6e-45	12.63	454.07	upInhPGCLC
C1GALT1C1	ENSG00000171155	X	120625674	120630054	-	4381	-1.42	4.47e-15	27.94	75.77	upInhPGCLC
GLUD2	ENSG00000182890	X	121047588	121050080	+	2493	-1.62	7.37e-08	15.32	48.08	upInhPGCLC
H3P47	ENSG00000179101	X	123514473	123514872	+	400	-3.42	1.82e-08	0.32	4.2	upInhPGCLC
ZDHHC9	ENSG00000188706	X	129803288	129843909	-	40622	-3.22	5.67e-40	303.7	2830.36	upInhPGCLC
AIFM1	ENSG00000156709	X	130129362	130165887	-	36526	-0.82	2.46e-08	330.41	581.79	upInhPGCLC
RBMX2	ENSG00000134597	X	130401987	130413656	+	11670	-1.52	2e-14	98.62	283.67	upInhPGCLC
FAM122C	ENSG00000156500	X	134796395	134854835	+	58441	-2.66	4.23e-69	286.19	1807.97	upInhPGCLC
MOSPD1	ENSG00000101928	X	134887632	134915257	-	27626	-1	1.09e-08	234.66	470.81	upInhPGCLC
RTL8B	ENSG00000212747	X	135020504	135022529	-	2026	-2.54	1.99e-20	8.84	50.89	upInhPGCLC
RTL8C	ENSG00000134590	X	135032366	135033546	+	1181	-3.06	6.69e-62	52.39	437.44	upInhPGCLC
NA	ENSG00000286964	X	135037281	135040355	+	3075	-0.98	0.000519887	27.08	53.06	upInhPGCLC
RTL8A	ENSG00000203950	X	135050932	135052196	-	1265	-1.54	5.9e-11	98.85	288.4	upInhPGCLC
SMIM10L2A	ENSG00000178947	X	135421944	135428075	+	6132	-2.07	9.94e-09	36.83	154.55	upInhPGCLC
NA	ENSG00000214748	X	137324972	137325049	-	78	-3.67	3.52e-24	1.75	21.41	upInhPGCLC
FGF13	ENSG00000129682	X	138614727	139222777	-	608051	-1.91	3.09e-13	3188.92	11978.3	upInhPGCLC
SLITRK4	ENSG00000179542	X	143622790	143636101	-	13312	-2.29	1.96e-05	51.94	253.59	upInhPGCLC
SLITRK2	ENSG00000185985	X	145817832	145829856	+	12025	-3.98	2.06e-09	7.91	124.52	upInhPGCLC
HMGB3	ENSG00000029993	X	150980509	150990771	+	10263	-1.86	4.06e-22	733.99	2663.35	upInhPGCLC
NA	ENSG00000270916	X	151023607	151023722	-	116	-1.83	7.39e-05	0.83	3.3	upInhPGCLC
GABRE	ENSG00000102287	X	151953124	151974680	-	21557	-1.38	2.46e-05	182.55	473.75	upInhPGCLC
GABRA3	ENSG00000011677	X	152166234	152451315	-	285082	-2.61	2.15e-18	564.59	3443.05	upInhPGCLC
CETN2	ENSG00000147400	X	152826973	152830777	-	3805	-3.11	6.6e-34	89.82	773.44	upInhPGCLC
SLC6A8	ENSG00000130821	X	153687926	153696588	+	8663	-1.8	4.45e-11	218.27	757.37	upInhPGCLC
BCAP31	ENSG00000185825	X	153700492	153724746	-	24255	-2.93	7.72e-42	35.15	266.32	upInhPGCLC
IDH3G	ENSG00000067829	X	153785766	153794523	-	8758	-2.88	3.33e-35	30.38	223.27	upInhPGCLC
SSR4	ENSG00000180879	X	153793516	153798505	+	4990	-4.67	1.83e-37	20.83	521.18	upInhPGCLC
HCFC1	ENSG00000172534	X	153947557	153971818	-	24262	-2.59	7.33e-21	398.11	2398.06	upInhPGCLC
IRAK1	ENSG00000184216	X	154010506	154019902	-	9397	-2.56	9.88e-15	44.28	259.43	upInhPGCLC
FLNA	ENSG00000196924	X	154348524	154374638	-	26115	-3.18	6.69e-32	554.2	5036.8	upInhPGCLC
EMD	ENSG00000102119	X	154379197	154381523	+	2327	-3.11	6.38e-18	35.96	308.51	upInhPGCLC
RPL10	ENSG00000147403	X	154389955	154409168	+	19214	-3.5	5.56e-28	61.81	699.16	upInhPGCLC
TAZ	ENSG00000102125	X	154411524	154421726	+	10203	-1.79	6.3e-15	60.04	208.19	upInhPGCLC
ATP6AP1	ENSG00000071553	X	154428645	154436516	+	7872	-3.72	4.18e-37	34.74	452.69	upInhPGCLC
GDI1	ENSG00000203879	X	154436913	154443467	+	6555	-3.2	4.34e-47	153.81	1415.35	upInhPGCLC
FAM50A	ENSG00000071859	X	154444141	154450654	+	6514	-3.08	4.35e-28	64.98	548.47	upInhPGCLC
PLXNA3	ENSG00000130827	X	154458281	154477779	+	19499	-2.15	1.2e-22	59.71	264.23	upInhPGCLC
LAGE3	ENSG00000196976	X	154477769	154479257	-	1489	-3.03	6.76e-19	6.24	50.08	upInhPGCLC
UBL4A	ENSG00000102178	X	154483717	154486615	-	2899	-2.94	9.92e-30	22.18	169.7	upInhPGCLC
SLC10A3	ENSG00000126903	X	154487306	154490690	-	3385	-4.79	5.05e-39	3.88	102.17	upInhPGCLC
G6PD	ENSG00000160211	X	154531391	154547572	-	16182	-3.1	1.53e-23	21.12	179.45	upInhPGCLC
DKC1	ENSG00000130826	X	154762742	154777689	+	14948	-1.38	2.41e-07	747.96	1945.85	upInhPGCLC
FUNDC2	ENSG00000165775	X	155025980	155060304	+	34325	-2.07	3.57e-32	112.45	473.39	upInhPGCLC
DEFA6	ENSG00000164822	8	6924697	6926076	-	1380	-5.8	4.57e-09	0.21	15.7	upInhPGCLC
MFHAS1	ENSG00000147324	8	8783354	8893630	-	110277	-1.57	7.12e-52	1025.02	3051.55	upInhPGCLC
PPP1R3B	ENSG00000173281	8	9136255	9151574	-	15320	-3.08	4.65e-27	328.75	2767.73	upInhPGCLC
GATA4	ENSG00000136574	8	11676959	11760002	+	83044	-6.09	3e-40	19.27	1311	upInhPGCLC
C8orf49	ENSG00000255394	8	11761256	11763223	+	1968	-6.46	3.78e-33	1.19	110.18	upInhPGCLC
NEIL2	ENSG00000154328	8	11769639	11787345	+	17707	-2.12	1.09e-36	56.12	242.71	upInhPGCLC
FDFT1	ENSG00000079459	8	11795573	11839304	+	43732	-1.51	6.8e-30	1542.54	4378.05	upInhPGCLC
CTSB	ENSG00000164733	8	11842524	11869448	-	26925	-2.7	1.45e-46	121.22	785.32	upInhPGCLC
TRMT9B	ENSG00000250305	8	12945642	13031503	+	85862	-5.14	6.56e-93	34.73	1216.77	upInhPGCLC
LZTS1	ENSG00000061337	8	20246165	20303963	-	57799	-4.63	2.9e-140	74.14	1829.51	upInhPGCLC
FAM160B2	ENSG00000158863	8	22089150	22104911	+	15762	-3.3	1.06e-38	17.46	169.85	upInhPGCLC
REEP4	ENSG00000168476	8	22138020	22141951	-	3932	-3.99	4.61e-22	9.85	152.3	upInhPGCLC
POLR3D	ENSG00000168495	8	22245133	22254601	+	9469	-1.69	2.3e-15	162.83	525.62	upInhPGCLC
C8orf58	ENSG00000241852	8	22599599	22604150	+	4552	-1.28	4.31e-05	20.12	48.48	upInhPGCLC
CCAR2	ENSG00000158941	8	22604632	22621514	+	16883	-2.04	1.61e-28	165.68	679.08	upInhPGCLC
EGR3	ENSG00000179388	8	22687659	22693480	-	5822	-3.13	2.18e-14	6.88	59.52	upInhPGCLC
CHMP7	ENSG00000147457	8	23243637	23262000	+	18364	-1.22	5.75e-17	97.95	227.37	upInhPGCLC
PNMA2	ENSG00000240694	8	26504701	26514092	-	9392	-2.01	6.81e-07	54.49	218.49	upInhPGCLC
DPYSL2	ENSG00000092964	8	26514031	26658178	+	144148	-1.19	9.17e-24	1791.48	4092.22	upInhPGCLC
SARAF	ENSG00000133872	8	30063012	30083208	-	20197	-1.07	2.68e-22	352	737.92	upInhPGCLC
NA	ENSG00000127589	8	30351873	30353518	+	1646	-3.46	2.66e-25	2.35	25.9	upInhPGCLC
NA	ENSG00000243181	8	34874159	34874633	+	475	-0.86	0.00899438	3.25	5.83	upInhPGCLC
ZNF703	ENSG00000183779	8	37695782	37700019	+	4238	-3.94	5.44e-08	12.23	185.77	upInhPGCLC
ERLIN2	ENSG00000147475	8	37736601	37757801	+	21201	-0.79	1.63e-10	733.75	1267.5	upInhPGCLC
RAB11FIP1	ENSG00000156675	8	37858618	37899467	-	40850	-1.97	1.81e-23	275.25	1075.43	upInhPGCLC
EIF4EBP1	ENSG00000187840	8	38030534	38060365	+	29832	-2.06	1.33e-17	96.17	400.58	upInhPGCLC
ASH2L	ENSG00000129691	8	38105242	38144076	+	38835	-1.4	2.3e-49	826.91	2183.06	upInhPGCLC
TM2D2	ENSG00000169490	8	38988808	38996824	-	8017	-1.02	1.83e-11	187.02	379.71	upInhPGCLC
GPAT4	ENSG00000158669	8	41577187	41625001	+	47815	-2.35	2.52e-76	259.68	1320.18	upInhPGCLC
VDAC3	ENSG00000078668	8	42391624	42405937	+	14314	-1.62	3e-23	194.56	597.65	upInhPGCLC
POMK	ENSG00000185900	8	43093506	43123434	+	29929	-0.79	5.44e-10	234.1	405.35	upInhPGCLC
NA	ENSG00000254198	8	43125995	43126397	-	403	-1.71	9.59e-10	28.05	91.28	upInhPGCLC
HGSNAT	ENSG00000165102	8	43140464	43202855	+	62392	-1.53	3.4e-27	281.89	812.58	upInhPGCLC
SNAI2	ENSG00000019549	8	48917598	48921740	-	4143	-1.9	3.68e-07	24.89	92.69	upInhPGCLC
TCEA1	ENSG00000187735	8	53966552	54022456	-	55905	-0.9	2.77e-15	1586.6	2955.87	upInhPGCLC
MRPL15	ENSG00000137547	8	54135210	54147901	+	12692	-1.93	6.53e-62	184.83	702.78	upInhPGCLC
SOX17	ENSG00000164736	8	54457935	54460892	+	2958	-8.76	2.51e-21	3.53	1535.02	upInhPGCLC
RPS20	ENSG00000008988	8	56067295	56074581	-	7287	-2.35	3.78e-35	661.33	3362.06	upInhPGCLC
CHCHD7	ENSG00000170791	8	56211686	56218798	+	7113	-1.34	7.94e-21	104.06	263.96	upInhPGCLC
NA	ENSG00000241431	8	56588385	56588787	+	403	-2.38	3.39e-20	3.37	17.82	upInhPGCLC
IMPAD1	ENSG00000104331	8	56957931	56993867	-	35937	-2.27	8.36e-67	835.06	4036.52	upInhPGCLC
SDCBP	ENSG00000137575	8	58552924	58582859	+	29936	-1.73	1.45e-80	736.18	2440.73	upInhPGCLC
NSMAF	ENSG00000035681	8	58583508	58659853	-	76346	-1.6	9.02e-30	1254.6	3795.56	upInhPGCLC
CA8	ENSG00000178538	8	60185412	60281400	-	95989	-3.01	3.65e-73	170.46	1371.13	upInhPGCLC
GGH	ENSG00000137563	8	63015079	63038806	-	23728	-1.56	2.81e-42	176.55	521.16	upInhPGCLC
NA	ENSG00000272192	8	65842752	65843331	+	580	-2.45	5.77e-08	3.55	19.6	upInhPGCLC
NA	ENSG00000271966	8	67343975	67345087	+	1113	-0.75	0.0349329	9.55	16.3	upInhPGCLC
HEY1	ENSG00000164683	8	79764010	79767857	-	3848	-4.28	3.38e-34	4.65	89.72	upInhPGCLC
ZBTB10	ENSG00000205189	8	80485619	80526265	+	40647	-1.15	2.09e-13	540.11	1196.07	upInhPGCLC
CA13	ENSG00000185015	8	85220587	85284073	+	63487	-4.29	1.82e-142	58.09	1130.16	upInhPGCLC
CA2	ENSG00000104267	8	85463968	85481493	+	17526	-3.54	3.11e-210	112.58	1309.87	upInhPGCLC
NA	ENSG00000240509	8	93957338	93957691	-	354	-0.83	0.0182762	2.88	5.47	upInhPGCLC
NA	ENSG00000275386	8	93974671	93974776	-	106	-1.48	0.0499101	0.67	1.87	upInhPGCLC
VIRMA	ENSG00000164944	8	94487689	94553529	-	65841	-0.75	1.79e-16	862.23	1446.93	upInhPGCLC
PTDSS1	ENSG00000156471	8	96261715	96336995	+	75281	-0.93	5.59e-34	768.78	1464.57	upInhPGCLC
SDC2	ENSG00000169439	8	96493813	96611790	+	117978	-2.31	1.46e-71	942.44	4673.63	upInhPGCLC
TSPYL5	ENSG00000180543	8	97273474	97277964	-	4491	-2.27	1.04e-05	43.92	210.97	upInhPGCLC
LAPTM4B	ENSG00000104341	8	97775057	97853013	+	77957	-0.99	1.23e-15	2803.67	5581.29	upInhPGCLC
RPL30	ENSG00000156482	8	98024851	98046469	-	21619	-3.74	9.88e-59	219.94	2940.03	upInhPGCLC
COX6C	ENSG00000164919	8	99873200	99893707	-	20508	-1.83	4.18e-34	304.27	1079.2	upInhPGCLC
POLR2K	ENSG00000147669	8	100150623	100154003	+	3381	-0.87	3.02e-10	86.69	159.79	upInhPGCLC
PABPC1	ENSG00000070756	8	100685816	100722809	-	36994	-1.1	1.36e-12	9844.44	21051.1	upInhPGCLC
YWHAZ	ENSG00000164924	8	100916523	100953388	-	36866	-1.46	1.12e-24	3155.72	8696.09	upInhPGCLC
KLF10	ENSG00000155090	8	102648784	102655725	-	6942	-1.09	8.92e-08	167.58	355.99	upInhPGCLC
RAD21	ENSG00000164754	8	116845935	116874866	-	28932	-0.85	7.45e-12	1811.08	3270.31	upInhPGCLC
HAS2	ENSG00000170961	8	121612116	121641440	-	29325	-2.22	2.61e-14	88.48	414.44	upInhPGCLC
NA	ENSG00000272384	8	122779971	122780830	-	860	-5.84	4.15e-14	0.34	16.93	upInhPGCLC
ZHX2	ENSG00000178764	8	122781655	122974510	+	192856	-3.35	3.05e-131	904.53	9209.22	upInhPGCLC
NDUFB9	ENSG00000147684	8	124539101	124580648	+	41548	-2.29	1.02e-27	232.04	1136.27	upInhPGCLC
LRATD2	ENSG00000168672	8	126552443	126558478	-	6036	-1.36	9.5e-08	184.41	472.19	upInhPGCLC
KCNQ3	ENSG00000184156	8	132120859	132481095	-	360237	-2.15	1.86e-31	1099.4	4893.89	upInhPGCLC
NDRG1	ENSG00000104419	8	133237171	133302022	-	64852	-5.67	3.33e-234	14.36	734.07	upInhPGCLC
NA	ENSG00000261220	8	133573183	133573861	+	679	-2.59	0.000132075	1.52	8.95	upInhPGCLC
LY6E	ENSG00000160932	8	143017982	143023832	+	5851	-5.18	1.32e-44	4.33	152.69	upInhPGCLC
MINCR	ENSG00000253716	8	143280161	143281690	-	1530	-1.72	1.75e-08	12.62	41.66	upInhPGCLC
TSTA3	ENSG00000104522	8	143612618	143618048	-	5431	-4.67	1.88e-32	3.05	75.6	upInhPGCLC
ZNF623	ENSG00000183309	8	143636013	143656418	+	20406	-1.11	2.5e-12	344.92	744.57	upInhPGCLC
FAM83H	ENSG00000180921	8	143723933	143738234	-	14302	-3.47	1.58e-22	36.78	405.51	upInhPGCLC
SCRIB	ENSG00000180900	8	143790920	143815773	-	24854	-1.9	1.29e-39	86.86	322.96	upInhPGCLC
PUF60	ENSG00000179950	8	143816344	143829859	-	13516	-4.28	1.6e-26	43.07	831.23	upInhPGCLC
NA	ENSG00000287222	8	143829518	143832861	+	3344	-2.48	2.86e-25	12.64	70.17	upInhPGCLC
NRBP2	ENSG00000185189	8	143833583	143840973	-	7391	-2.28	1.27e-65	312.75	1525.16	upInhPGCLC
EPPK1	ENSG00000261150	8	143857324	143878464	-	21141	-4.14	9.28e-135	36.01	636.02	upInhPGCLC
EXOSC4	ENSG00000178896	8	144078648	144080648	+	2001	-3.96	3.92e-42	5.58	85.22	upInhPGCLC
GPAA1	ENSG00000197858	8	144082590	144086216	+	3627	-4.49	7.07e-49	6.67	143.84	upInhPGCLC
CYC1	ENSG00000179091	8	144095039	144097525	+	2487	-4.18	5.06e-23	13.81	246.68	upInhPGCLC
HGH1	ENSG00000235173	8	144137774	144140851	+	3078	-3.85	9.21e-28	10.4	146.9	upInhPGCLC
HSF1	ENSG00000185122	8	144291591	144314720	+	23130	-1.64	7.59e-34	93.02	289.35	upInhPGCLC
DGAT1	ENSG00000185000	8	144314584	144326910	-	12327	-3.58	1.4e-34	10.42	123.51	upInhPGCLC
SLC52A2	ENSG00000185803	8	144354135	144361272	+	7138	-4.84	2.69e-26	5.37	148.89	upInhPGCLC
CPSF1	ENSG00000071894	8	144393229	144409335	-	16107	-3.11	3.21e-32	91.75	792.44	upInhPGCLC
SLC39A4	ENSG00000147804	8	144409742	144416895	-	7154	-2.78	1.27e-38	13.06	91.35	upInhPGCLC
VPS28	ENSG00000160948	8	144423601	144428563	-	4963	-4.42	9.25e-62	16.54	348.01	upInhPGCLC
TONSL	ENSG00000160949	8	144428775	144444440	-	15666	-3.95	2.82e-27	18.67	285.12	upInhPGCLC
MFSD3	ENSG00000167700	8	144509070	144511213	+	2144	-2.7	6.93e-30	12.26	79.78	upInhPGCLC
RECQL4	ENSG00000160957	8	144511288	144517845	-	6558	-3.36	2.97e-30	21.77	219.81	upInhPGCLC
RPL8	ENSG00000161016	8	144789765	144792587	-	2823	-4.49	9.06e-42	266.42	5995.19	upInhPGCLC
ZNF517	ENSG00000197363	8	144798876	144811169	+	12294	-3.49	3.6e-74	13.75	154.15	upInhPGCLC
C8orf33	ENSG00000182307	8	145052465	145066685	+	14221	-1.02	8.34e-09	155.23	314.11	upInhPGCLC
SMARCA2	ENSG00000080503	9	1980290	2193624	+	213335	-1.71	1.67e-14	653.37	2130.06	upInhPGCLC
NA	ENSG00000236924	9	6645956	6670635	+	24680	-1.18	3.8e-12	200.52	453.28	upInhPGCLC
NA	ENSG00000232035	9	10631750	10632203	-	454	-2.03	3.81e-09	1.83	7.89	upInhPGCLC
RRAGA	ENSG00000155876	9	19049395	19050983	+	1589	-2.14	1.99e-27	149.41	658.61	upInhPGCLC
PLIN2	ENSG00000147872	9	19108375	19149290	-	40916	-1.04	4.12e-07	486.16	1000.28	upInhPGCLC
RPS6	ENSG00000137154	9	19375715	19380254	-	4540	-2.34	4.65e-33	2728.78	13823.8	upInhPGCLC
NDUFB6	ENSG00000165264	9	32553001	32573184	-	20184	-2.39	6.3e-55	38.31	201.13	upInhPGCLC
NA	ENSG00000237437	9	32945996	32947222	+	1227	-0.92	0.00343199	9.19	17.74	upInhPGCLC
DNAJA1	ENSG00000086061	9	33025273	33039907	+	14635	-0.89	3.49e-10	1876.83	3490.87	upInhPGCLC
SMU1	ENSG00000122692	9	33041765	33076674	-	34910	-1.08	2.84e-24	396.41	839.1	upInhPGCLC
B4GALT1	ENSG00000086062	9	33104082	33167356	-	63275	-3.24	3.15e-75	247.96	2338.15	upInhPGCLC
BAG1	ENSG00000107262	9	33247820	33264720	-	16901	-1.76	1.13e-34	91.5	309.28	upInhPGCLC
CHMP5	ENSG00000086065	9	33264879	33282070	+	17192	-1	4.55e-22	109.93	219.19	upInhPGCLC
AQP3	ENSG00000165272	9	33441156	33447596	-	6441	-7	4.86e-55	1.8	212.61	upInhPGCLC
NOL6	ENSG00000165271	9	33461353	33473930	-	12578	-3.11	3.73e-34	81.8	705.32	upInhPGCLC
NA	ENSG00000225123	9	33574361	33574588	-	228	-2.61	0.00097382	0.5	3.15	upInhPGCLC
NA	ENSG00000234373	9	33576380	33577014	+	635	-1.16	0.000470655	27.19	60.83	upInhPGCLC
NA	ENSG00000226562	9	33580695	33607874	+	27180	-1.86	2.68e-12	128.9	467.37	upInhPGCLC
NA	ENSG00000231991	9	33624274	33625293	+	1020	-2.37	5.64e-17	3.06	16.23	upInhPGCLC
UBE2R2	ENSG00000107341	9	33817160	33920399	+	103240	-0.68	4.86e-13	1439.21	2311.17	upInhPGCLC
UBAP2	ENSG00000137073	9	33921693	34048949	-	127257	-1.23	1.77e-41	1613.77	3774.75	upInhPGCLC
RPP25L	ENSG00000164967	9	34610486	34612104	-	1619	-2.29	1.02e-09	4.46	21.4	upInhPGCLC
DCTN3	ENSG00000137100	9	34613545	34620523	-	6979	-4.31	7.45e-30	12.11	233.77	upInhPGCLC
SIGMAR1	ENSG00000147955	9	34634722	34637809	-	3088	-2	1.55e-10	68.95	275.35	upInhPGCLC
PHF24	ENSG00000122733	9	34957608	34982544	+	24937	-5.93	3.87e-111	6.47	395.57	upInhPGCLC
VCP	ENSG00000165280	9	35056064	35072627	-	16564	-2.95	3.61e-43	477.71	3700.46	upInhPGCLC
FANCG	ENSG00000221829	9	35073835	35080016	-	6182	-3.17	1.85e-30	40.09	358.29	upInhPGCLC
PIGO	ENSG00000165282	9	35088688	35096601	-	7914	-2.72	3.4e-22	55.95	365.37	upInhPGCLC
STOML2	ENSG00000165283	9	35099776	35103195	-	3420	-1.91	1.62e-17	172.36	644.29	upInhPGCLC
FAM214B	ENSG00000005238	9	35104112	35116341	-	12230	-4.24	2.04e-46	11.87	220.39	upInhPGCLC
TESK1	ENSG00000107140	9	35605262	35610041	+	4780	-4.79	7.33e-69	13.68	372.23	upInhPGCLC
TPM2	ENSG00000198467	9	35681992	35690056	-	8065	-1.4	3.78e-09	876.15	2310.33	upInhPGCLC
TLN1	ENSG00000137076	9	35696948	35732195	-	35248	-1.6	8.58e-25	490.87	1489.53	upInhPGCLC
CREB3	ENSG00000107175	9	35732598	35736999	+	4402	-0.93	6.2e-09	103.24	197.59	upInhPGCLC
GBA2	ENSG00000070610	9	35736866	35749228	-	12363	-1.19	5.69e-31	203.31	464.38	upInhPGCLC
RGP1	ENSG00000107185	9	35749287	35758575	+	9289	-1.26	8.27e-11	51.25	122.44	upInhPGCLC
GLIPR2	ENSG00000122694	9	36136536	36163913	+	27378	-4.37	7.54e-86	109.65	2266.88	upInhPGCLC
CLTA	ENSG00000122705	9	36190856	36304781	+	113926	-0.91	2.68e-24	594.37	1116.63	upInhPGCLC
GRHPR	ENSG00000137106	9	37422666	37436990	+	14325	-2.82	9.27e-56	74.45	522.77	upInhPGCLC
POLR1E	ENSG00000137054	9	37485948	37503697	+	17750	-1.24	7.96e-13	125.2	295.93	upInhPGCLC
NA	ENSG00000234160	9	37509150	37510299	+	1150	-1.39	5.74e-05	20.28	52.39	upInhPGCLC
IGFBPL1	ENSG00000137142	9	38406528	38424454	-	17927	-1.71	1.45e-08	292.91	954.98	upInhPGCLC
BANCR	ENSG00000278910	9	69296682	69311111	-	14430	-4.58	1.04e-44	10.07	239.8	upInhPGCLC
C9orf135	ENSG00000204711	9	69820817	69906227	+	85411	-1.52	1.28e-14	474.79	1361.48	upInhPGCLC
RFK	ENSG00000135002	9	76385526	76394517	-	8992	-2.18	1.7e-52	83.4	380.55	upInhPGCLC
GCNT1	ENSG00000187210	9	76419850	76651203	+	231354	-2.43	1.08e-108	710.98	3827.04	upInhPGCLC
FOXB2	ENSG00000204612	9	77019655	77020953	+	1299	-4.68	3.33e-08	1.53	35.78	upInhPGCLC
GNA14	ENSG00000156049	9	77423079	77648322	-	225244	-1.72	9.99e-13	838.77	2766.25	upInhPGCLC
TLE1	ENSG00000196781	9	81583683	81689547	-	105865	-0.61	1.75e-12	950.63	1459.16	upInhPGCLC
UBQLN1	ENSG00000135018	9	83659968	83707958	-	47991	-0.64	2.53e-12	1884.02	2944.6	upInhPGCLC
LOC105376114	ENSG00000254473	9	83707594	83713378	+	5785	-1.3	1.43e-11	32.87	79.87	upInhPGCLC
HNRNPK	ENSG00000165119	9	83968083	83980616	-	12534	-1.11	1.61e-19	1200.08	2584.58	upInhPGCLC
GAS1	ENSG00000180447	9	86944362	86947506	-	3145	-2.15	7.24e-12	10.36	45.1	upInhPGCLC
CTSL	ENSG00000135047	9	87726109	87731469	+	5361	-4.81	2.54e-80	59.83	1669.09	upInhPGCLC
S1PR3	ENSG00000213694	9	88990863	89005155	+	14293	-3.35	8.01e-85	56.87	581.78	upInhPGCLC
GADD45G	ENSG00000130222	9	89605012	89606555	+	1544	-3.55	4.54e-13	2.15	24.79	upInhPGCLC
NFIL3	ENSG00000165030	9	91409045	91423832	-	14788	-1.66	2.93e-25	103.88	327.77	upInhPGCLC
FAM120AOS	ENSG00000188938	9	93431441	93453581	-	22141	-0.69	7.57e-07	266.11	429.03	upInhPGCLC
HABP4	ENSG00000130956	9	96450169	96491336	+	41168	-1.52	2.42e-50	348.02	997.1	upInhPGCLC
CDC14B	ENSG00000081377	9	96490241	96619830	-	129590	-1.76	6.29e-87	1093.39	3703.17	upInhPGCLC
PRXL2C	ENSG00000158122	9	96639577	96655317	-	15741	-2.97	3.16e-96	52.12	406.4	upInhPGCLC
CTSV	ENSG00000136943	9	97029677	97039643	-	9967	-2.73	1.82e-71	203.27	1344.12	upInhPGCLC
ANP32B	ENSG00000136938	9	97983341	98015943	+	32603	-2.24	4.53e-23	580.56	2732.87	upInhPGCLC
ALG2	ENSG00000119523	9	99216425	99221942	-	5518	-1.16	2.71e-20	230.91	515.44	upInhPGCLC
SEC61B	ENSG00000106803	9	99222064	99230615	+	8552	-1.93	3.42e-48	71.76	275.25	upInhPGCLC
NIPSNAP3A	ENSG00000136783	9	104747683	104760120	+	12438	-0.62	1.11e-06	84.45	129.5	upInhPGCLC
ABCA1	ENSG00000165029	9	104781006	104928155	-	147150	-0.78	0.000951045	3258.7	5601.43	upInhPGCLC
KLF4	ENSG00000136826	9	107484852	107490482	-	5631	-4.71	2.93e-43	29.25	759.7	upInhPGCLC
TXN	ENSG00000136810	9	110243810	110256507	-	12698	-1.27	1.54e-18	372.86	901.34	upInhPGCLC
PTGR1	ENSG00000106853	9	111549722	111599893	-	50172	-1.77	8.32e-36	168.25	573.58	upInhPGCLC
PTBP3	ENSG00000119314	9	112217716	112333667	-	115952	-0.85	3.44e-23	3454.9	6207.62	upInhPGCLC
PRPF4	ENSG00000136875	9	113275343	113292905	+	17563	-0.76	5.18e-10	362.73	616.17	upInhPGCLC
HDHD3	ENSG00000119431	9	113373419	113376999	-	3581	-3.14	9.77e-33	6.32	55.33	upInhPGCLC
ALAD	ENSG00000148218	9	113386312	113401290	-	14979	-1.33	1.09e-18	115.9	290.23	upInhPGCLC
POLE3	ENSG00000148229	9	113407235	113410675	-	3441	-1.65	3.65e-09	170.16	534.12	upInhPGCLC
AKNA	ENSG00000106948	9	114334156	114394405	-	60250	-1.55	1.37e-09	207.02	607.59	upInhPGCLC
ATP6V1G1	ENSG00000136888	9	114587769	114598879	+	11111	-2.78	7.05e-60	126.33	864.94	upInhPGCLC
NA	ENSG00000234782	9	118082869	118083382	-	514	-0.7	0.0190208	25.83	42.77	upInhPGCLC
RAB14	ENSG00000119396	9	121178133	121223014	-	44882	-1.15	4.51e-51	298.54	663.48	upInhPGCLC
GSN	ENSG00000148180	9	121207794	121332843	+	125050	-4.01	1.05e-146	102.85	1654.67	upInhPGCLC
STOM	ENSG00000148175	9	121338988	121370304	-	31317	-3.33	3.68e-80	691.67	6935.38	upInhPGCLC
NDUFA8	ENSG00000119421	9	122144058	122159779	-	15722	-2.33	5.12e-44	66.46	333.71	upInhPGCLC
PDCL	ENSG00000136940	9	122798389	122828631	-	30243	-2.3	3.45e-47	78.42	384.91	upInhPGCLC
PSMB7	ENSG00000136930	9	124353465	124415444	-	61980	-1.39	1.34e-25	992.82	2599.87	upInhPGCLC
RPL35	ENSG00000136942	9	124857880	124861981	-	4102	-3.01	2.77e-47	205.03	1648.46	upInhPGCLC
ARPC5L	ENSG00000136950	9	124862130	124877733	+	15604	-2.43	4.28e-25	85.16	456.03	upInhPGCLC
HSPA5	ENSG00000044574	9	125234853	125241343	-	6491	-2.28	3.32e-43	2021.67	9811.14	upInhPGCLC
ZBTB43	ENSG00000169155	9	126805006	126838210	+	33205	-0.93	2.08e-21	320.19	608.57	upInhPGCLC
ZBTB34	ENSG00000177125	9	126860665	126885878	+	25214	-1.59	8.83e-25	290.69	874.89	upInhPGCLC
SLC2A8	ENSG00000136856	9	127397138	127408424	+	11287	-1.64	1.28e-14	72.12	226.55	upInhPGCLC
RPL12	ENSG00000197958	9	127447674	127451406	-	3733	-0.72	3.32e-05	1785.63	2945.24	upInhPGCLC
TOR2A	ENSG00000160404	9	127731524	127735313	-	3790	-4.39	6.38e-33	2.12	42.12	upInhPGCLC
CDK9	ENSG00000136807	9	127785679	127790787	+	5109	-1.68	4.93e-26	51.29	164	upInhPGCLC
PTGES2	ENSG00000148334	9	128120693	128128462	-	7770	-3.5	1.56e-34	18.56	209.01	upInhPGCLC
CIZ1	ENSG00000148337	9	128161251	128204383	-	43133	-2.19	5.1e-35	120.14	546.55	upInhPGCLC
GOLGA2	ENSG00000167110	9	128255829	128275995	-	20167	-2.19	2.4e-33	109.39	498.44	upInhPGCLC
COQ4	ENSG00000167113	9	128322544	128334072	+	11529	-3.05	1.28e-39	40.81	334.55	upInhPGCLC
URM1	ENSG00000167118	9	128371319	128392016	+	20698	-2.6	3.74e-31	38.19	228.77	upInhPGCLC
ODF2	ENSG00000136811	9	128455186	128501292	+	46107	-2.48	1.44e-52	146.28	812.64	upInhPGCLC
SPTAN1	ENSG00000197694	9	128552558	128633662	+	81105	-1.24	1.1e-22	1560.66	3689.82	upInhPGCLC
SET	ENSG00000119335	9	128683424	128696400	+	12977	-1.26	1.29e-09	1280.88	3059.5	upInhPGCLC
ZDHHC12	ENSG00000160446	9	128720870	128724127	-	3258	-2.45	3.76e-31	17.02	92.19	upInhPGCLC
TBC1D13	ENSG00000107021	9	128787253	128810430	+	23178	-3.46	2.09e-36	36.51	397.5	upInhPGCLC
LRRC8A	ENSG00000136802	9	128882112	128918039	+	35928	-2.08	5.75e-46	159.61	676.12	upInhPGCLC
NUP188	ENSG00000095319	9	128947699	129007096	+	59398	-1.24	1.39e-17	645.58	1527.23	upInhPGCLC
PTPA	ENSG00000119383	9	129110950	129148946	+	37997	-2.78	3.34e-43	65.7	449.72	upInhPGCLC
ASB6	ENSG00000148331	9	129634604	129642169	-	7566	-2.9	3.73e-21	12.55	92.44	upInhPGCLC
TOR1B	ENSG00000136816	9	129803157	129811281	+	8125	-1.49	3.19e-26	92.21	258.44	upInhPGCLC
TOR1A	ENSG00000136827	9	129812942	129824244	-	11303	-1.88	7.55e-28	177.2	648.92	upInhPGCLC
C9orf78	ENSG00000136819	9	129827290	129835863	-	8574	-2.68	1.07e-35	122.24	780.33	upInhPGCLC
FNBP1	ENSG00000187239	9	129887187	130043194	-	156008	-0.68	8.75e-17	1023.87	1637.07	upInhPGCLC
GPR107	ENSG00000148358	9	130053426	130140169	+	86744	-0.87	1.08e-13	654.99	1194.85	upInhPGCLC
ASS1	ENSG00000130707	9	130444929	130501274	+	56346	-1.68	7.56e-12	284.75	912.11	upInhPGCLC
EXOSC2	ENSG00000130713	9	130693721	130704894	+	11174	-0.89	1.81e-09	143.34	264.67	upInhPGCLC
AIF1L	ENSG00000126878	9	131096476	131123152	+	26677	-2.05	1.56e-16	301.69	1248.28	upInhPGCLC
NUP214	ENSG00000126883	9	131125586	131234663	+	109078	-0.68	6.96e-10	991.14	1594.03	upInhPGCLC
PRRC2B	ENSG00000130723	9	131373636	131500197	+	126562	-2.29	6.49e-64	1735.7	8462.18	upInhPGCLC
POMT1	ENSG00000130714	9	131502902	131523806	+	20905	-0.76	1.05e-08	150.82	255.62	upInhPGCLC
UCK1	ENSG00000130717	9	131523801	131531264	-	7464	-2.25	7.67e-35	37.71	178.69	upInhPGCLC
RAPGEF1	ENSG00000107263	9	131576770	131740074	-	163305	-1.19	1.36e-41	1019.28	2328.39	upInhPGCLC
TSC1	ENSG00000165699	9	132891348	132946874	-	55527	-1.07	5.88e-30	652.73	1372.94	upInhPGCLC
GTF3C5	ENSG00000148308	9	133030675	133058503	+	27829	-1.6	9.04e-34	212.05	643.08	upInhPGCLC
SURF6	ENSG00000148296	9	133328776	133336188	-	7413	-1.65	3.52e-28	71.75	222.63	upInhPGCLC
MED22	ENSG00000148297	9	133338323	133348131	-	9809	-2.22	2.79e-27	48.32	224.73	upInhPGCLC
RPL7A	ENSG00000148303	9	133348218	133351426	+	3209	-2.52	1.22e-40	360.64	2061.1	upInhPGCLC
SURF1	ENSG00000148290	9	133351758	133356676	-	4919	-2.11	2.69e-23	35.88	154.54	upInhPGCLC
SURF2	ENSG00000148291	9	133356550	133361158	+	4609	-2.89	3.25e-27	57.59	422.97	upInhPGCLC
SURF4	ENSG00000148248	9	133361450	133376166	-	14717	-2.52	2.92e-50	162.55	930.85	upInhPGCLC
REXO4	ENSG00000148300	9	133406059	133418096	-	12038	-0.99	3.95e-12	84.27	167.65	upInhPGCLC
CACFD1	ENSG00000160325	9	133459965	133470848	+	10884	-2.32	3.05e-37	23.56	117.13	upInhPGCLC
VAV2	ENSG00000160293	9	133761894	133992604	-	230711	-1.18	3.34e-16	1380.06	3122.5	upInhPGCLC
BRD3OS	ENSG00000235106	9	134025481	134034666	+	9186	-1.25	4.72e-09	100.6	238.77	upInhPGCLC
BRD3	ENSG00000169925	9	134030305	134068535	-	38231	-2.69	2.77e-50	98.18	636.74	upInhPGCLC
WDR5	ENSG00000196363	9	134135365	134159968	+	24604	-2.06	1.72e-27	203.86	850.2	upInhPGCLC
PPP1R26	ENSG00000196422	9	135479079	135488893	+	9815	-2.27	7.76e-18	48.09	230.78	upInhPGCLC
CAMSAP1	ENSG00000130559	9	135808487	135907546	-	99060	-0.62	4.64e-11	912.18	1406.81	upInhPGCLC
UBAC1	ENSG00000130560	9	135932969	135961380	-	28412	-2.75	6.55e-29	56.8	381.11	upInhPGCLC
TMEM250	ENSG00000238227	9	136114581	136118875	-	4295	-4.43	5.3e-31	7.1	149.53	upInhPGCLC
ENTR1	ENSG00000165689	9	136401922	136410614	-	8693	-1.46	7.89e-23	103.52	284.39	upInhPGCLC
PMPCA	ENSG00000165688	9	136410641	136423761	+	13121	-2.66	1.11e-34	29.94	187.15	upInhPGCLC
SEC16A	ENSG00000148396	9	136440096	136483759	-	43664	-2.25	1.86e-24	378.69	1796.7	upInhPGCLC
RABL6	ENSG00000196642	9	136807943	136841187	+	33245	-2.23	2.7e-40	92.55	434.66	upInhPGCLC
PHPT1	ENSG00000054148	9	136848724	136851027	+	2304	-3.99	2.58e-34	3.97	61.82	upInhPGCLC
EDF1	ENSG00000107223	9	136862119	136866308	-	4190	-3.12	9.79e-32	84.44	729.76	upInhPGCLC
FBXW5	ENSG00000159069	9	136940435	136944738	-	4304	-4.79	9.68e-31	3.3	84.46	upInhPGCLC
PAXX	ENSG00000148362	9	136992422	136993984	+	1563	-3.2	8.57e-24	5.84	53.32	upInhPGCLC
MAN1B1	ENSG00000177239	9	137086985	137109183	+	22199	-2.99	1.55e-102	32.09	251.73	upInhPGCLC
ANAPC2	ENSG00000176248	9	137174784	137188560	-	13777	-1.36	3.85e-15	59.33	153.46	upInhPGCLC
SSNA1	ENSG00000176101	9	137188660	137190370	+	1711	-5.63	1.03e-40	3.12	147.08	upInhPGCLC
TMEM203	ENSG00000187713	9	137204082	137205648	-	1567	-2.63	4.02e-17	21.96	135.11	upInhPGCLC
NDOR1	ENSG00000188566	9	137205685	137217009	+	11325	-1.83	2.47e-25	35.98	128.01	upInhPGCLC
NA	ENSG00000284976	9	137217452	137219361	+	1910	-2.72	7.41e-22	7.9	51.61	upInhPGCLC
TUBB4B	ENSG00000188229	9	137241287	137243707	+	2421	-4.43	1.03e-44	28.16	604.37	upInhPGCLC
NELFB	ENSG00000188986	9	137255327	137273542	+	18216	-3.14	1.79e-50	29.43	257.41	upInhPGCLC
MRPL41	ENSG00000182154	9	137551879	137552555	+	677	-4.58	3.03e-55	4.56	104.1	upInhPGCLC
ZMYND19	ENSG00000165724	9	137582081	137590512	-	8432	-2.96	1.4e-41	26.22	203.2	upInhPGCLC
RIC8A	ENSG00000177963	11	207511	215113	+	7603	-2.46	6.2e-18	48.09	261.96	upInhPGCLC
PSMD13	ENSG00000185627	11	236966	252984	+	16019	-1.9	5.33e-62	299.6	1117.89	upInhPGCLC
PGGHG	ENSG00000142102	11	289135	296107	+	6973	-2.04	6.59e-19	57.68	238.74	upInhPGCLC
IFITM2	ENSG00000185201	11	307631	315272	+	7642	-1.93	4.9e-15	33.12	124.85	upInhPGCLC
RNH1	ENSG00000023191	11	494512	507300	-	12789	-3.02	3.93e-76	29.27	237.36	upInhPGCLC
HRAS	ENSG00000174775	11	532242	537287	-	5046	-4.96	4.63e-31	7.26	217.18	upInhPGCLC
RASSF7	ENSG00000099849	11	560404	564025	+	3622	-3.21	1.71e-31	5.91	54.76	upInhPGCLC
IRF7	ENSG00000185507	11	612553	615983	-	3431	-4.31	1.54e-24	3.1	60.21	upInhPGCLC
TALDO1	ENSG00000177156	11	747415	765012	+	17598	-2.09	1.21e-35	126.17	539.64	upInhPGCLC
GATD1	ENSG00000177225	11	767220	777488	-	10269	-2.04	7.8e-35	28.73	117.51	upInhPGCLC
RPLP2	ENSG00000177600	11	809965	812880	+	2916	-3.95	2.3e-44	328.28	5073.05	upInhPGCLC
PNPLA2	ENSG00000177666	11	818914	825573	+	6660	-3.14	3.49e-33	7.74	66.97	upInhPGCLC
POLR2L	ENSG00000177700	11	837356	842529	-	5174	-4.26	3.12e-36	11.06	207.75	upInhPGCLC
H19	ENSG00000130600	11	1995176	2001470	-	6295	-4.69	3.9e-11	3.16	78.8	upInhPGCLC
CD81	ENSG00000110651	11	2376177	2397419	+	21243	-4.43	5.46e-84	79.97	1723.31	upInhPGCLC
TSSC4	ENSG00000184281	11	2400488	2403878	+	3391	-5.7	4.86e-12	1.36	64.8	upInhPGCLC
CDKN1C	ENSG00000129757	11	2883213	2885773	-	2561	-2.78	8.12e-17	8.77	59.23	upInhPGCLC
CARS1	ENSG00000110619	11	3000922	3057613	-	56692	-2.39	9.67e-18	313.76	1643.31	upInhPGCLC
PGAP2	ENSG00000148985	11	3797724	3826371	+	28648	-2.07	6.18e-15	78.61	328.56	upInhPGCLC
RHOG	ENSG00000177105	11	3826978	3840959	-	13982	-2.29	5.99e-53	47.47	233.35	upInhPGCLC
TRIM21	ENSG00000132109	11	4384897	4393702	-	8806	-2.21	4.95e-11	24.57	112.84	upInhPGCLC
SMPD1	ENSG00000166311	11	6390440	6394998	+	4559	-3.43	3.75e-21	7.29	75.41	upInhPGCLC
ARFIP2	ENSG00000132254	11	6474683	6481479	-	6797	-2.67	7.82e-34	35.87	226.41	upInhPGCLC
RRP8	ENSG00000132275	11	6595072	6603616	-	8545	-1.75	2.44e-22	69.01	231.39	upInhPGCLC
TPP1	ENSG00000166340	11	6612768	6619448	-	6681	-3.32	1.25e-60	10.19	101.44	upInhPGCLC
MRPL17	ENSG00000158042	11	6680782	6683401	-	2620	-2.49	5.35e-43	80.27	450.92	upInhPGCLC
CYB5R2	ENSG00000166394	11	7665100	7677222	-	12123	-1.6	5.5e-20	67.62	205.19	upInhPGCLC
EIF3F	ENSG00000175390	11	7970251	8001862	+	31612	-1.64	6.34e-62	430.72	1337.34	upInhPGCLC
RPL27A	ENSG00000166441	11	8682788	8714759	+	31972	-2.89	1.08e-29	269.51	1992.93	upInhPGCLC
AKIP1	ENSG00000166452	11	8911139	8920084	+	8946	-1.9	6.55e-15	34.62	129.26	upInhPGCLC
TMEM9B	ENSG00000175348	11	8947202	8965011	-	17810	-2.25	5.17e-65	108.92	515.47	upInhPGCLC
NRIP3	ENSG00000175352	11	8980576	9004049	-	23474	-3.02	5.68e-115	34.92	283.73	upInhPGCLC
TMEM41B	ENSG00000166471	11	9280654	9314636	-	33983	-0.89	4.54e-11	948	1759.54	upInhPGCLC
ADM	ENSG00000148926	11	10305073	10307397	+	2325	-3.04	4.7e-20	41.44	338.83	upInhPGCLC
CTR9	ENSG00000198730	11	10751246	10801625	+	50380	-1.22	4.94e-24	618.39	1442.33	upInhPGCLC
EIF4G2	ENSG00000110321	11	10797050	10808940	-	11891	-1.52	2.96e-24	2517.53	7225.72	upInhPGCLC
CYP2R1	ENSG00000186104	11	14877440	14892252	-	14813	-1.09	3.99e-25	178.17	376.97	upInhPGCLC
RPS13	ENSG00000110700	11	17074388	17077715	-	3328	-1.38	4.13e-16	1407.83	3652.42	upInhPGCLC
NA	ENSG00000212789	11	18261982	18263091	+	1110	-1.82	4.43e-13	7.21	25.01	upInhPGCLC
SPTY2D1	ENSG00000179119	11	18606403	18634791	-	28389	-0.98	9.01e-32	187.92	373.11	upInhPGCLC
NA	ENSG00000257043	11	18665050	18665548	+	499	-2.7	7.67e-10	1.54	10.27	upInhPGCLC
TMEM86A	ENSG00000151117	11	18693122	18704785	+	11664	-5.1	2.7e-69	9.1	310.21	upInhPGCLC
NA	ENSG00000242527	11	27483850	27484128	+	279	-3.43	3.69e-06	0.41	4.68	upInhPGCLC
LIN7C	ENSG00000148943	11	27494418	27506769	-	12352	-1.19	2.38e-13	411.08	935.85	upInhPGCLC
RCN1	ENSG00000049449	11	32090904	32105755	+	14852	-3.69	1.02e-27	169.32	2175.2	upInhPGCLC
DEPDC7	ENSG00000121690	11	33015876	33033582	+	17707	-2.18	1.96e-41	42.83	194.79	upInhPGCLC
TCP11L1	ENSG00000176148	11	33039417	33105943	+	66527	-2.62	8.42e-81	272.73	1675.64	upInhPGCLC
NA	ENSG00000241255	11	33237008	33237409	+	402	-0.69	0.0463404	2.75	5.1	upInhPGCLC
HIPK3	ENSG00000110422	11	33256672	33357023	+	100352	-0.81	1.69e-31	1018.77	1789.01	upInhPGCLC
CAPRIN1	ENSG00000135387	11	34051731	34102610	+	50880	-0.87	4.57e-18	4318.91	7871.27	upInhPGCLC
NAT10	ENSG00000135372	11	34105617	34147670	+	42054	-0.91	2.74e-14	478.86	896.96	upInhPGCLC
FJX1	ENSG00000179431	11	35618419	35620868	+	2450	-1.25	5.05e-05	28.7	67.49	upInhPGCLC
LDLRAD3	ENSG00000179241	11	35943981	36232136	+	288156	-0.73	4.52e-09	2273.15	3760.31	upInhPGCLC
TP53I11	ENSG00000175274	11	44885903	44951306	-	65404	-1.43	8.44e-09	283.72	765.41	upInhPGCLC
NA	ENSG00000255226	11	45749454	45752279	-	2826	-7.21	2.15e-43	0.33	53.08	upInhPGCLC
MDK	ENSG00000110492	11	46380756	46383837	+	3082	-3.29	8.49e-15	76.83	749.36	upInhPGCLC
ATG13	ENSG00000175224	11	46617527	46674818	+	57292	-1.52	2.13e-73	515.36	1481.31	upInhPGCLC
ARHGAP1	ENSG00000175220	11	46677080	46700619	-	23540	-3.72	3.65e-46	78.14	1025.36	upInhPGCLC
ZNF408	ENSG00000175213	11	46700818	46705912	+	5095	-2.02	2.88e-26	13.68	54.62	upInhPGCLC
LRP4	ENSG00000134569	11	46856717	46918642	-	61926	-4.16	5.94e-116	83.14	1484.09	upInhPGCLC
ARFGAP2	ENSG00000149182	11	47164299	47177125	-	12827	-2.49	1.85e-30	31.81	176.32	upInhPGCLC
PACSIN3	ENSG00000165912	11	47177522	47186443	-	8922	-3.47	8.49e-30	26.16	288.3	upInhPGCLC
ACP2	ENSG00000134575	11	47239305	47248906	-	9602	-1.86	1.42e-30	76.19	276.32	upInhPGCLC
SLC39A13	ENSG00000165915	11	47407132	47416496	+	9365	-2.56	3.72e-33	22.69	132.87	upInhPGCLC
PSMC3	ENSG00000165916	11	47418769	47426473	-	7705	-3.51	6.92e-28	80.64	913.82	upInhPGCLC
CELF1	ENSG00000149187	11	47465933	47565569	-	99637	-0.93	3.1e-13	1798.04	3429.42	upInhPGCLC
NDUFS3	ENSG00000213619	11	47565336	47584562	+	19227	-3.14	1.56e-51	82.64	725.24	upInhPGCLC
MTCH2	ENSG00000109919	11	47617315	47642607	-	25293	-1.56	3.45e-21	290.42	854.93	upInhPGCLC
LRRC55	ENSG00000183908	11	57181747	57191717	+	9971	-3.53	2.46e-15	17.53	199.6	upInhPGCLC
APLNR	ENSG00000134817	11	57233577	57237314	-	3738	-6.02	1.43e-06	5.36	343.09	upInhPGCLC
TNKS1BP1	ENSG00000149115	11	57299638	57324952	-	25315	-0.83	9.73e-06	153.85	274.28	upInhPGCLC
SSRP1	ENSG00000149136	11	57325986	57335892	-	9907	-2.37	1.48e-12	192.94	998.84	upInhPGCLC
SLC43A1	ENSG00000149150	11	57484534	57515780	-	31247	-3.86	4.29e-118	208.59	3037.59	upInhPGCLC
TIMM10	ENSG00000134809	11	57528464	57530803	-	2340	-3.6	1.28e-27	17.71	209.8	upInhPGCLC
SERPING1	ENSG00000149131	11	57597387	57614853	+	17467	-2.71	1.79e-48	514.63	3371.59	upInhPGCLC
CLP1	ENSG00000172409	11	57648992	57661865	+	12874	-1.12	2.07e-15	62.12	135.83	upInhPGCLC
ZDHHC5	ENSG00000156599	11	57667747	57701182	+	33436	-1.47	1.79e-42	299.32	827.39	upInhPGCLC
MED19	ENSG00000156603	11	57703714	57712323	-	8610	-1.94	3.28e-29	26.76	101.66	upInhPGCLC
CTNND1	ENSG00000198561	11	57753243	57819546	+	66304	-0.91	1.98e-18	2918.73	5496.25	upInhPGCLC
DTX4	ENSG00000110042	11	59171430	59208588	+	37159	-1.78	4.3e-13	238.84	821.14	upInhPGCLC
PATL1	ENSG00000166889	11	59636716	59669037	-	32322	-0.8	6.2e-19	390.91	679.39	upInhPGCLC
MRPL16	ENSG00000166902	11	59806140	59810778	-	4639	-1.52	1.43e-14	130.12	372.1	upInhPGCLC
PRPF19	ENSG00000110107	11	60890547	60906585	-	16039	-1.96	4.44e-29	203.34	790.87	upInhPGCLC
TMEM132A	ENSG00000006118	11	60924463	60937159	+	12697	-3.54	4.72e-56	51.07	593.25	upInhPGCLC
VPS37C	ENSG00000167987	11	61130257	61161615	-	31359	-2.17	3.87e-98	114.37	513.51	upInhPGCLC
DDB1	ENSG00000167986	11	61299451	61342596	-	43146	-1.4	2.42e-30	922.42	2434.01	upInhPGCLC
TMEM138	ENSG00000149483	11	61362344	61369509	+	7166	-0.8	1.05e-05	85.49	148.19	upInhPGCLC
CPSF7	ENSG00000149532	11	61402641	61430031	-	27391	-0.71	4.86e-16	741.24	1216.97	upInhPGCLC
TMEM258	ENSG00000134825	11	61768501	61792802	-	24302	-3.02	4.75e-50	63.89	517.9	upInhPGCLC
FADS2	ENSG00000134824	11	61792980	61867354	+	74375	-1.45	1.11e-09	277.72	756.99	upInhPGCLC
FTH1	ENSG00000167996	11	61959718	61967634	-	7917	-2.41	1.14e-13	36.75	193.85	upInhPGCLC
INCENP	ENSG00000149503	11	62123998	62153169	+	29172	-1.79	5.7e-36	122.41	423.54	upInhPGCLC
ASRGL1	ENSG00000162174	11	62337448	62393412	+	55965	-2.73	2.84e-130	175.23	1166.67	upInhPGCLC
AHNAK	ENSG00000124942	11	62433542	62556235	-	122694	-3.68	9.55e-68	1123.35	14356.7	upInhPGCLC
MTA2	ENSG00000149480	11	62593214	62601865	-	8652	-2.65	3.43e-17	113.91	710.28	upInhPGCLC
EML3	ENSG00000149499	11	62602218	62612765	-	10548	-2.96	1.89e-48	14.06	109.01	upInhPGCLC
GANAB	ENSG00000089597	11	62624826	62646726	-	21901	-2.3	2.68e-23	594.93	2931.82	upInhPGCLC
INTS5	ENSG00000185085	11	62646848	62653302	-	6455	-3.34	6.57e-19	7.52	75.48	upInhPGCLC
UBXN1	ENSG00000162191	11	62676498	62679117	-	2620	-3.11	9.38e-86	43.47	374.36	upInhPGCLC
TTC9C	ENSG00000162222	11	62728069	62740293	+	12225	-1.67	7.28e-66	81.79	260.14	upInhPGCLC
ZBTB3	ENSG00000185670	11	62748319	62754160	-	5842	-1.06	4.42e-08	28.61	58.84	upInhPGCLC
POLR2G	ENSG00000168002	11	62761565	62766710	+	5146	-2.65	1.47e-11	34.14	212.18	upInhPGCLC
NXF1	ENSG00000162231	11	62792123	62806302	-	14180	-1.92	9.83e-19	269.45	1017.37	upInhPGCLC
WDR74	ENSG00000133316	11	62832342	62841809	-	9468	-1.52	4.15e-15	35.11	99.82	upInhPGCLC
SNHG1	ENSG00000255717	11	62851984	62855953	-	3970	-0.72	0.00441596	1257.14	2070.37	upInhPGCLC
SLC3A2	ENSG00000168003	11	62856102	62888875	+	32774	-2.13	9.38e-28	354.54	1550.29	upInhPGCLC
PLAAT3	ENSG00000176485	11	63573195	63616883	-	43689	-0.88	2.16e-09	711.7	1311.17	upInhPGCLC
ATL3	ENSG00000184743	11	63624087	63671921	-	47835	-2.3	6.57e-54	200.02	984.48	upInhPGCLC
C11orf95	ENSG00000188070	11	63759892	63768775	-	8884	-2.08	4.29e-34	106.05	446.94	upInhPGCLC
SPINDOC	ENSG00000168005	11	63813456	63827716	+	14261	-1.85	3.55e-40	126.99	458.43	upInhPGCLC
MARK2	ENSG00000072518	11	63838928	63911019	+	72092	-1.19	6.66e-21	485.12	1104.53	upInhPGCLC
RCOR2	ENSG00000167771	11	63911230	63917164	-	5935	-1.61	0.000160261	44.13	133.09	upInhPGCLC
NAA40	ENSG00000110583	11	63938959	63957319	+	18361	-1.76	1.3e-32	145.43	489.93	upInhPGCLC
OTUB1	ENSG00000167770	11	63985853	64001811	+	15959	-4.06	6.9e-52	26.65	439.75	upInhPGCLC
STIP1	ENSG00000168439	11	64185272	64204543	+	19272	-1.58	7.49e-22	727.35	2170.06	upInhPGCLC
TRPT1	ENSG00000149743	11	64223799	64226254	-	2456	-3.56	7.58e-33	9.28	108.11	upInhPGCLC
VEGFB	ENSG00000173511	11	64234538	64238793	+	4256	-2.81	1.29e-26	13.41	94.15	upInhPGCLC
PPP1R14B	ENSG00000173457	11	64244479	64246943	-	2465	-3.61	1.08e-19	6.1	71.38	upInhPGCLC
PLCB3	ENSG00000149782	11	64251523	64269150	+	17628	-3.14	6.39e-49	85.39	749.78	upInhPGCLC
TRMT112	ENSG00000173113	11	64316460	64318084	-	1625	-3.66	9.59e-38	27.33	341.34	upInhPGCLC
PRDX5	ENSG00000126432	11	64318121	64321811	+	3691	-5.06	5.14e-23	23.89	789.47	upInhPGCLC
SF1	ENSG00000168066	11	64764606	64778786	-	14181	-1.09	1.7e-19	888.42	1895.9	upInhPGCLC
MEN1	ENSG00000133895	11	64803510	64811294	-	7785	-2.94	2.29e-28	61.08	467.74	upInhPGCLC
GPHA2	ENSG00000149735	11	64934471	64935893	-	1423	-5.66	7.87e-29	0.67	31.46	upInhPGCLC
SAC3D1	ENSG00000168061	11	65040901	65044828	+	3928	-4.92	1.43e-49	6.45	189.4	upInhPGCLC
[truncated: 3,726 more rows]
