# Supplementary material for: Human reproduction is regulated by retrotransposons derived from ancient Hominidae-specific viral infections
Source: Nat Commun. 2022 Jan 24;13:463. doi: 10.1038/s41467-022-28105-1 (PMC8786967; doi:10.1038/s41467-022-28105-1)
Supplement: Supplementary file 18 — Source Data [file 41467_2022_28105_MOESM18_ESM.xlsx]

## Sheet: Fig. 1B
	SRR5143923	SRR5143924	SRR5143951	SRR5143952	SRR5143953	SRR5143954	SRR5143955	SRR5143956	SRR5143957	SRR5143958	SRR5143959	SRR5143960	SRR5143961	SRR5143962	SRR5143963	SRR5143964	SRR5143965	SRR5143966	SRR5143967	SRR5143968	SRR5143969	SRR5143970	SRR5143971	SRR5143972	SRR5143973	SRR5143974	SRR5143975	SRR5143976	SRR5143977	SRR5143979	SRR5143980	SRR5143981	SRR5143982	SRR5143983	SRR5143984	SRR5143985	SRR5143986	SRR5143987	SRR5143988	SRR5143989	SRR5143990	SRR5143991	SRR5143992	SRR5143993	SRR5143994	SRR5143995	SRR5143996	SRR5143997	SRR5143998
HERVH-int	0.213162	-1.12181	0.332545	-0.704704	-0.265846	-1.25383	-0.426245	-0.273251	-0.352936	-0.394337	-0.365732	-0.132391	-0.757709	-0.231495	-0.995015	-0.907813	-0.339983	-0.592184	-0.366424	-0.76823	-0.331907	-0.832051	-0.668043	-0.703616	0.868332	0.10096	-0.885736	-0.794426	-0.348902	-0.0706526	-0.617463	-0.420952	-0.0794154	-0.724102	-0.322061	-0.445681	0.512304	-0.253479	0.16376	1.50312	-0.0371831	1.02958	-0.606681	1.41626	-0.0404892	1.17359	0.442697	1.2029	0.807874
HERVK-int	-0.86973	-0.958897	-0.543083	-0.824784	-0.845129	-0.989896	-0.745098	-0.831549	-0.380033	-0.366213	-0.558489	-0.469369	-0.851922	-0.904869	-0.541889	-0.573322	-0.0194955	-0.543739	-0.423535	-0.496155	-0.56465	-0.86022	-0.498138	-0.899607	-0.65335	0.545384	-0.401614	-0.813489	-0.207511	-0.724297	-0.510715	0.499247	-0.473597	-0.842041	-0.301581	-0.583318	-0.677439	-0.762112	0.378459	-0.159959	0.287264	-0.0966201	-0.183039	-0.237857	-0.198263	-0.594176	0.733037	1.18458	-0.401236
AluJb	0.576826	1.68728	-0.621962	0.140727	-0.38716	0.505698	-0.538161	-0.170809	-0.578237	0.162839	-0.438478	0.279163	-0.492147	-0.0206483	-0.340606	0.126556	-0.548554	0.346386	-0.49881	0.335066	-0.300048	0.627141	-0.326979	0.283698	-0.653531	0.350546	-0.573979	-0.108886	-0.460884	0.120793	-0.363065	0.0847299	-0.416454	0.0602508	-0.469628	0.394867	-0.421413	0.225862	-0.603168	-0.594684	-0.595849	-0.506438	-0.700594	-0.385731	-0.852617	-0.633423	-0.732611	-0.435636	-0.755965
AluSx	0.531037	1.57071	-0.586525	0.23922	-0.382931	0.448677	-0.588908	-0.0917588	-0.615956	0.0614478	-0.45257	0.407429	-0.640709	0.0126407	-0.445563	0.10967	-0.610297	0.493037	-0.491916	0.348451	-0.380883	0.76935	-0.505375	0.344768	-0.664772	0.660819	-0.678378	-0.229021	-0.563045	0.0464183	-0.454718	0.319198	-0.531587	-0.0425318	-0.529124	0.499934	-0.509338	0.191492	-0.628039	-0.584469	-0.461546	-0.46623	-0.860401	-0.341801	-0.839241	-0.620847	-0.708892	-0.222193	-0.755124
AluSz	0.615107	1.63586	-0.580746	-0.00487418	-0.445927	0.218137	-0.50794	-0.197092	-0.533671	0.0364976	-0.421873	0.171465	-0.560775	-0.204762	-0.348215	-0.0439512	-0.533973	0.209953	-0.532808	0.046183	-0.34908	0.367055	-0.388126	0.128537	-0.596507	0.196956	-0.581019	-0.249342	-0.50274	-0.0407848	-0.456716	-0.119708	-0.45725	-0.0953536	-0.531572	0.139378	-0.480645	0.0483041	-0.520678	-0.487548	-0.580798	-0.481085	-0.632235	-0.309032	-0.694987	-0.584823	-0.600523	-0.352476	-0.647128
AluSx1	0.999127	1.85089	-0.606135	0.0153053	-0.425823	0.142186	-0.614047	-0.248704	-0.592468	0.101719	-0.470739	0.322215	-0.748014	-0.219592	-0.541318	-0.126409	-0.573144	0.243243	-0.597661	0.0109152	-0.28089	0.442882	-0.474224	0.088135	-0.647346	0.283047	-0.637189	-0.250718	-0.494565	0.0188343	-0.444633	-0.0779813	-0.45335	-0.163718	-0.539505	0.167771	-0.498541	-0.00435429	-0.408189	-0.515791	-0.665081	-0.459821	-0.573612	-0.229276	-0.71827	-0.452687	-0.679708	-0.194567	-0.634284
L2a	0.517791	1.12292	-0.222423	1.40921	-0.244555	1.69428	-0.558692	0.695828	-0.123087	1.35635	0.0730218	0.809526	0.656521	1.17716	0.569807	1.70595	-0.436748	1.29113	-0.122596	1.77283	0.0855202	2.09309	0.0584898	2.16906	-0.203154	0.813029	-0.497229	1.92946	-0.368626	1.24739	-0.0799419	0.934246	-0.104301	1.34749	-0.198865	1.4421	-0.156197	1.09461	-1.1788	-0.742887	-0.6543	-0.679287	-1.96888	-0.856197	-1.26382	-0.415077	-0.936694	-0.712256	-0.997773
L1PA7	-1.32372	-1.80739	0.414868	0.31568	0.739899	0.036884	1.10258	0.330891	0.962047	0.110797	0.948276	-0.269948	0.578458	0.0467047	0.809686	0.63665	0.579138	-0.301132	0.853103	0.240136	0.240134	0.158438	0.37473	0.14887	-0.498819	-0.503377	0.958637	0.0792711	0.501854	0.0337202	0.885303	0.516224	0.257296	0.523585	0.802143	-0.479419	-0.317503	-0.136285	1.12769	-0.451574	1.29532	-0.436882	2.05389	-0.182682	1.91243	0.046623	1.11591	-0.171526	1.06754
AluJr	0.851483	1.72247	-0.594225	0.119653	-0.297805	0.463077	-0.485885	-0.215833	-0.514826	0.214223	-0.400281	0.261178	-0.556968	-0.0763966	-0.270829	0.183177	-0.509937	0.337232	-0.544456	0.240251	-0.145279	0.657869	-0.175962	0.330919	-0.744705	0.20694	-0.562118	-0.0841825	-0.452794	0.20315	-0.335393	-0.107936	-0.44111	0.103744	-0.522233	0.306285	-0.543931	0.250399	-0.68285	-0.662737	-0.691568	-0.58457	-0.843047	-0.290122	-0.889274	-0.610905	-0.735273	-0.464377	-0.846552
L1PA3	-1.45452	-1.95395	0.498577	-0.104312	0.88078	-0.766172	0.758016	-0.16506	0.669965	-0.404934	0.990386	-0.486363	0.0990559	-0.28327	0.142774	-0.0313377	0.52357	-0.612197	0.805464	-0.271261	0.297236	-0.147336	0.208223	-0.193066	-0.505139	-0.829881	1.04345	-0.269257	0.0857235	-0.353933	0.631967	-0.0696121	0.144508	-0.0855654	0.959128	-1.04502	-0.549908	-0.736437	1.5401	-0.0663106	0.96933	-0.66657	1.35396	0.290102	1.85062	0.498025	1.08327	0.22862	1.28731
AluY	0.416749	1.49479	-0.527126	-0.0662396	-0.461905	0.0827317	-0.489851	-0.238014	-0.559024	-0.0311596	-0.419724	0.079366	-0.564063	-0.228487	-0.40995	-0.106688	-0.496117	0.140547	-0.526169	-0.0327301	-0.337831	0.224909	-0.394993	-0.00240175	-0.554783	0.110406	-0.542278	-0.260858	-0.46894	-0.0992694	-0.454162	-0.159355	-0.442036	-0.199768	-0.513031	0.040913	-0.524274	-0.0439623	-0.413624	-0.460447	-0.528423	-0.458607	-0.593759	-0.328343	-0.573205	-0.524001	-0.498491	-0.334475	-0.488109
MIRb	0.900485	2.18588	-0.500652	0.625017	-0.366948	1.11138	-0.354676	0.0796706	-0.321901	0.444579	-0.266343	0.252961	0.252944	0.293626	0.253775	0.543456	-0.393722	0.548804	-0.329807	0.676967	-0.132874	0.810988	0.0156061	0.770964	-0.367592	0.30691	-0.351995	0.624712	-0.337301	0.230574	-0.22376	0.172488	-0.295405	0.547866	-0.316775	0.855496	-0.410564	0.431241	-1.01968	-0.739563	-0.613786	-0.502898	-0.996597	-0.816012	-0.817149	-0.549358	-0.93074	-0.820463	-1.14679
AluJo	0.632612	1.76966	-0.632888	0.122705	-0.381082	0.53276	-0.497238	-0.190375	-0.537469	0.256065	-0.385056	0.24042	-0.459136	-0.0556779	-0.259248	0.188413	-0.481165	0.334484	-0.522006	0.32772	-0.233959	0.601353	-0.249462	0.290042	-0.63822	0.284409	-0.562526	-0.0805941	-0.452476	0.131845	-0.340901	0.0274008	-0.420905	0.109159	-0.483014	0.336615	-0.425082	0.288521	-0.623057	-0.641836	-0.612652	-0.548218	-0.701991	-0.430562	-0.85968	-0.626413	-0.741832	-0.578281	-0.778232
L1PA4	-1.41946	-1.92139	0.546353	0.0624101	1.03148	-0.503261	0.978253	0.0211187	0.829941	-0.197091	1.16157	-0.334909	0.350649	-0.102987	0.452763	0.206356	0.556704	-0.501896	0.94834	-0.0558875	0.400365	0.0339006	0.355051	0.0126561	-0.455459	-0.713125	1.32812	-0.0630885	0.292885	-0.282663	0.885757	0.234723	0.183997	0.126379	1.13392	-0.863695	-0.496551	-0.542038	1.31279	-0.267291	1.05052	-0.764826	1.42072	0.00291984	1.70107	0.184438	1.07397	-0.0458147	1.09932
L1PB1	-1.44192	-1.63927	0.297586	-0.141833	0.616061	-0.0706897	1.01014	-0.105656	0.843701	-0.382212	0.70348	-0.71449	0.40332	-0.23983	0.699597	-0.00662749	0.622328	-0.585023	0.583776	-0.349878	0.167334	-0.30238	0.432921	-0.329907	-0.326233	-0.785638	1.08239	-0.13239	0.693572	-0.36105	1.01708	-0.227797	0.388579	0.0296058	0.835165	-0.679706	0.136811	-0.323135	1.73239	-0.239199	1.20035	-0.0516347	2.69605	-0.299713	1.76437	0.109909	1.14568	-0.149383	1.15111
L1PA5	-1.41392	-1.90337	0.724016	0.338402	1.09043	-0.328369	1.13083	0.112632	0.868982	-0.175375	1.18522	-0.277135	0.591066	0.0655695	0.553649	0.259669	0.784794	-0.408595	0.884205	-0.0547929	0.303909	0.0340604	0.542993	0.191133	-0.55355	-0.811089	1.26466	-0.0276048	0.614828	-0.108072	0.874872	0.0906707	0.342737	0.265122	1.11918	-0.797919	-0.467356	-0.512824	1.15316	-0.201426	1.20655	-0.69156	1.25116	0.0287185	1.60207	0.119233	0.954965	-0.193869	1.28297
AluSq2	0.544748	1.48242	-0.544143	-0.0342975	-0.453067	0.144592	-0.483714	-0.218039	-0.518153	0.0107141	-0.426486	0.14841	-0.577039	-0.235158	-0.359587	-0.0752697	-0.509028	0.181698	-0.497644	0.0125662	-0.326947	0.306522	-0.402258	0.0657763	-0.586366	0.150467	-0.558569	-0.267803	-0.476644	-0.0705344	-0.418531	-0.128362	-0.446723	-0.165267	-0.507208	0.0851738	-0.474482	0.000346162	-0.467404	-0.473229	-0.562384	-0.479571	-0.622372	-0.290347	-0.663027	-0.528872	-0.604463	-0.369733	-0.571706
AluSp	0.627029	1.52186	-0.501452	-0.00459942	-0.400749	0.125903	-0.473718	-0.196309	-0.532855	0.0182866	-0.400464	0.175351	-0.575675	-0.200465	-0.341153	-0.0527737	-0.488792	0.216667	-0.480114	-0.000562617	-0.311324	0.291726	-0.338407	0.0959735	-0.579583	0.14062	-0.553253	-0.298665	-0.438899	-0.0452662	-0.407599	-0.13658	-0.38671	-0.157824	-0.457802	0.078156	-0.450111	0.00318622	-0.472413	-0.512608	-0.578976	-0.464214	-0.615421	-0.28144	-0.679767	-0.554608	-0.594437	-0.388182	-0.592468
LTR7	1.70384	-0.135512	-0.447584	-0.657318	-0.876522	-1.12594	-1.03507	-0.518747	-0.880682	-0.642373	-0.969234	-0.372592	-0.991452	-0.445668	-1.22301	-0.977408	-0.888738	-0.6065	-0.860626	-0.727748	-0.930641	-0.730864	-1.12848	-0.662831	-0.233182	0.234387	-1.23377	-0.590371	-0.844346	0.0182041	-1.08422	-0.373585	-0.710659	-0.648175	-0.848165	-0.0990857	0.210378	-0.231964	-0.00639486	1.59315	-0.314089	1.27406	-0.773422	1.88644	-0.288254	1.64637	0.00645945	0.940956	0.310028
L2c	0.731677	1.54034	0.0423028	1.44294	-0.0970748	1.56058	-0.263814	0.692149	0.0600441	1.27361	0.174397	0.78046	0.689648	0.975058	0.60821	1.53076	-0.249816	1.26159	-0.0851211	1.60815	0.150187	1.83484	0.163412	1.9289	-0.311167	0.700293	-0.258566	1.62357	-0.204305	1.01845	-0.0582123	0.817582	-0.0612665	1.14822	-0.0114625	1.2861	-0.281113	0.907891	-1.14852	-0.888908	-0.703519	-0.829643	-1.74195	-0.996252	-1.02866	-0.419925	-0.98608	-0.917554	-1.21295
MIR	0.940477	2.26399	-0.304344	0.828058	-0.0299021	1.3904	-0.048679	0.364713	-0.138554	0.547402	-0.0804245	0.426212	0.610933	0.494437	0.562997	0.729119	-0.0962627	0.831008	-0.0637392	0.814549	0.201625	0.954184	0.366132	0.892471	-0.103232	0.288138	0.00859014	0.870859	-0.121497	0.329787	0.0111354	0.225349	-0.126696	0.651958	-0.146789	0.877343	-0.252713	0.606448	-1.0363	-0.940041	-0.655056	-0.551924	-0.877169	-1.06109	-0.754045	-0.735882	-0.952308	-1.05979	-1.24804
L1PA6	-0.925798	-1.64218	0.594116	0.0636426	1.04257	-0.404166	0.887843	-0.0567852	0.879443	-0.233989	0.938575	-0.515389	0.222402	-0.165584	0.430577	0.127407	0.412438	-0.583551	1.15472	0.0655914	0.305408	0.205156	0.243577	0.213189	-0.176875	-0.3158	0.899718	-0.139384	0.501484	-0.109539	0.958873	0.245596	0.388499	0.207399	1.17699	-0.677176	-0.3071	-0.467438	1.06666	-0.196131	1.2356	-0.311504	1.09699	0.242735	1.72173	0.465498	0.78128	-0.207364	0.880501
AluSz6	0.585062	1.64056	-0.633283	0.0256749	-0.489536	0.265666	-0.549295	-0.227002	-0.589294	0.0637119	-0.446028	0.16621	-0.557506	-0.194433	-0.385114	-0.0162911	-0.580529	0.220312	-0.562961	0.0786446	-0.38273	0.417621	-0.353515	0.159167	-0.673944	0.192367	-0.610905	-0.252138	-0.524723	-0.0301947	-0.477348	-0.122115	-0.487388	-0.0608416	-0.556707	0.159036	-0.491317	0.100124	-0.490579	-0.506657	-0.546912	-0.482652	-0.654167	-0.289744	-0.737921	-0.597839	-0.607989	-0.362247	-0.646227
L2b	2.21472	2.327	-0.442958	0.856241	-0.526743	0.930386	-0.783758	0.0495809	-0.554437	0.603812	-0.29835	0.477465	0.0480558	0.458215	0.0234292	0.792535	-0.713969	0.733917	-0.54346	0.898307	-0.430935	1.27508	-0.421016	1.32269	-0.705151	0.590721	-0.782895	0.835877	-0.659811	0.552457	-0.521572	0.473087	-0.615233	0.62048	-0.545212	0.990606	-0.557588	0.526943	-0.93675	-0.45818	-0.689955	-0.624378	-1.58264	-0.501701	-1.10206	-0.334108	-0.919621	-0.735236	-1.01055
L1MA3	-1.28771	-1.37073	0.27378	-0.137855	0.718796	0.180503	1.45078	0.331225	1.47927	-0.00861025	0.811141	-0.440314	0.792506	-0.0893804	0.949212	0.0155813	0.801714	-0.336373	1.25442	0.0718043	0.439078	-0.484463	0.49275	-0.498905	0.761766	-0.421716	1.13269	-0.109608	0.891025	-0.481852	0.881284	-0.08358	0.588969	-0.03085	0.777899	-0.336789	0.466011	-0.1115	1.07625	-0.514861	0.938311	0.028231	3.10461	-0.56617	2.11044	-0.0332169	0.699172	-0.418655	0.53603
L1M4c	-0.6503	-0.854263	1.74189	-0.164533	0.929877	-0.301322	1.46668	0.444123	1.81423	0.263896	1.16977	0.196526	1.18488	-0.289359	0.765705	0.122387	1.97709	0.47852	2.00307	0.175415	2.41729	-0.24993	1.09636	-0.360893	0.623032	-0.324377	3.4655	0.399169	2.19785	-0.576335	1.55676	0.175381	1.07189	-0.268508	1.61226	-0.550165	0.951466	-0.434249	-0.373304	-0.769395	-0.191938	-0.506563	0.131831	-0.624622	0.292248	-0.480541	0.0271733	-0.639271	-0.118093
L1PA15	-1.45231	-1.7804	0.294224	0.0153438	0.784199	0.0984894	1.03341	0.0901488	1.03271	-0.142715	0.68065	-0.579771	0.590399	0.105188	0.789235	0.298719	0.723139	-0.439086	0.739679	-0.200454	0.296511	-0.186388	0.612716	-0.25019	-0.157206	-0.6989	1.21847	0.0418713	0.784626	-0.21777	1.20692	0.00551113	0.571312	0.205793	0.96693	-0.512699	0.10908	-0.214974	1.38625	-0.362822	1.14554	-0.32879	2.44858	-0.482464	1.68318	-0.0327778	0.798199	-0.428241	1.09957
L1PA10	-1.30244	-1.79175	0.55517	0.342548	0.775149	0.0252431	1.23685	0.252188	0.814298	-0.163962	0.938003	-0.263009	0.268229	-0.234036	0.56007	0.32166	1.2194	-0.0778455	0.942989	0.182923	0.67756	0.262215	0.392251	-0.177838	-0.132785	-0.269251	0.958007	-0.126143	0.991682	0.246251	1.335	0.750004	0.839613	0.683	1.0091	-0.470714	0.216625	0.129897	1.15732	-0.535511	1.38098	-0.192778	2.51059	-0.490895	1.34466	-0.347235	0.880752	-0.354532	0.339087
L1PA2	-1.26713	-1.83916	0.584282	-0.0606828	1.00187	-0.765855	0.607289	-0.25719	0.551037	-0.492516	1.1193	-0.395873	0.124303	-0.201514	-0.0572859	-0.221136	0.572109	-0.600712	0.778678	-0.265327	0.414568	-0.0624872	0.229227	-0.179286	-0.493146	-0.708552	1.05228	-0.221303	0.1425	-0.256937	0.624832	0.0502596	0.237732	-0.0587945	0.968977	-1.00452	-0.413292	-0.602376	1.51073	-0.118702	0.753548	-0.660045	1.11525	0.185514	1.54322	0.392367	1.16581	0.533912	1.14481
L2	0.480672	0.342305	0.074233	1.48294	-0.155317	1.5833	-0.423128	0.809627	0.0446625	1.47549	0.262437	0.875252	0.760867	1.20228	0.736599	1.82007	-0.421858	1.16506	0.056233	1.77109	0.114011	1.96602	0.136793	2.27363	-0.198803	0.737108	-0.437061	2.07364	-0.354741	1.24506	0.000146951	1.03579	-0.0308304	1.37621	0.0149987	1.3687	-0.0566165	1.06565	-1.17293	-0.504849	-0.637085	-0.713355	-2.14233	-0.821583	-1.14109	-0.244067	-0.921776	-0.787065	-0.993541
L1MEf	-0.665684	-0.814018	1.76128	0.0665638	1.96306	0.371429	2.11511	1.12724	1.55721	0.144768	0.96715	0.555857	0.917082	0.22734	0.710361	0.296116	1.07477	0.517176	1.35429	0.0590474	1.43877	-0.157956	1.70545	-0.0673607	0.843732	-0.516915	2.17283	0.420348	1.22183	-0.373289	1.05257	-0.156311	0.854128	-0.0346037	0.944217	-0.34081	0.728829	-0.106943	0.137937	-0.742317	0.834068	0.411896	1.80953	-0.80976	0.730516	-0.779262	0.0295356	-0.69687	-0.1467
AluSg	0.550917	1.54461	-0.590358	-0.0819014	-0.4961	0.128321	-0.511827	-0.21588	-0.530888	-0.0135845	-0.459723	0.0920543	-0.621503	-0.272567	-0.432968	-0.135892	-0.558947	0.137251	-0.518606	0.00263073	-0.361246	0.293167	-0.430781	0.0517575	-0.588307	0.198931	-0.590434	-0.292735	-0.511739	-0.0810675	-0.456433	-0.134268	-0.476877	-0.194073	-0.537625	0.0768071	-0.498845	-0.0392903	-0.458553	-0.487965	-0.556949	-0.4251	-0.58881	-0.269167	-0.602891	-0.480972	-0.581443	-0.302352	-0.565985
L1M5	-0.908628	-0.68145	0.231216	0.245049	0.857317	1.17704	1.20059	0.955743	1.00796	0.304181	0.531091	0.101205	1.85769	0.47724	1.70245	0.521852	1.26085	0.521939	1.24987	0.230669	1.43864	-0.243673	2.15386	0.158643	1.05686	-0.633023	2.20312	1.45239	1.07436	-0.239348	1.13778	-0.0865289	1.04862	0.348335	0.7281	0.101007	0.924846	0.190142	-0.650659	-0.635801	0.217058	0.20564	0.916985	-1.09283	0.346862	-0.819061	-0.170233	-0.728396	-0.55357
L1ME1	-1.03016	-0.748671	0.257802	0.508686	0.779942	1.28984	1.2945	1.03558	1.07289	0.519423	0.594749	0.078933	2.0095	0.580087	1.95642	0.90336	1.26021	0.64978	0.997532	0.401839	1.15756	0.0632401	1.75331	0.289298	0.741574	-0.433347	1.85558	1.28069	1.32533	-0.0258706	1.32615	0.116156	1.03674	0.800754	0.85539	0.184516	0.816602	0.35829	-0.287499	-0.702904	0.335988	-0.108956	1.19731	-1.08968	0.371608	-0.753182	-0.157169	-1.02944	-0.428234
AluSc	0.467745	1.48919	-0.606123	-0.0514957	-0.495969	0.0963056	-0.522261	-0.273688	-0.536652	-0.0116687	-0.3978	0.143832	-0.617816	-0.30301	-0.399969	-0.0949232	-0.548987	0.125868	-0.554623	-0.0532193	-0.356596	0.292673	-0.449182	0.038283	-0.580983	0.15855	-0.591675	-0.306633	-0.488505	-0.0787185	-0.471862	-0.150803	-0.523959	-0.188063	-0.528252	0.0753188	-0.546641	-0.0569909	-0.472777	-0.516857	-0.559505	-0.450333	-0.586763	-0.256591	-0.593794	-0.435308	-0.517903	-0.283847	-0.601282
L1M2	-1.11644	-1.42042	0.532944	-0.166235	0.60009	-0.0848983	1.17427	0.126368	1.32847	-0.0979855	0.647997	-0.423957	1.04902	-0.0933027	0.830616	-0.0747849	1.08127	-0.32588	0.533485	-0.526018	0.408145	-0.650335	0.737684	-0.521785	-0.329393	-1.10325	1.59109	0.145337	1.11684	-0.361257	1.16717	-0.12352	0.89364	0.165954	0.482246	-0.697881	0.496163	-0.391014	1.08133	-0.25369	0.818392	0.264626	2.31764	-0.296552	1.77766	0.262154	0.734424	-0.036751	0.951986
MIR3	0.976817	1.9347	-0.563959	0.230794	-0.57754	0.464435	-0.644948	-0.335987	-0.545664	0.0627085	-0.462934	0.00893304	-0.227463	-0.0820552	-0.126177	0.183697	-0.566739	0.251686	-0.532958	0.276925	-0.356416	0.451001	-0.357455	0.33782	-0.705198	0.0328288	-0.597012	0.137175	-0.433266	0.0950059	-0.375594	-0.0409004	-0.392637	0.248169	-0.426035	0.489221	-0.522258	0.156669	-0.838031	-0.517921	-0.549202	-0.431773	-1.04052	-0.484845	-0.710757	-0.36036	-0.739147	-0.433474	-0.953494
MIRc	0.939001	2.13581	-0.561166	0.455023	-0.365261	0.898907	-0.462714	-0.103091	-0.371976	0.274522	-0.313243	0.16427	0.0806376	0.167366	0.214113	0.39703	-0.347948	0.478173	-0.377047	0.478498	-0.237743	0.561951	-0.0269195	0.594823	-0.501955	0.166986	-0.334868	0.506433	-0.311676	0.217477	-0.289445	0.117473	-0.336423	0.430043	-0.361156	0.651481	-0.46435	0.393032	-1.07836	-0.771182	-0.643919	-0.486387	-1.07513	-0.72826	-0.7686	-0.562376	-0.882388	-0.65899	-1.11384
AluSx3	0.666796	1.68357	-0.495021	-0.030125	-0.423493	0.130048	-0.473394	-0.243274	-0.511951	0.00912549	-0.421619	0.160062	-0.572039	-0.19511	-0.372332	-0.0656855	-0.506338	0.159289	-0.528067	-0.040389	-0.281718	0.329281	-0.362944	0.0743691	-0.629807	0.131671	-0.551205	-0.289982	-0.440902	-0.039522	-0.412275	-0.173812	-0.410936	-0.11869	-0.477289	0.0454603	-0.506097	-0.0201334	-0.485375	-0.496893	-0.602127	-0.453751	-0.654166	-0.273861	-0.689131	-0.549786	-0.599561	-0.336517	-0.615683
L1PA16	-1.23844	-1.28487	0.299168	0.0748591	0.459966	0.119838	1.05667	0.313224	1.00587	-0.159827	0.620104	-0.581536	0.548892	-0.101518	0.865663	0.282847	0.719732	-0.218326	0.62578	-0.0991753	0.0676437	-0.300435	0.494797	-0.264028	-0.202683	-0.473731	1.06271	-0.0386667	0.858624	-0.0737086	1.08835	0.260387	0.546129	0.350448	0.657989	-0.139344	0.0532587	-0.0233829	1.75856	-0.401772	1.20296	-0.286873	3.17884	-0.610861	1.64063	-0.374013	0.87026	-0.537274	0.954751
L1MA4	-1.39553	-1.4248	0.00645853	-0.111227	0.486477	0.298696	1.12472	0.402262	1.11098	0.0499879	0.800628	-0.323823	0.94486	-0.0630088	1.51519	0.566805	0.914022	-0.199948	0.651688	-0.10185	0.479343	-0.450923	0.794717	-0.271084	-0.0487209	-0.655035	1.35637	0.298148	1.32572	-0.0929575	1.1005	0.206611	0.811012	0.406415	0.939413	-0.216754	0.593292	0.0342328	1.02113	-0.458208	0.647273	-0.216076	2.99212	-0.680677	1.49921	-0.363004	1.00259	-0.508771	0.353378
L1PREC2	-1.54856	-1.85289	0.35063	0.137186	0.74085	-0.032641	1.18296	0.218294	1.37193	0.0295719	1.01539	-0.416101	0.657705	0.213045	1.10254	0.669482	0.902495	-0.334833	0.887412	0.0164806	0.621144	-0.0164587	0.775433	0.00512373	-0.236974	-0.680718	1.64826	0.0800327	1.16936	0.0131203	1.45792	0.211256	0.837957	0.408461	1.31295	-0.445868	0.000195621	-0.0514346	0.994571	-0.717495	0.665336	-0.809561	2.05845	-0.743749	1.9004	-0.129319	0.561435	-0.502673	0.933972
L1PA17	-0.869217	-1.18221	0.428873	0.000576387	0.89004	-0.184281	0.198265	-0.430638	-0.830401	-1.15557	0.279439	-0.343006	1.27434	0.352724	-0.802157	-0.994951	1.0687	-0.233631	-0.151655	-0.805561	0.0299394	-0.667393	0.875493	-0.00891358	-1.13036	-1.2572	1.64938	0.676664	1.29692	0.107856	0.229838	-0.600449	0.797136	0.0674984	-0.46554	-0.560536	0.522895	-0.326174	1.0354	0.480307	1.59725	0.874067	0.792147	-0.218931	-0.70995	-1.09273	0.264979	0.159094	2.07892
L1MA4A	-1.48592	-1.5983	-0.0056929	-0.106203	0.563673	0.286605	1.06979	0.0275432	1.07227	-0.0376026	0.391047	-0.636262	0.911783	-0.0229642	0.96926	-0.0657596	0.941175	-0.35522	0.755732	-0.136774	0.537986	-0.430131	0.894576	-0.289161	0.212138	-0.612851	1.48576	0.228352	0.953555	-0.306274	1.18656	0.0290693	0.656883	0.123006	0.945181	-0.452364	0.382051	-0.256998	1.14718	-0.279826	0.674525	-0.0483847	2.58673	-0.48222	1.37615	-0.150195	0.677186	-0.473084	0.973694
L1PB2	-1.16844	-1.44525	0.150363	-0.521518	1.15249	-0.489668	0.625411	-0.146672	-0.0640982	-1.02765	0.70006	-0.815112	0.240658	-0.10187	-0.012836	-0.572695	0.270944	-0.778313	0.674065	-0.676563	-0.30363	-0.864791	-0.325048	-0.680621	0.169426	-0.614272	-0.506538	-1.03944	-0.16643	-0.646287	0.141103	-0.400006	-0.270992	-0.570828	0.0594117	-0.637841	0.235402	-0.335633	1.93613	0.110979	1.32443	0.701487	3.4179	0.704156	0.636519	-0.0556482	1.2656	0.640904	1.28123
L1MA2	-1.46649	-1.48589	0.0293014	-0.104576	0.39866	0.308993	1.09825	0.150992	0.913728	-0.300636	0.668302	-0.615183	0.904323	-0.23883	1.22535	0.0373094	0.932802	-0.265793	0.833735	-0.061742	0.423105	-0.397503	0.801728	-0.378679	0.055373	-0.638627	1.87288	0.312621	1.12915	-0.273069	1.21371	0.145591	0.810701	0.451143	0.775567	-0.272136	0.253171	-0.157949	0.982455	-0.365925	0.892935	0.0973072	2.82833	-0.707605	1.47499	-0.3961	0.853895	-0.467276	0.479543
L1MB8	-0.604314	-0.692653	0.883327	0.380677	1.72903	0.93775	1.50687	1.01843	1.50492	0.38731	1.14647	0.389464	1.28408	0.426647	2.22082	1.02403	1.38627	0.663838	1.76858	0.345014	1.75295	0.108087	1.53041	0.478744	0.64408	-0.173821	1.36454	1.04095	0.876418	-0.0170558	0.995368	0.106645	0.67876	0.523921	0.767761	0.337933	0.694576	0.433368	-0.376264	-0.718564	0.15159	-0.0844255	0.596439	-0.796664	0.445757	-0.64306	0.194538	-0.470175	-0.615828
L1PA13	-1.34244	-1.81423	0.559435	0.204941	0.905599	-0.0368032	1.27322	0.211609	0.715549	-0.322606	1.01441	-0.359931	0.567975	-0.089829	1.03176	0.465369	0.762785	-0.396197	0.787431	0.00593941	0.528077	-0.0342804	0.357668	-0.324674	-0.303921	-0.514028	1.21914	-0.259086	0.749319	-0.117909	1.17058	0.558035	0.53912	0.341183	1.0406	-0.297896	-0.226443	-0.193374	1.58115	-0.375555	1.00448	-0.271181	2.67611	-0.305258	1.03037	-0.350373	0.693477	-0.314839	1.23505
L1MC4	-0.294528	-0.239616	0.576036	0.960107	0.895672	1.58271	1.11339	1.07009	0.889333	0.972331	0.915677	0.879051	1.47914	0.980575	1.82927	1.37105	1.14031	1.09197	1.21341	0.794676	1.33866	0.690825	1.71476	1.13506	0.450001	-0.196028	1.21569	1.64589	0.84887	0.452234	0.702141	0.199252	1.05132	1.05855	0.894599	0.631903	0.773865	0.693788	-1.26093	-0.800172	-0.493938	-0.612539	-0.517297	-1.17967	-0.287295	-0.841879	-0.613834	-0.863898	-1.13943
L1MB7	-0.493823	-0.0858876	0.165883	0.481401	0.818496	1.37446	1.1093	0.916229	1.18872	0.581455	0.86641	0.448357	1.86431	0.636074	1.94561	0.820093	1.23687	0.705678	1.35415	0.658423	1.28642	0.267212	1.77059	0.663616	0.752927	-0.18008	1.75847	1.47653	1.16921	0.0391387	1.26466	0.277937	1.06128	0.927815	1.05869	0.545538	1.13029	0.631543	-0.885448	-0.856408	-0.370688	-0.400013	0.569141	-1.187	-0.0150987	-0.754046	-0.442431	-0.973172	-0.856256
L1MEc	-0.642048	-0.26126	0.356093	0.792849	0.917927	1.34066	1.15944	0.918406	0.803547	0.75986	0.686992	0.44241	1.80021	0.799885	1.65857	1.0874	0.992625	0.763573	1.04161	1.15005	1.06484	0.594948	1.70984	0.887532	0.628066	0.11066	1.81642	1.24384	1.35714	0.268194	1.13671	0.471775	0.96408	0.981567	0.869438	0.520694	0.607394	0.497962	-0.734255	-0.979884	-0.034852	-0.362696	0.624365	-0.940283	-0.0146763	-0.509268	-0.278188	-1.16568	-0.702603
LTR6B	-0.564787	-1.01667	-0.840553	-0.860495	-0.776277	-0.823166	-0.944735	-0.855244	-0.876303	-0.715111	-0.881898	-0.762212	-0.923543	-0.758143	-0.884903	-0.759499	-0.870677	-0.859411	-0.822296	-0.80618	-0.772814	-0.744894	-0.806859	-0.720146	-0.776895	-0.839103	-0.814474	-0.424649	-0.692983	-0.505111	-0.612856	-0.740286	-0.566855	-0.740989	-0.722258	-0.837625	-0.441564	-0.813802	0.160021	1.8527	-0.0527519	1.31112	-0.636403	0.900545	-0.173664	1.07988	0.2444	1.44494	0.477464
L1M4	-1.01638	-0.830487	0.408267	0.374537	0.914136	0.920982	1.38476	0.596467	1.1285	0.17702	0.56509	-0.126857	1.66687	0.292111	1.78791	0.519958	1.21706	0.305914	1.12612	0.290313	1.04707	-0.142592	1.70798	0.172118	0.623299	-0.466951	2.03992	0.833393	1.41353	-0.189464	1.28838	0.0746122	0.950815	0.558593	0.901399	0.146808	0.818432	0.233388	0.252458	-0.599967	0.332983	-0.0669156	1.92922	-0.963822	0.462819	-0.670126	0.0503826	-0.94777	-0.426
L1M1	-1.44666	-1.14954	-0.0289427	-0.0582207	0.35542	0.262195	1.12833	0.201363	0.682452	-0.358028	0.416666	-0.745449	1.11729	-0.0705074	1.13493	0.19816	1.00865	-0.100547	1.08418	0.336183	0.291114	-0.585587	0.745195	-0.44461	0.560693	0.0511011	1.39334	-0.0279261	1.3423	-0.290508	1.4071	0.76351	0.88153	0.445737	0.713174	0.00649239	0.52259	0.140726	0.972455	-0.916586	0.561287	-0.47998	2.94897	-1.09797	0.871815	-0.873413	0.318218	-1.03725	0.785152
L1MEd	-1.26854	-1.24335	0.363912	-0.182628	0.444678	0.0478289	0.617143	0.458552	0.316961	-0.336802	0.55397	0.103622	1.13818	-0.0231736	0.675666	-0.113854	0.808682	0.295871	0.759052	-0.326322	0.740035	-0.637476	1.0355	-0.241111	0.16791	-0.836612	1.09558	0.332122	0.626386	-0.756696	0.254487	-0.354822	0.280293	-0.0909171	0.646806	-0.360933	-0.0146513	-0.463027	-0.155146	-0.183173	0.535868	0.973259	0.836483	1.08174	1.15442	1.46776	0.65606	0.523558	-0.423202
AluSq	0.512428	1.64128	-0.570827	-0.0306404	-0.472601	0.163451	-0.530069	-0.20824	-0.564271	0.00668931	-0.410101	0.154494	-0.546105	-0.211148	-0.361321	-0.0293549	-0.531256	0.20461	-0.526129	0.00682994	-0.338404	0.336022	-0.381824	0.106704	-0.583913	0.144486	-0.568415	-0.25569	-0.465769	-0.0791311	-0.441419	-0.163414	-0.440785	-0.15834	-0.459957	0.0745074	-0.473114	-0.00350085	-0.481079	-0.510296	-0.604495	-0.467096	-0.623705	-0.26984	-0.658867	-0.566916	-0.561954	-0.358954	-0.5947
L1MA1	-1.3592	-1.49998	0.273932	0.176356	0.138068	-0.108571	1.18359	0.425657	0.81165	-0.216495	0.402394	-0.542383	0.395285	-0.279109	0.934228	0.252125	0.804479	-0.13553	0.594862	-0.163261	-0.0377661	-0.58099	0.307866	-0.597956	-0.0683385	-0.502138	0.954802	-0.201159	1.1622	-0.0671034	0.712268	-0.0162833	0.531938	0.130103	0.413499	-0.464975	0.149025	-0.0873484	1.74299	-0.170893	0.888288	-0.19709	3.85293	-0.465647	1.73326	-0.328519	1.22762	-0.367074	0.547932
AluSc8	0.343597	1.33765	-0.576775	0.243515	-0.362202	0.447996	-0.559198	-0.0586522	-0.579825	0.0789286	-0.448043	0.409815	-0.671358	0.0103776	-0.447605	0.128874	-0.614303	0.482839	-0.474369	0.371887	-0.373797	0.751474	-0.485248	0.327619	-0.663416	0.632458	-0.650884	-0.209901	-0.583319	0.0633634	-0.446168	0.396618	-0.506582	-0.0108658	-0.515756	0.50494	-0.524636	0.228846	-0.593346	-0.575405	-0.428381	-0.407802	-0.783019	-0.359335	-0.779626	-0.603002	-0.673019	-0.226636	-0.710542
L1M3	0.590446	-0.561127	2.11973	0.143439	1.58536	-0.174639	-0.425824	-0.772695	-0.490315	-0.963187	0.405261	-0.263995	0.191919	-0.42117	0.785549	-0.113642	0.878922	-0.381406	0.494381	-0.605325	0.660572	-0.499869	0.500093	-0.517217	0.38848	-0.491794	-0.158907	-0.675742	0.396722	-0.460495	-0.471423	-1.01091	-0.521779	-0.775669	0.368823	-0.5444	0.248219	-0.426587	1.69617	1.56686	2.90751	2.33011	-0.120951	-1.25921	-0.39114	-1.01903	1.07379	0.687472	0.522987
AluJr4	0.688542	1.91661	-0.578814	0.464411	-0.18302	0.849893	-0.329983	0.0560674	-0.476905	0.502261	-0.186057	0.525901	-0.349197	0.240156	-0.0368392	0.583254	-0.331743	0.662374	-0.463323	0.635357	-0.133232	1.03999	0.019674	0.648218	-0.741431	0.551993	-0.562763	-0.0256211	-0.43708	0.491715	-0.237192	0.276003	-0.34631	0.54337	-0.386637	0.659359	-0.54833	0.657154	-0.777573	-0.873965	-0.660946	-0.764127	-0.798105	-0.609711	-1.09002	-0.914354	-0.874424	-0.689458	-1.01693
L1PB4	-1.37869	-1.50836	0.2603	0.0957803	0.720284	0.456849	1.26126	0.361858	1.38929	0.200239	0.787442	-0.432087	1.18283	0.137978	1.25187	0.398142	0.89452	-0.117322	0.684671	-0.0233135	0.708819	-0.0200402	1.01821	-0.0504024	0.263207	-0.555983	1.65939	0.391749	1.29332	-0.168348	1.51498	0.0775576	0.855694	0.40127	1.0507	-0.31206	0.656774	-0.0838713	0.977462	-0.535035	0.704874	-0.22434	2.37827	-0.709936	1.51492	-0.259929	0.649117	-0.626294	0.553434
Tigger1	1.21108	1.23788	0.416342	1.83139	0.40773	1.80375	0.383431	0.933088	0.0241526	0.842399	0.509766	0.930386	1.1317	1.20805	1.11945	1.62517	0.00154703	1.18009	0.41979	1.76084	0.180587	1.59851	0.408408	1.7192	-0.200067	0.920847	-0.235933	0.932918	-0.233839	0.692988	-0.252583	1.32666	-0.40349	1.59378	0.165277	1.49505	-0.741058	1.30275	-1.62651	-0.876809	0.158411	-0.936921	-1.3851	-0.66472	-0.350434	-0.37531	-0.78146	-1.10033	-1.58693
L3	1.06276	1.88121	-0.359825	0.702922	0.000815151	1.17078	-0.0279104	0.306149	-0.310197	0.255709	-0.232813	0.24206	0.480505	0.435227	0.688335	0.804987	0.0490052	0.820809	-0.26982	0.535997	0.230034	0.782674	0.212976	0.820101	-0.522689	0.0262015	0.0683694	0.892073	-0.112427	0.363445	-0.0992115	0.449628	-0.165391	0.816915	-0.494229	0.886757	-0.515761	0.543657	-1.48337	-1.01148	-0.453951	-0.590245	-0.848139	-0.93641	-0.839514	-0.762907	-0.963217	-0.678925	-1.59839
L1MA9	-1.36255	-1.40838	0.218915	0.121338	0.600126	0.627253	1.20269	0.745418	1.14761	0.0124621	0.550582	-0.319069	1.49067	0.243391	1.24511	0.38299	1.15916	0.199856	1.06216	0.102271	0.707772	-0.316412	1.28637	-0.133503	0.52115	-0.502413	1.98895	0.809831	1.3747	-0.132306	1.1744	-0.0113536	0.872183	0.283751	0.925349	-0.175282	0.669383	-0.0482004	0.543677	-0.575626	0.690206	0.124667	2.25286	-0.853794	1.17903	-0.423772	0.320472	-0.664928	0.406348
L1MB3	-0.816809	-0.620393	0.414114	0.737577	1.19094	1.52354	1.32602	0.880528	0.780275	0.442832	0.745109	0.269157	1.75422	0.854954	1.85545	1.10521	1.0972	0.604304	0.996943	0.276298	1.28086	0.342259	1.77756	0.740836	0.475652	-0.640765	1.80981	1.31697	1.24208	0.0345322	1.51736	-0.0703778	1.0403	0.784849	1.22129	0.10617	1.0169	0.269792	-0.323107	-0.777816	0.261074	-0.303488	0.908938	-1.11404	0.0545414	-0.833516	-0.320478	-1.1981	-0.372995
LTR5_Hs	-0.212194	0.000636031	-0.399687	-0.36524	-0.431642	-0.369589	-0.442482	-0.405932	-0.421438	-0.308209	-0.402799	-0.325304	-0.415032	-0.402738	-0.389082	-0.329213	-0.383448	-0.318412	-0.39005	-0.274497	-0.402498	-0.329925	-0.389873	-0.339364	-0.398085	-0.122187	-0.428641	-0.364646	-0.371871	-0.323604	-0.407653	-0.162314	-0.371604	-0.361826	-0.389956	-0.272415	-0.368158	-0.334194	-0.320755	-0.308549	-0.349601	-0.300458	-0.421829	-0.286364	-0.407078	-0.36495	-0.302185	-0.225845	-0.330301
HAL1	0.297952	1.31278	-0.243577	0.968896	0.316292	1.58694	0.199733	0.686139	0.107062	0.893978	0.162479	0.385474	1.17023	0.863497	1.1431	1.13719	0.0837839	0.851663	0.238788	1.01521	0.491069	0.948551	0.843599	1.34901	-0.231563	0.0143575	0.508628	1.4393	0.0752784	0.401175	0.344764	0.406875	0.0959431	0.99614	0.324481	0.872588	0.0439392	0.566909	-1.24451	-1.01549	-0.560018	-0.898894	-0.662984	-1.18263	-0.700252	-0.777517	-1.08887	-1.46349	-1.21436
L1MA7	-0.841427	-0.978932	0.861506	0.54524	0.736662	0.79861	1.43115	1.15839	1.15451	0.377997	0.854856	0.305417	1.4695	0.484285	1.53494	0.869176	1.57072	0.792793	1.02711	0.266373	0.830734	0.049963	1.28119	0.226753	0.379338	-0.514867	1.78388	1.06744	1.77925	0.177222	1.25612	0.0714136	1.28174	0.540405	1.03079	0.059359	0.942785	0.305967	0.252888	-0.511817	0.184014	-0.148739	1.53954	-0.837233	0.456998	-0.61635	0.12023	-0.734262	-0.25193
FLAM_C	0.865943	1.58268	-0.510732	0.112503	-0.352587	0.444172	-0.422227	-0.231918	-0.571628	0.213746	-0.367743	0.264118	-0.35166	0.025887	-0.181735	0.141014	-0.488525	0.219708	-0.524006	0.201495	-0.205929	0.603574	-0.14764	0.343887	-0.694727	0.183624	-0.544761	-0.0416434	-0.368174	0.196376	-0.186054	-0.00632049	-0.25951	0.165759	-0.403817	0.306932	-0.414637	0.270785	-0.825722	-0.692888	-0.868143	-0.677584	-0.918402	-0.391472	-1.01162	-0.53191	-0.872246	-0.601245	-0.939558
L1MD2	-1.24189	-1.23854	-0.0654381	0.171426	0.681989	0.837785	1.20474	0.528231	1.2304	0.535283	0.613842	-0.102003	1.58246	0.259001	1.43356	0.77617	1.05735	0.281279	0.93349	0.472448	0.5607	-0.177302	1.45893	0.144245	0.30004	-0.375041	1.4655	0.782802	1.14148	-0.191304	1.3297	0.287701	0.847455	0.499974	1.31987	0.218095	0.842931	0.167089	0.234149	-0.610433	0.639537	0.029282	1.96126	-0.944769	1.01027	-0.305052	0.299161	-0.726072	-0.0288165
L1MEg	-0.734429	-0.411215	0.418296	0.670725	0.867059	1.36602	1.12324	1.03103	0.826382	0.545861	0.596299	0.249598	1.94135	0.789551	1.7041	0.906638	1.17002	0.894186	1.13718	0.774504	1.18582	0.359593	1.65714	0.691378	0.604434	-0.263019	2.06551	1.22616	1.40548	-0.0438178	1.13797	0.197625	1.01851	0.678488	1.04732	0.425006	0.669018	0.289597	-0.347344	-0.793901	0.214812	-0.0144617	0.771306	-0.926584	0.109745	-0.707687	-0.0697719	-0.824191	-0.277627
L1PA8	-1.34811	-1.53468	0.649276	0.740041	0.973037	0.402601	1.51029	0.839078	1.48242	0.591812	1.28423	-0.0174316	0.744354	0.288612	0.919001	0.692595	0.902774	-0.00590862	1.17347	0.617042	0.456921	0.518691	0.654542	0.201452	-0.139886	-0.203586	1.3846	0.263079	0.90304	0.313522	1.08226	0.846404	0.513785	0.8688	1.1666	-0.20411	-0.307156	0.0978876	1.04526	-0.712832	0.83415	-0.763796	1.72899	-0.71171	1.53566	-0.314349	0.474545	-0.748548	0.636515
L1MC1	-0.751591	-0.730562	0.340476	0.839383	0.620976	1.32161	0.999629	0.929738	0.973083	0.732138	0.970654	0.767059	1.67147	0.917972	1.46369	0.936321	0.632889	0.636801	0.823509	0.632785	1.06825	0.830592	1.04697	0.758351	1.00818	0.399576	1.09806	1.10738	1.25163	0.59976	1.17851	0.9117	0.793731	1.30434	0.459335	0.49169	0.686599	0.613845	-0.205455	-0.723024	0.351169	-0.392882	0.679877	-1.14703	0.439035	-0.671179	0.275546	-0.657778	-0.408698
MSTA	1.1035	2.78607	-0.728641	0.719318	-0.666099	0.985876	-0.721345	-0.116146	-0.744202	0.316242	-0.460621	0.235711	-0.090226	0.27939	-0.229983	0.443984	-0.753056	0.522767	-0.690366	1.18733	-0.651616	0.897532	-0.629091	0.606502	-0.491997	1.20797	-0.875737	0.0374241	-0.554272	0.414834	-0.496405	0.692875	-0.57412	0.783786	-0.61144	1.27829	-0.661759	0.713235	-0.465659	-0.842077	-0.486144	-0.479409	-0.769738	-0.574806	-0.956666	-0.669555	-0.823879	-0.727287	-0.820419
MLT1D	0.80696	1.82857	-0.57054	0.48337	-0.574979	0.618181	-0.723877	-0.0751405	-0.670567	0.282684	-0.416271	0.0587817	-0.063359	0.152158	-0.0786885	0.537892	-0.762317	0.423058	-0.493785	0.892175	-0.588002	0.611659	-0.487091	0.509368	-0.476715	0.474616	-0.691897	0.242446	-0.544438	0.219466	-0.486351	0.285656	-0.532883	0.392466	-0.574995	0.693975	-0.734553	0.323086	-0.835979	-0.588905	-0.580049	-0.499981	-1.22814	-0.402283	-0.918587	-0.369786	-0.757241	-0.725987	-0.933112
L1ME4a	-0.405265	-0.0156875	0.074253	0.363572	0.565142	1.41692	0.815527	1.29796	0.968822	0.471093	0.200982	0.301604	1.56784	0.461671	1.68199	0.593175	1.39059	0.92491	1.3572	0.254183	1.48965	-0.365179	2.42381	0.148364	1.13065	-0.765575	2.12014	2.17554	0.732718	-0.274427	0.570632	-0.344488	0.724339	0.117484	0.370227	0.22556	0.422429	0.0311109	-1.46417	-0.585212	-0.212	0.203364	-0.397512	-1.25841	-0.175538	-1.08689	-0.467038	-0.488924	-1.36954
L1PA11	-1.36811	-1.57817	0.520941	0.11421	1.04783	-0.118637	1.30543	0.129437	1.35277	-0.303787	1.50595	-0.355836	0.642685	-0.162336	1.08091	0.245218	1.16752	-0.371585	0.554017	-0.369753	0.511881	-0.0434764	0.411946	-0.102635	-0.540055	-0.928742	0.971814	-0.31068	0.380519	-0.205337	0.601407	0.108461	0.20394	0.487017	0.626199	-0.61184	-0.468016	-0.270704	1.28199	-0.408145	1.50525	-0.0891495	2.26969	-0.050097	1.73819	0.143797	0.871442	-0.0464171	0.947806
THE1B	1.22841	2.85938	-0.640851	0.868545	-0.574542	1.03602	-0.602029	-0.0429825	-0.627484	0.369474	-0.290984	0.363492	-0.0832084	0.423648	-0.0905164	0.578372	-0.629231	0.614323	-0.61258	0.940883	-0.480778	1.00074	-0.460614	0.7463	-0.345277	1.22319	-0.701734	-0.00443519	-0.377341	0.612394	-0.365128	0.63334	-0.362039	0.761635	-0.506107	1.38793	-0.605071	0.86781	-0.554632	-0.810199	-0.584942	-0.742301	-0.829994	-0.819928	-1.04918	-0.830563	-0.808776	-0.720625	-0.782612
L1M4b	-1.4438	-1.44355	0.300667	-0.421612	-0.00416839	-0.626903	1.55226	0.250711	1.31349	-0.0944875	0.947856	-0.131402	0.16808	-0.546345	1.45911	0.342985	1.75236	-0.0671717	1.16565	-0.188678	0.308578	-0.969618	0.453489	-0.807283	-0.243812	-0.880237	0.967198	-0.577403	1.82501	-0.340042	1.24287	-0.322242	1.49975	-0.0807297	1.80433	-0.51433	1.06418	-0.440488	0.983772	-0.391691	-0.473123	-0.65945	3.09417	0.25171	1.06821	0.0886413	0.657561	-0.161774	-0.111484
L1MD1	-1.07384	-1.11052	0.538361	0.137228	1.0075	0.534524	1.42146	0.488379	1.22385	0.246119	0.997958	0.00396357	1.41798	0.152313	1.64458	0.376111	1.19426	0.190848	0.843033	-0.0629666	1.2304	0.0233224	1.22841	0.119432	0.955656	-0.498649	1.87892	0.761378	0.927362	-0.281857	1.01357	-0.304162	0.819091	0.398154	0.73078	-0.266455	0.759129	-0.0439203	0.653476	-0.333945	0.323151	0.274425	2.06161	-0.494633	0.904307	-0.248121	0.374159	-0.384115	0.102506
L1P2	-1.36183	-1.87043	0.291652	-0.47589	1.09315	-0.671056	0.400057	-0.538004	0.339886	-0.679373	0.58677	-0.798301	0.124331	-0.161053	-0.184702	-0.433546	0.00301857	-0.935546	0.697127	-0.526737	0.2427	-0.35394	-0.0823651	-0.303594	-0.134748	-0.869097	0.46644	-0.601618	-0.11904	-0.575239	0.458444	-0.300547	-0.244869	-0.245342	0.398655	-1.15318	-0.599582	-0.969058	1.42917	0.0348449	2.12004	-0.153612	1.40123	0.473995	1.9742	0.401006	1.16621	-0.0117216	2.51327
L1ME3C	-0.412048	-0.707929	2.6402	0.0282037	1.52799	-0.255865	1.90631	0.946688	2.1214	-0.198115	1.10239	0.410967	1.31272	0.10914	1.01439	-0.303483	2.7847	0.54621	1.6749	-0.279605	0.853247	-0.820532	1.8037	-0.245906	-0.508236	-1.18104	2.55105	0.377155	1.10104	-0.550586	0.31491	-0.276375	0.994818	-0.270515	-0.160668	-0.674736	0.477358	-0.31787	-0.248801	-0.356152	0.819339	0.76849	0.662197	-0.533257	0.903326	-0.525082	0.0615774	-0.214439	-0.124567
L1P1	-1.37914	-1.81256	0.581779	-0.043047	1.0655	-0.46824	0.934196	-0.0210556	0.863071	-0.268211	1.12138	-0.38377	0.26264	-0.156692	0.454257	0.0618532	0.589981	-0.593699	0.948501	-0.112354	0.500231	-0.0439385	0.473034	-0.0574794	-0.401485	-0.778657	1.29179	-0.11013	0.337733	-0.339424	0.949191	-0.0293237	0.232286	-0.00932966	1.19919	-0.918567	-0.294312	-0.549236	1.3832	-0.24751	1.13303	-0.591079	1.51595	0.0627855	1.71567	0.292843	1.12632	0.0465396	1.16952
L1PA8A	-1.3697	-1.65934	0.838901	0.484567	0.31994	-0.378611	1.04764	0.338722	0.4757	-0.510442	1.02862	-0.399344	0.135917	-0.179369	0.42294	0.317298	1.26841	0.15274	0.712287	-0.0878778	-0.132078	-0.316669	-0.151969	-0.427418	-0.419279	-0.165854	0.560932	-0.429677	1.32018	0.711184	1.01254	0.953139	0.753811	0.701812	0.597945	-0.454746	-0.223476	-0.0229098	1.94482	-0.179899	0.962044	-0.640271	2.27448	-0.185465	0.947625	-0.558978	1.21468	-0.1456	0.782408
L1ME3A	-1.1465	-0.969566	0.783625	0.272844	1.0192	0.750573	1.51119	0.900141	0.919906	0.0561566	0.574148	-0.096607	1.50399	0.164072	1.49408	0.427432	1.16539	0.322743	0.776664	-0.16553	0.962436	-0.490605	1.45341	-0.0940929	0.707806	-0.795725	1.96477	0.866076	1.03788	-0.50016	0.735419	-0.216413	0.669585	0.267258	0.303493	-0.135849	0.489454	-0.0114756	0.564072	-0.518047	0.889352	0.317196	2.72247	-0.999717	0.972619	-0.942683	0.467542	-0.450996	-0.182289
L1ME2	-0.805471	-0.695268	0.317088	0.444797	1.054	1.33521	1.2305	0.911584	0.98739	0.383679	0.580687	-0.0288798	1.93515	0.640397	1.72544	0.90329	1.23486	0.667454	0.932931	0.276804	1.13943	0.0975032	1.85408	0.35326	0.729102	-0.448141	1.89425	1.21683	1.18486	-0.0805335	1.20329	0.0587235	0.984757	0.701629	0.747497	0.0826581	0.872969	0.430465	-0.2093	-0.676378	0.639709	0.131448	1.33376	-1.09028	0.23675	-0.82752	-0.223126	-1.01062	-0.469064
L1MA8	-1.21724	-1.12004	0.274207	0.348523	0.93045	0.983835	1.40936	1.08497	1.11524	0.157345	0.750494	-0.095893	2.03453	0.597781	1.27241	0.310078	1.21225	0.263974	1.12395	0.243284	0.893529	-0.121599	1.43866	0.120624	0.454679	-0.691052	2.01951	1.36046	1.18001	-0.0255484	1.07244	0.372566	0.642747	0.535996	0.72218	0.0204777	0.699335	0.194173	-0.0549211	-0.502561	0.431623	0.0798422	1.45724	-1.07986	0.745248	-0.690241	0.168876	-0.729579	0.114861
L1PA14	-1.36196	-1.6156	0.636527	0.258743	0.94653	0.185016	1.46853	0.487538	1.56844	0.24723	1.37296	-0.251415	0.94511	0.214278	1.05656	0.660181	1.0364	-0.222094	0.913384	0.130083	0.642102	0.233797	0.831961	-0.00576235	-0.129679	-0.498679	1.2948	-0.00990977	1.18	0.0778259	1.20736	0.263416	0.699434	0.349284	1.26852	-0.417873	-0.0405507	-0.0661543	1.04928	-0.673594	0.738266	-0.723358	2.29724	-0.609591	1.66137	-0.295816	0.78761	-0.668898	0.886392
HERVS71-int	-0.794892	-1.2578	-1.40613	-0.929401	-0.917771	-0.97508	-1.24942	-1.42077	-0.800166	-0.433579	-0.761331	-0.944224	-1.04221	-1.20414	-0.684326	-0.832252	-0.771958	-1.0243	-0.940475	-0.758244	-1.03358	-1.09722	-0.778126	-1.04177	-0.923684	-0.742874	0.574309	0.823412	-0.746415	-0.749362	-0.380716	-0.481147	-0.583004	-0.39469	-0.293792	-0.740784	-0.287239	-0.756188	0.511837	1.08046	0.497168	0.513019	-0.548337	-0.249409	0.470695	0.808293	0.770964	0.332219	-0.167516
MLT1C	0.807857	2.28706	-0.630742	0.493447	-0.647986	0.724235	-0.594046	-0.128466	-0.513001	0.296379	-0.368242	0.184153	-0.0632475	0.169974	-0.196637	0.310956	-0.647616	0.311466	-0.50399	0.872675	-0.440648	0.728035	-0.397482	0.521508	-0.48123	0.536708	-0.609107	0.201437	-0.369044	0.278067	-0.278258	0.338538	-0.449132	0.452756	-0.339564	1.01636	-0.53534	0.337827	-0.612167	-0.758001	-0.711411	-0.646589	-0.948239	-0.671339	-0.831381	-0.487892	-0.772375	-0.766631	-0.738429
L1PBa	-1.34155	-1.56403	0.170813	-0.138362	0.526627	0.00298219	1.31687	0.00791266	0.704401	-0.472183	0.501045	-0.828677	0.833461	-0.213663	1.1847	0.432542	0.588428	-0.620263	0.918257	-0.0128193	0.0845997	-0.401881	0.495719	-0.385322	-0.030423	-0.664501	1.1869	-0.052358	0.946885	-0.173427	1.14049	-0.117869	0.607947	0.353493	1.10337	-0.564727	0.511284	-0.188666	1.70663	-0.325055	0.904828	-0.325406	3.09313	-0.387861	1.09173	0.0152918	0.570013	-0.669332	0.718002
AluSx4	0.513933	1.70593	-0.554252	0.0411805	-0.507452	0.132328	-0.471144	-0.242247	-0.532666	0.0145832	-0.42066	0.194684	-0.555421	-0.184489	-0.320337	-0.0307024	-0.498078	0.208811	-0.50526	0.0203658	-0.337815	0.312699	-0.363685	0.0771588	-0.55822	0.169308	-0.53784	-0.257164	-0.456606	-0.102414	-0.431105	-0.168974	-0.446709	-0.136631	-0.486927	0.15776	-0.474192	0.0373805	-0.481653	-0.478183	-0.574959	-0.497791	-0.637531	-0.328583	-0.662748	-0.605875	-0.595047	-0.370438	-0.603123
MER5A	1.3443	2.372	-0.681495	0.572867	-0.532455	0.797359	-0.673934	-0.241883	-0.707932	0.24419	-0.448384	0.303943	-0.17914	0.082062	-0.0786399	0.446688	-0.648076	0.498061	-0.690406	0.676123	-0.493151	0.906955	-0.481494	0.749255	-0.746656	0.510674	-0.935067	0.134559	-0.642352	0.276573	-0.568701	0.187152	-0.654463	0.535014	-0.565494	0.877699	-0.81987	0.389309	-1.06377	-0.58551	-0.544839	-0.529567	-1.26296	-0.294975	-0.813008	-0.232617	-0.869674	-0.47539	-1.14441
L1MC5	0.165092	0.691214	0.190183	0.978549	0.619039	1.95759	0.781259	1.29717	0.752274	1.18569	0.335183	0.776726	1.66968	1.16685	1.67244	1.08317	0.958318	1.15963	0.995164	0.873175	1.29269	0.644998	1.75234	1.05441	1.06788	0.0545865	1.12501	2.14125	0.556008	0.333636	0.586919	0.119688	0.650369	0.961029	0.334042	0.832648	0.805778	0.848681	-1.56491	-0.779506	-0.56074	-0.252169	-0.864888	-1.36412	-0.632445	-0.977432	-1.06626	-1.19073	-1.34672
MLT1A0	0.927912	2.42411	-0.632162	0.825299	-0.558306	1.16828	-0.556664	-0.0395225	-0.688984	0.481704	-0.299303	0.312458	0.109903	0.341121	0.0184882	0.627283	-0.662417	0.611963	-0.501176	1.25435	-0.408856	1.19773	-0.458529	0.778042	-0.554784	0.966482	-0.716429	0.343771	-0.430244	0.547127	-0.33616	0.688011	-0.437067	0.792866	-0.417017	1.33798	-0.680067	0.679871	-0.63383	-0.953723	-0.624998	-0.795906	-0.9612	-0.617239	-1.03058	-0.805575	-0.907467	-0.99556	-0.993543
L1MB2	-0.942182	-0.881271	0.197758	-0.121648	0.783251	0.794406	0.674032	0.107426	0.237611	-0.547307	0.0496997	-0.468405	1.4041	0.162875	1.09372	0.0176971	0.973283	-0.0540493	0.45266	-0.533499	0.89708	-0.458363	1.3975	-0.137744	-0.0169965	-1.3401	1.35357	1.06573	0.712512	-0.699161	0.741054	-0.625241	0.574786	0.157746	0.237737	-0.739794	0.308407	-0.268464	-0.274105	0.0774354	0.774118	0.388774	0.277116	0.873117	0.724005	0.760974	0.516698	-0.611402	0.389691
L1PB3	-1.27756	-1.43414	0.110324	0.229038	0.758303	0.538749	1.21785	0.329379	1.12605	-0.00661639	0.801631	-0.413441	1.24081	0.253846	1.35325	0.467917	0.933357	-0.217629	0.722219	0.0325019	0.356792	-0.101334	0.965821	-0.00509487	0.0477137	-0.314691	1.46205	0.274642	1.22429	0.0624015	1.16434	0.335636	0.769765	0.64214	0.907716	-0.172567	0.4701	0.222247	1.00085	-0.588718	0.731071	-0.319375	2.43729	-0.757495	1.17227	-0.298897	0.415247	-0.739569	0.647029
L1MC5a	0.133476	0.549046	0.195574	0.933733	0.799719	1.95772	0.787451	1.13112	0.852431	0.960418	0.348663	0.747884	1.59907	0.986911	1.88466	1.16095	0.989604	0.983923	0.9298	0.659936	1.28252	0.48909	2.03703	0.989038	1.01372	-0.224239	1.22008	2.05961	0.36681	0.274347	0.624816	0.0137681	0.598202	0.730141	0.423611	0.726779	0.776095	0.834673	-1.35189	-0.757846	-0.564524	-0.312277	-0.773438	-1.5717	-0.617137	-0.916645	-1.04091	-1.13688	-1.39725
L1P3	-1.3188	-1.82947	0.639981	0.264463	1.05536	0.118526	1.11409	0.319696	1.07375	0.0829276	0.912813	-0.261695	0.627004	0.0596574	0.85115	0.578352	0.798806	-0.197624	0.779124	0.0668126	0.521706	0.149862	0.792616	0.104615	-0.219063	-0.428225	1.36468	-0.015543	0.907374	0.0791854	1.10339	0.370336	0.480963	0.310864	1.09705	-0.497544	0.0314852	-0.139752	1.41891	-0.410309	1.18169	-0.435692	2.34948	-0.343609	1.52942	-0.128315	1.05274	-0.38936	0.873397
AluSg7	0.402082	1.28155	-0.502908	-0.0632384	-0.455483	0.105808	-0.471414	-0.229695	-0.482421	-0.0510354	-0.432525	0.0734047	-0.518736	-0.2271	-0.364572	-0.142173	-0.517086	0.0698161	-0.504597	-0.0361756	-0.351818	0.175607	-0.370991	0.0113448	-0.505292	0.0704379	-0.495844	-0.23735	-0.471039	-0.119933	-0.404707	-0.199112	-0.426375	-0.190549	-0.455079	0.0358485	-0.446341	-0.0496565	-0.522518	-0.447484	-0.54624	-0.469444	-0.635366	-0.304219	-0.627946	-0.511373	-0.53493	-0.360845	-0.559063
L1MDa	-1.48297	-1.1929	-0.211788	-0.14698	1.18547	0.832939	0.936054	0.193599	0.713466	-0.109988	0.273556	-0.525477	1.04707	-0.00188002	1.09121	0.303357	0.528499	-0.258767	0.796495	-0.0558576	0.623588	-0.48242	1.06136	-0.191517	-0.130957	-0.915836	1.43601	0.233176	0.898701	-0.440735	1.24553	-0.0734701	0.44266	-0.0745622	0.981737	-0.389022	0.164786	-0.474906	0.669838	-0.556028	1.60795	0.685786	2.61547	-0.735953	1.35913	-0.207802	0.749155	-0.504907	0.565747
MER11A	-0.100558	0.328833	-0.428199	-0.161823	-0.398829	-0.0590331	-0.442484	-0.310337	-0.40301	-0.190623	-0.364242	-0.211728	-0.287574	-0.218285	-0.35047	-0.221259	-0.420746	-0.149723	-0.376587	-0.0801523	-0.342446	-0.0438715	-0.332676	-0.0879942	-0.39464	-0.110472	-0.416326	-0.19951	-0.384953	-0.136072	-0.359523	-0.16689	-0.361588	-0.115312	-0.396415	-0.00101767	-0.38483	-0.155893	-0.485902	-0.426395	-0.469731	-0.379981	-0.540481	-0.394896	-0.484272	-0.418416	-0.446001	-0.423647	-0.453784
MER20	1.37637	2.56486	-0.534588	0.785104	-0.491443	0.928418	-0.614729	-0.250183	-0.722099	0.603485	-0.365422	0.506585	-0.159813	0.373551	-0.0339207	0.652606	-0.755692	0.506829	-0.633541	1.09753	-0.428319	1.10882	-0.391272	0.980281	-0.775712	0.671369	-0.777065	0.444717	-0.370213	0.509278	-0.373322	0.322153	-0.397676	0.718596	-0.243152	0.95387	-0.357321	0.601949	-0.986203	-0.640348	-0.91325	-0.760233	-1.33134	-0.237478	-1.12095	-0.0690881	-1.03261	-0.789994	-1.2801
MER21C	0.60244	1.80675	-0.773645	0.0235583	-0.699831	0.226535	-0.703259	-0.455519	-0.690208	0.0298773	-0.600452	-0.00816198	-0.349393	-0.136281	-0.287497	-0.00158868	-0.691835	-0.0320816	-0.641652	0.118647	-0.484517	0.215843	-0.457671	0.128812	-0.513177	0.10406	-0.780141	-0.0457332	-0.582334	-0.0835458	-0.4209	-0.154686	-0.487046	0.110384	-0.47344	0.314824	-0.418277	0.0183321	-0.634791	-0.484244	-0.749056	-0.507077	-0.807118	-0.316873	-0.712397	-0.324757	-0.70908	-0.499121	-0.741473
L1MA5	-1.12264	-1.21863	0.226402	0.105379	0.906287	0.763109	1.33784	0.510257	1.16783	0.121899	0.775918	-0.299883	1.5798	0.25164	1.39041	0.403697	1.20378	0.124703	0.718953	-0.176767	1.02821	-0.0410562	1.39031	0.0381228	0.445411	-0.691777	1.90607	0.866055	1.10225	-0.309355	1.46594	-0.113138	1.03087	0.456161	0.914161	-0.284865	0.719528	-0.0204343	0.38472	-0.397665	0.604992	0.174282	2.14329	-0.640931	0.850915	-0.47621	0.363871	-0.497807	0.287089
ALR/Alpha	-0.6127	-0.707635	0.970257	-0.664468	-0.33357	-0.619143	-0.345347	0.189088	1.70424	-0.611226	1.34976	-0.758985	-0.525822	-0.608489	-0.519969	-0.251894	0.551391	-0.291807	0.748348	-0.618681	-0.360285	-0.615574	-0.356036	-0.681137	-0.821107	-0.785512	0.383112	-0.317579	-0.526079	-0.435323	0.867993	-0.613275	0.046474	-0.734569	-0.448545	-0.813608	-0.663135	-0.568492	4.94163	-0.639189	1.43535	-0.0751409	1.80834	-0.553804	1.7099	-0.208217	0.942623	0.979019	3.10352
L1ME4b	0.0462638	0.800265	-0.128551	0.8192	0.624828	2.06298	0.702763	0.958861	0.671166	0.83007	0.280982	0.62179	1.6696	0.993481	1.77475	1.01848	0.810829	0.979597	0.792626	0.532014	1.1527	0.371644	1.92795	0.929992	0.509156	-0.339565	1.32114	1.99897	0.566269	0.362938	0.717838	0.0962951	0.634917	0.82965	0.440836	0.761453	0.749843	0.675361	-1.51004	-0.803236	-0.606345	-0.34862	-0.49746	-1.34319	-0.718149	-0.985759	-1.11122	-1.27273	-1.46359
HAL1b	-1.13154	-1.1332	1.34773	-0.332271	0.721261	-0.559451	1.32403	-0.281547	1.33787	-0.574474	1.89884	-0.227291	0.681674	-0.498348	0.922201	-0.256969	1.85513	-0.207268	1.23231	-0.297843	2.20371	-0.347672	0.74889	-0.208958	0.692248	-0.729173	3.79427	-0.231901	2.17666	-0.753503	1.82645	-0.291659	1.30827	-0.315987	2.13453	-0.741753	0.0854839	-0.721849	-0.0612924	-0.611277	-0.241887	-0.449723	0.12871	-0.152876	0.46327	-0.275538	0.269332	-0.455962	-0.000635829
L1MA6	-1.33604	-1.35078	0.209895	0.131626	0.857849	0.998723	1.32407	0.741651	0.999959	-0.061562	0.438908	-0.369186	1.34658	0.320072	1.31514	0.488522	0.991025	0.187383	0.96103	0.0142061	0.677291	-0.377054	1.42371	0.0418359	0.251976	-0.677792	1.8295	0.739854	0.98466	-0.232478	1.13523	0.2093	0.757803	0.37376	0.648674	-0.138688	0.461972	-0.0826672	0.475582	-0.588359	1.01031	0.00183263	1.87829	-0.989167	0.914229	-0.727107	0.457481	-0.579083	0.4303
FLAM_A	0.973233	1.79407	-0.477146	0.368831	-0.188821	0.790773	-0.416112	-0.123905	-0.510898	0.502775	-0.264215	0.545597	-0.290521	0.19158	0.106279	0.558571	-0.441038	0.499162	-0.437259	0.541972	-0.0772854	0.817923	-0.0881668	0.651076	-0.569227	0.498955	-0.530425	0.103219	-0.196764	0.493024	-0.209955	0.238252	-0.305094	0.451514	-0.292956	0.679362	-0.484211	0.532359	-0.92779	-0.807563	-0.852016	-0.835064	-0.978028	-0.502601	-1.08208	-0.708231	-1.01366	-0.761957	-1.2042
MLT1B	1.16027	2.38451	-0.307524	0.946277	-0.422303	1.04163	-0.501616	-0.0272303	-0.576619	0.372625	-0.0951952	0.311209	0.162189	0.286946	0.174677	0.812339	-0.459536	0.710186	-0.490519	1.21504	-0.337838	0.995827	-0.476374	0.679383	-0.429744	0.709384	-0.683434	0.326255	-0.511217	0.39654	-0.415915	0.735764	-0.579989	0.717882	-0.435786	1.21251	-0.701539	0.619179	-0.693029	-0.808485	-0.460798	-0.660951	-1.26087	-0.659408	-0.863086	-0.721952	-0.783709	-0.896095	-0.8872
L1HS	-1.2803	-1.90144	0.409837	-0.242031	0.781227	-0.856311	0.314436	-0.45144	0.268941	-0.58416	0.792335	-0.466374	-0.109933	-0.350205	-0.2383	-0.289059	0.395241	-0.676914	0.623415	-0.331797	0.239261	-0.163286	0.202815	-0.192186	-0.691889	-0.875278	0.823928	-0.245262	-0.00522165	-0.325847	0.396831	-0.129776	-0.0285427	-0.292351	0.692134	-1.14171	-0.490208	-0.734033	1.63975	0.0769798	0.885074	-0.456051	1.12397	0.356717	1.49798	0.648392	1.3058	0.656289	1.18308
HAL1ME	-0.290344	-0.536586	-0.488567	-0.868196	-0.571104	-1.07152	-0.933112	-0.78494	-0.606064	-0.692424	-0.20928	-0.0573939	-0.793237	-0.998253	-0.962637	-1.10031	-0.61953	-0.743678	-0.1622	-0.91898	-0.591331	-0.931457	-0.157084	-0.219413	-0.800382	-0.829488	-0.733965	-0.543283	-0.485758	-0.86093	-0.993677	-0.772751	-0.593005	-0.638355	-0.411055	-0.630896	-0.771716	-1.12589	0.637944	0.135619	0.357689	0.608073	0.0820935	1.94925	1.55695	3.01428	1.3205	1.70281	0.00135232
L1MCa	-0.552048	-0.307721	0.234151	0.498154	1.3384	1.68038	1.39359	0.940317	0.766442	0.232627	0.476157	-0.0923488	1.43241	0.589738	1.63993	1.10144	1.38942	0.900652	0.974866	0.828955	1.09222	0.481184	1.01627	0.247871	0.734686	0.130649	1.80705	1.05141	1.19983	0.119385	1.4722	0.567628	0.879274	0.772684	0.821438	0.30282	0.832478	0.53553	-0.194162	-0.85818	0.606569	-0.0709539	1.19125	-0.766701	-0.0274318	-0.94143	-0.402735	-1.3531	-0.528358
L1P4	-1.49283	-1.61972	-0.0680371	-0.198544	0.417517	-0.113783	1.00459	0.21999	0.93815	-0.0116329	0.309186	-0.630647	0.524673	-0.196205	0.888423	0.382138	0.819746	-0.421757	0.361966	-0.291093	0.214306	-0.56198	0.522802	-0.485382	-0.361652	-0.721081	1.14342	-0.0363619	1.02107	-0.274493	1.13377	0.00683369	0.643733	0.0453992	0.685617	-0.532707	0.232298	-0.142944	1.28151	-0.195073	1.13473	-0.133615	3.02438	-0.302886	1.54112	-0.191671	1.11719	-0.131906	0.863406
L1MC3	-0.895916	-0.300157	0.334065	1.2864	0.184623	1.10654	1.2387	1.2135	0.778903	0.66503	0.534269	0.0313182	1.68761	0.573163	1.80841	1.25842	0.5584	0.481448	0.614825	0.881206	0.387257	0.287777	0.714321	0.287788	0.587093	0.236014	1.2218	1.03576	0.600611	0.251274	0.707276	0.723992	0.597823	1.21361	0.347053	0.863987	0.0597208	0.692634	0.299511	-0.392483	0.26525	-0.83158	1.73101	-0.601222	0.822882	-0.643598	0.0285756	-1.35355	-0.407694
L1P4a	-1.04165	-1.32051	0.909294	0.125176	-0.0363759	-0.440022	0.667039	-0.0229687	-0.189791	-0.725895	-0.051958	-0.818895	0.0510525	-0.259373	0.120569	-0.320351	-0.0441004	-0.721091	-0.312188	-0.666271	-0.209529	-0.528105	-0.271567	-0.726595	-0.169397	-0.424976	0.192575	-0.489997	0.520181	-0.195507	0.183659	-0.445281	0.191822	-0.154207	-0.0879433	-0.682039	-0.0960365	-0.220737	3.08048	1.29719	0.924763	0.336108	4.57456	0.998978	1.32248	-0.00804532	1.27668	0.124941	0.692676
L1MA5A	-1.5475	-1.57957	-0.0155003	-0.38264	0.653922	0.247968	0.810061	0.125592	0.893513	-0.261273	0.286488	-0.672002	0.88388	-0.25081	0.906462	-0.177782	0.591127	-0.382438	0.715732	-0.307052	0.480664	-0.554362	0.627628	-0.36065	0.0489637	-0.911254	1.10644	0.108296	0.461685	-0.629282	0.619329	-0.417792	0.2652	0.0313512	0.390174	-0.658895	0.248306	-0.355931	0.805723	-0.160778	1.07384	0.388261	1.68154	-0.301521	1.79019	0.426342	0.278185	-0.450276	0.635132
L1ME3Cz	-0.530763	-0.329074	0.256158	0.395229	1.02202	1.29406	1.03532	1.06457	0.972324	0.437827	0.669863	0.392767	1.84101	0.664378	1.97815	0.845807	1.32267	0.774867	1.3352	0.314984	1.46123	-0.058201	2.0869	0.345045	0.916439	-0.60239	1.98627	1.38956	0.970797	-0.0834838	1.08593	0.0937863	0.875037	0.495586	0.733214	0.265527	0.834393	0.330005	-0.947853	-0.741172	0.123633	0.298733	0.229397	-1.02654	0.0044284	-0.874965	-0.483759	-0.650686	-0.849931
MamRTE1	1.18088	1.13016	-0.46438	-0.242557	-0.605071	-0.43907	-0.777909	-0.643775	-0.740025	-0.524475	-0.733269	-0.446724	-0.75908	-0.779527	-0.545155	-0.394198	-0.754067	-0.406921	-0.83143	-0.350893	-0.587765	-0.167461	-0.868777	-0.335092	-0.947105	-0.397467	-0.879332	-0.466215	-0.876426	-0.523588	-0.814458	-0.372731	-0.746494	-0.358452	-0.733171	-0.218595	-0.836114	-0.388971	-0.600597	-0.151288	-0.0753726	0.0565747	-0.798179	0.459992	-0.241345	0.480716	-0.153993	0.242435	-0.76998
LTR5B	0.126069	0.646524	-0.35452	-0.194317	-0.370656	-0.158216	-0.389643	-0.331222	-0.385844	-0.186039	-0.390576	-0.162546	-0.354893	-0.24707	-0.369269	-0.283817	-0.409124	-0.195124	-0.394526	-0.210567	-0.269917	-0.10609	-0.330563	-0.177206	-0.344178	-0.20699	-0.377225	-0.220217	-0.29482	-0.205882	-0.287633	-0.309173	-0.286021	-0.226398	-0.301455	-0.171537	-0.273605	-0.308322	-0.448012	-0.394699	-0.457227	-0.410034	-0.510612	-0.358619	-0.465772	-0.349563	-0.524739	-0.462783	-0.458308
MSTB	1.01071	2.45798	-0.827287	0.387354	-0.862743	0.744379	-0.897276	-0.345277	-0.9957	0.127383	-0.625072	-0.03049	-0.375498	0.0131066	-0.452296	0.111772	-0.886228	0.249644	-0.827871	0.955098	-0.811565	0.726517	-0.798345	0.512253	-0.719316	0.865767	-1.02571	-0.125763	-0.647809	0.200329	-0.687347	0.359937	-0.669647	0.50673	-0.707999	0.859539	-0.5483	0.482831	-0.304806	-0.520886	-0.616532	-0.290994	-0.674378	-0.158072	-1.14031	-0.575325	-0.735007	-0.760162	-0.766337
MER34B-int	-0.441317	-0.82934	-0.349841	-1.00007	-0.643071	-1.13595	-0.761464	-0.869871	-0.515773	-1.0128	-0.78142	-0.749722	-1.07662	-1.05052	-0.89321	-0.967578	-0.455725	-0.786769	-0.455577	-0.984642	-0.551647	-1.02241	-0.860308	-0.935357	-0.788931	-0.981969	-0.525763	-0.688189	-0.764768	-0.961016	-0.767449	-0.82405	-0.79753	-0.9678	-0.693532	-0.855081	-0.918197	-1.00464	-0.717599	0.989388	0.556067	0.694394	-0.851217	1.73569	0.888978	0.336956	1.15255	1.54271	0.271591
MLT1K	0.899063	2.22393	-0.544571	0.36417	-0.515527	0.620745	-0.5261	-0.258793	-0.465477	0.113402	-0.409522	-0.0735617	-0.154612	0.102772	-0.197321	0.080317	-0.601318	0.141697	-0.57958	0.415553	-0.472877	0.449998	-0.388814	0.343303	-0.464829	0.309737	-0.563639	0.00650593	-0.474401	0.138557	-0.177263	-0.00807957	-0.363405	0.237278	-0.372117	0.52809	-0.503672	0.170617	-0.367984	-0.613784	-0.646779	-0.670341	-0.746518	-0.56596	-0.785827	-0.481941	-0.716868	-0.724167	-0.679266
L1ME3G	0.303923	1.19273	-0.0473332	0.705071	0.4807	1.78116	0.680584	1.16374	0.630462	0.811393	0.294588	0.644944	1.60524	0.995992	1.58501	1.00374	1.0727	1.32225	0.961873	0.628188	1.2923	0.444697	1.86544	0.827761	0.883867	-0.00318389	1.31435	2.09029	0.687014	0.327797	0.524654	0.193433	0.923959	0.834197	0.356716	0.889039	0.604959	0.641307	-1.41274	-0.788242	-0.613315	-0.223478	-0.40567	-1.57909	-0.558033	-1.37889	-0.851926	-0.87635	-1.2865
MER110A	0.177751	-1.08663	0.316539	-0.827221	0.444403	-0.942602	-0.116824	-0.295652	0.624116	-0.194283	0.0902643	-0.0257939	-0.570313	-0.296316	-0.731075	-0.949301	0.619028	-0.271912	-0.00558672	-0.929967	-0.188202	-1.01989	-0.382399	-0.78109	-0.0927812	-1.17621	-0.0390142	0.0558798	-0.792299	-0.702183	-0.515045	-0.757281	-0.318687	-0.976251	0.00107179	-0.813329	0.461408	-0.99291	1.49921	1.14255	0.443372	1.91881	0.923795	0.596551	1.40279	1.50783	1.06742	1.5743	1.27455
L1MB4	-0.492642	0.189014	0.0834956	0.629862	0.916313	1.76155	0.979892	0.782662	0.754636	0.527816	0.519435	0.34071	2.21134	0.997159	1.66778	0.814056	0.97174	0.668612	0.874324	0.321875	1.15427	0.412624	1.88932	0.944085	0.425113	-0.5044	1.88275	2.13213	1.22154	0.24248	1.24828	0.0623016	0.977385	0.848994	0.465518	0.451568	0.954732	0.355931	-1.09367	-0.551196	-0.306225	0.0820917	-0.0648835	-0.997878	-0.258555	-0.646415	-0.647754	-1.23528	-0.882934
MLT1J	1.08733	2.72946	-0.545687	0.753438	-0.4945	0.936038	-0.568184	-0.110516	-0.551129	0.381602	-0.286151	0.153069	0.030458	0.267541	-0.0350542	0.507884	-0.516675	0.561028	-0.559074	0.892562	-0.447885	0.92541	-0.368912	0.664888	-0.538531	0.656543	-0.539712	0.146382	-0.383869	0.362647	-0.329047	0.452769	-0.376941	0.583762	-0.429061	0.909761	-0.609671	0.471661	-0.793646	-0.760424	-0.541594	-0.620904	-0.986787	-0.659965	-0.946689	-0.506115	-0.928504	-0.883312	-0.869616
MSTD	0.852207	1.90526	-0.681431	0.777989	-0.604659	0.850525	-0.722572	-0.109305	-0.765449	0.468784	-0.33626	0.311045	0.0983836	0.388003	-0.104745	0.527003	-0.7885	0.433286	-0.588287	1.13419	-0.576211	0.857366	-0.567485	0.745822	-0.460269	0.674018	-0.685538	0.336192	-0.47153	0.510143	-0.412624	0.695286	-0.432226	0.724075	-0.381666	1.29409	-0.512519	0.656389	-0.729627	-0.64415	-0.679794	-0.798095	-0.970015	-0.773795	-1.15248	-0.648673	-0.803624	-0.934666	-0.895663
L1PA15-16	-1.02701	-1.53532	0.405395	0.458375	1.12454	0.976179	1.19766	0.64571	0.446345	-0.413027	0.595708	-0.426476	1.57637	0.7037	0.774706	0.0013962	1.15163	0.10091	0.657082	0.0240061	0.498669	0.0862165	0.915745	0.359368	0.386972	-0.270746	1.34473	0.732269	1.7371	0.205552	1.24714	0.143766	0.751006	0.506863	0.930457	-0.137996	0.369514	-0.0756131	1.13292	-0.38768	1.33814	0.125898	2.33635	-0.648206	0.531198	-0.384112	0.345463	-0.599347	0.80384
THE1D	0.99399	2.53135	-0.661165	0.971174	-0.604502	1.16762	-0.495473	0.150369	-0.503797	0.718835	-0.388487	0.431533	0.112111	0.515472	0.183963	0.802726	-0.517281	0.863847	-0.448198	1.49069	-0.499635	1.11423	-0.356335	0.737629	-0.472993	1.30507	-0.702072	0.244525	-0.36555	0.734415	-0.362879	0.914369	-0.491517	1.02286	-0.507054	1.76701	-0.684552	1.05341	-0.595239	-1.00403	-0.761054	-0.804124	-0.868703	-0.673196	-1.04518	-0.836211	-0.920485	-0.985201	-0.9262
MER5B	1.04299	2.31644	-0.589459	0.478807	-0.442562	0.534808	-0.586552	-0.323054	-0.601254	0.0923183	-0.480134	0.198627	-0.364433	0.0454591	-0.19093	0.272223	-0.697865	0.243142	-0.682257	0.301189	-0.483099	0.554206	-0.413978	0.510885	-0.80425	0.210203	-0.782346	0.0691742	-0.674544	0.166179	-0.570214	-0.0125364	-0.591341	0.222418	-0.50162	0.616185	-0.766257	0.341089	-0.938159	-0.527936	-0.497508	-0.597732	-1.28344	-0.391142	-0.735788	-0.395399	-0.673571	-0.306478	-0.967775
L1MC2	-1.04814	-1.23171	0.449762	0.897302	0.825575	1.54813	0.419401	0.354377	0.955801	0.317265	0.728644	0.139176	2.14428	1.09551	2.02397	1.05085	1.37523	0.684658	0.735265	0.0348366	0.721805	-0.0411477	1.35377	0.746638	0.498938	-0.511278	1.39736	1.42594	0.965221	-0.0191961	1.21174	0.420361	0.558865	0.626288	0.915074	0.487209	0.601659	0.259033	0.0164707	-0.197635	0.697017	0.584931	0.303404	-1.20727	0.375101	-0.518681	0.0994173	-0.680999	0.142308
L1MC4a	0.209855	1.02862	-0.0534449	1.40497	0.508588	2.29194	0.576332	1.30837	0.311703	1.07001	0.118003	0.715685	1.72669	1.14147	1.28717	1.38461	0.5942	1.4585	0.668599	1.00935	0.891675	0.819051	1.50038	1.2916	0.170784	0.0518447	1.0083	2.03481	0.236871	0.451615	0.368897	0.586737	0.420134	1.30367	0.175585	1.06985	0.070444	0.950705	-1.48987	-0.754847	-0.0694622	-0.313083	-0.746138	-1.34192	-0.516602	-1.22349	-0.873361	-0.96083	-1.39415
MER1B	0.861529	2.31596	-0.60511	0.0504544	-0.549625	0.474474	-0.579541	-0.149274	-0.562136	0.369054	-0.517551	0.0575397	-0.258475	0.171483	-0.414274	0.0280665	-0.653187	0.204569	-0.539734	0.492762	-0.562201	0.314051	-0.502343	0.204849	-0.595875	0.190749	-0.769947	0.0234309	-0.51393	0.303168	-0.404986	-0.0257508	-0.489302	0.256495	-0.625239	0.410929	-0.111494	0.307417	-0.674891	-0.473111	-0.796553	-0.524078	-0.676402	-0.480883	-0.866968	-0.427374	-0.78953	-0.578005	-0.674647
Tigger3b	-0.266811	-0.0336098	0.300776	1.20054	0.753271	1.70187	0.909265	0.882725	0.444893	1.02965	0.67135	0.760671	1.52806	0.973876	1.69435	1.42119	0.844868	1.06524	0.727393	0.907763	1.14092	0.783458	2.11589	1.0669	0.715999	-0.00673077	1.37382	1.72151	0.673974	0.609527	0.876105	0.5121	0.526132	0.936814	0.826202	0.623861	-0.0829874	0.841585	-1.25341	-0.613136	-0.0183703	-0.472231	-0.655348	-0.914503	-0.246329	-0.582524	-0.583983	-0.984923	-1.15717
L1ME2z	-0.547575	-0.286801	0.195787	0.746484	0.734997	1.60358	1.16671	1.21715	0.960093	0.940304	0.378143	0.397179	1.7802	0.924258	2.12029	1.25502	1.27546	0.977272	0.954959	0.426202	1.12786	0.165635	2.05283	0.670372	0.727014	-0.597243	1.96831	1.94581	0.90766	0.232255	0.928619	0.0865618	0.981898	0.871712	0.64546	0.502915	0.960918	0.738619	-0.985347	-0.452651	-0.145106	-0.0276424	0.205429	-1.29715	-0.344314	-0.936693	-0.676971	-1.16302	-0.787323
OldhAT1	1.46709	0.935032	-0.571054	-0.595099	-0.70431	-0.732428	-0.870102	-0.798382	-0.866181	-0.8187	-0.768159	-0.470387	-0.924502	-0.766115	-0.872429	-0.717113	-0.683915	-0.611481	-0.846081	-0.852809	-0.608642	-0.583753	-0.800678	-0.543624	-0.916537	-0.57102	-0.62121	-0.612337	-0.538625	-0.538588	-0.496264	-0.591577	-0.492954	-0.608384	-0.610478	-0.502238	-0.687821	-0.699635	-0.559399	0.376458	-0.385925	0.468781	-0.781699	0.643195	-0.598542	0.253496	-0.495145	0.423321	-0.61613
MER1A	0.310247	1.29155	-0.616248	-0.17249	-0.538275	0.0690665	-0.583994	-0.464605	-0.393482	0.108455	-0.584038	-0.251518	-0.463396	-0.308255	-0.348258	-0.10976	-0.663522	-0.18294	-0.451923	0.0842333	-0.387713	0.0225579	-0.406467	-0.0654745	-0.47179	-0.0351758	-0.524195	-0.0769473	-0.553043	-0.151564	-0.214539	-0.272986	-0.435186	-0.186891	-0.424445	0.0232192	-0.461683	-0.263995	-0.425217	-0.527254	-0.609462	-0.506604	-0.496314	-0.531397	-0.308908	-0.205665	-0.570269	-0.606916	-0.555318
L1ME3B	-0.660281	-0.103589	0.0899247	0.662925	0.884849	1.65546	1.09815	1.09421	0.95655	0.718098	0.569664	0.48664	2.16694	0.998773	2.11409	1.09312	1.08268	0.864752	1.05744	0.70691	0.914471	0.344139	1.87532	0.636555	0.633992	-0.310427	1.69616	1.55517	0.896198	-0.100533	1.01015	0.0518543	0.650456	0.799048	0.7504	0.397998	0.94518	0.52303	-0.952111	-0.778665	-0.109307	-0.0636032	0.577517	-1.27907	0.0815317	-0.666562	-0.520615	-1.39712	-0.824475
AluSg4	0.524959	1.62286	-0.53847	0.0281068	-0.449488	0.183924	-0.520574	-0.137088	-0.526162	0.169696	-0.332051	0.449591	-0.611967	-0.223299	-0.344731	-0.0332898	-0.509246	0.342466	-0.510082	0.0919632	-0.217928	0.381703	-0.394177	0.14132	-0.562754	0.214039	-0.573719	-0.292567	-0.403256	0.0170043	-0.394232	-0.0690663	-0.412009	-0.0928766	-0.406155	0.225203	-0.50201	0.0804639	-0.442762	-0.48401	-0.691116	-0.559085	-0.674582	-0.326173	-0.704984	-0.629308	-0.598597	-0.332964	-0.695313
HERVK11-int	-0.421544	-0.639648	-1.04324	-0.93945	-0.77784	-0.899139	-1.50168	-1.26284	-0.828105	-0.347528	-0.776676	-0.246672	-1.18603	-0.828788	-0.955716	-0.845938	-0.57608	-0.503308	-1.08883	-1.0535	-1.00627	-1.17234	-0.739214	-0.958106	-1.13172	-0.642965	-0.691887	-0.506352	-1.0945	-0.645323	-0.994814	-0.683735	-0.714551	-0.638481	-0.697882	-0.305914	-0.718964	-0.522323	0.849606	0.337974	0.903046	0.600357	-0.536675	-0.827026	0.583114	0.0924801	0.334523	0.811349	-0.0862775
MLT1A	1.95089	2.87186	0.160513	0.872076	-0.254697	1.12602	-0.297527	0.409665	-0.460622	1.01365	-0.329992	1.31803	0.182026	0.735765	-0.319534	0.601457	-0.558026	1.39425	-0.398258	1.60652	-0.229118	1.3471	-0.0891019	1.10684	0.0624382	1.58363	-0.554193	0.351373	-0.308277	0.630201	-0.175302	0.829677	-0.202108	0.826062	-0.353952	1.2644	-0.407918	0.792786	-0.981591	-0.943973	-0.908878	-0.472052	-1.19808	-0.654321	-1.22753	-0.820634	-1.10736	-1.15388	-1.10724
L1ME3	-0.818972	-0.243623	0.322519	0.541054	1.11583	1.78003	1.10088	0.915387	0.90337	0.558209	0.565639	0.336042	1.80563	0.686001	1.71799	0.874346	1.30119	0.736725	1.0237	0.304371	1.45339	0.413318	2.00366	0.624229	0.707877	-0.443795	1.69618	1.40081	1.12795	-0.0556159	1.54757	-0.0298282	1.24785	0.72798	1.19744	0.263007	0.981249	0.337819	-0.356034	-0.807969	0.119663	-0.0184333	0.865759	-1.27608	-0.079813	-0.828609	-0.703106	-1.22295	-0.779823
L1MB1	-0.919424	-0.687354	0.50141	0.543146	0.83702	1.15722	1.31898	0.861708	0.852642	0.0613992	0.681123	-0.177974	1.83753	0.71386	1.17473	0.633626	1.04859	0.592784	1.07196	0.712529	0.476742	0.0985321	1.20846	0.333243	0.868033	-0.0336933	1.64813	0.860646	1.20108	0.10896	1.2529	0.587415	1.00456	0.967585	0.582613	0.324608	0.486887	0.345745	0.132206	-0.795158	1.03197	-0.0749725	1.84579	-0.994215	0.565189	-0.8732	0.142735	-0.974323	-0.23022
LTR12C	0.691422	1.58479	-0.618414	-0.297779	-0.483404	0.011974	-0.793023	-0.606685	-0.691641	-0.322829	-0.688376	-0.342581	-0.387102	-0.272376	-0.602423	-0.372048	-0.771978	-0.284047	-0.645234	-0.00978814	-0.493989	0.0589479	-0.586124	-0.148289	-0.717468	-0.371118	-0.656695	-0.131044	-0.597231	-0.27388	-0.408922	-0.517019	-0.49311	-0.291922	-0.382576	-0.164741	-0.322418	-0.295785	-0.0967538	-0.492122	-0.544686	-0.105746	-0.483557	-0.211607	-0.473361	-0.0206055	-0.514489	-0.58735	-0.202424
L1MD	-0.962919	-0.474496	0.000858157	0.525281	0.758874	1.47584	1.14371	0.976652	1.32638	0.679252	0.45395	-0.0211464	1.96249	0.666179	1.88946	0.858257	1.10287	0.602623	1.2494	0.419292	1.11134	-0.129693	1.83963	0.27564	0.29115	-0.495712	2.09285	1.43643	1.01723	-0.0122494	1.26368	0.341087	0.848568	0.685849	0.875736	0.416304	0.865681	0.323708	-0.438792	-0.74555	0.211945	-0.207579	0.927004	-1.31856	0.580915	-0.773363	-0.144264	-1.20016	-0.524494
(GAATG)n	-0.611795	-0.618508	0.614393	-0.589677	-0.167214	-0.597617	-0.253827	-0.178209	1.64025	-0.462531	1.66862	-0.575421	-0.573217	-0.548688	-0.427566	-0.233156	0.552513	-0.391534	0.704489	-0.556509	-0.109507	-0.578094	-0.174829	-0.550265	-0.554508	-0.599899	0.399054	-0.602465	-0.550275	-0.404003	1.05068	-0.484989	0.181191	-0.574429	-0.334005	-0.599683	-0.587977	-0.507346	5.17381	-0.577283	1.66829	-0.539235	1.96176	-0.562391	0.57127	-0.475768	1.48056	0.951415	3.42308
HERVIP10FH-int	-0.267441	-0.0487301	-0.466668	-0.409637	-0.458202	-0.28631	-0.461753	-0.366191	-0.418566	-0.167193	-0.30927	0.139224	-0.197814	-0.327344	-0.207435	-0.0815401	-0.469504	-0.185287	0.0834057	-0.0544377	-0.186771	-0.172206	-0.31771	-0.261358	-0.235911	0.00638657	-0.245483	-0.0761882	0.111802	-0.242062	-0.166298	0.049632	-0.0975991	-0.205669	-0.0508418	0.0690768	-0.0289943	-0.303624	-0.746999	-0.520326	-0.624167	-0.0396011	-0.704765	-0.216046	-0.678873	-0.245762	-0.470148	-0.284997	-0.59494
L1MEi	-0.673901	-0.396631	0.922911	0.80546	1.06507	1.17158	1.77372	1.47215	0.779993	0.608293	0.738	0.440762	2.03767	0.829961	1.49862	0.79137	1.0731	0.851329	0.9774	0.58552	1.09956	0.130442	1.84001	0.564944	0.839322	-0.0101163	1.7194	1.01482	1.30118	0.0560031	0.833418	0.010135	0.694852	0.558699	0.718655	0.200735	0.925813	0.632041	-0.0108174	-0.257043	0.231004	-0.0280143	1.29143	-0.514834	-0.0840324	-0.771736	-0.261737	-1.16453	-0.420339
FRAM	0.739789	1.49993	-0.541968	0.107865	-0.351174	0.603576	-0.546939	-0.321077	-0.431656	0.302222	-0.29381	0.230295	-0.295678	-0.00605757	-0.138585	0.171344	-0.393956	0.299908	-0.472698	0.488414	-0.0869181	0.661373	-0.181445	0.445202	-0.619644	0.352373	-0.408558	0.137604	-0.298627	0.267426	0.045179	0.0272918	-0.115678	0.221492	-0.243727	0.340646	-0.135273	0.317942	-0.393819	-0.865345	-0.812743	-0.692637	-0.623008	-0.586764	-1.06122	-0.757892	-0.831383	-0.711202	-0.669404
THE1C	0.909378	2.77225	-0.645614	0.723425	-0.592318	0.879557	-0.682397	0.000343793	-0.680263	0.331549	-0.34508	0.363334	-0.362702	0.246328	-0.264939	0.465703	-0.772665	0.473549	-0.666398	1.00629	-0.667056	0.831423	-0.447442	0.569401	-0.634783	0.981517	-0.871888	-0.152515	-0.694641	0.490716	-0.550047	0.627635	-0.592966	0.697414	-0.720489	1.18882	-0.909862	0.588201	-0.171211	-0.799285	-0.423863	-0.599509	-0.244672	-0.683297	-0.702029	-0.779663	-0.57592	-0.665851	-0.48144
SVA_D	0.564442	0.998234	-0.493665	-0.170281	-0.55195	-0.0613284	-0.613423	-0.43569	-0.630143	-0.109646	-0.527913	-0.139481	-0.423339	-0.204232	-0.468503	-0.245166	-0.603368	-0.151765	-0.498849	-0.0179342	-0.45008	-0.0300879	-0.492026	0.114658	-0.395587	-0.047993	-0.565606	-0.143737	-0.522508	-0.160795	-0.476684	-0.160751	-0.383266	-0.106331	-0.483066	0.0203528	-0.193217	-0.165311	-0.514634	-0.248681	-0.587943	-0.479658	-0.711323	-0.369541	-0.681234	-0.446055	-0.582836	-0.475372	-0.497116
AluSc5	0.517213	1.63663	-0.581053	0.0409729	-0.501374	0.225282	-0.497951	-0.164351	-0.542102	0.00147574	-0.405763	0.176507	-0.46701	-0.146766	-0.338707	0.0252901	-0.524645	0.29402	-0.554686	0.0635158	-0.40438	0.357804	-0.372404	0.140743	-0.597842	0.156476	-0.518986	-0.178091	-0.433918	-0.0146962	-0.437138	-0.156348	-0.438299	-0.0944764	-0.55045	0.0819002	-0.518291	0.0616339	-0.488069	-0.463519	-0.570743	-0.443995	-0.677349	-0.364441	-0.653694	-0.625481	-0.573748	-0.361574	-0.559843
MER58A	1.22835	1.78085	0.367721	1.24383	-0.108106	1.25398	0.0861907	0.295861	0.126325	1.18307	0.456524	0.996334	0.440803	0.629388	0.690396	1.25946	-0.457815	0.796401	-0.470426	0.845215	-0.0203692	1.31507	0.133897	1.34838	-0.59381	0.423684	-0.807645	0.74623	-0.439877	0.653153	-0.276841	0.661339	-0.497675	0.995952	0.0215246	1.28759	-0.579165	0.72148	-1.70318	-0.695553	-0.854685	-1.18856	-1.80622	-0.225868	-0.494611	0.0384078	-0.993502	-0.760202	-1.8467
L1M2c	-0.785515	-1.23872	0.666168	0.00290395	1.13175	0.542621	1.53845	0.491485	1.25665	0.391151	0.554202	-0.0759021	1.08839	0.456124	1.44453	0.648498	1.19422	0.102298	0.738721	-0.0397232	1.2498	0.243197	1.44829	0.419385	0.592992	-0.543067	2.17151	0.756746	1.88442	-0.105198	2.18139	-0.207377	1.46846	0.205755	1.78346	-0.496752	1.39686	-0.0402629	0.32537	-0.626148	0.128766	-0.292067	1.6013	-0.733578	0.728296	-0.12676	0.0349883	-0.793875	0.0347585
L1PA12	-1.47717	-1.8508	0.533627	0.100998	0.805915	-0.164369	1.49592	0.31026	1.20621	-0.0169609	0.77615	-0.506204	0.577421	-0.148453	1.12524	0.625025	1.10251	-0.134246	0.613352	-0.177888	0.522077	-0.0804888	0.457552	-0.177923	-0.212279	-0.992685	1.18922	-0.154967	0.89923	0.102546	1.70382	0.0561905	0.757574	0.499693	1.4452	-0.880854	0.164263	-0.0742416	1.06992	-0.332344	0.73382	-0.543989	1.99718	-0.216428	1.4795	0.265579	0.585293	-0.278271	0.758837
Charlie1a	0.488966	1.27179	-0.01986	1.13847	0.783983	2.33642	0.640209	1.04139	0.475226	0.894881	0.433463	0.569677	1.68863	1.10611	1.69319	1.09006	0.589105	0.993432	0.60324	0.620605	0.971367	0.897764	1.5864	1.05706	0.566621	0.254146	0.723447	1.76329	0.36228	0.379461	0.391937	0.344209	0.478091	1.18826	0.210439	1.07408	0.619954	1.27491	-1.62389	-0.753844	-0.250609	-0.225184	-0.949878	-1.42994	-0.731987	-1.18701	-0.984024	-1.19461	-1.56029
LTR17	-0.148783	0.175839	-0.439475	-0.337861	-0.425302	-0.288138	-0.425324	-0.401314	-0.417828	-0.311746	-0.395554	-0.342918	-0.366192	-0.307895	-0.334795	-0.30995	-0.407018	-0.323639	-0.414172	-0.311678	-0.440738	-0.313287	-0.408141	-0.349269	-0.413	-0.275035	-0.410482	-0.27968	-0.362551	-0.204575	-0.402385	-0.286214	-0.387178	-0.284651	-0.365794	-0.166398	-0.356318	-0.250442	-0.212409	-0.313054	-0.376304	-0.347037	-0.302465	-0.294845	-0.31488	-0.316293	-0.328136	-0.334344	-0.332296
L1MD3	-0.0791745	0.234839	0.820885	1.31019	0.75978	1.45399	0.994775	0.920462	0.656172	0.871181	0.612029	0.59807	1.8588	1.05672	1.38079	0.941639	1.23039	1.20298	0.526566	0.787151	1.33263	0.826166	1.81377	1.09764	1.05688	0.447854	1.65258	1.56664	1.57191	0.623698	1.05126	0.527472	1.0758	1.24895	0.769739	0.610793	0.834294	0.695206	-1.0766	-0.772937	-0.740106	-0.5887	-0.434261	-1.05758	-0.677169	-0.865129	-0.866058	-1.16394	-1.21401
HERVIP10B3-int	0.348779	1.26738	-0.447816	-0.352979	-0.425914	-0.244999	-0.585088	-0.473827	-0.521447	-0.368843	1.37725	2.67659	-0.517847	-0.368354	-0.225331	-0.230251	-0.54815	-0.229497	-0.489267	-0.274013	-0.380275	-0.129798	-0.44245	-0.250353	-0.485093	-0.23889	0.401123	-0.266436	-0.292442	-0.175003	-0.280899	-0.382348	-0.28228	-0.37377	-0.309852	-0.280545	-0.370162	-0.354603	-0.627862	-0.531098	-0.554389	-0.320049	-0.730638	-0.484486	-0.683126	-0.460433	1.08936	2.12608	-0.657973
MSTB1	1.20666	3.04768	-0.410218	0.687057	-0.46361	1.04582	-0.559268	0.0224379	-0.690292	0.614296	-0.493707	0.320954	0.00212251	0.364366	-0.265479	0.310682	-0.71912	0.612738	-0.73308	1.23423	-0.304642	1.00942	-0.409708	0.664973	-0.0350971	1.37608	-0.733295	0.313256	-0.134696	0.719035	-0.385748	0.385343	-0.333762	0.677329	-0.344252	1.39903	-0.426417	0.586749	-0.742901	-0.837983	-0.849058	-0.557769	-1.02156	-0.317582	-1.14077	-0.469307	-0.971737	-0.858641	-1.1291
HERV17-int	-0.0322012	0.338991	-0.292977	-0.1328	-0.336996	-0.133031	-0.316173	-0.313144	-0.295959	-0.112462	-0.319917	-0.289596	-0.00950583	-0.127966	-0.0556821	-0.0285704	-0.290218	-0.158407	-0.313617	-0.105915	-0.251276	-0.112145	-0.176702	-0.090837	-0.360621	-0.29581	-0.154702	0.000198416	-0.156871	-0.0387671	-0.186258	-0.207069	-0.181271	-0.0882341	-0.1594	0.0780552	-0.244936	-0.0613217	-0.338524	-0.537897	-0.461342	-0.606327	-0.406184	-0.543216	-0.496281	-0.418077	-0.490994	-0.51603	-0.400314
(CATTC)n	-0.625794	-0.626204	0.672779	-0.581644	-0.148654	-0.603735	-0.249173	-0.173202	1.78783	-0.438931	1.97739	-0.574225	-0.544542	-0.543636	-0.379722	-0.228606	0.677016	-0.369756	0.847226	-0.551417	-0.156155	-0.577694	-0.27836	-0.533658	-0.556741	-0.599939	0.278694	-0.597856	-0.540718	-0.458537	0.956559	-0.464247	0.151157	-0.586597	-0.321546	-0.604526	-0.57743	-0.519923	5.06422	-0.570382	1.84989	-0.546338	1.6038	-0.53806	0.871081	-0.455446	1.57379	0.999622	3.38839
BSR/Beta	0.77554	1.23253	-0.518418	-0.411968	-0.453299	-0.547562	-0.700078	-0.79937	-0.685712	-0.730901	-0.734322	-0.416553	-0.0298931	0.0700348	-0.615543	-0.743825	-0.271814	-0.0651739	-0.427993	-0.540488	-0.408515	-0.54647	-0.422245	-0.279451	-0.742376	-0.674411	-0.309278	-0.0917973	-0.202697	-0.103245	-0.190153	-0.60739	-0.396154	-0.275688	-0.596867	-0.196262	-0.317776	-0.323012	0.0514457	-0.460011	-0.723105	-0.579219	-0.432729	-0.381899	-0.719921	-0.411671	-0.702134	-0.472213	0.0927958
THE1B-int	0.341787	1.48738	-0.833715	0.871758	-0.709933	1.42137	-0.668491	0.58168	-0.227974	1.47434	-0.465896	0.0562319	0.158795	1.16582	-0.134921	1.17481	-0.550358	0.446015	-0.735165	0.87884	-0.243217	1.31719	0.173226	0.679307	-0.60358	0.163668	-0.432284	2.1858	-0.558833	1.29229	0.109375	0.398724	-0.194688	0.668502	-0.25272	0.707309	-0.51077	0.599738	0.155276	-0.790923	-0.832617	-1.01948	-0.545525	-1.22155	-0.76519	-0.649871	-0.768876	-1.13873	-0.0738323
LTR33	2.37441	3.66871	0.26958	0.608553	-0.429653	0.446108	-0.973881	-0.546056	-0.958399	-0.417755	-0.285934	-0.00303112	-0.364286	-0.0911474	-0.346431	0.289205	-0.58901	0.141587	-0.553999	0.415688	-0.401171	0.50066	-0.55109	0.201588	-0.341785	0.758892	-0.755082	-0.355608	-0.230927	0.211337	-0.595119	-0.291688	-0.536288	-0.229197	-0.359795	0.655147	-0.597632	0.00422834	-0.0356408	0.169562	-0.264555	0.136225	-0.943964	-0.885613	-1.05673	-0.980118	-0.519288	-0.219149	-0.547618
MLT1F2	1.08244	2.61239	-0.728131	0.301198	-0.577495	0.708347	-0.59592	-0.270894	-0.550939	0.327461	-0.400503	0.0938985	-0.151177	0.094755	-0.115215	0.38891	-0.68516	0.227593	-0.700698	0.460255	-0.41876	0.704933	-0.451042	0.339308	-0.610948	0.529453	-0.503592	0.188575	-0.225052	0.393579	-0.284627	0.228526	-0.308143	0.414891	-0.325716	0.958654	-0.465969	0.326223	-0.648446	-0.808195	-0.66731	-0.616039	-0.771102	-0.505297	-0.766647	-0.413182	-0.76263	-0.846907	-0.722807
L1MB5	-0.680829	-0.0378102	-0.514707	0.558709	0.529931	1.86576	0.492441	0.563782	0.659892	0.495781	0.414946	0.190341	2.03601	0.736061	1.6039	0.681011	0.642304	0.534617	1.04088	0.562182	0.461507	0.010112	1.24817	0.470126	-0.234669	-0.999675	1.16349	1.81111	0.314807	-0.332802	0.729961	-0.219135	0.450724	0.964075	0.487888	0.246955	0.670506	0.381683	-0.721909	-0.528697	-0.0303154	0.37686	0.700296	-0.805331	0.356149	-0.181452	-0.164532	-0.286588	-0.550827
HERVL-int	1.53438	2.74866	-0.724705	0.792029	-0.699285	1.0356	-0.831951	0.0980586	-0.601526	0.461084	-0.400056	0.279545	0.0399994	0.26369	-0.181529	0.68453	-0.605484	0.885447	-0.555573	1.2791	-0.532628	1.33848	-0.580463	1.13069	-0.723846	1.16766	-0.741021	0.424105	-0.165523	1.00819	-0.210752	0.914063	-0.324411	1.17486	-0.426054	1.76543	-0.1479	0.997795	-0.334582	-1.02665	-0.725279	-0.520861	-0.512774	-0.783123	-1.05978	-0.737214	-0.737572	-0.772353	-0.886721
MLT2A2	1.42305	2.9202	-0.701183	0.265938	-0.799138	0.509581	-0.869567	-0.24963	-0.789593	0.0846438	-0.633431	0.0151393	-0.547287	0.0269129	-0.411787	0.26474	-0.818565	0.414357	-0.696525	0.755331	-0.591174	0.759847	-0.731194	0.392469	-0.528667	0.932669	-0.857769	-0.0486721	-0.651815	0.31091	-0.574172	0.319981	-0.591676	0.385973	-0.627653	0.945828	-0.572306	0.237766	-0.4813	-0.673818	-0.769474	-0.573353	-0.763548	-0.308718	-0.891309	-0.397536	-0.632555	-0.548249	-0.61964
MLT1H	1.03982	2.99831	-0.997842	0.310148	-0.825969	0.636674	-0.864549	-0.417618	-0.272916	0.442328	-0.662335	0.0186769	-0.246976	0.121895	-0.587635	0.110026	-0.892116	0.32935	-0.894625	0.663548	-0.847533	0.620943	-0.732002	0.2859	-0.822091	0.676412	-0.740041	0.205143	-0.785403	0.246505	-0.574604	0.330043	-0.754047	0.325867	-0.683454	1.02154	-0.625546	0.426445	0.0683096	-0.766654	-0.470762	-0.632222	-0.116615	-0.608644	-0.0477435	0.215099	-0.618429	-0.728845	-0.503595
HERVK9-int	0.0173622	0.125689	-0.35921	-0.24223	-0.329249	-0.335836	-0.563263	-0.649143	-0.521721	-0.539509	-0.300198	-0.203264	-0.490914	-0.355342	-0.289286	-0.301581	-0.342679	-0.125518	-0.267593	-0.37204	-0.451278	-0.179497	-0.390892	-0.1497	-0.513496	-0.0879311	-0.505132	-0.460803	-0.450583	-0.286806	-0.178135	-0.311273	-0.459437	-0.341254	-0.261832	-0.291432	-0.674214	-0.408965	-0.191297	-0.64921	-0.384821	-0.370071	-0.553148	-0.364083	-0.187781	-0.129021	-0.317127	-0.148665	-0.435607
L1M4a1	-0.798216	-0.469794	0.257866	0.564956	0.529271	1.12207	0.904957	0.826198	1.2114	0.9584	0.90383	0.40716	1.74872	0.7615	1.60816	1.20477	1.0249	1.10988	0.932866	0.687403	1.23033	0.701347	1.3528	0.615969	0.549658	-0.04931	1.85124	0.993272	1.62652	0.173134	1.44874	0.687464	1.42893	1.14454	1.39787	0.497062	0.602133	0.473445	-0.83151	-1.18224	0.0060515	-0.448074	0.332384	-1.20792	0.360486	-0.653189	-0.271698	-0.973746	-0.595824
MER21B	1.0326	2.65044	-0.628069	0.254088	-0.489821	0.611494	-0.483136	-0.297289	-0.592829	0.235542	-0.454456	0.207065	-0.124554	0.138914	-0.239478	-0.0389989	-0.507273	0.151988	-0.498689	0.289138	-0.328934	0.474662	-0.219073	0.462014	-0.394029	0.42727	-0.540709	0.22168	-0.365892	0.187887	-0.347854	-0.0728827	-0.33308	0.265853	-0.353903	0.640005	-0.185697	0.540885	-0.723009	-0.654195	-0.847748	-0.45815	-0.788896	-0.605748	-0.860232	-0.404972	-0.864546	-0.841794	-0.80897
Tigger3a	-0.829939	-0.387064	0.552621	0.891816	0.34647	1.39689	1.26805	0.428315	1.14551	0.927816	1.32766	0.840285	1.76618	0.338555	2.26684	1.29449	1.07391	1.01715	1.08503	1.0374	0.960378	0.515134	1.2252	0.800319	-0.0810573	-0.160807	0.654062	0.593308	0.656292	0.229606	0.751868	0.573815	0.771746	1.54246	0.64265	0.786784	0.211917	0.783744	-0.512489	-0.795287	0.176879	-0.25992	1.21553	-0.823004	0.689807	-0.106612	-0.099655	-0.830933	-0.765854
MLT2A1	0.208871	1.37306	-0.857696	0.735205	-0.741381	1.32969	-0.735578	0.0893102	-0.935807	0.457595	-0.244016	0.645542	0.0336993	0.613522	-0.0851009	0.947513	-0.636104	1.00528	-0.437346	2.05586	-0.49321	1.30652	-0.375419	1.06831	-0.80711	0.735278	-0.776263	0.594517	-0.0651952	1.19586	0.0999987	1.04143	-0.0988497	1.18047	-0.206604	1.41599	-0.0308798	0.804977	-0.614441	-0.841634	-1.10316	-0.996348	-0.778807	-0.59086	-1.16616	-0.799944	-0.807803	-0.941276	-0.793493
Harlequin-int	0.0381315	0.511748	-0.310051	-0.187804	-0.491866	-0.35139	-0.3947	-0.0880166	-0.555002	0.126577	-0.288455	0.207594	-0.181758	-0.156051	-0.150883	-0.033648	-0.0265318	0.284139	-0.22338	-0.010031	0.136697	-0.200806	0.21338	-0.228347	-0.688513	-0.454168	0.241117	-0.0407185	0.124281	-0.121343	-0.199484	-0.377303	0.272047	-0.291478	0.0857315	-0.0628309	-0.217741	-0.351138	-0.58166	-0.654721	-0.772778	-0.486918	-0.451053	-0.537911	-0.541273	-0.614392	-0.461522	-0.561611	-0.693841
AluYm1	0.291337	1.21283	-0.527756	-0.147696	-0.450951	-0.0506802	-0.530534	-0.310806	-0.543607	-0.0723991	-0.50056	-0.00705837	-0.50452	-0.188333	-0.436746	-0.154235	-0.446187	0.0714986	-0.537832	-0.0988407	-0.427195	0.131767	-0.422988	-0.0624708	-0.581647	-0.0179523	-0.525439	-0.303177	-0.38482	-0.148013	-0.478175	-0.190913	-0.464057	-0.261758	-0.520265	0.0527181	-0.498031	-0.142807	-0.434489	-0.453554	-0.572955	-0.462921	-0.622813	-0.243865	-0.577094	-0.435776	-0.499558	-0.323503	-0.455044
MLT2B3	0.431629	1.92461	-0.515161	0.250349	-0.695259	0.202317	-0.682182	-0.292651	-0.631163	0.149615	-0.418776	0.134938	-0.389357	-0.206063	-0.432825	-0.0104512	-0.593282	0.120786	-0.666137	0.636419	-0.499209	0.216176	-0.491901	0.00733337	-0.457564	0.682041	-0.656019	-0.251016	-0.147583	0.261719	-0.299736	0.129886	-0.259282	0.287133	-0.477266	0.678878	-0.33083	0.299326	-0.377076	-0.555703	-0.724161	-0.678944	-0.505917	-0.411556	-0.848616	-0.441794	-0.693802	-0.54118	-0.788178
L1ME4c	-0.162699	0.191161	0.245323	0.557102	0.673	1.73543	0.833894	1.05393	0.962936	0.564102	0.134563	0.265766	1.84109	0.691362	1.87962	0.589547	1.36362	0.888042	1.20495	0.264809	1.38509	-0.0836755	2.5499	0.525143	1.14361	-0.925095	1.93624	2.05354	0.536286	-0.276809	0.931425	-0.200441	0.625912	0.221422	0.407477	0.173368	0.630653	0.312308	-1.36042	-0.614669	-0.269656	0.227315	-0.302022	-1.24905	-0.0534658	-0.694981	-0.709834	-0.884989	-1.35983
L1PBa1	-1.1313	-1.37968	0.270334	-0.336048	0.310677	-0.587716	0.618961	-0.355909	-0.349095	-1.37423	0.301663	-1.32362	0.153943	-0.567196	1.50351	1.30452	-0.362736	-1.11967	0.546974	0.130148	-0.457095	-1.06151	-0.565561	-1.15205	0.65584	-0.139485	-0.266224	-0.907445	0.260482	-0.473223	0.248382	-0.244182	0.0925808	-0.429592	-0.315029	-1.0458	-0.334333	-0.762689	2.49312	0.0410571	1.66722	-0.256089	3.55919	0.121346	1.02631	-0.423537	1.78536	-0.435505	1.20925
MER5A1	0.855921	2.36109	-0.843226	0.886405	-0.919072	1.12224	-0.68009	-0.268103	-0.58959	0.412189	-0.291549	0.327131	-0.00196271	0.177722	-0.156478	0.672461	-0.975242	0.59598	-0.696862	1.07292	-0.77394	1.18389	-0.747093	0.743561	-1.28542	0.439391	-1.22657	0.191567	-0.795444	0.348791	-0.620278	0.351851	-0.610852	0.712949	-0.650568	0.94707	-1.02616	0.551239	-0.453547	-0.882913	-0.0455861	-0.626345	-0.416967	-0.666601	0.38243	-0.190708	-0.297384	-0.391778	-0.826667
SST1	-0.219399	-0.094208	-0.279629	-0.292968	-0.282826	-0.288427	-0.303115	-0.287334	-0.285106	-0.286574	-0.285197	-0.284992	-0.296754	-0.293961	-0.28961	-0.28904	-0.293177	-0.283909	-0.293125	-0.280736	-0.29731	-0.284688	-0.297339	-0.280636	-0.301809	-0.299543	-0.283966	-0.293196	-0.289453	-0.283325	-0.266124	-0.282589	-0.280209	-0.29683	-0.284641	-0.297011	-0.296512	-0.288337	-0.208454	-0.298322	-0.270513	-0.279691	-0.274546	-0.290721	-0.263487	-0.267995	-0.269283	-0.280166	-0.19417
FAM	0.736753	1.56131	-0.696895	0.181185	-0.150216	0.756048	-0.411275	-0.289427	-0.440651	0.293135	-0.222267	0.273605	-0.396997	0.0125215	-0.237485	0.24974	-0.456093	0.288947	-0.628197	0.398237	0.0127514	0.840485	0.02369	0.522864	-0.904077	-0.00690253	-0.471057	0.076543	-0.242123	0.370145	-0.184392	-0.0158815	-0.354771	0.317498	-0.45766	0.425332	-0.505707	0.27924	-0.752029	-0.743668	-0.886042	-0.85084	-0.908724	-0.278211	-0.966838	-0.423426	-0.702329	-0.593465	-0.91904
MIR1_Amn	0.691653	1.47738	-0.68254	0.00413285	-0.56536	0.296579	-0.632799	-0.453283	-0.592983	-0.104097	-0.477916	-0.151285	-0.305148	-0.0941775	-0.171457	-0.0359382	-0.70877	-0.0910114	-0.759579	-0.120506	-0.546937	0.191451	-0.349214	0.23362	-0.913399	-0.194032	-0.524137	0.00956322	-0.505053	-0.110959	-0.261446	-0.166007	-0.430552	0.0750168	-0.275379	0.151954	-0.49305	-0.0674079	-0.478969	-0.574971	-0.410041	-0.312358	-0.616723	-0.494952	-0.418672	-0.207735	-0.622262	-0.432743	-0.589155
MER117	0.554414	1.05442	-0.447202	-0.00143624	-0.558701	-0.0329389	-0.543657	-0.379474	-0.571987	-0.255097	-0.465254	-0.277822	-0.395663	-0.276198	-0.370577	-0.122969	-0.613687	-0.163672	-0.577412	-0.0258503	-0.598593	0.0229081	-0.533162	-0.0722476	-0.60751	0.0801799	-0.577138	-0.265917	-0.586403	-0.131123	-0.516444	-0.117634	-0.565212	-0.173471	-0.458759	0.0261261	-0.575882	-0.173874	-0.553152	-0.404999	-0.461015	-0.365575	-0.636248	-0.296204	-0.446529	-0.231415	-0.50818	-0.35487	-0.598384
L1ME3F	-0.906509	-0.789527	0.254097	0.475592	0.957288	1.20355	1.24761	1.13924	0.876137	0.180459	0.917002	0.16916	2.07856	0.626215	1.89842	0.489378	1.59175	0.661586	0.781914	0.0183665	1.02314	-0.309699	2.05725	0.316791	0.563721	-0.688346	2.03205	1.36634	1.38805	-0.226066	1.10191	-0.13956	1.08148	0.632958	0.872176	-0.0472097	0.767038	0.238767	-0.415242	-0.610572	0.345059	0.0553355	1.12463	-0.842336	-0.182014	-1.09649	-0.0141719	-0.598313	-0.260592
LTR70	-0.198001	-1.69228	0.0897943	0.151596	1.3757	-0.348644	0.28303	-0.567765	-0.435378	-0.743999	0.27325	-0.258337	2.02579	1.67415	-0.577575	-1.01926	0.606567	-0.315367	-0.500274	-1.40132	0.666207	-0.214035	0.973503	0.496447	-0.593342	-1.73347	0.91545	0.984997	0.581211	0.13389	0.2331	-0.674543	0.597945	0.591546	-0.926145	-1.35737	-0.245281	-0.285043	-0.601046	0.55838	0.927317	-0.258533	-0.79138	0.0738613	-0.453523	-0.625278	-0.577661	-0.102656	1.30971
LTR8	1.1093	2.09634	-0.978255	0.0644095	-1.14282	-0.139387	-1.00305	-0.54474	-0.908043	0.238162	-0.742043	0.0706969	-0.531524	-0.183353	-0.676699	-0.0489797	-0.978993	-0.00536727	-1.05421	0.503992	-0.780624	0.094991	-0.903698	-0.0729867	-0.899081	0.115201	-1.24668	-0.16635	-0.756109	0.305674	-0.655413	0.293996	-0.711575	0.334206	-0.842191	0.745364	-0.651278	0.269087	-0.357008	-0.259483	-0.928683	-0.0929559	-0.853828	-0.165003	-0.792958	0.387293	-0.673778	-0.138869	-0.586205
L1M6	-0.631622	-0.298591	0.376817	0.846478	0.647625	1.31569	1.11687	1.28312	1.03271	0.699598	0.932013	0.343491	1.90191	0.915939	1.31388	1.15838	1.23813	1.17183	0.926667	0.982532	0.92327	0.710466	1.51045	1.04109	0.409889	0.131177	1.50203	1.68485	1.18839	0.359922	0.977268	0.43378	0.90852	0.941226	1.01877	0.572035	0.219831	0.511257	-0.367577	-0.826737	0.0225041	-0.0737338	0.499806	-0.744476	0.106451	-0.557547	-0.285321	-0.757117	-0.618625
MER3	1.48475	2.23999	-0.208227	0.972914	-0.232804	1.44012	-0.32507	0.23549	-0.332588	0.667139	-0.215953	0.676139	0.0448064	0.403135	0.363018	0.749366	-0.402659	0.696749	-0.237031	0.840337	0.0424615	1.19551	0.068302	1.07279	-0.538241	0.527856	-0.546866	0.785137	-0.305266	0.491513	-0.340897	0.278472	-0.194594	0.846665	-0.221589	1.05773	-0.296469	0.850159	-1.39877	-0.800201	-0.721687	-0.649359	-1.42983	-0.82144	-0.82157	-0.524525	-0.921744	-0.603653	-1.52708
L1MC	-1.08826	-0.445923	0.23231	0.43707	0.62595	1.20176	0.926407	1.20588	0.961554	0.305077	0.594179	0.20235	1.8055	0.659072	1.70615	0.666722	1.06334	0.808562	1.67278	0.682357	0.901171	-0.153059	1.84828	0.405461	0.739025	-0.294878	1.81622	1.39897	1.0891	-0.268185	1.08221	0.296409	0.991274	0.584055	0.690258	0.732998	0.502145	0.201082	-0.473561	-0.874679	-0.134637	0.0881373	0.735988	-1.2521	0.41319	-0.780134	-0.332952	-0.982274	-0.404676
MLT1F	1.08877	3.05895	-0.75901	0.25931	-0.541104	0.852014	-0.394065	0.129649	-0.335762	0.545317	-0.485755	0.17321	-0.259579	0.0146197	-0.31682	-0.0438648	-0.570076	0.385638	-0.315919	0.944407	-0.378333	0.666875	-0.239467	0.60579	-0.461319	0.70506	-0.778173	0.0282345	-0.683475	-0.0363338	-0.349592	0.371938	-0.653887	0.289665	-0.380155	1.18376	-0.466727	0.461844	-0.685453	-0.998695	-0.790394	-0.545682	-0.790662	-0.472527	-0.865002	-0.16434	-0.918727	-0.876392	-0.945897
L1M8	-1.09941	-0.944463	0.414594	0.452058	0.892504	0.680454	1.03678	0.453423	0.971722	0.303923	1.3887	0.329922	1.99605	0.596256	1.51491	0.86704	1.11999	0.42375	0.463703	0.212241	0.936939	0.212978	1.52441	0.631885	0.102432	-0.68106	1.90547	0.910482	1.29676	0.181924	1.12299	0.342823	0.658141	0.604806	0.499152	-0.413918	0.322076	0.0686593	-0.057839	-0.863994	0.503509	0.0207188	1.47868	-0.839907	0.677457	-0.341377	0.441466	-0.146977	-0.0481537
HERVI-int	0.026059	0.0929547	-0.137505	-0.178613	-0.111903	-0.159685	-0.193168	-0.293662	-0.242701	-0.174995	2.88305	7.76195	-0.290279	-0.262297	0.402286	0.136833	-0.15744	-0.139815	-0.287493	-0.230461	0.0313029	-0.115544	-0.0580355	-0.190918	-0.278182	-0.248454	0.936905	-0.0868498	0.0263655	-0.191186	-0.0307813	-0.311857	-0.0021422	-0.246297	-0.0757105	-0.245038	-0.0695853	-0.27527	-0.430617	-0.236625	-0.310078	-0.119901	-0.488125	-0.3019	-0.305321	-0.183249	1.14951	2.17617	-0.421826
MLT1E2	0.662488	1.48656	-0.725937	0.593866	-0.555253	0.961908	-0.722837	-0.130497	-0.694508	0.250309	-0.375032	0.234852	-0.049374	0.262404	-0.18582	0.521509	-0.55752	0.567151	-0.670882	0.866659	-0.35376	0.949107	-0.392591	0.502214	-0.590159	0.645033	-0.444848	0.383858	-0.238799	0.509145	-0.306754	0.541735	-0.168605	0.664733	-0.499848	0.86679	-0.475061	0.655042	-0.771809	-0.830965	-0.640828	-0.696506	-1.05565	-0.636508	-1.02415	-0.765781	-0.751851	-0.701467	-0.885324
L1ME3E	-0.679283	-0.608765	0.0135718	0.480411	0.75338	1.45595	0.985211	0.773921	1.02488	0.461189	0.440758	-0.0321897	1.98172	0.576161	1.33812	0.529279	1.14377	0.594594	1.29826	0.681858	1.52692	0.360463	1.49078	0.396514	1.74781	0.486834	1.685	1.45417	1.25846	0.199685	0.930511	0.46899	0.667463	0.547867	0.920188	0.840704	0.489973	0.241209	-0.656198	-0.994162	0.227554	0.164297	0.626651	-1.53727	0.298855	-0.757211	-0.395252	-1.06418	-0.660182
MLT1A1	0.896978	2.19026	-1.12569	0.743518	-1.04238	1.54043	-0.92784	-0.33175	-0.898663	0.753637	-0.601323	0.12977	-0.0803289	0.40823	0.130119	1.07788	-0.848487	0.578228	-0.942911	1.51994	-0.501076	1.51356	-0.528576	0.972606	-0.740273	1.04478	-0.76905	0.878881	-0.212412	0.995061	0.0524205	0.884122	-0.170945	1.06174	-0.381371	1.69512	-0.509308	0.852153	-0.245963	-0.941334	-1.23265	-0.841775	-0.718496	-0.636012	-1.11539	-0.313831	-1.14785	-1.14599	-0.932386
MLT2B4	1.12658	1.84743	-0.707862	1.08077	-0.551591	1.37353	-0.793923	0.0135082	-0.416217	0.643046	-0.337256	0.436429	0.538398	0.37866	-0.302654	0.947374	-0.661386	0.881086	-0.0746639	2.89954	-0.371507	1.94556	-0.51019	1.38148	-0.398544	1.25707	-0.802612	0.757966	-0.116378	1.01917	0.0765215	1.48478	0.0325206	1.45442	-0.260548	2.04223	-0.461399	0.7496	-0.686142	-1.32041	-0.552562	-0.693753	-0.913025	-0.664037	-0.776908	-0.233891	-0.887316	-1.51992	-0.912691
[truncated: 33 more columns]

## Sheet: Fig. 1D
TEsubfamily	dwDETE_copy_number_inhPGCLC	upDETE_copy_number_inhPGCLC	TEsubfamily_total_copy_number	dwDETE_proportion_inhPGCLC	upDETE_proportion_inhPGCLC	DETE_proportion_difference
LTR5_Hs	0	425	697	0	0.61	0.61
HERVK-int	1	115	262	0.004	0.439	0.435
LTR5B	1	96	472	0.002	0.203	0.201
LTR5A	0	54	306	0	0.176	0.176
HERVE-int	0	44	284	0	0.155	0.155
LTR2B	0	54	353	0	0.153	0.153
SVA_C	0	67	501	0	0.134	0.134
LTR3	1	14	98	0.01	0.143	0.133
MER57E3	4	38	276	0.014	0.138	0.124
LTR3A	1	23	177	0.006	0.13	0.124
Mam_R4	30	10	532	0.056	0.019	-0.037
L1PA6	282	52	6143	0.046	0.008	-0.038
L2-3_Crp	114	49	1727	0.066	0.028	-0.038
L1P3	177	37	3593	0.049	0.01	-0.039
L1PA2	225	23	5113	0.044	0.004	-0.04
L2-1_AMi	69	31	908	0.076	0.034	-0.042
L1PA3	521	45	11089	0.047	0.004	-0.043
L1P2	108	25	1612	0.067	0.016	-0.051
L1P1	319	18	3342	0.095	0.005	-0.09
HERVH-int	2590	221	5967	0.434	0.037	-0.397

## Sheet: Fig. 1F
TEsubfamily	hESC_RPM	hPGCLC_RPM	DETE_copy_proportion
LTR5_Hs	232.255	3218.15	0.61
HERVK-int	6258.19	35875.4	0.439
LTR5B	212.207	1541.82	0.203
LTR5A	88.4775	397.389	0.176
HERVE-int	153.698	440.457	0.155
LTR2B	44.8885	217.505	0.153
SVA_C	71.4977	344.061	0.134
LTR3	20.2343	104.722	0.143
MER57E3	209.644	318.847	0.138
LTR3A	25.7094	109.231	0.13
LTR17	79.6651	938.809	0.124
SVA_D	248.778	1187.31	0.117
LTR13A	24.5982	117.087	0.123
LTR13	116.752	396.285	0.116
MER9a2	46.2494	147.062	0.115
MER48	10.4217	77.5949	0.112
LTR2C	69.3598	325.485	0.109
SVA_B	116.118	440.721	0.108
LTR22E	33.1549	210.453	0.102
MER11A	364.023	2124.18	0.105
HERVS71-int	1354.69	1738.52	0.094
L1M3a	401.504	878.495	0.109
HERVK9-int	394.506	1178.34	0.098
LTR7B	277.652	630.116	0.108
AluSp	4922.25	14026.3	0.091
AluSq	1711.23	5032.66	0.092
AluSq4	157.808	421.458	0.086
AluSg7	668.774	2465.76	0.087
AluSx4	899.484	2768.37	0.085
LTR1A2	54.2588	328.283	0.084
LTR14	42.1405	82.3209	0.082
AluSg	2927.05	9116.42	0.086
AluYh3a3	38.2987	94.6671	0.088
HERVIP10FH-int	491.873	1458.41	0.16
LTR2	126.319	392.085	0.089
AluYc3	31.2254	118.078	0.081
HERVIP10B3-int	259.459	900.43	0.087
AluSx1	11541.2	29080.1	0.082
AluSc	2644.31	7941.32	0.082
AluYk2	38.7101	150.477	0.078
AluSz	10080.6	28159.9	0.082
HERV9NC-int	140.952	521.617	0.077
HERV17-int	245.218	1020.92	0.085
AluSc8	1922.16	4945.08	0.079
AluSx	12221.6	29524.7	0.08
AluSq2	5439.82	15787.6	0.08
LTR4	23.8065	69.3179	0.075
AluSg4	618.309	1559.57	0.078
LTR22	3.52992	19.8266	0.074
AluSz6	5243.37	13616.3	0.08
AluSc5	449.368	1320.26	0.075
LTR14C	10.0323	37.316	0.073
Harlequin-int	680.891	1317.62	0.083
PABL_B-int	39.591	195.579	0.08
AluSx3	2817.38	7602.59	0.076
HERV9N-int	27.5437	277.422	0.072
MER1B	860.595	1816.52	0.083
AluYf1	87.5224	426.737	0.072
MER9a1	34.4793	147.772	0.071
LTR27C	30.9285	69.9561	0.069
AluY	5259.72	18175.9	0.071
AluJb	16880.7	37653.1	0.078
AluYk4	40.3042	149.36	0.07
MER61D	49.9083	76.6217	0.071
LTR9B	95.2275	270.779	0.076
LTR6A	258.839	334.815	0.083
LTR10F	97.1449	237.823	0.083
LTR22A	14.0474	59.4142	0.071
MER83C	8.31274	20.9002	0.072
LTR19C	15.2284	109.951	0.072
HERV4_I-int	286.604	196.329	0.073
LTR27B	9.98255	33.953	0.064
AluYm1	240.323	923.135	0.065
LTR14B	45.4128	125.839	0.067
LTR72B	11.6466	33.8297	0.067
AluJo	10107.2	21181.1	0.071
LTR30	30.5704	39.5716	0.06
AluSq10	136.867	366.69	0.063
MER68	419.264	860.93	0.077
MER51E	12.871	37.2621	0.063
LTR1D1	19.6856	99.0072	0.059
LTR10B2	11.9586	16.5754	0.096
HERVH48-int	213.728	343.638	0.083
LTR7Y	141.081	172.548	0.105
SVA_A	107.008	393.215	0.062
AluYk3	50.3334	185.07	0.061
AluJr	13066.3	25057.6	0.069
HERV3-int	157.025	499.644	0.065
SVA_F	67.6728	311.42	0.058
AluYh3	178.74	527.395	0.058
LTR76	92.7048	283.617	0.073
LTR57	14.5759	55.5826	0.057
MER9a3	114.655	255.541	0.061
SVA_E	34.5286	156.515	0.054
MER21C	1219.39	2809.63	0.064
MER1A	533.671	1605.89	0.065
LTR7C	89.6999	250.179	0.067
LTR10A	157.096	238.83	0.067
MER41A	241.353	648.618	0.061
MER21A	289.88	635.303	0.055
HERVK11-int	589.578	1264.96	0.052
LTR12_	59.3329	184.885	0.056
LTR12E	21.3519	48.9028	0.058
LTR31	64.299	103.091	0.063
HERVE_a-int	53.3084	142.87	0.056
AluYc	221.677	611.893	0.055
MER76-int	6.16127	20.845	0.057
MER66A	25.8806	94.2158	0.062
LTR72	17.7435	47.3058	0.05
LTR18B	21.6287	93.5252	0.053
MER87	17.1475	60.7235	0.079
LTR28B	31.1364	89.2719	0.056
MER61B	30.6777	112.444	0.051
AluJr4	3727.31	5936.57	0.064
MER61C	109.692	119.192	0.057
MER11B	176.489	450.706	0.058
MER51C	98.5129	133.102	0.059
MER21B	580.65	1147.94	0.059
MSTD-int	154.302	304.063	0.051
HERV9-int	74.9681	185.741	0.047
LTR27E	15.7262	38.2896	0.051
LTR1B1	6.0975	32.2335	0.046
SST1	5.92017	606.314	0.046
MER68-int	71.0478	310.668	0.058
MER11D	94.2252	204.862	0.049
LTR10B1	39.1761	94.7328	0.051
FAM	818.93	1360.55	0.065
PABL_A	145.186	165.192	0.061
LTR12	158.22	344.935	0.054
LTR28C	45.5906	271.705	0.043
Charlie17a	167.977	257.488	0.063
HERVIP10F-int	753.475	636.58	0.075
LTR12C	493.042	1484.33	0.044
LTR19B	15.6405	56.583	0.045
FLAM_C	2728.46	5045.63	0.054
AluYe5	48.2038	168.353	0.042
MER92B	186.31	329.374	0.06
LTR7	4025.67	3115.32	0.117
FLAM_A	1884.13	2989.04	0.057
MER11C	450.872	866.507	0.048
LTR12B	25.1623	33.1473	0.051
MER61A	180.879	204.964	0.045
LTR10D	25.1922	35.4942	0.055
LTR12D	63.0958	208.789	0.039
FRAM	986.339	1771.49	0.056
MER41B	357.657	748.071	0.048
MER65B	22.303	31.117	0.047
LTR46	26.1016	86.3466	0.061
MER67B	70.2284	122.522	0.048
HERVK22-int	267.571	453.403	0.04
LTR1	14.4835	84.7239	0.041
LTR53	47.1154	132.524	0.047
HUERS-P3-int	142.562	297.978	0.043
LTR1E	15.1586	48.3053	0.04
MER50B	43.738	125.263	0.037
LTR45C	101.415	132.913	0.042
LTR41B	90.5866	286.77	0.045
LTR12F	49.6298	125.198	0.044
MER34D	17.1988	40.5168	0.044
MER51A	100.191	345.052	0.042
LTR32	123.9	226.048	0.047
AluYe6	6.78441	22.204	0.04
LTR2752	14.3204	48.2279	0.035
LTR75	38.2819	116.39	0.045
LTR45B	41.9877	87.7617	0.043
THE1A-int	360.411	755.953	0.04
MER66D	12.607	35.2146	0.041
LTR1A1	32.9424	105.667	0.041
LTR42	48.0176	140.076	0.045
MER102b	454.298	863.991	0.055
MER4A1	279.77	634.588	0.047
MER54A	230.229	242.593	0.041
LTR9D	63.1857	154.321	0.044
MSR1	4.72343	27.8289	0.032
LTR26C	28.3123	56.9983	0.049
MER77	248.931	518.795	0.045
D20S16	3.82334	14.2919	0.031
MER70-int	29.0479	49.2792	0.034
LTR41	175.093	345.572	0.046
MER41E	36.4153	71.7964	0.044
AluYj4	187.229	377.392	0.045
MER52A	52.743	290.302	0.031
MER68B	89.17	166.904	0.053
LTR9A1	47.1495	107.279	0.038
MER74B	153.726	307.589	0.049
HSAT5	2.42929	15.095	0.029
MLT2A2	642.216	1222.35	0.046
LTR8	735.676	1257.04	0.046
LTR47A	78.6291	160.065	0.043
AluYa8	15.7382	41.4509	0.043
BSR/Beta	455.289	1252.46	0.031
MLT1M	200.494	318.545	0.042
Charlie10b	51.2612	47.7329	0.056
MER76	173.464	209.406	0.033
LTR9	98.2948	231.695	0.036
THE1A	516.455	876.832	0.041
Charlie15a	322.857	627.098	0.05
PRIMA41-int	112.622	179.315	0.042
MSTB	1523.58	2536.51	0.043
MER102c	344.905	705.965	0.052
MLT2B3	522.689	1109.46	0.042
MER39B	195.201	572.091	0.042
MLT1F	707.603	1113.38	0.041
MER51B	65.7275	109.717	0.041
MER57C1	20.8615	46.6843	0.041
LTR16B1	68.1735	158.951	0.038
MER4A	203.985	327.692	0.037
MER106B	115.435	100.367	0.043
LTR54B	91.8175	123.138	0.036
MER30	587.166	832.896	0.049
MLT1C	2123.77	3639.45	0.039
MER50	255.334	682.299	0.035
UCON34	11.4503	19.2113	0.056
LTR16A1	198.585	356.842	0.035
LTR16B	152.253	174.357	0.038
MER61E	10.5647	42.3139	0.028
7SK	124.008	302.093	0.051
LTR40c	106.001	152.374	0.046
MER91A	203.333	370.544	0.037
LTR105_Mam	44.3485	86.3335	0.038
MER72	106.888	155.663	0.033
AluYa5	80.5684	333.01	0.024
LTR19A	78.3181	121.691	0.044
LTR87	217.543	291.917	0.059
LTR10C	306.825	350.335	0.041
MER67A	38.2119	84.3364	0.035
LTR33	654.457	1202.55	0.033
MER50-int	126.406	150.882	0.033
MER4E1	240.622	337.326	0.039
MER41C	63.6701	233.589	0.033
MLT1G3	273.414	577.105	0.037
MER74A	203.734	359.162	0.036
LTR8A	377.716	534.163	0.036
LTR81	37.3501	36.4854	0.038
LTR1B	8.44872	61.7853	0.023
Charlie3	128.841	197.576	0.043
MER20	2507.91	3523.68	0.049
MLT1F2	773.316	1361.39	0.036
MER102a	390.383	766.897	0.044
MER84	20.6626	43.7984	0.027
ERV3-16A3_LTR	73.6736	122.442	0.028
AluYb8	59.094	227.227	0.023
MSTC	445.261	763.906	0.035
MLT1F1	406.992	603.541	0.039
LTR33A_	89.0679	243.72	0.029
AluYg6	27.678	59.6701	0.024
MER31A	176.442	294.343	0.041
MER115	173.883	251.425	0.029
MLT1G3-int	18.7363	34.0162	0.033
HERVL74-int	65.3728	121.516	0.049
MER65C	105.604	151.26	0.028
MLT1C-int	98.8382	121.377	0.025
LTR16D2	23.6876	51.5012	0.024
MER57E1	60.9172	77.4766	0.031
MLT1B	2139.74	3032.6	0.035
LTR16C	428.132	857.968	0.034
MLT1H1	388.522	655.965	0.034
LTR25	137.548	205.975	0.033
MLT2A1	896.479	1208.17	0.039
LTR16A	285.609	500.212	0.032
LTR16A2	75.5087	262.464	0.027
MER34C2	52.1503	88.0346	0.032
MSTA	3181.21	4685.22	0.037
MER61-int	623.554	573.922	0.037
MLT1E2	631.859	1053.44	0.037
MER77B	254.928	338.213	0.036
MIR1_Amn	658.463	1267.45	0.033
MLT1B-int	129.563	138.401	0.033
UCON55	52.8781	51.9633	0.041
AluYi6	20.3774	36.1321	0.021
THE1C-int	306.48	547.803	0.026
Charlie4z	607.216	847.176	0.046
MLT1E1A	363.864	591.013	0.037
LTR33C	82.132	132.174	0.031
AluYk11	41.1955	83.8705	0.023
UCON80_AMi	11.8294	29.1643	0.043
LTR70	863.495	627.368	0.088
THE1B	2816.49	4159.02	0.034
MamRep4096	59.7709	97.3803	0.031
THE1C	1135.36	1773.33	0.034
MLT1O	328.213	575.959	0.031
MSTB2	444.595	644.462	0.048
LTR41C	115.55	135.374	0.034
UCON29	25.5532	49.2103	0.04
HSMAR1	574.616	656.354	0.034
MamGypLTR1b	95.9162	200.581	0.035
HERVL40-int	152.362	285.911	0.032
MER66B	123.871	175.858	0.029
MER73	39.7483	54.2787	0.042
MER21-int	187.07	431.171	0.025
MLT1G	273.524	491.202	0.03
LTR16D	47.5553	90.6754	0.023
MER58C	328.106	434.435	0.045
MLT1D	2980.56	4807.03	0.035
MSTB1	974.039	1413.4	0.039
LTR51	59.4943	90.6519	0.034
LTR79	326.771	489.116	0.032
LTR8B	242.492	376.675	0.03
THE1B-int	1171.5	1573.58	0.024
LTR10E	98.1269	115.221	0.034
MLT1E	68.7665	152.037	0.028
MER4A1_	107.1	132.529	0.032
X9_LINE	55.3335	139.535	0.04
MLT1A	1406.09	1703.79	0.036
Charlie10a	49.5911	58.4812	0.044
MER8	356.672	588.626	0.052
Charlie8	370.184	609.116	0.042
MER83	111.203	146.942	0.035
MSTA-int	717.039	948.636	0.027
MER4D1	290.778	301.57	0.027
LTR50	227.879	475.029	0.032
MamRep38	140.866	243.737	0.033
LTR36	43.9014	84.6258	0.024
LTR86A2	47.266	63.9498	0.058
MER107	46.6195	108.072	0.041
MER41D	33.0216	46.9742	0.024
FordPrefect	34.7942	64.5592	0.026
HERVK14-int	48.7681	65.7994	0.025
HERVL18-int	16.9995	47.0872	0.016
MIR3	6704.08	11306	0.037
OldhAT1	550.43	1612	0.035
MER4CL34	110.736	179.6	0.034
LTR56	139.14	196.455	0.035
MSTA1	118.23	150.497	0.033
UCON8	25.8019	51.34	0.041
LTR16B2	154.876	232.873	0.025
MER45C	44.1513	79.4249	0.025
L2b	13120.7	16732.9	0.037
MLT1G1	434.065	672.753	0.031
MLT1K	1231.18	2304.91	0.03
MamRep564	70.8162	96.086	0.03
MLT1E1	148.874	190.515	0.032
MLT1H2	503.372	736.697	0.03
MLT1H	971.481	1556.31	0.031
LTR61	42.4555	93.3584	0.04
MER96	215.366	98.9745	0.023
MER57D	41.1922	80.4275	0.03
MLT1A0	2610.3	3737.97	0.034
MER5A1	1357.16	1785.71	0.033
MLT1J	1497.53	2289.39	0.032
MER91C	98.7432	130.433	0.029
LTR52	108.049	104.348	0.029
MER34C_	38.2561	49.6205	0.021
HERVL-int	956.119	1302.82	0.025
Ricksha_c	185.395	323.605	0.025
HERVK3-int	218.577	375.321	0.033
MER4D	356.256	221.793	0.028
MLT1J2	529.741	756.171	0.03
MER66-int	233.131	195.416	0.026
MLT1L	1030.12	1433.03	0.029
MER5A	2920.27	4295.53	0.033
LTR26	62.2775	99.6594	0.034
LTR16	180.001	279.396	0.025
ORSL-2b	52.3557	72.8354	0.028
LTR62	54.1964	112.632	0.025
MER52-int	45.1253	76.4035	0.019
PABL_B	32.2638	65.9419	0.026
MLT1A-int	48.901	60.164	0.022
MLT1F2-int	50.0362	53.8338	0.026
MSTD	1491.06	2279.99	0.038
MER113	333.416	478.586	0.036
LTR15	92.3033	90.9082	0.035
THE1D	1602.29	2166.8	0.031
MLT1A1	1073.36	1327.03	0.032
MER5B	1684.45	2611.49	0.031
Charlie19a	171.121	250.71	0.04
LTR33A	123.881	230.071	0.024
LTR67B	278.464	432.081	0.028
MER34B	79.7805	85.9332	0.024
LTR39	149.39	282.321	0.024
LTR23	66.9957	98.4866	0.024
MER52D	14.3067	55.6459	0.012
MER45A	143.521	315.038	0.022
HERV16-int	84.2677	160.298	0.018
ERV24_Prim-int	65.0494	242.478	0.026
Arthur1C	28.0485	48.9579	0.022
MLT2E	41.8922	43.9672	0.022
Charlie16a	192.666	326.93	0.036
L1MCc	713.262	693.308	0.033
MER72B	38.0937	44.7687	0.042
LTR104_Mam	161.849	139.846	0.025
LTR78	363.06	572.784	0.025
LTR78B	248.634	272.852	0.021
Arthur1A	53.8951	73.9583	0.028
THE1D-int	407.678	740.573	0.019
MLT1E3	271.574	468.754	0.027
ERVL-B4-int	561.163	881.027	0.022
MER31B	222.247	260.989	0.03
Alu	212.356	276.899	0.018
MER54B	36.8663	39.3666	0.018
LTR66	34.6462	66.2048	0.023
MIRb	20187.3	28601.3	0.035
MIRc	8285.52	12154.2	0.033
AmnSINE1	250.953	403.452	0.034
MER66C	72.2896	95.9683	0.029
LTR84a	67.3988	60.812	0.029
MLT2B2	297.469	420.743	0.029
LTR85b	79.7589	119.624	0.021
LTR16E1	126.964	224.348	0.024
MER4C	55.8975	94.0891	0.02
LTR54	101.311	144.551	0.023
LTR48B	127.762	205.64	0.03
MER5C1	75.3943	92.7361	0.039
MER91B	88.7142	164.328	0.027
MER113B	43.895	59.9278	0.03
Charlie17	194.155	137.887	0.035
MamRep137	450.171	549.226	0.039
MSTB-int	162.035	210.38	0.017
MER90a	283.914	282.702	0.034
MER117	330.908	961.121	0.034
MamRTE1	1466.92	2751.02	0.039
MER39	363.131	551.355	0.024
LTR48	112.538	132.367	0.021
LTR43	49.9574	51.996	0.024
MER34	116.92	117.518	0.024
L1MEg2	163.758	170.327	0.031
MER81	139.353	199.26	0.022
LTR49	114.971	207.341	0.023
MER96B	97.7009	175.737	0.022
MER4D0	65.6036	97.747	0.018
X6A_LINE	88.6884	148.636	0.038
Charlie4a	504.918	510.647	0.035
HUERS-P1-int	251.426	295.395	0.035
MER70A	39.3941	68.992	0.017
HAL1	5974.15	6640.56	0.039
MER3	1127.67	1413.34	0.032
X7C_LINE	47.3364	86.3989	0.031
MER63A	257.594	360.517	0.026
MLT2B4	1025.85	1119.57	0.033
MER89	162.734	199.179	0.027
LTR83	46.1164	57.383	0.023
MamGypLTR2b	23.2939	45.8371	0.014
MamGypLTR3a	60.9881	98.619	0.024
MER6A	406.141	391.112	0.041
MamRep488	17.4718	29.4432	0.016
ORSL-2a	20.3074	33.6594	0.028
Charlie18a	259.543	310.328	0.036
MIR	17187.6	21356.4	0.033
L3	6885.32	8407.47	0.035
LTR86B2	19.2476	27.1782	0.029
LOR1b	101.105	163.101	0.021
MLT1A1-int	62.0292	84.0333	0.02
LTR25-int	155.947	129.489	0.021
MER33	1097.04	1311.22	0.031
Charlie1b	466.763	503.242	0.028
MER58A	2147.14	2383.71	0.038
MER94	303.3	382.333	0.028
LTR88b	90.486	103.915	0.022
MER57A-int	405.276	390.512	0.024
MLT1N2	382.834	525.663	0.023
Tigger20a	231.136	236.512	0.04
MER49	229.711	314.307	0.028
MER4B	374.467	358.067	0.026
MER90	115.311	109.777	0.023
MER45B	113.685	144.811	0.023
Tigger5b	211.582	220.103	0.021
Helitron3Na_Mam	113.27	124.266	0.028
MER58B	1062.77	1205.95	0.035
X6B_LINE	74.9497	116.413	0.029
MamTip2	280.369	432.373	0.021
MER6B	66.2948	74.2476	0.032
MER119	174.297	188.683	0.032
ORSL	70.9994	117.219	0.021
MLT1A0-int	263.568	193.037	0.021
MER4B-int	346.256	283.773	0.029
MER58D	127.165	153.188	0.028
PRIMA4_LTR	70.3184	86.9674	0.035
MamGypLTR1a	56.8619	83.213	0.016
LTR16E2	126.157	260.366	0.019
MamGypLTR2c	45.7385	61.9936	0.016
Tigger16b	199.912	213.001	0.041
LOR1a	139.458	177.718	0.026
MLT1F-int	55.1988	83.1706	0.023
LTR85c	57.463	85.8118	0.022
MLT2F	178.332	310.59	0.023
Charlie2a	342.732	356.226	0.029
L1MEa	75.2681	95.7508	0.029
MER4E	194.679	238.74	0.024
MER20B	774.663	797.125	0.032
L1MDb	243.953	172.349	0.028
MLT1J2-int	80.9789	70.105	0.015
MER34A1	80.9262	113.127	0.019
ERVL-E-int	850.486	1149.27	0.017
UCON132b	80.9687	279	0.017
MER34A	177.363	200.475	0.026
MamRep605	500.664	720.51	0.031
MLT2B1	701.334	862.045	0.025
Charlie10	203.758	247.936	0.029
Tigger2	976.638	1039.93	0.028
MamRep1894	36.8854	71.7402	0.027
MER135	50.525	41.5752	0.024
Tigger3	364.705	277.102	0.025
MER44C	305.73	299.445	0.027
MamGypLTR1d	23.6356	49.8743	0.021
L1PBa1	573.191	408.377	0.032
MamGypLTR3	41.4409	74.0028	0.02
MER44D	127.235	117.211	0.031
LTR86B1	87.062	70.8777	0.031
MER57-int	294.427	214.028	0.018
L1M2a	427.291	424.328	0.039
MER46C	426.45	424.881	0.04
Chap1_Mam	154.497	149.217	0.041
Tigger9a	136.12	137.816	0.035
Charlie13b	54.2437	65.2689	0.025
ERV3-16A3_I-int	483.476	665.413	0.014
ERVL-int	127.896	121.564	0.017
LTR81A	43.4629	70.431	0.012
MER126	27.7305	27.0708	0.032
LTR55	43.5942	62.2135	0.019
MamGyp-int	36.9842	75.443	0.019
LTR68	30.123	29.8006	0.023
MLT-int	44.5644	68.2511	0.023
L2c	21856.7	22372.3	0.032
Charlie1a	1769.04	1534.65	0.034
MER44B	350.727	335.802	0.028
Tigger19a	464.236	641.574	0.038
Charlie1	503.942	359.262	0.033
LTR40a	262.322	269.094	0.024
PRIMA4-int	180.782	269.303	0.034
LTR65	112.34	93.2037	0.038
Tigger8	145.39	145.224	0.033
LTR102_Mam	70.737	63.6521	0.025
MER53	192.408	322.666	0.014
Zaphod	141.114	143.249	0.014
LTR81C	43.3266	45.5766	0.014
Charlie17b	38.9221	49.9828	0.015
MamRep1527	54.2773	68.205	0.014
L2a	35057.4	34055.4	0.031
MER2	1398.08	1282.96	0.031
L3b	926.282	1241.98	0.03
MLT1J1	359.055	533.376	0.022
MER65A	165.015	218.481	0.027
LTR33B	161.299	236.65	0.023
LTR40A1	49.4011	56.6131	0.023
LTR40b	234.358	189.38	0.022
MLT1I	1019.76	1259.75	0.023
MER2B	154.215	168.926	0.025
MER6	309.412	288.696	0.035
LTR85a	91.2337	175.762	0.014
LTR81B	61.7191	96.9712	0.015
HERV35I-int	203.366	181.191	0.015
Tigger7	770.948	710.276	0.03
LTR88a	46.385	75.6618	0.018
MER4-int	845.987	925.64	0.028
Tigger1	7015.02	6000.21	0.027
LTR64	38.9405	51.6966	0.031
Tigger2a	501.118	457.483	0.023
MER106A	78.8743	75.9669	0.027
Arthur1B	230.563	205.595	0.02
MER57B1	128.761	120.711	0.018
LTR24B	69.6344	65.6802	0.024
LTR24	38.8209	45.8441	0.029
hAT-N1_Mam	76.8233	56.7561	0.024
MamGypLTR1c	68.6601	119.159	0.017
LTR103_Mam	33.0026	30.876	0.019
CR1-L3A_Croc	36.6103	36.3488	0.029
Penelope1_Vert	123.078	329.107	0.03
MER63D	114.228	108.055	0.013
Tigger19b	553.791	744.515	0.041
LTR82A	114.433	132.074	0.024
MER103C	862.507	1017.05	0.033
L1M4a2	762.933	626.744	0.038
Charlie24	203.955	177.254	0.034
MamRep1879	89.3623	110.804	0.027
MER65-int	248.668	145.074	0.019
Tigger5	119.161	85.5441	0.025
LTR37A	166.942	160.74	0.025
LTR89	133.078	135.624	0.031
L4_B_Mam	405.685	485.958	0.031
MER65D	37.9713	53.4859	0.019
Plat_L3	382.766	522.537	0.03
MamTip3	57.9267	75.831	0.018
MER89-int	60.141	59.3912	0.019
MADE1	191.813	178.053	0.01
LTR88c	51.5508	64.8842	0.013
MER113A	141.584	154.6	0.032
Tigger17c	156.309	132.31	0.033
MER105	128.84	138.623	0.044
L1MEg1	270.454	209.263	0.038
X7B_LINE	79.4705	78.9048	0.024
MLT2D	873.887	865.648	0.027
L1MB5	2630.95	2118.73	0.03
MER57B2	169.545	188.982	0.022
Tigger4	435.113	402.984	0.024
MER34B-int	288.057	489.749	0.024
MER85	91.8342	110.578	0.031
MER94B	31.9415	37.9505	0.026
MLT1I-int	68.4811	81.9119	0.013
LTR86A1	64.7497	72.2675	0.03
MLT1J-int	92.775	102.764	0.016
Tigger15a	805.105	847.356	0.041
Tigger4a	658.736	640.451	0.042
Charlie9	164.544	171.21	0.025
LTR34	65.3422	42.8511	0.033
PABL_A-int	187.912	103.894	0.039
HAL1M8	791.452	681.345	0.038
Kanga2_a	309.701	251.156	0.038
MERX	69.9115	40.588	0.039
Tigger9b	232.234	184.047	0.045
UCON71_Crp	25.6073	73.419	0.037
UCON105	33.9899	35.8002	0.025
Charlie26a	45.8576	61.4073	0.03
L1P4a	818.163	158.957	0.033
MER92-int	114.217	116.838	0.021
L1M3b	132.473	190.026	0.02
LTR84b	125.239	144.349	0.029
MLT1H-int	100.048	103.159	0.016
MER41-int	921.73	574.811	0.035
Tigger12A	121.511	113.239	0.035
L1M4a1	1170.02	657.175	0.039
Tigger12c	145.035	140.745	0.04
L1M4b	2402.18	1072.57	0.031
MER44A	301.606	298.683	0.031
MamTip1	49.9694	61.1769	0.025
MER104	303.574	237.185	0.034
HSMAR2	847.338	755.794	0.027
MADE2	156.825	137.117	0.025
Charlie23a	141.47	170.165	0.031
Tigger3c	385.408	343.691	0.029
Helitron2Na_Mam	47.8509	81.0605	0.034
MER57C2	40.4591	46.9321	0.024
L1MC4a	2675.49	2177.71	0.035
X7A_LINE	107.257	93.4386	0.042
L2	15625.9	14530.2	0.04
Charlie7a	122.327	142.865	0.03
L1PBa	2101.6	783.943	0.038
Charlie20a	120.063	134.482	0.03
Charlie30a	101.302	94.5214	0.039
MER63B	227.801	218.05	0.028
MLT2C1	471.508	482.289	0.032
Charlie2b	478.3	403.892	0.028
Kanga1b	48.6189	71.2864	0.029
L1MB3	5688.77	3690.79	0.036
L5	93.3571	86.7385	0.032
HAL1ME	2088.74	1848.72	0.032
L1MEh	438.513	391.354	0.028
L1PA8	3720.6	1629.17	0.026
MamRep434	238.485	279.862	0.043
Zaphod3	76.1674	73.3516	0.018
CR1_Mam	311.976	299.282	0.045
MER47C	31.1869	46.2404	0.023
Kanga1	84.8717	115.104	0.022
MER112	576.406	611.952	0.034
LTR49-int	627.833	284.99	0.025
L1MC5a	3925.49	3256.1	0.037
MLT1D-int	161.889	266.177	0.036
MER67D	119.464	69.2948	0.018
L1MD3	1482.27	1005.83	0.032
L1ME3	2038.28	1450.75	0.03
L1MB2	3919.08	2648.2	0.039
CR1-3_Croc	166.608	130.814	0.029
Charlie7	727.909	503.962	0.032
MARNA	493.72	612.752	0.039
Charlie5	400.902	282.291	0.031
MER57A1	183.001	202.799	0.027
L4_A_Mam	1075.8	949.296	0.033
MLT2C2	260.893	266.015	0.03
Zaphod2	90.1567	52.8834	0.024
L1M	48.2862	51.6438	0.021
L1ME4b	3665.26	3260.56	0.035
L1MC3	3359.36	2234.87	0.026
MER51-int	303.298	307.907	0.036
MER110	60.2506	39.056	0.023
Tigger13a	598.39	533.746	0.042
Tigger2b_Pri	359.362	237.911	0.025
BLACKJACK	300.398	189.195	0.021
Tigger14a	131.747	108.744	0.032
LOR1-int	582.013	531.035	0.028
L4_C_Mam	645.961	674.333	0.038
Kanga1c	203.485	121.601	0.031
Helitron1Na_Mam	38.3062	26.6053	0.038
L1MB7	7931.22	5122.95	0.04
L1MC5	3863.51	3013.88	0.04
Charlie15b	324.048	581.009	0.042
L1ME3A	3896.6	2521.22	0.034
L1M4	6924.86	4062.76	0.034
Kanga1d	75.1606	46.1567	0.025
MamGypsy2-I	231.109	212.717	0.025
L1MB4	2766.84	1977.26	0.037
MER131	102.824	120.771	0.032
MamGypsy2-LTR	39.1264	43.8527	0.028
LTR29	135.673	84.4101	0.024
L1MC4	9079.59	6348.15	0.041
Tigger18a	254.249	214.126	0.042
L1PA17	2867.93	775.569	0.034
L1M1	5044.64	2811.65	0.033
L1MEc	7674.25	4798.41	0.037
Kanga11a	141.134	74.2866	0.031
L1ME2z	1958.85	1270.9	0.041
L1MD1	3461.57	1598.96	0.039
L1ME5	620.048	435.797	0.03
Arthur1	226.508	145.711	0.023
L1M3d	140.48	88.5463	0.028
L1MEb	548.999	372.389	0.038
LTR101_Mam	148.028	154.561	0.035
L1ME4a	4838.7	3970.62	0.036
L1MDa	2970.96	1863.02	0.036
Tigger16a	267.402	242.057	0.045
Kanga1a	90.793	70.6757	0.027
HAL1b	1509.98	646.056	0.034
L1ME3C	1822.05	431.71	0.033
Tigger12	239.918	362.677	0.04
CR1-16_AMi	32.6857	51.32	0.034
L1PA11	2836.3	1111.01	0.036
MER67C	143.367	129.506	0.024
L1MCb	545.161	279.563	0.024
L1MD	1723.44	1125.86	0.035
L1ME4c	1442.05	1113.27	0.041
L1MC1	4927.32	2751.2	0.034
L1PA10	7293.97	2101.15	0.032
Tigger6a	217.709	109.542	0.034
L1ME3G	2721.34	2131.61	0.038
L1ME3B	2099.83	1524.05	0.039
L1MB8	6933.12	3409.1	0.041
L1MC	1261	844.643	0.033
L1M3	2630.74	991.738	0.033
MER47B	126.204	125.239	0.041
L1M4c	5729.78	1518.86	0.039
L1ME3F	1250.37	808.529	0.039
Charlie13a	133.417	125.012	0.048
L1M6B	137.902	92.4278	0.039
L1MD2	4489.28	2356.54	0.042
L1MC2	2201.88	1259.26	0.038
L1ME3E	1020.46	639.164	0.036
L1MA10	786.329	447.701	0.031
L1ME3D	1056.94	651.224	0.034
LTR82B	137.436	120.195	0.034
MER5C	198.923	197.856	0.041
Tigger4b	691.778	548.472	0.052
L1ME2	3519.88	2033.58	0.038
L1M3f	523.405	225.92	0.045
Tigger17a	762.997	569.899	0.044
L1ME1	10241.4	6128.68	0.04
LTR37B	200.176	134.988	0.029
Tigger10	272.03	384.514	0.054
L1MA8	2891.06	1264	0.033
L1MB1	1560.92	779.529	0.031
Tigger11a	81.3588	98.0605	0.061
L1MEg	4495.22	2487.36	0.038
L1M5	10512.7	6456.6	0.039
Tigger3a	1572.51	1032.77	0.048
MER31-int	300.202	155.217	0.038
Charlie21a	161.254	105.276	0.045
MER101-int	600.089	321.76	0.03
L1MEf	7460.05	2782.28	0.042
LTR90A	59.0164	62.1758	0.05
Tigger1a_Art	41.3793	36.1436	0.05
Charlie22a	142.14	129.864	0.032
MER63C	137.79	80.3692	0.034
L1MA6	1997.25	840.471	0.036
L1MCa	2463.08	1341.58	0.036
L1PA16	5521.25	2036.66	0.036
L1PB2	2570.22	556.094	0.04
L1PBb	157.75	67.3932	0.05
L1M2	5888.01	1936.17	0.042
L1ME3Cz	2620.89	1579.81	0.039
L1MA9	4262.4	2043.6	0.037
L1M6	1027.22	535.69	0.037
L1PB4	3195.56	838.532	0.037
Tigger3b	2459.64	1670.14	0.04
L1MA7	3158.54	949.56	0.035
MER110-int	101.179	40.3755	0.044
L1MEd	7283.62	4418.42	0.045
L1M7	956.806	508.397	0.046
MER121	53.9466	31.2226	0.034
MER124	71.1753	69.1081	0.042
LTR37-int	337.251	126.521	0.034
L1M3e	472.201	212.81	0.045
Charlie29a	270.485	223.796	0.038
L1HS	1422.29	536.105	0.039
L1PA15-16	1194.79	248.645	0.034
L1MA2	4844.51	1803.09	0.043
Cheshire	543.516	299.66	0.043
L1M3c	402.678	136.582	0.044
L1PA4	13487.5	4725.62	0.032
L1PB1	10923.1	3282.02	0.043
L1PREC2	5634.54	2054.77	0.046
Charlie25	207.196	117.581	0.037
L1MEi	1520.04	766.284	0.047
L1PA8A	2242.48	641.147	0.039
L1MA1	2867.79	700.166	0.038
L1MEj	641.251	367.12	0.048
L1P4	1370.18	378.152	0.038
MER47A	511.591	406.571	0.046
L1PA12	1064.92	389.064	0.04
L1PA13	4931.08	1914.32	0.044
L1MA4	5187.05	1794.84	0.043
L1PB3	1994.77	525.544	0.042
MER110A	717.482	84.0339	0.047
L1MA5	2154.53	826.192	0.048
L1M8	848.398	381.688	0.048
L1PA5	13729.5	4843.51	0.039
L1PA14	2197.57	650.689	0.051
L1PB	562.582	163.654	0.043
L1MA3	6903.36	1781.52	0.047
MamRep1151	207.349	127.04	0.046
L1PA15	6926.21	1808.26	0.049
Looper	196.193	123.655	0.057
L1MA4A	4542.42	1207.46	0.049
L1MA5A	1478.51	489.332	0.049
L1PA7	16549.1	4998.57	0.046
Mam_R4	106.4	74.6321	0.056
L1PA6	11440.7	4079.97	0.046
L2-3_Crp	577.658	461.424	0.066
L1P3	2216.12	772.838	0.049
L1PA2	6250.49	1746.41	0.044
L2-1_AMi	399.84	255.256	0.076
L1PA3	13469.7	4858.99	0.047
L1P2	2725.73	1689.46	0.067
L1P1	2299.47	776.905	0.095
HERVH-int	122492	26237.5	0.434

## Sheet: Fig. 2B
TEclass	Count_in_hPGCLC-ORs	TEsubfamily	AverageCount_from_10000Shuffles	log2ObsExp	Statistical Test	exact p-value
LINE	6430	LINE	12927.8	-1.31566	one sided, Exact binomial test	< 2.2e-16
LTR	9550	LTR	1793.63	2.10454	one sided, Exact binomial test	< 2.2e-16
SVA	841	Retroposon	32.912	4.36734	one sided, Exact binomial test	< 2.2e-16
SINE	4507	SINE	3532.06	0.0435761	one sided, Exact binomial test	0.01284
others	2378	others	861.356	1.15699	one sided, Exact binomial test	< 2.2e-16

## Sheet: Fig. 2C
TEsubfamily	Count_in_hPGCLC-ORs	TEsubfamily	AverageCount_from_10000Shuffles	log2ObsExp	Statistical Test	exact p-value
MER9a1	94	MER9a1	2	3.07694	one sided, Exact binomial test	< 2.2e-16
MER9a2	75	MER9a2	2	2.75117	one sided, Exact binomial test	< 2.2e-16
LTR5_Hs	106	LTR5_Hs	4	2.25027	one sided, Exact binomial test	< 2.2e-16
MER9a3	75	MER9a3	3	2.16621	one sided, Exact binomial test	< 2.2e-16
LTR22A	20	LTR22A	1	1.84428	one sided, Exact binomial test	3.124e-09
LTR14B	12	LTR14B	2	0.107313	one sided, Exact binomial test	0.2813
HERVK11-int	15	HERVK11-int	3	-0.155721	one sided, Exact binomial test	0.08569
LTR5B	14	LTR5B	3	-0.255257	one sided, Exact binomial test	0.07954
HERVK3-int	11	HERVK3-int	3	-0.60318	one sided, Exact binomial test	0.0109
MER11A	19	MER11A	7	-1.03708	one sided, Exact binomial test	1.129e-07
HERVK9-int	14	HERVK9-int	7	-1.47765	one sided, Exact binomial test	7.342e-13

## Sheet: Fig. 2F
Figures	samples	Statistical Test	exact p-value
Fig. 2F	LTR5Hs ATAC-seq RPM in hESCs vs. LTR5Hs ATAC-seq RPM in hPGCLC	two sided, Welch Two Sample t-test	< 2.2e-16
Fig. 2F	100000 random shuffled TE ATAC-seq RPM in hESCs vs. 100000 random shuffled TE ATAC-seq RPM in hPGCLC	two sided, Welch Two Sample t-test	< 2.2e-16
Fig. 2F	100000 random shuffled genomic regions ATAC-seq RPM in hESCs vs. 100000 random shuffled genomic regions ATAC-seq RPM in hPGCLC	two sided, Welch Two Sample t-test	0.2474

## Sheet: Fig. 3E, S6D
TEcopy	TEsubfamily	mCG in hESCs	mCG in hPGCLCs	Average Cytosine Coverage in hESCs	Average Cytosine in hPGCLCs		Figures	samples	Statistical Test	exact p-value
LTR5_Hs_dup1	LTR5_Hs	0.447236	0.271493	3.10938	3.45312		Fig. 3E	LTR5Hs mCG in hESCs vs. LTR5Hs mCG in hPGCLCs	two sided, Welch Two Sample t-test	< 2.2e-16
LTR5_Hs_dup2	LTR5_Hs	0.722222	0.317308	1.28571	1.85714		Fig. 3E	SVAB mCG in hESCs vs. SVAB mCG in hPGCLCs	two sided, Welch Two Sample t-test	0.1281
LTR5B	LTR5B	0.822581	0.835165	0.96875	1.42188		Fig. 3E	SVAA mCG in hESCs vs. SVAA mCG in hPGCLCs	two sided, Welch Two Sample t-test	0.1834
LTR5B_dup1	LTR5B	0.815789	0.948052	0.633333	1.28333		Fig. 3E	SVAC mCG in hESCs vs. SVAC mCG in hPGCLCs	two sided, Welch Two Sample t-test	0.01259
SVA_D_dup2	SVA_D	0.864096	0.833333	4.09398	4.2406		Fig. 3E	SVAD mCG in hESCs vs. SVAD mCG in hPGCLCs	two sided, Welch Two Sample t-test	1.84e-11
SVA_D_dup3	SVA_D	0.856075	0.80404	2.15726	1.99597		Fig. 3E	SVAF mCG in hESCs vs. SVAF mCG in hPGCLCs	two sided, Welch Two Sample t-test	0.2612
SVA_D_dup4	SVA_D	0.884615	0.841945	1.54595	1.77838		Fig. 3E	SVAE mCG in hESCs vs. SVAE mCG in hPGCLCs	two sided, Welch Two Sample t-test	0.001095
SVA_D_dup5	SVA_D	0.905609	0.90596	3.15086	3.25431		Fig. 3E	LTR5B mCG in hESCs vs. LTR5B mCG in hPGCLCs	two sided, Welch Two Sample t-test	1.61e-10
SVA_D_dup6	SVA_D	0.839806	0.835509	3.07463	2.85821		Fig. 3E	LTR5A mCG in hESCs vs. LTR5A mCG in hPGCLCs	two sided, Welch Two Sample t-test	0.08452
SVA_E	SVA_E	0.899183	0.815714	2.38312	2.27273
SVA_D_dup7	SVA_D	0.845238	0.71564	3.42857	4.30612
LTR5B_dup2	LTR5B	0.852713	0.804688	1.79167	1.77778
SVA_C	SVA_C	1	0.888889	1.57143	1.28571
SVA_A	SVA_A	1	0.875	1	2
SVA_D_dup8	SVA_D	0.90429	0.836601	1.8253	1.84337
LTR5_Hs_dup3	LTR5_Hs	0.428571	0.421053	1	1.35714
LTR5_Hs_dup4	LTR5_Hs	0.625378	0.318033	6.7551	6.22449
SVA_D_dup10	SVA_D	0.876623	0.8	1.35088	0.921053
SVA_C_dup1	SVA_C	0.887168	0.852	2.16268	2.39234
LTR5B_dup3	LTR5B	0.740741	0.741935	0.84375	0.96875
LTR5B_dup4	LTR5B	0.8	0.850746	1.25	2.39286
SVA_D_dup11	SVA_D	1	0.909091	2.71429	1.57143
SVA_C_dup2	SVA_C	0.883117	0.874126	1.99482	2.2228
SVA_D_dup12	SVA_D	0.859353	0.888559	3.80214	3.59893
SVA_B_dup3	SVA_B	0.787879	0.565217	3	2.09091
LTR5B_dup5	LTR5B	0.956522	0.827586	0.46	0.58
SVA_D_dup13	SVA_D	0.791469	0.771429	1.40667	1.86667
LTR5B_dup6	LTR5B	0.75	0.768116	0.745763	1.16949
SVA_F_dup1	SVA_F	1	1	1.875	2.5
LTR5B_dup7	LTR5B	0.833333	0.9375	0.12	0.32
LTR5B_dup9	LTR5B	0.65	0.833333	0.487805	0.878049
LTR5B_dup10	LTR5B	0.857143	0.75	1.4	3.2
LTR5B_dup11	LTR5B	0.285714	0.545455	1.4	2.2
LTR5B_dup12	LTR5B	1	0.809524	0.28	0.42
SVA_F_dup2	SVA_F	0.884615	1	3.25	4.25
LTR5B_dup13	LTR5B	0.708333	0.772727	0.4	0.366667
SVA_D_dup16	SVA_D	0.835544	0.792453	2.44805	3.0974
SVA_E_dup2	SVA_E	0.924528	0.899811	1.86784	2.3304
SVA_E_dup3	SVA_E	0.940789	0.855721	1.02013	1.34899
LTR5B_dup14	LTR5B	0.909091	0.827586	0.211538	0.557692
LTR5B_dup15	LTR5B	0.826087	0.793103	0.779661	0.983051
SVA_D_dup18	SVA_D	0.858086	0.813754	2.63478	3.03478
SVA_D_dup19	SVA_D	0.927536	0.915929	0.907895	1.48684
SVA_D_dup20	SVA_D	0.867241	0.894841	2.46809	2.14468
LTR5_Hs_dup5	LTR5_Hs	0.746988	0.141593	1.33871	1.82258
LTR5_Hs_dup6	LTR5_Hs	0.793103	0.604478	1.84127	2.12698
SVA_A_dup4	SVA_A	0.875	0.647059	1	2.125
SVA_A_dup5	SVA_A	0.923077	0.913043	1.44444	2.55556
SVA_A_dup6	SVA_A	0.909091	0.916667	1.83333	2
LTR5B_dup16	LTR5B	0.795455	0.924528	0.721311	0.868852
SVA_E_dup5	SVA_E	0.866667	0.80877	2.51969	2.15486
SVA_F_dup4	SVA_F	0.877551	0.803828	1.58065	1.92627
SVA_D_dup23	SVA_D	0.826707	0.796218	3.56727	3.46182
SVA_F_dup5	SVA_F	0.84749	0.827731	1.84342	1.69395
SVA_F_dup6	SVA_F	1	0.956522	0.210526	1.21053
SVA_F_dup7	SVA_F	0.876963	0.807425	3.056	3.448
SVA_C_dup4	SVA_C	0.893443	0.862222	1.90625	2.34375
SVA_E_dup6	SVA_E	0.846154	0.888889	3.25	2.25
SVA_C_dup5	SVA_C	0.86129	0.866324	1.46226	1.83491
SVA_D_dup24	SVA_D	0.799058	0.793621	2.55823	2.14056
SVA_D_dup25	SVA_D	0.807065	0.804299	3.05394	3.66805
SVA_D_dup26	SVA_D	0.765625	0.769723	2.32727	2.13182
SVA_D_dup27	SVA_D	0.797688	0.825688	1.80208	1.70312
SVA_C_dup6	SVA_C	0.77686	0.824742	1.53165	1.22785
SVA_F_dup8	SVA_F	0.832542	0.822654	4.74366	4.92394
SVA_A_dup7	SVA_A	0.825899	0.846641	3.60104	4.08808
SVA_F_dup9	SVA_F	0.899635	0.836518	2.192	1.884
SVA_F_dup10	SVA_F	0.755274	0.827273	1.975	1.83333
SVA_E_dup7	SVA_E	0.880051	0.869324	1.98995	2.26884
LTR5_Hs_dup7	LTR5_Hs	0.545455	0.309353	1.6	2.52727
SVA_F_dup11	SVA_F	0.884404	0.86901	2.42222	2.78222
SVA_D_dup28	SVA_D	0.847737	0.840909	1.6701	1.81443
SVA_D_dup29	SVA_D	0.866953	0.836436	2.35354	2.53199
SVA_F_dup12	SVA_F	0.949187	0.948827	2.35407	2.24402
SVA_F_dup13	SVA_F	0.917448	0.871194	2.99438	2.39888
SVA_A_dup10	SVA_A	1	0.8125	0.307692	1.23077
SVA_E_dup9	SVA_E	0.9	0.739566	1.82927	1.82622
SVA_C_dup7	SVA_C	0.756522	0.752809	3.59375	2.78125
SVA_D_dup30	SVA_D	0.881874	0.889279	2.18222	2.52889
SVA_D_dup31	SVA_D	0.794872	0.846154	2.6	2.88889
SVA_F_dup14	SVA_F	0.925373	0.919118	3.01124	3.05618
SVA_F_dup15	SVA_F	0.859016	0.921053	1.65761	1.65217
SVA_F_dup16	SVA_F	0.835979	0.928571	1.37956	1.0219
SVA_F_dup17	SVA_F	0.868812	0.8	3.03759	2.78195
LTR5_Hs_dup8	LTR5_Hs	0.8	0.56338	2.12121	2.15152
LTR5_Hs	LTR5_Hs	0.592308	0.433584	6.19048	6.33333
SVA_A_dup11	SVA_A	0.691057	0.631579	2.5625	3.95833
SVA_D_dup32	SVA_D	0.895437	0.878354	1.9058	2.02536
SVA_B_dup9	SVA_B	0.838608	0.865889	1.51196	1.64115
SVA_E_dup11	SVA_E	0.890734	0.860387	3.11717	3.23978
SVA_F_dup19	SVA_F	0.858322	0.88981	3.20264	3.71806
SVA_F_dup20	SVA_F	0.867925	0.878655	3.64375	4.275
LTR5_Hs_dup9	LTR5_Hs	0.848485	0.794872	0.702128	0.829787
LTR5B_dup18	LTR5B	0.833333	0.627907	1.875	2.6875
SVA_A_dup12	SVA_A	0.881503	0.885714	1.6715	2.36715
SVA_B_dup10	SVA_B	0.79803	0.651316	3.32787	2.4918
SVA_D_dup35	SVA_D	0.898551	0.901575	1.45263	1.33684
SVA_B_dup11	SVA_B	0.878345	0.844628	1.74894	2.57447
SVA_B_dup12	SVA_B	0.88	0.854305	1.49254	2.25373
SVA_C_dup9	SVA_C	0.852608	0.865909	2.75625	2.75
SVA_D_dup36	SVA_D	0.785235	0.729508	2.86538	2.34615
LTR5_Hs_dup10	LTR5_Hs	0.596154	0.375	1.01961	0.941176
SVA_C_dup10	SVA_C	0.882353	0.545455	2.125	4.125
SVA_D_dup37	SVA_D	0.902628	0.864322	3.38743	3.12565
SVA_D_dup38	SVA_D	0.862595	0.875648	1.6375	1.20625
LTR5B_dup19	LTR5B	0.722892	0.736364	1.12162	1.48649
SVA_D_dup39	SVA_D	0.895631	0.884337	2.09137	2.1066
SVA_D_dup40	SVA_D	0.802292	0.81701	2.29605	2.55263
SVA_D_dup41	SVA_D	0.885204	0.857977	1.86667	2.44762
SVA_D_dup42	SVA_D	1	0.909091	0.875	1.375
SVA_F_dup21	SVA_F	0.875	0.538462	0.888889	1.44444
SVA_D_dup43	SVA_D	0.86941	0.785321	2.43043	2.36957
LTR5B_dup20	LTR5B	0.552239	0.703125	2.39286	2.28571
LTR5B_dup21	LTR5B	0.606061	0.810811	1.29412	1.45098
SVA_B_dup13	SVA_B	0.907534	0.900709	1.87179	1.80769
SVA_B_dup14	SVA_B	0.898396	0.914286	1.02186	1.3388
SVA_D_dup44	SVA_D	0.834684	0.862857	2.91038	3.30189
SVA_F_dup22	SVA_F	0.904437	0.912226	3.61728	3.93827
SVA_F_dup23	SVA_F	0.839286	0.831683	3	3.60714
LTR5A	LTR5A	0.847826	0.807692	0.821429	0.928571
LTR5_Hs_dup11	LTR5_Hs	0.815789	0.450704	1.22581	1.14516
SVA_E_dup15	SVA_E	0.855172	0.798611	1.11538	1.10769
SVA_D_dup45	SVA_D	0.843564	0.783951	2.12185	2.04202
SVA_B_dup15	SVA_B	0.727273	1	1.57143	0.571429
SVA_B_dup16	SVA_B	0.826816	0.892216	1.12579	2.10063
SVA_D_dup46	SVA_D	0.858407	0.861357	1.79365	1.79365
SVA_D_dup47	SVA_D	0.914474	0.884615	2.69027	3.22124
SVA_A_dup17	SVA_A	0.988636	0.926829	0.633094	0.884892
SVA_A_dup18	SVA_A	0.910377	0.910448	1.05473	1.33333
SVA_B_dup17	SVA_B	0.843949	0.871287	1.5468	1.99015
SVA_E_dup16	SVA_E	0.830097	0.810811	2.0396	2.19802
SVA_B_dup18	SVA_B	0.931818	0.94306	1.66038	1.7673
SVA_D_dup48	SVA_D	0.826415	0.76779	3.01136	3.03409
LTR5_Hs_dup12	LTR5_Hs	0.858974	0.448718	1.4717	1.4717
LTR5_Hs_dup13	LTR5_Hs	0.656805	0.467391	2.86441	3.11864
SVA_F_dup25	SVA_F	0.833333	0.961538	0.857143	1.2381
SVA_E_dup17	SVA_E	0.906452	0.921975	2.27106	2.30037
SVA_E_dup18	SVA_E	0.908078	0.851111	2.89516	3.62903
SVA_D_dup49	SVA_D	0.892857	0.724138	2.92537	3.02985
SVA_B_dup19	SVA_B	0.863636	0.870229	1.57143	2.33929
SVA_F_dup26	SVA_F	0.889011	0.911572	4.02655	4.0531
SVA_F_dup27	SVA_F	0.894737	0.921756	4.70103	5.40206
SVA_F_dup28	SVA_F	0.891892	0.867284	2.79832	2.72269
LTR5_Hs_dup14	LTR5_Hs	0.59322	0.375	1.07273	1.01818
LTR5_Hs_dup15	LTR5_Hs	0.708333	0.348315	2	1.85417
LTR5B_dup22	LTR5B	0.826923	0.784615	0.852459	1.06557
LTR5_Hs_dup16	LTR5_Hs	0.793103	0.6	0.617021	0.638298
LTR5A_dup1	LTR5A	0.809524	0.811594	0.7	1.15
SVA_B_dup20	SVA_B	0.888889	0.821429	1.26923	1.4359
SVA_F_dup29	SVA_F	0.876016	0.884977	1.98387	1.71774
SVA_E_dup19	SVA_E	0.876263	0.843284	1.90385	1.93269
SVA_E_dup20	SVA_E	0.897541	0.897698	2.38049	1.90732
SVA_D_dup50	SVA_D	0.858079	0.86148	2.16038	2.48585
SVA_D_dup51	SVA_D	0.918033	0.803279	1.07965	1.07965
SVA_A_dup21	SVA_A	0.880795	0.855346	2.09722	2.20833
SVA_B_dup21	SVA_B	0.898936	0.865385	2.26506	2.50602
SVA_F_dup30	SVA_F	0.831186	0.858073	3.59259	3.55556
LTR5_Hs_dup18	LTR5_Hs	0.483412	0.308333	3.29688	3.75
SVA_D_dup52	SVA_D	0.847345	0.894958	1.87552	1.9751
SVA_C_dup11	SVA_C	0.861789	0.816794	2.23636	2.38182
SVA_A_dup22	SVA_A	0.7	1	1.25	1.125
SVA_D_dup53	SVA_D	0.87234	0.881137	1.74884	1.8
LTR5A_dup2	LTR5A	0.772277	0.765766	1.62903	1.79032
SVA_F_dup31	SVA_F	0.871658	0.824885	1.43846	1.66923
SVA_F_dup32	SVA_F	0.889941	0.89881	2.86441	2.84746
LTR5_Hs_dup19	LTR5_Hs	0.873016	0.588889	1.125	1.60714
LTR5B_dup23	LTR5B	0.888889	0.942308	0.931034	0.896552
LTR5B_dup24	LTR5B	0.786765	0.77551	1.91549	1.38028
LTR5B_dup25	LTR5B	0.809524	0.763636	1.4	1.83333
SVA_D_dup54	SVA_D	0.902141	0.876289	1.59512	1.41951
SVA_F_dup33	SVA_F	0.901734	0.881579	1.29104	1.70149
SVA_E_dup24	SVA_E	0.925287	0.865116	1.42623	1.7623
SVA_E_dup25	SVA_E	0.870728	0.842975	2.53962	2.28302
SVA_D_dup55	SVA_D	0.896907	0.918919	1.07182	0.81768
SVA_D_dup56	SVA_D	0.864486	0.854962	1.42667	1.74667
SVA_D_dup57	SVA_D	0.914286	0.911111	3.18182	4.09091
LTR5_Hs_dup20	LTR5_Hs	0.728155	0.361905	1.83929	1.875
SVA_D_dup58	SVA_D	0.555556	0.722222	0.9	1.8
LTR5_Hs_dup21	LTR5_Hs	0.638418	0.386473	3.10526	3.63158
LTR5B_dup26	LTR5B	0.954545	0.817308	0.77193	1.82456
SVA_E_dup26	SVA_E	0.777778	0.733333	1.125	1.875
LTR5_Hs_dup22	LTR5_Hs	0.714286	0.198347	1.2623	1.98361
SVA_B_dup25	SVA_B	0.722222	0.862069	0.818182	1.31818
LTR5_Hs_dup23	LTR5_Hs	0.612069	0.355932	2.23077	2.26923
LTR5_Hs_dup24	LTR5_Hs	0.503937	0.310976	2.11667	2.73333
SVA_F_dup35	SVA_F	0.804082	0.833948	20.4167	22.5833
LTR5_Hs_dup25	LTR5_Hs	0.543103	0.350746	3.86667	4.46667
SVA_A_dup27	SVA_A	0.722222	0.8125	2.25	2
LTR5_Hs_dup26	LTR5_Hs	0.958333	1	2.18182	1.72727
SVA_D_dup59	SVA_D	0.873047	0.841941	1.84838	2.30686
SVA_A_dup28	SVA_A	1	0.807692	2.1	2.6
SVA_E_dup28	SVA_E	0.592105	0.646154	1.15152	0.984848
SVA_F_dup37	SVA_F	0.101266	0.219178	1	0.924051
SVA_E_dup29	SVA_E	0.891945	0.852767	3.05706	3.03904
LTR5_Hs_dup27	LTR5_Hs	0.745283	0.181818	1.76667	1.46667
LTR5_Hs_dup28	LTR5_Hs	0.772152	0.565789	1.43636	1.38182
SVA_B_dup27	SVA_B	0.826772	0.84106	1.95385	2.32308
SVA_F_dup38	SVA_F	0.874207	0.895299	2.79882	2.76923
SVA_D_dup60	SVA_D	0.813099	0.818182	2.41699	2.6332
SVA_C_dup13	SVA_C	0.862348	0.857143	1.1875	1.14423
LTR5_Hs_dup29	LTR5_Hs	0.702857	0.54	2.9661	2.54237
SVA_D_dup62	SVA_D	0.837607	0.883929	2.6	2.48889
SVA_D_dup63	SVA_D	0.872549	0.854167	1.2	1.41176
SVA_B_dup29	SVA_B	0.886364	0.937759	1.17647	1.28877
SVA_B_dup30	SVA_B	0.875	1	8	10
SVA_B_dup31	SVA_B	0.92278	0.940594	1.24519	1.45673
SVA_E_dup32	SVA_E	1	0.888889	1.55556	2
LTR5_Hs_dup30	LTR5_Hs	0.529197	0.250836	4.89286	5.33929
SVA_F_dup41	SVA_F	1	1	0.928571	0.714286
SVA_D_dup65	SVA_D	0.852399	0.88024	1.42632	1.75789
SVA_D_dup66	SVA_D	0.877119	0.890173	1.73529	1.90809
SVA_C_dup14	SVA_C	1	0.75	1.42857	1.71429
SVA_D_dup67	SVA_D	0.906863	0.854875	1.67213	1.80738
LTR5B_dup28	LTR5B	1	1	2	3.7
SVA_F_dup42	SVA_F	0.764706	1	0.894737	0.473684
SVA_C_dup15	SVA_C	0.836066	0.753788	0.948187	1.36788
SVA_A_dup33	SVA_A	0.948864	0.931138	0.755365	1.43348
LTR5B_dup29	LTR5B	0.907407	0.842466	1.66154	2.24615
SVA_D_dup69	SVA_D	0.821782	0.798408	1.57812	1.96354
LTR5_Hs_dup31	LTR5_Hs	0.913793	0.204301	1.05455	1.69091
SVA_C_dup17	SVA_C	0.889328	0.859031	2.85876	2.56497
SVA_E_dup35	SVA_E	1	0.8	1	3.33333
LTR5_Hs_dup32	LTR5_Hs	0.775	0.304348	0.769231	1.32692
SVA_D_dup70	SVA_D	0.836207	0.736111	0.690476	0.857143
SVA_D_dup71	SVA_D	0.856187	0.867008	1.54124	2.01546
SVA_F_dup43	SVA_F	0.872191	0.899461	2.04598	1.60057
LTR5_Hs_dup33	LTR5_Hs	0.846154	0.205479	0.829787	1.55319
SVA_D_dup72	SVA_D	0.912134	0.869688	1.44848	2.13939
SVA_F_dup44	SVA_F	0.867063	0.850662	2.28054	2.39367
SVA_B_dup33	SVA_B	0.905013	0.858156	1.78774	1.99528
SVA_B_dup34	SVA_B	0.9	0.862832	1.86667	1.50667
SVA_D_dup73	SVA_D	0.849673	0.838384	1.2439	1.60976
LTR5B_dup30	LTR5B	0.84375	0.797753	1.33333	1.23611
SVA_D_dup74	SVA_D	0.850498	0.863158	5.47273	5.18182
LTR5_Hs_dup34	LTR5_Hs	0.794872	0.155172	0.722222	1.07407
LTR5B_dup31	LTR5B	0.818182	0.766667	0.859375	0.9375
SVA_D_dup75	SVA_D	0.847222	0.819048	2	1.45833
SVA_D_dup76	SVA_D	0.844898	0.851613	1.67235	1.58703
SVA_F_dup46	SVA_F	0.863636	0.902913	1.66038	1.9434
SVA_E_dup36	SVA_E	0.903114	0.852601	1.05474	1.26277
SVA_E_dup37	SVA_E	0.890026	0.867209	2.14835	2.02747
SVA_D_dup77	SVA_D	0.833861	0.846037	2.92593	3.03704
SVA_E_dup38	SVA_E	1	0.923077	0.666667	2.16667
SVA_A_dup36	SVA_A	0.905882	0.861386	1.58879	1.88785
SVA_F_dup47	SVA_F	0.868347	0.922879	3.57	3.89
SVA_F_dup48	SVA_F	0.899514	0.8577	5.14167	4.275
LTR5A_dup3	LTR5A	0.740741	0.739583	0.931034	1.65517
SVA_F_dup49	SVA_F	0.90456	0.89332	3.89669	4.14463
SVA_C_dup18	SVA_C	0.864266	0.879795	1.88021	2.03646
SVA_F_dup50	SVA_F	0.95873	0.959752	1.44495	1.48165
SVA_F_dup51	SVA_F	0.905045	0.888889	1.66832	1.33663
SVA_B_dup36	SVA_B	0.85	0.945946	1.81818	3.36364
LTR5_Hs_dup35	LTR5_Hs	0.720721	0.0689655	1.98214	1.55357
SVA_A_dup38	SVA_A	0.811856	0.868195	1.55823	1.40161
SVA_C_dup19	SVA_C	0.772414	0.734597	2.16418	3.14925
SVA_D_dup79	SVA_D	0.871122	0.858025	2.19372	2.5445
SVA_C_dup20	SVA_C	0.880383	0.883333	1	1.14833
SVA_A_dup39	SVA_A	0.916667	0.893162	0.666667	1
SVA_E_dup39	SVA_E	0.857143	0.863636	4.66667	7.33333
SVA_B_dup37	SVA_B	0.697917	0.582781	1.62712	2.55932
SVA_F_dup52	SVA_F	0.862109	0.863734	2.3515	2.53951
LTR5_Hs_dup36	LTR5_Hs	0.263158	0.0133333	1.31034	1.2931
SVA_A_dup40	SVA_A	0.102273	0.0769231	3.82609	1.69565
SVA_E_dup40	SVA_E	0.899384	0.915789	1.70877	1.66667
SVA_E_dup41	SVA_E	0.922222	0.845018	1.38462	2.08462
SVA_D_dup81	SVA_D	0.875	0.894509	1.66775	2.25407
LTR5_Hs_dup37	LTR5_Hs	0.518987	0.3125	1.33898	1.35593
LTR5_Hs_dup38	LTR5_Hs	0.840426	0.282443	1.54098	2.14754
LTR5_Hs_dup39	LTR5_Hs	0.242718	0.0409836	1.63492	1.93651
SVA_C_dup21	SVA_C	0.859416	0.901887	1.8301	1.28641
SVA_D_dup82	SVA_D	0.874644	0.833846	1.19388	1.10544
LTR5_Hs_dup40	LTR5_Hs	0.554455	0.22549	1.65574	1.67213
SVA_A_dup43	SVA_A	1	0.909091	1.2	1.46667
LTR5_Hs_dup41	LTR5_Hs	0.659794	0.188034	1.53968	1.85714
LTR5_Hs_dup42	LTR5_Hs	0.731707	0.2	0.672131	0.901639
LTR5_Hs_dup43	LTR5_Hs	0.4	0.072	1.40625	1.95312
SVA_B	SVA_B	0.846154	0.892857	1.28488	1.46512
LTR5_Hs_dup44	LTR5_Hs	0.881356	0.131148	1.01724	1.05172
SVA_D_dup83	SVA_D	0.841176	0.802752	0.813397	1.04306
LTR5_Hs_dup45	LTR5_Hs	0.6	0.56	0.416667	0.833333
LTR5A_dup4	LTR5A	0.897436	0.826923	1.3	1.73333
LTR5_Hs_dup46	LTR5_Hs	0.816901	0.506024	1.39216	1.62745
SVA_D_dup84	SVA_D	0.896601	0.897168	2.21317	2.10345
LTR5_Hs_dup47	LTR5_Hs	0.584416	0.27551	1.32759	1.68966
LTR5_Hs_dup48	LTR5_Hs	0.885714	0.470588	0.564516	1.09677
LTR5_Hs_dup49	LTR5_Hs	0.5	0.06	0.736842	0.877193
SVA_E_dup42	SVA_E	0.567568	0.514286	4.11111	3.88889
LTR5_Hs_dup51	LTR5_Hs	0.256098	0.113208	1.22388	1.58209
LTR5A_dup5	LTR5A	0.789474	0.845714	1.75385	2.69231
SVA_F_dup55	SVA_F	0.867318	0.889831	2.46897	2.44138
SVA_F_dup56	SVA_F	0.867365	0.892174	2.45923	2.46781
SVA_C_dup22	SVA_C	0.867647	0.899563	1.47826	1.9913
SVA_A_dup44	SVA_A	1	0.869565	2.25	1.91667
SVA_E_dup43	SVA_E	1	0.966667	1.42857	4.28571
SVA_E_dup44	SVA_E	0.86148	0.878914	1.60182	1.45593
SVA_F_dup57	SVA_F	0.852308	0.900929	1.4977	1.48848
SVA_C_dup23	SVA_C	0.859091	0.878676	1.19565	1.47826
LTR5B_dup32	LTR5B	0.686275	0.693548	0.761194	0.925373
SVA_F_dup58	SVA_F	0.78125	0.885906	0.680851	1.05674
SVA_C_dup24	SVA_C	0.863636	0.917647	0.767442	0.988372
SVA_C_dup25	SVA_C	0.810742	0.833021	1.6157	2.20248
SVA_D_dup86	SVA_D	0.811765	0.819672	0.904255	0.973404
LTR5_Hs_dup52	LTR5_Hs	0.851852	0.833333	1.44643	0.964286
SVA_D_dup87	SVA_D	0.886486	0.738916	1.15625	1.26875
LTR5A_dup6	LTR5A	0.681818	0.733333	0.77193	1.05263
SVA_C_dup26	SVA_C	0.915254	0.813299	2.07538	1.96482
SVA_A_dup46	SVA_A	0.904872	0.88913	1.95023	2.08145
SVA_D_dup88	SVA_D	0.877193	0.845783	2.06736	2.15026
SVA_F_dup59	SVA_F	0.905263	0.912621	0.742188	0.804688
SVA_F_dup60	SVA_F	1	0.916667	0.875	1.5
LTR5_Hs_dup53	LTR5_Hs	0.477064	0.125	1.87931	1.7931
LTR5_Hs_dup54	LTR5_Hs	0.602804	0.37156	3.5082	3.57377
SVA_F_dup61	SVA_F	0.8	0.911111	4.16667	3.75
LTR5_Hs_dup55	LTR5_Hs	0.47619	0.5	0.688525	0.491803
SVA_F_dup62	SVA_F	0.852349	0.927835	0.93125	1.2125
SVA_D_dup89	SVA_D	0.785714	0.863158	1.32075	1.79245
LTR5_Hs_dup56	LTR5_Hs	0.69863	0.448529	2.43333	2.26667
LTR5_Hs_dup57	LTR5_Hs	0.327273	0.0824742	0.948276	1.67241
SVA_D_dup90	SVA_D	0.851852	0.862974	1.55024	1.64115
SVA_F_dup63	SVA_F	0.8	0.889831	0.802139	1.26203
SVA_E_dup45	SVA_E	0.868167	0.85138	1.48095	2.24286
SVA_F_dup64	SVA_F	1	0.941176	1.25	2.125
SVA_C_dup27	SVA_C	0.878613	0.876289	1.10191	1.23567
LTR5_Hs_dup58	LTR5_Hs	0.529412	0.515152	0.944444	1.22222
SVA_A_dup50	SVA_A	0.873239	0.880658	1.0597	1.20896
LTR5_Hs_dup59	LTR5_Hs	0.602151	0.0964912	1.47619	1.80952
SVA_F_dup65	SVA_F	1	0.973684	3.1	7.6
LTR5_Hs_dup60	LTR5_Hs	0.771429	0.292683	1.25	0.732143
SVA_B_dup38	SVA_B	0.901961	0.924138	1.47826	2.10145
SVA_C_dup28	SVA_C	0.676471	0.746269	1.5	0.985294
LTR5B_dup33	LTR5B	0.825397	0.588235	1.08621	0.87931
LTR5_Hs_dup61	LTR5_Hs	0.849315	0.410256	1.21667	1.3
LTR5_Hs_dup62	LTR5_Hs	0.7625	0.464286	1.40351	0.982456
SVA_B_dup39	SVA_B	0.879433	0.90785	1.35577	1.40865
SVA_A_dup51	SVA_A	1	1	2	2.54545
SVA_D_dup91	SVA_D	0.880342	0.863636	1.65566	1.66038
LTR5_Hs_dup63	LTR5_Hs	0.636364	0.45098	1.89655	1.75862
LTR5B_dup36	LTR5B	0.867925	0.647059	1.01923	1.30769
SVA_D_dup92	SVA_D	0.774603	0.823704	2.07237	2.22039
LTR5A_dup7	LTR5A	0.756757	0.782609	0.74	0.92
SVA_C_dup29	SVA_C	0.875519	0.862613	1.34637	2.48045
SVA_A_dup52	SVA_A	0.909091	1	1.375	1.25
SVA_A_dup53	SVA_A	0.865169	0.88785	1.03488	1.24419
SVA_A_dup54	SVA_A	0.829268	0.4	1.70833	1.04167
SVA_D_dup93	SVA_D	0.904372	0.904398	1.90625	2.72396
SVA_A_dup55	SVA_A	0.837989	0.831633	0.716	0.784
SVA_B_dup40	SVA_B	0.789855	0.731183	1.25455	1.69091
SVA_F_dup66	SVA_F	1	0.833333	1.25	3
LTR5B_dup37	LTR5B	0.75	0.807692	0.8	1.04
LTR5B_dup38	LTR5B	0.88	0.768116	1.22951	1.13115
LTR5B_dup39	LTR5B	0.787234	0.827957	0.701493	1.38806
SVA_B_dup41	SVA_B	0.886228	0.911894	1.15972	1.57639
SVA_A_dup59	SVA_A	0.927536	0.781377	1.84821	2.20536
SVA_A_dup60	SVA_A	0.862944	0.903346	1.25478	1.71338
SVA_C_dup30	SVA_C	0.834061	0.838013	2.25616	2.28079
SVA_B_dup42	SVA_B	0.9	0.907801	1.76796	1.55801
SVA_D_dup94	SVA_D	0.824405	0.801262	1.51351	1.42793
SVA_C_dup31	SVA_C	0.849741	0.814159	1.02116	0.597884
SVA_D_dup95	SVA_D	0.9	0.828571	0.747664	1.14486
LTR5B_dup40	LTR5B	0.833333	0.35	1.5	1.76471
SVA_D_dup96	SVA_D	0.857895	0.913043	0.798319	1.06303
SVA_F_dup70	SVA_F	0.880416	0.910028	2.83538	2.62162
SVA_A_dup62	SVA_A	0.833333	1	1.09091	1
SVA_F_dup71	SVA_F	0.847222	0.84375	1.30909	1.74545
SVA_A_dup63	SVA_A	0.86413	0.84	0.973545	1.5873
SVA_D_dup97	SVA_D	0.901288	0.865385	2.11818	2.36364
SVA_D_dup98	SVA_D	0.857664	0.865922	1.21239	1.58407
SVA_E_dup49	SVA_E	0.793651	0.75	5.72727	3.27273
SVA_D_dup99	SVA_D	1	0.916667	1.125	1.5
SVA_D_dup100	SVA_D	0.927007	0.881041	1.48375	1.94224
SVA_D_dup101	SVA_D	0.835955	0.852083	1.57801	1.70213
SVA_A_dup65	SVA_A	0.375	0.384615	0.727273	1.18182
SVA_D_dup103	SVA_D	0.845794	0.813636	1.92793	1.98198
SVA_C_dup32	SVA_C	0.844311	0.917404	0.897849	1.82258
SVA_B_dup45	SVA_B	0.921348	0.875	1.89362	1.53191
SVA_B_dup46	SVA_B	0.895604	0.828794	0.892157	1.2598
SVA_D_dup105	SVA_D	0.812183	0.901274	1.13218	1.8046
SVA_F_dup72	SVA_F	0.861413	0.868195	1.27778	1.21181
SVA_D_dup106	SVA_D	0.903633	0.883648	1.8563	1.8651
SVA_A_dup67	SVA_A	0.927083	0.87037	1.07865	1.21348
SVA_F_dup73	SVA_F	0.875	1	1.21212	0.909091
SVA_F_dup74	SVA_F	0.692308	0.878378	0.433333	2.46667
SVA_F_dup75	SVA_F	0.943396	0.97561	0.654321	0.506173
SVA_F_dup76	SVA_F	0.948718	0.891304	0.443182	1.04545
SVA_A_dup68	SVA_A	0.892473	0.895833	0.958763	1.48454
LTR5_Hs_dup64	LTR5_Hs	0.934783	0.802632	0.730159	1.20635
SVA_B_dup47	SVA_B	0.841584	0.902439	1.11602	1.58564
SVA_B_dup48	SVA_B	0.943662	0.90411	0.972603	1.33333
SVA_D_dup108	SVA_D	0.828125	0.832237	1.10727	1.0519
SVA_C_dup35	SVA_C	0.739726	0.804348	0.986486	1.24324
LTR5_Hs_dup65	LTR5_Hs	0.823529	0.454545	0.894737	0.964912
SVA_D_dup109	SVA_D	0.855422	0.843023	1.27041	1.7551
LTR5B_dup41	LTR5B	0.844828	0.785714	0.878788	1.48485
SVA_A_dup70	SVA_A	0.947368	0.873786	1.91919	2.08081
SVA_B_dup49	SVA_B	1	0.928571	0.5	1.4
SVA_D_dup110	SVA_D	0.903226	0.897321	2.09896	2.33333
SVA_D_dup111	SVA_D	0.844512	0.824047	1.36667	1.42083
SVA_D_dup112	SVA_D	0.946524	0.901099	1.07471	1.56897
SVA_D_dup113	SVA_D	0.887446	0.791878	1.5298	1.30464
SVA_B_dup50	SVA_B	0.684932	0.727273	1.17742	1.24194
SVA_B_dup51	SVA_B	0.872792	0.925714	1.48168	1.83246
SVA_D_dup115	SVA_D	0.872404	0.854447	1.24354	1.369
SVA_A_dup73	SVA_A	0.727273	0.727273	1.375	1.375
SVA_F_dup78	SVA_F	0.8	0.666667	1.13636	0.409091
SVA_D_dup120	SVA_D	0.940334	0.887955	1.47535	1.25704
LTR5_Hs_dup66	LTR5_Hs	0.752809	0.270833	1.67925	0.90566
SVA_F_dup79	SVA_F	0.647059	0.75	2.125	2.5
SVA_F_dup80	SVA_F	0.931818	0.82243	1.31343	1.59701
SVA_D_dup121	SVA_D	0.858974	0.845343	2.5679	2.34156
LTR5_Hs_dup67	LTR5_Hs	0.69863	0.634146	3.17391	3.56522
SVA_F_dup81	SVA_F	0.887324	0.9	0.876543	0.864198
SVA_F_dup82	SVA_F	0.88	1	0.297619	0.440476
SVA_C_dup36	SVA_C	0.855491	0.848315	2.58209	2.65672
LTR5B_dup42	LTR5B	0.744186	0.365854	0.796296	0.759259
SVA_D_dup122	SVA_D	0.862805	0.890141	1.33878	1.44898
SVA_B_dup53	SVA_B	0.814815	0.819853	1.58824	2
SVA_F_dup83	SVA_F	0.730769	0.705882	0.753623	0.73913
SVA_E_dup52	SVA_E	0.841096	0.76779	1.7381	1.27143
SVA_D_dup123	SVA_D	0.862823	0.881633	1.46221	1.42442
SVA_B_dup54	SVA_B	0.918728	0.922652	1.33491	1.70755
SVA_D_dup124	SVA_D	0.873984	0.907738	1.06957	1.46087
SVA_D_dup125	SVA_D	0.867403	0.765714	1.49587	1.44628
SVA_F_dup84	SVA_F	0.965517	1	2.63636	2.90909
SVA_D_dup126	SVA_D	0.902222	0.868421	1.46104	1.23377
SVA_F_dup85	SVA_F	0.893013	0.902196	1.44025	1.57547
SVA_F_dup86	SVA_F	0.88342	0.867725	1.4566	1.42642
SVA_D_dup127	SVA_D	0.862434	0.78125	0.870968	1.03226
SVA_E_dup53	SVA_E	1	0.846154	1.18182	1.18182
SVA_E_dup54	SVA_E	0.904762	0.681818	2.625	2.75
SVA_D	SVA_D	0.890625	0.85034	0.711111	1.08889
LTR5B_dup43	LTR5B	0.785714	0.835616	0.823529	1.07353
SVA_F_dup87	SVA_F	0.866667	0.904762	0.625	0.875
SVA_D_dup128	SVA_D	0.864865	0.859375	1.03187	1.52988
SVA_D_dup129	SVA_D	0.88141	0.903148	1.09474	1.44912
SVA_D_dup130	SVA_D	0.87987	0.863753	2.56667	3.24167
SVA_D_dup131	SVA_D	0.882022	0.81875	0.864078	0.776699
LTR5_Hs_dup68	LTR5_Hs	0.578313	0.402439	1.40678	1.38983
SVA_B_dup56	SVA_B	0.915033	0.862857	1.66304	1.90217
LTR5B_dup44	LTR5B	0.913043	0.833333	0.433962	0.45283
SVA_B_dup57	SVA_B	0.918089	0.84897	1.69364	2.52601
SVA_A_dup76	SVA_A	0.907173	0.879518	1.66901	1.75352
LTR5A_dup8	LTR5A	0.795918	0.848485	0.907407	1.22222
SVA_D_dup132	SVA_D	0.883582	0.841924	1.48889	1.29333
SVA_D_dup133	SVA_D	0.843866	0.833866	1.0549	1.22745
SVA_A_dup79	SVA_A	0.891753	0.897833	0.937198	1.56039
LTR5B_dup45	LTR5B	0.882353	0.681319	1.54545	1.37879
SVA_D_dup134	SVA_D	0.814978	0.887468	1.76654	1.5214
LTR5_Hs_dup69	LTR5_Hs	0.683673	0.623762	1.66102	1.71186
SVA_D_dup135	SVA_D	0.874214	0.89747	5.23026	4.94079
SVA_D_dup136	SVA_D	0.850575	0.865031	1.51744	1.89535
SVA_B_dup58	SVA_B	0.912664	0.853821	1.21164	1.59259
SVA_A_dup83	SVA_A	0.958333	0.903226	1.6	2.06667
SVA_D_dup137	SVA_D	0.860544	0.840989	1.10526	1.06391
LTR5B_dup46	LTR5B	0.980392	0.857143	0.864407	0.474576
SVA_E_dup56	SVA_E	0.924092	0.899582	1.38356	1.09132
SVA_D_dup138	SVA_D	0.86802	0.847418	1.70563	1.84416
SVA_A_dup84	SVA_A	0.916667	0.928571	3.42857	2
SVA_F_dup88	SVA_F	0.882562	0.875362	1.01444	1.24549
SVA_F_dup89	SVA_F	0.851064	0.837209	1.20513	1.47009
SVA_B_dup59	SVA_B	0.818182	0.915493	0.61875	1.775
LTR5A_dup11	LTR5A	0.795082	0.742138	1.76812	2.30435
SVA_F_dup90	SVA_F	0.843137	0.809412	1.41014	1.95853
SVA_D_dup140	SVA_D	0.840909	0.877005	0.956522	1.0163
SVA_A_dup87	SVA_A	0.930693	0.960733	1.45324	2.7482
LTR5B_dup47	LTR5B	0.848485	0.875	0.559322	0.813559
SVA_F_dup91	SVA_F	0.925926	0.933333	3.85714	8.57143
LTR5B_dup48	LTR5B	0.8	0.857143	2.5	1.16667
SVA_F_dup92	SVA_F	0.888889	0.592593	0.225	0.675
SVA_A_dup89	SVA_A	1	0.695652	1.45455	2.09091
SVA_A_dup90	SVA_A	1	0.84375	1.63636	2.90909
SVA_E_dup58	SVA_E	0.721973	0.694656	1.93913	2.27826
LTR5_Hs_dup70	LTR5_Hs	0.761905	0.328358	0.913043	0.971014
SVA_D_dup141	SVA_D	0.859504	0.843373	1.85204	2.11735
LTR5_Hs_dup71	LTR5_Hs	0.790909	0.576923	1.83333	2.16667
SVA_D_dup142	SVA_D	0.833333	0.862816	1.14833	1.32536
SVA_D_dup143	SVA_D	0.83871	0.822335	2.10494	2.4321
SVA_C_dup40	SVA_C	0.817143	0.883721	0.862069	1.48276
LTR5B_dup49	LTR5B	0.86	0.770492	0.925926	1.12963
SVA_F_dup94	SVA_F	0.870748	0.80137	0.88024	0.874251
SVA_B_dup61	SVA_B	0.902622	0.851852	1.71154	1.55769
LTR5B_dup50	LTR5B	0.692308	0.684211	0.896552	0.655172
SVA_D_dup144	SVA_D	0.831858	0.611111	1.85246	1.18033
SVA_A_dup595	SVA_A	0.909091	0.846154	0.785714	0.928571
SVA_E_dup401	SVA_E	0.806084	0.749091	2.17355	2.27273
LTR5_Hs_dup376	LTR5_Hs	0.804348	0.363636	0.766667	1.1
LTR5B_dup228	LTR5B	0.779661	0.724138	0.907692	1.33846
SVA_A_dup596	SVA_A	0.708333	0.764706	6	8.5
SVA_F_dup570	SVA_F	0.894737	0.798851	4.66038	3.28302
LTR5B_dup229	LTR5B	0.590909	0.648649	0.656716	1.10448
SVA_D_dup819	SVA_D	0.895522	0.861111	2.12698	2.66667
LTR5_Hs_dup377	LTR5_Hs	0.555556	0.173913	0.865385	0.884615
LTR5_Hs_dup378	LTR5_Hs	0.666667	0.475	0.555556	0.740741
SVA_D_dup821	SVA_D	0.814815	0.774194	2.87234	3.29787
SVA_A_dup597	SVA_A	0.666667	0.545455	2.25	2.75
SVA_D_dup822	SVA_D	0.90411	0.908475	1.11168	1.49746
SVA_B_dup467	SVA_B	0.908745	0.900641	1.22326	1.45116
SVA_B_dup468	SVA_B	0.796748	0.84507	1.5974	1.84416
SVA_B_dup471	SVA_B	0.887805	0.912281	1.05128	1.46154
SVA_E_dup404	SVA_E	0.862385	0.865044	1.19452	1.23836
SVA_D_dup823	SVA_D	0.845	0.859504	0.966184	1.16908
SVA_B_dup472	SVA_B	1	0.909091	0.666667	2.44444
LTR5B_dup230	LTR5B	0.863636	0.944444	0.733333	0.6
SVA_A_dup598	SVA_A	0.916667	0.714286	1.71429	1
SVA_A_dup599	SVA_A	1	1	0.363636	0.909091
SVA_F_dup573	SVA_F	0.917012	0.849057	1	1.09959
LTR5_Hs_dup379	LTR5_Hs	0.717391	0.373134	0.807018	1.17544
SVA_F_dup574	SVA_F	0.86631	0.888325	1.58475	1.66949
SVA_C_dup274	SVA_C	0.856631	0.925816	1.0856	1.31128
SVA_B_dup477	SVA_B	0.961538	0.84058	1.73333	4.6
SVA_F_dup575	SVA_F	0.912371	0.903061	1.14118	1.15294
SVA_F_dup576	SVA_F	0.917012	0.889503	2.11404	2.38158
LTR5A_dup185	LTR5A	0.698413	0.89011	1.05	1.51667
LTR5_Hs_dup380	LTR5_Hs	0.788462	0.75	0.896552	1.10345
LTR5_Hs_dup381	LTR5_Hs	0.609756	0.462585	1.95238	2.33333
SVA_F_dup577	SVA_F	0.831683	0.834783	0.926606	1.05505
SVA_F_dup578	SVA_F	0.857143	0.899329	0.793333	0.993333
SVA_C_dup275	SVA_C	0.814815	0.5	1.5	1.22222
SVA_B_dup479	SVA_B	0.87541	0.837438	1.46635	1.95192
SVA_D_dup825	SVA_D	0.880952	0.736842	0.893617	0.808511
LTR5A_dup186	LTR5A	0.810345	0.793478	1	1.58621
SVA_D_dup826	SVA_D	0.921769	0.896806	1.12214	1.55344
SVA_A_dup602	SVA_A	0.940594	0.976077	0.463303	0.958716
SVA_A_dup603	SVA_A	0.84	0.869565	1.66667	1.53333
SVA_E_dup408	SVA_E	0.903226	0.88785	0.928144	1.28144
SVA_E_dup409	SVA_E	0.910299	0.905213	1.30303	0.91342
SVA_B_dup480	SVA_B	0.681159	0.595506	1	1.28986
SVA_B_dup481	SVA_B	0.833992	0.834862	1.29744	1.67692
SVA_B_dup482	SVA_B	0.571429	0.657895	1.75	1.9
SVA_A_dup604	SVA_A	0.917526	0.975806	1.22013	1.55975
SVA_A_dup594	SVA_A	0.856502	0.925325	1.06699	1.47368
LTR5A_dup187	LTR5A	0.844156	0.793478	1.22222	1.46032
SVA_B_dup483	SVA_B	0.895582	0.791667	1.38333	1.73333
SVA_C_dup277	SVA_C	0.892308	0.917051	0.828025	1.38217
SVA_F_dup580	SVA_F	0.953704	0.96	0.84375	0.976562
SVA_D_dup828	SVA_D	0.847059	0.84466	1.41667	1.71667
LTR5_Hs_dup382	LTR5_Hs	0.942857	0.792453	0.636364	0.963636
SVA_A_dup607	SVA_A	0.854749	0.850575	1.21769	1.18367
LTR5_Hs_dup383	LTR5_Hs	0.830986	0.720588	1.24561	1.19298
SVA_D_dup829	SVA_D	0.766129	0.822368	0.751515	0.921212
SVA_C_dup278	SVA_C	0.571429	0.727273	0.875	1.375
SVA_E_dup412	SVA_E	0.782609	0.842105	2.09091	1.72727
SVA_D_dup830	SVA_D	0.836858	0.851064	1.53241	1.74074
SVA_C_dup279	SVA_C	0.915385	0.798851	0.844156	1.12987
SVA_A_dup609	SVA_A	0.886076	0.903226	1.23438	1.9375
SVA_A_dup610	SVA_A	0.885932	0.881533	1.12876	1.23176
LTR5_Hs_dup384	LTR5_Hs	0.714286	0.248	1.4	1.92308
SVA_E_dup413	SVA_E	0.964602	0.942857	1.31395	0.406977
SVA_E_dup414	SVA_E	0.818182	0.769231	1	2.36364
SVA_B_dup485	SVA_B	0.813187	0.923754	1.37186	1.71357
SVA_D_dup831	SVA_D	0.891738	0.877049	1.35	1.40769
SVA_A_dup611	SVA_A	0.852941	0.886364	1.34211	1.73684
SVA_C_dup280	SVA_C	0.861017	0.888393	1.33484	1.01357
SVA_D_dup833	SVA_D	0.86036	0.862069	2.61176	3.41176
SVA_A_dup613	SVA_A	0.877863	0.944882	0.949275	0.92029
SVA_F_dup581	SVA_F	0.911111	0.928571	0.865385	0.269231
SVA_A_dup614	SVA_A	0.832298	0.855346	0.838542	0.828125
SVA_D_dup834	SVA_D	0.915842	0.935829	0.975845	0.903382
SVA_D_dup835	SVA_D	0.855895	0.871179	1.7026	1.7026
SVA_C_dup281	SVA_C	0.864458	0.928375	1.46903	1.60619
LTR5B_dup231	LTR5B	0.884615	0.8	0.5	0.576923
SVA_C_dup282	SVA_C	0.878906	0.873239	1.19626	1.99065
SVA_B_dup486	SVA_B	0.85	0.785714	1.25	1.4875
SVA_D_dup836	SVA_D	0.861905	0.914179	1.21387	1.54913
SVA_A_dup618	SVA_A	0.953846	0.945559	1.12069	1.50431
SVA_D_dup837	SVA_D	0.848921	0.825455	1.27523	1.26147
SVA_B_dup488	SVA_B	0.924444	0.858537	1.21622	1.10811
SVA_A_dup620	SVA_A	0.875	0.925926	2	6.75
SVA_A_dup621	SVA_A	0.906433	0.860759	1.34646	1.86614
SVA_E_dup415	SVA_E	0.887273	0.927136	0.884244	1.27974
SVA_E_dup416	SVA_E	1	1	1.375	0.375
SVA_D_dup838	SVA_D	0.905405	0.824324	0.654867	0.654867
SVA_C_dup283	SVA_C	0.904348	0.934066	0.815603	1.29078
LTR5_Hs_dup385	LTR5_Hs	0.787879	0.619469	1.65	1.88333
SVA_D_dup839	SVA_D	0.870588	0.874286	1.39918	1.44033
SVA_C_dup284	SVA_C	0.821138	0.727273	1.11818	1.2
SVA_E_dup417	SVA_E	0.857143	0.904762	2.33333	2.33333
LTR5_Hs_dup386	LTR5_Hs	0.505208	0.242424	2.90909	3.5
SVA_A_dup624	SVA_A	0.916667	0.833333	1.2	0.6
SVA_E_dup400	SVA_E	0.866667	0.842262	1.42045	1.27273
SVA_A_dup625	SVA_A	0.892405	0.919614	1.21228	1.59079
LTR5A_dup188	LTR5A	0.88	0.961538	0.862069	1.34483
SVA_D_dup842	SVA_D	0.775758	0.870813	1.07843	1.36601
SVA_D_dup843	SVA_D	0.832797	0.828571	1.50971	1.52913
SVA_F_dup584	SVA_F	0.885017	0.883871	2.17424	2.34848
SVA_F_dup585	SVA_F	0.898792	0.92528	2.47015	2.99627
SVA_D_dup844	SVA_D	0.893983	0.876448	1.38492	1.02778
SVA_D_dup845	SVA_D	0.893443	0.848866	1.68664	1.82949
SVA_A_dup628	SVA_A	0.8	0.846154	2	2.6
SVA_D_dup846	SVA_D	0.913043	0.945455	1.08491	1.29717
SVA_B_dup489	SVA_B	0.832117	0.817568	2.36207	2.55172
SVA_A_dup629	SVA_A	0.8125	0.933333	2.28571	2.14286
SVA_F_dup587	SVA_F	0.835526	0.844595	1.28814	1.25424
SVA_F_dup588	SVA_F	0.931298	0.926667	1.0155	1.16279
SVA_B_dup490	SVA_B	0.914798	0.9375	1.00905	1.01357
SVA_C_dup285	SVA_C	0.876056	0.838816	1.99438	1.70787
SVA_D_dup848	SVA_D	0.825328	0.8475	1.88477	1.64609
SVA_D_dup849	SVA_D	0.860169	0.849558	1.19797	1.72081
LTR5B_dup232	LTR5B	0.931818	0.72093	0.733333	0.716667
SVA_A_dup632	SVA_A	0.857143	0.909091	1	1.57143
SVA_D_dup850	SVA_D	0.860406	0.883436	1.20859	1
LTR5A_dup189	LTR5A	0.915789	0.903846	1.46154	1.6
SVA_A_dup635	SVA_A	0.851064	0.828125	0.854545	1.16364
SVA_B_dup493	SVA_B	0.896341	0.877551	1.19708	1.43066
SVA_C_dup286	SVA_C	0.953079	0.893688	1.48261	1.3087
SVA_F_dup593	SVA_F	0.625	0.864865	1.33333	3.08333
SVA_B_dup494	SVA_B	0.828125	0.835821	1.33333	1.39583
SVA_B_dup495	SVA_B	0.820755	0.814815	1.39474	1.06579
SVA_B_dup496	SVA_B	0.878378	0.888889	1.2907	1.62209
SVA_D_dup852	SVA_D	0.918421	0.836879	1.31034	1.45862
LTR5B_dup233	LTR5B	1	0.942308	0.725806	0.83871
LTR5B_dup234	LTR5B	0.906977	0.896104	0.716667	1.28333
LTR5_Hs_dup387	LTR5_Hs	0.806452	0	0.584906	0.962264
SVA_D_dup853	SVA_D	0.874286	0.901961	1.50862	1.31897
SVA_F_dup595	SVA_F	0.898305	0.928287	2.47899	2.10924
SVA_F_dup596	SVA_F	0.859756	0.864789	1.90698	2.06395
SVA_F_dup597	SVA_F	0.854478	0.797665	2.2906	2.19658
SVA_F_dup598	SVA_F	0.777778	0.802632	0.947368	1.14286
SVA_F_dup599	SVA_F	0.842185	0.886792	1.84594	1.92997
SVA_D_dup854	SVA_D	0.892583	0.80819	1.20308	1.42769
SVA_D_dup855	SVA_D	0.826196	0.873371	1.81279	2.45205
LTR5A_dup190	LTR5A	0.685714	0.675214	1.72131	1.91803
SVA_B_dup500	SVA_B	0.830918	0.936306	0.796154	1.20769
LTR5A_dup191	LTR5A	0.862745	0.676923	1.75862	1.12069
SVA_E_dup422	SVA_E	0.888	0.886427	2.29358	2.20795
SVA_F_dup601	SVA_F	0.903101	0.917647	1.2	1.18605
SVA_F_dup602	SVA_F	0.939394	0.907692	1.36686	1.15385
SVA_F_dup603	SVA_F	0.942308	0.926056	1.80556	1.97222
LTR5_Hs_dup388	LTR5_Hs	0.803738	0.558442	2.32609	1.67391
LTR5_Hs_dup389	LTR5_Hs	0.636364	0.4	0.785714	0.714286
SVA_D_dup856	SVA_D	0.890792	0.851852	1.33811	1.85673
LTR5A_dup192	LTR5A	0.72	0.80916	1.53846	2.01538
SVA_A_dup639	SVA_A	0.824451	0.827195	1.65285	1.82902
SVA_C_dup287	SVA_C	0.84	0.765957	1.53689	1.15574
LTR5_Hs_dup390	LTR5_Hs	0.695431	0.443038	3.28333	3.95
SVA_F_dup604	SVA_F	0.902439	0.977778	3.41667	3.75
SVA_F_dup605	SVA_F	0.874271	0.890569	2.71719	2.54299
SVA_F_dup606	SVA_F	0.870466	0.85348	0.861607	1.21875
SVA_F_dup607	SVA_F	0.92381	0.927807	1.24016	1.47244
SVA_F_dup608	SVA_F	0.875862	0.873786	1.15079	1.63492
SVA_D_dup857	SVA_D	0.873377	0.894886	1.52475	1.74257
SVA_D_dup858	SVA_D	0.908714	0.872807	1.15311	1.09091
LTR5A_dup193	LTR5A	0.798077	0.801887	1.70492	1.7377
SVA_F_dup610	SVA_F	0.856698	0.879473	1.52133	2.51659
SVA_B_dup502	SVA_B	0.888889	0.909091	1.8	2.2
SVA_C_dup288	SVA_C	0.863095	0.878553	2.06135	2.37423
LTR5_Hs_dup391	LTR5_Hs	0.631579	0.449438	1.40741	1.64815
LTR5_Hs_dup392	LTR5_Hs	0.481132	0.180556	1.70968	1.16129
SVA_F_dup613	SVA_F	0.939153	0.931507	1.8806	1.45274
SVA_F_dup614	SVA_F	0.893417	0.899015	1.72432	2.19459
SVA_D_dup859	SVA_D	0.925	0.867277	1.84874	1.83613
SVA_F_dup615	SVA_F	0.818182	0.914894	0.564103	1.20513
SVA_F_dup616	SVA_F	1	0.885714	0.441176	1.02941
SVA_D_dup860	SVA_D	0.870748	0.684615	2.19403	1.9403
SVA_F_dup617	SVA_F	0.0526316	0.0588235	1.46154	1.30769
SVA_C_dup289	SVA_C	0.888889	0.882353	1.125	2.125
SVA_D_dup861	SVA_D	0.872822	0.880556	2.06475	2.58993
SVA_D_dup862	SVA_D	0.829457	0.847534	1.17808	1.01826
SVA_C_dup290	SVA_C	0.709677	0.853659	0.837838	1.10811
SVA_C_dup291	SVA_C	0.878261	0.918149	1.133	1.38424
SVA_D_dup863	SVA_D	0.90566	0.871886	1.20455	1.06439
SVA_D_dup864	SVA_D	0.831288	0.871429	1.56731	1.68269
SVA_C_dup292	SVA_C	0.768519	0.836177	1.55024	1.40191
SVA_F_dup619	SVA_F	0.841317	0.799383	1.36885	1.32787
SVA_D_dup865	SVA_D	0.866856	0.864641	1.18456	1.21477
SVA_D_dup867	SVA_D	0.862069	0.834061	0.957547	1.08019
LTR5B_dup235	LTR5B	0.916667	0.875	3	2
SVA_B_dup503	SVA_B	0.809211	0.824034	0.863636	1.32386
LTR5B_dup236	LTR5B	0.784615	0.804124	1.06557	1.59016
SVA_D_dup868	SVA_D	0.830827	0.876833	1.31683	1.68812
SVA_D_dup869	SVA_D	0.885593	0.90099	1.32584	1.13483
LTR5B_dup237	LTR5B	0.876404	0.824176	1.25352	1.28169
SVA_B_dup505	SVA_B	0.912903	0.861446	2.09459	2.24324
SVA_B_dup506	SVA_B	1	1	2	1.72727
SVA_B_dup507	SVA_B	0.933333	0.902913	1.25749	1.8503
SVA_C_dup293	SVA_C	0.857143	0.923077	0.875	0.8125
LTR5_Hs_dup393	LTR5_Hs	0.584416	0.5	1.5098	1.68627
SVA_F_dup620	SVA_F	0.9	1	0.833333	0.833333
SVA_D_dup870	SVA_D	0.857143	0.822835	1.53425	1.73973
LTR5_Hs_dup394	LTR5_Hs	0.746269	0.684211	1.08065	1.53226
LTR5B_dup238	LTR5B	0.851852	0.892857	1.28571	1.33333
LTR5A_dup194	LTR5A	0.73913	0.769231	0.867925	1.22642
LTR5A_dup195	LTR5A	0.827586	0.68	2.23077	1.92308
LTR5B_dup239	LTR5B	0.857143	0.691057	1.05479	1.68493
SVA_F_dup621	SVA_F	0	0	1.28571	0.928571
SVA_E_dup430	SVA_E	0.842105	0.833333	2.11111	3.33333
SVA_A_dup646	SVA_A	0.89011	0.803509	1.1375	1.78125
SVA_B_dup508	SVA_B	0.902655	0.910035	1.00444	1.28444
LTR5A_dup196	LTR5A	0.877778	0.864	1.42857	1.98413
SVA_E_dup431	SVA_E	0.864407	0.758427	1.15686	1.7451
LTR5A_dup197	LTR5A	0.836957	0.841667	1.41538	1.84615
LTR5A_dup198	LTR5A	0.904762	0.79661	1.58491	1.11321
LTR5A_dup199	LTR5A	0.914286	0.825397	1.09375	0.984375
LTR5A_dup200	LTR5A	0.87234	0.857143	0.79661	0.949153
SVA_D_dup873	SVA_D	0.921875	0.847059	0.680851	0.452128
SVA_B_dup509	SVA_B	0.832335	0.826087	0.97093	1.06977
SVA_A_dup648	SVA_A	0.880851	0.880435	1.25	0.978723
SVA_B_dup510	SVA_B	0.859649	0.90991	1.20635	1.1746
LTR5B_dup241	LTR5B	0.942308	0.938776	0.896552	0.844828
SVA_F_dup622	SVA_F	0.850299	0.810427	1.14384	1.44521
SVA_B_dup511	SVA_B	0.887179	0.867704	1.01036	1.33161
SVA_D_dup874	SVA_D	0.607843	0.327586	2.125	2.41667
SVA_B_dup512	SVA_B	0.92219	0.924242	1.57727	2.1
SVA_A_dup650	SVA_A	1	1	0.625	1.25
SVA_D_dup876	SVA_D	0.931271	0.94863	1.59016	1.59563
SVA_E_dup432	SVA_E	0.862857	0.719178	1.19048	0.993197
LTR5_Hs_dup395	LTR5_Hs	0.45977	0.147727	1.52632	1.54386
SVA_A_dup651	SVA_A	0.833333	0.88	1.8	2.5
LTR5_Hs_dup396	LTR5_Hs	0.581731	0.369458	3.35484	3.27419
SVA_B_dup513	SVA_B	0.857143	0.648352	1.375	1.625
SVA_C_dup294	SVA_C	0.84466	0.860806	1.11351	1.47568
SVA_D_dup879	SVA_D	0.900552	0.867299	0.632867	0.737762
SVA_F_dup623	SVA_F	0.875	0.890223	2.01379	2.01034
SVA_D_dup880	SVA_D	0.876437	0.808989	1.64151	1.67925
LTR5B_dup242	LTR5B	0.631579	0.0491803	0.716981	1.15094
SVA_A_dup654	SVA_A	0.529412	0.166667	1.0625	1.5
SVA_D_dup881	SVA_D	0.900338	0.851351	2.17647	2.17647
SVA_E_dup436	SVA_E	0.933333	0.868132	0.724138	0.627586
SVA_E_dup437	SVA_E	0.913907	0.867987	1.15267	2.31298
SVA_C_dup296	SVA_C	0.885387	0.85625	1.68599	1.54589
LTR5A_dup201	LTR5A	0.819277	0.695652	1.29688	1.4375
LTR5_Hs_dup397	LTR5_Hs	0.786667	0.567901	1.27119	1.37288
LTR5A_dup202	LTR5A	0.823529	0.773585	0.864407	0.898305
SVA_A_dup657	SVA_A	1	0.935484	2	3.875
SVA_F_dup624	SVA_F	0.845455	0.855	0.472103	0.858369
SVA_F_dup625	SVA_F	0.818182	0.833333	1.94118	0.705882
SVA_F_dup626	SVA_F	0.81457	0.85625	1.25833	1.33333
SVA_E_dup438	SVA_E	0.833333	0.8	1	1.66667
SVA_C_dup297	SVA_C	0.831579	0.817708	0.88785	1.79439
LTR5_Hs_dup398	LTR5_Hs	0.8	0.185185	0.425532	0.574468
SVA_B_dup515	SVA_B	0.927419	0.92236	1.82353	1.57843
SVA_D_dup883	SVA_D	0.932099	0.805263	0.915254	1.07345
SVA_A_dup659	SVA_A	1	1	0.777778	1.11111
SVA_D_dup884	SVA_D	0.893103	0.85443	0.9699	1.05686
SVA_A_dup660	SVA_A	0.847682	0.94186	0.689498	0.785388
LTR5_Hs_dup399	LTR5_Hs	0.625	0.357143	1.20755	1.0566
LTR5A_dup203	LTR5A	0.75	0.877551	0.740741	0.907407
SVA_F_dup627	SVA_F	0.851852	0.936416	0.994737	0.910526
SVA_F_dup628	SVA_F	0.923077	0.859375	0.412698	0.761905
LTR5_Hs_dup400	LTR5_Hs	1	0.916667	0.818182	1.09091
SVA_A_dup662	SVA_A	0.636364	0.6	5.5	2.5
SVA_B_dup516	SVA_B	0.545455	0.857143	1.375	1.75
SVA_D_dup886	SVA_D	0.902743	0.894886	1.65021	1.44856
SVA_F_dup629	SVA_F	0.911392	0.942222	0.979339	0.929752
SVA_D_dup887	SVA_D	0.677419	0.322581	1.34783	1.34783
SVA_D_dup888	SVA_D	0.79558	0.741525	2.12941	2.77647
SVA_D_dup889	SVA_D	0.81749	0.858736	1.54706	1.58235
SVA_D_dup890	SVA_D	0.896552	0.883534	1.29851	1.85821
SVA_F_dup630	SVA_F	0.835267	0.88141	2.32973	1.68649
SVA_E_dup440	SVA_E	1	1	2	3
SVA_B_dup517	SVA_B	0.892655	0.900463	1.53913	1.87826
SVA_A_dup664	SVA_A	0.965517	1	3.22222	1.22222
SVA_A_dup666	SVA_A	0.571429	0.714286	0.636364	0.954545
SVA_A_dup667	SVA_A	0.826923	0.857143	0.522613	0.703518
SVA_D_dup891	SVA_D	1	0.9	1.42857	1.42857
SVA_C_dup298	SVA_C	0.903448	0.882353	0.674419	1.10698
SVA_B_dup518	SVA_B	0.806452	0.802469	1.12727	1.47273
SVA_C_dup299	SVA_C	0.817204	0.882022	0.704545	1.34848
LTR5A_dup204	LTR5A	1	0.851852	0.301887	0.509434
SVA_A_dup668	SVA_A	0.916667	0.833333	1.71429	1.71429
LTR5A_dup205	LTR5A	0.777778	0.694444	0.327273	0.654545
LTR5_Hs_dup401	LTR5_Hs	0.764706	0.71875	1.0625	1.33333
LTR5_Hs_dup402	LTR5_Hs	0.584615	0.205882	1.08333	1.7
SVA_D_dup892	SVA_D	0.835	0.795745	1.7094	2.00855
SVA_B_dup519	SVA_B	0.938776	0.866667	0.984925	1.20603
LTR5A_dup206	LTR5A	0.971429	0.87234	0.853659	1.14634
LTR5A_dup207	LTR5A	1	0.545455	0.4	0.55
LTR5B_dup243	LTR5B	0.878049	0.847222	1.28125	1.125
LTR5B_dup244	LTR5B	0.906977	0.866667	0.693548	1.20968
SVA_D_dup893	SVA_D	0.896	0.861871	2.77778	2.20635
SVA_B_dup520	SVA_B	0.856618	0.876471	1.51955	1.89944
SVA_F_dup631	SVA_F	0.875	0.903226	1.77778	3.44444
LTR5B_dup245	LTR5B	0.897436	0.855072	0.65	1.15
LTR5B_dup246	LTR5B	0.783333	0.66	1.07143	0.892857
SVA_D_dup894	SVA_D	0.906077	0.858065	1.14557	0.981013
SVA_D_dup895	SVA_D	0.769231	0.666667	0.65	0.45
LTR5B_dup247	LTR5B	0.775862	0.706897	0.95082	1.90164
SVA_D_dup896	SVA_D	0.912536	0.898383	1.74112	2.19797
SVA_C_dup300	SVA_C	0.944915	0.819277	1.25532	1.32447
SVA_D_dup898	SVA_D	0.901554	0.879464	0.960199	1.11443
SVA_F_dup632	SVA_F	0.910082	0.892344	1.5041	1.71311
SVA_C_dup301	SVA_C	0.781553	0.900302	1.14444	1.83889
SVA_B_dup521	SVA_B	0.910828	0.893258	0.826316	0.936842
SVA_D_dup899	SVA_D	0.80427	0.831579	0.846386	1.14458
LTR5_Hs_dup403	LTR5_Hs	0.897436	0.59	0.95122	2.43902
LTR5_Hs_dup404	LTR5_Hs	0.916667	0.727273	0.923077	0.846154
LTR5B_dup248	LTR5B	0.968	0.735294	1.76056	1.43662
SVA_F_dup633	SVA_F	0.909968	0.898072	1.19157	1.3908
SVA_D_dup900	SVA_D	0.825893	0.773333	1.11443	0.746269
SVA_A_dup671	SVA_A	1	1	0.714286	0.928571
LTR5_Hs_dup405	LTR5_Hs	0.664062	0.277228	2.13333	1.68333
SVA_F_dup635	SVA_F	0.75	0	0.727273	1.09091
LTR5_Hs_dup406	LTR5_Hs	0.528302	0.506667	0.883333	1.25
LTR5B_dup249	LTR5B	0.885246	0.865169	1.19608	1.7451
SVA_F_dup636	SVA_F	0.905028	0.906566	0.978142	1.08197
LTR5_Hs_dup407	LTR5_Hs	0.5	0.371795	0.881356	1.32203
SVA_D_dup901	SVA_D	0.693182	0.510417	1.6	1.74545
LTR5_Hs_dup408	LTR5_Hs	0.785714	0.48	0.933333	1.25
SVA_F_dup637	SVA_F	0.863636	0.909091	2.2	1.1
LTR5_Hs_dup409	LTR5_Hs	0.9	0.285714	0.714286	0.5
LTR5_Hs_dup410	LTR5_Hs	0.6	0.363636	1	2.2
LTR5_Hs_dup411	LTR5_Hs	0.781818	0.0823529	0.982143	1.51786
LTR5_Hs_dup412	LTR5_Hs	0.577889	0.309677	3.01515	2.34848
LTR5B_dup250	LTR5B	0.9	0.431818	1.53846	1.69231
LTR5B_dup251	LTR5B	0.761194	0.694444	1.52273	0.818182
LTR5_Hs_dup413	LTR5_Hs	0.552846	0.363636	1.92188	2.0625
LTR5_Hs_dup414	LTR5_Hs	0.569444	0.30137	1.22034	1.23729
SVA_A_dup672	SVA_A	0.625	0.846154	0.888889	1.44444
SVA_F_dup639	SVA_F	0.876081	0.893902	1.60648	1.89815
SVA_F_dup640	SVA_F	1	0.75	0.95	0.4
SVA_D_dup903	SVA_D	0.86383	0.720812	1.83594	1.53906
LTR5B_dup252	LTR5B	0.724138	0.84375	1.61111	1.77778
SVA_F_dup641	SVA_F	0.803922	0.814208	0.668122	0.799127
SVA_D_dup904	SVA_D	0.914141	0.871671	1.26923	1.32372
LTR5B_dup254	LTR5B	0.904255	0.772727	1.42424	1.33333
SVA_D_dup905	SVA_D	0.860215	0.897727	1.42347	1.79592
SVA_F_dup642	SVA_F	0.917864	0.910165	1.5915	1.38235
SVA_F_dup643	SVA_F	0.833333	1	0.133333	0.244444
LTR5_Hs_dup415	LTR5_Hs	0.789474	0.75	4.75	3
SVA_D_dup906	SVA_D	0.833333	0.739884	3.26087	3.76087
SVA_C_dup302	SVA_C	0.877095	0.910995	1.2695	1.35461
LTR5_Hs_dup416	LTR5_Hs	0.77193	0.377049	0.919355	0.983871
LTR5A_dup208	LTR5A	0.703125	0.738462	0.984615	1
LTR5A_dup209	LTR5A	0.77027	0.808081	1.12121	1.5
LTR5_Hs_dup417	LTR5_Hs	0.677966	0.0166667	1.05357	1.07143
SVA_A_dup674	SVA_A	1	0.947368	1.55556	2.11111
LTR5A_dup210	LTR5A	0.917808	0.759494	1.21667	1.31667
LTR5_Hs_dup418	LTR5_Hs	0.714876	0.307393	3.78125	4.01562
LTR5A_dup211	LTR5A	0.733333	0.670886	0.681818	1.19697
LTR5A_dup212	LTR5A	0.84127	0.870968	1.85294	1.82353
SVA_C_dup303	SVA_C	0.861878	0.795812	1.6682	1.76037
SVA_D_dup907	SVA_D	0.888563	0.741259	1.69652	1.42289
SVA_D_dup908	SVA_D	0.864964	0.920716	0.90429	1.29043
SVA_A_dup676	SVA_A	0.863636	0.782609	1.69231	1.76923
SVA_A_dup677	SVA_A	0.828767	0.771739	1.39048	0.87619
SVA_D_dup909	SVA_D	0.837607	0.902597	1.21453	1.59862
LTR5_Hs_dup419	LTR5_Hs	0.921053	0.725	9.5	10
LTR5B_dup255	LTR5B	0.888889	0.854369	1.22727	1.56061
LTR5A_dup213	LTR5A	0.666667	0.690476	0.393443	0.688525
LTR5A_dup214	LTR5A	0.855072	0.875	0.971831	1.46479
LTR5A_dup215	LTR5A	0.728814	0.837838	0.983333	0.616667
LTR5_Hs_dup421	LTR5_Hs	0.60241	0.186047	1.93023	2
SVA_C_dup304	SVA_C	0.822034	0.882022	0.655556	0.988889
LTR5A_dup216	LTR5A	0.93578	0.852174	1.55714	1.64286
LTR5_Hs_dup422	LTR5_Hs	0.729167	0.471698	0.842105	0.929825
SVA_F_dup644	SVA_F	0.86551	0.898734	1.55743	1.33446
SVA_A_dup680	SVA_A	0.846154	0.884615	1.65455	1.89091
SVA_D_dup910	SVA_D	0.899563	0.856678	1.08531	1.45498
SVA_C_dup305	SVA_C	0.865942	0.841935	1.37313	1.54229
SVA_D_dup911	SVA_D	0.910156	0.865132	0.966038	1.14717
SVA_D_dup912	SVA_D	0.884956	0.830544	1.45806	1.54194
SVA_D_dup913	SVA_D	0.844291	0.878893	1.36321	1.36321
SVA_B_dup523	SVA_B	0.880734	0.865707	1.30539	2.49701
SVA_B_dup524	SVA_B	0.916667	0.857143	0.923077	1.07692
SVA_B_dup525	SVA_B	0.910256	0.820755	1.4717	2
SVA_E_dup445	SVA_E	0.854291	0.827368	1.94942	1.84825
SVA_F_dup645	SVA_F	1	1	1	0.727273
SVA_D_dup914	SVA_D	0.900356	0.788177	0.979094	1.41463
SVA_C_dup306	SVA_C	0.897281	0.91198	1.77005	2.18717
SVA_D_dup915	SVA_D	0.830189	0.833333	1.60606	1.45455
LTR5A_dup217	LTR5A	0.689076	0.709302	2.125	1.53571
SVA_D_dup916	SVA_D	0.884615	0.938679	1.02247	1.19101
SVA_D_dup918	SVA_D	0.9	0.833856	1.88889	1.77222
SVA_B_dup526	SVA_B	0.875	0.9	1.14286	1.42857
SVA_F_dup646	SVA_F	0.906818	0.90495	1.28655	1.47661
SVA_D_dup919	SVA_D	0.89521	0.848131	1.45852	1.869
SVA_B_dup527	SVA_B	0.915493	0.939394	0.972603	1.58219
SVA_A_dup682	SVA_A	0.901235	0.923445	0.857143	1.10582
SVA_D_dup920	SVA_D	0.924731	0.902439	1.23451	1.26991
SVA_B_dup528	SVA_B	0.902778	0.930348	1.62406	1.51128
SVA_B_dup529	SVA_B	0.744444	0.849057	1.02273	1.20455
SVA_B_dup530	SVA_B	0.874126	0.949275	1.18182	2.28099
SVA_D_dup871	SVA_D	0.927536	0.894515	0.958333	1.09722
SVA_A_dup683	SVA_A	0.857143	0.875	14	16
SVA_C_dup307	SVA_C	0.924933	0.893827	1.79327	1.94712
SVA_D_dup921	SVA_D	0.88009	0.840142	1.33133	1.69578
SVA_C_dup308	SVA_C	0.885714	0.841202	1.05422	1.40361
SVA_C_dup309	SVA_C	0.571429	0.533333	0.7	1.5
SVA_D_dup922	SVA_D	0.879032	0.905983	1.1411	1.07669
SVA_D_dup923	SVA_D	0.893023	0.819549	1.04878	1.29756
SVA_C_dup310	SVA_C	0.822157	0.778125	1.89503	1.76796
SVA_D_dup924	SVA_D	0.872807	0.859719	1.40741	1.54012
SVA_D_dup925	SVA_D	0.860759	0.885845	0.731481	1.01389
SVA_D_dup926	SVA_D	0.872289	0.90538	1.91244	2.48387
SVA_F_dup648	SVA_F	0.555556	0.727273	0.473684	0.578947
SVA_D_dup927	SVA_D	0.880342	0.83274	1.07834	1.29493
SVA_D_dup928	SVA_D	0.91623	0.896458	1.29932	1.2483
LTR5B_dup256	LTR5B	0.693333	0.456897	1.22951	1.90164
SVA_F_dup649	SVA_F	0.923077	0.907303	0.990854	1.08537
SVA_F_dup650	SVA_F	0.869301	0.914127	1.25095	1.37262
SVA_D_dup929	SVA_D	0.875	0.888393	1.00465	1.04186
LTR5_Hs_dup423	LTR5_Hs	0.655738	0.235294	1.22	1.7
SVA_B_dup531	SVA_B	0.877698	0.829268	1	1.47482
LTR5_Hs_dup424	LTR5_Hs	0.432432	0.444444	0.627119	0.610169
LTR5_Hs_dup425	LTR5_Hs	0.585492	0.253731	3.16393	3.29508
SVA_F_dup653	SVA_F	0.918367	0.92623	0.671233	0.835616
SVA_F_dup654	SVA_F	0.878906	0.912621	2.1157	1.70248
LTR5_Hs_dup426	LTR5_Hs	0.9375	0.352113	0.872727	1.29091
SVA_D_dup931	SVA_D	0.88024	0.862944	0.852041	1.0051
SVA_F_dup655	SVA_F	0.835498	0.863636	0.958506	1.09544
SVA_B_dup533	SVA_B	0.81746	0.620253	2.42308	1.51923
SVA_E_dup448	SVA_E	0.857143	1	0.7	1.2
SVA_D_dup933	SVA_D	0.809735	0.889213	2.03604	1.54505
SVA_B_dup534	SVA_B	0.898734	0.95098	1.01282	1.30769
SVA_A_dup689	SVA_A	0.866359	0.849265	1.57246	1.97101
LTR5A_dup218	LTR5A	0.703704	0.815217	1.01887	1.73585
SVA_C_dup311	SVA_C	0.829146	0.780822	0.836134	0.920168
SVA_D_dup934	SVA_D	0.846154	0.84127	1.55556	1.61538
SVA_F_dup656	SVA_F	0.887906	0.844	0.913747	1.34771
LTR5_Hs_dup427	LTR5_Hs	0.616766	0.353741	2.69355	2.37097
LTR5_Hs_dup428	LTR5_Hs	0.57971	0.422222	2.19048	2.14286
SVA_B_dup536	SVA_B	0.857143	0.923077	1	1.85714
SVA_B_dup537	SVA_B	0.925795	0.854839	1.36058	1.49038
LTR5A_dup219	LTR5A	0.933333	0.938462	1.5	1.08333
LTR5_Hs_dup429	LTR5_Hs	0.770492	0.531746	2.03333	2.1
SVA_C_dup312	SVA_C	0.877934	0.857955	2.34066	1.93407
SVA_F_dup657	SVA_F	0.874046	0.9	0.963235	0.772059
SVA_E_dup449	SVA_E	0.625	0.8	1.6	2
LTR5A_dup220	LTR5A	0.85	0.825243	0.84507	1.4507
SVA_C_dup313	SVA_C	0.822222	0.837121	1.77966	2.98305
SVA_D_dup935	SVA_D	0.873874	0.646341	1.32143	0.97619
SVA_F_dup659	SVA_F	0.898757	0.905405	1.62717	1.49711
SVA_F_dup660	SVA_F	0.914634	0.775194	1.30159	1.02381
SVA_B_dup538	SVA_B	0.955479	0.951389	1.68786	1.66474
SVA_D_dup936	SVA_D	0.884146	0.864662	1.312	2.128
SVA_D_dup937	SVA_D	0.881579	0.936803	1.10949	1.9635
SVA_F_dup661	SVA_F	0.8944	0.891408	1.60668	2.15424
SVA_A_dup693	SVA_A	0.890052	0.8867	0.922705	0.980676
SVA_E_dup450	SVA_E	0.898551	0.873684	0.229236	0.315615
SVA_D_dup940	SVA_D	0.851974	0.768	1.71751	1.41243
SVA_A_dup695	SVA_A	0.941176	0.818182	1.30769	1.69231
SVA_F_dup662	SVA_F	0.910326	0.897351	2.62857	2.15714
SVA_A_dup696	SVA_A	0.909091	1	0.916667	0.416667
SVA_C_dup315	SVA_C	0.758065	0.688312	1.21569	1.5098
LTR5_Hs_dup430	LTR5_Hs	0.633333	0.190083	1.45161	1.95161
LTR5_Hs_dup431	LTR5_Hs	0.561798	0.138889	1.50847	1.22034
SVA_C_dup316	SVA_C	0.894472	0.943478	1.13714	1.31429
SVA_A_dup699	SVA_A	0.777778	0.8	2.25	2.5
LTR5B_dup257	LTR5B	0.947368	0.873563	1.43396	1.64151
LTR5_Hs_dup432	LTR5_Hs	0.394737	0.197674	1.33333	1.50877
SVA_D_dup942	SVA_D	0.827225	0.834507	0.782787	1.16393
SVA_D_dup943	SVA_D	0.848214	0.877907	1.18728	1.21555
SVA_A_dup702	SVA_A	1	0.777778	1.66667	1.5
SVA_D_dup944	SVA_D	0.868657	0.899123	1.22263	1.66423
LTR5A_dup221	LTR5A	0.861789	0.900621	1.80882	2.36765
LTR5A_dup222	LTR5A	0.857143	0.902174	1.18644	1.55932
LTR5A_dup224	LTR5A	0.666667	0.8	0.2	0.166667
SVA_F_dup664	SVA_F	0.961538	0.904762	1.2381	1
LTR5_Hs_dup433	LTR5_Hs	0.624	0.355372	2.01613	1.95161
SVA_E_dup455	SVA_E	0.777778	0.727273	1.125	1.375
SVA_D_dup946	SVA_D	0.919598	0.912863	1.80909	2.19091
SVA_E_dup456	SVA_E	0.883191	0.813754	1.98305	1.97175
LTR5_Hs_dup434	LTR5_Hs	0.5625	0.226994	1.35211	2.29577
SVA_F_dup665	SVA_F	0.959184	0.90566	0.690141	0.746479
LTR5_Hs_dup435	LTR5_Hs	0.595041	0.232759	2.08621	2
SVA_F_dup666	SVA_F	0.919811	0.862069	1.01435	0.555024
SVA_F_dup667	SVA_F	0.837607	0.870504	0.818182	0.972028
LTR5A_dup226	LTR5A	0.852941	0.744681	1.0625	1.46875
LTR5_Hs_dup436	LTR5_Hs	0.857143	0.676471	1.18644	1.15254
SVA_A_dup703	SVA_A	0.921569	0.892617	1	2.92157
SVA_F_dup668	SVA_F	0.8	1	1.25	1
SVA_E_dup458	SVA_E	0.840136	0.82716	1.60656	1.32787
SVA_D_dup949	SVA_D	0.86758	0.933054	1.18378	1.29189
SVA_D_dup950	SVA_D	0.888158	0.864865	0.752475	1.09901
SVA_B_dup542	SVA_B	0.911538	0.929577	1.46893	1.60452
SVA_C_dup319	SVA_C	0.857143	0.841584	1.43011	1.62903
SVA_E_dup459	SVA_E	0.69697	0.34375	1.5	1.45455
SVA_B_dup544	SVA_B	0.840909	0.548387	1.22222	1.72222
SVA_D_dup951	SVA_D	0.851852	0.780645	2.45455	2.81818
LTR5_Hs_dup437	LTR5_Hs	0.769231	0.40566	1.4	1.63077
SVA_E_dup460	SVA_E	0.75	0.727273	1.33333	3.66667
SVA_B_dup545	SVA_B	0.891304	0.771739	2.09091	2.09091
SVA_C_dup320	SVA_C	0.829493	0.872727	1.28402	1.95266
SVA_F_dup670	SVA_F	0.952381	0.818182	0.456522	0.717391
SVA_D_dup952	SVA_D	0.953704	0.890805	0.617143	0.994286
SVA_E_dup462	SVA_E	0.89011	0.810345	0.627586	0.4
SVA_D_dup953	SVA_D	0.863924	0.887872	1.51923	2.10096
SVA_D_dup954	SVA_D	0.848684	0.912698	0.628099	1.04132
SVA_E_dup463	SVA_E	0.918367	0.830189	0.411765	0.445378
SVA_F_dup671	SVA_F	0.875	0.75	0.333333	0.5
LTR5_Hs_dup438	LTR5_Hs	0.714286	0.647059	0.688525	0.836066
SVA_B_dup547	SVA_B	1	1	2.16667	1.83333
SVA_D_dup955	SVA_D	0.914286	0.815385	2.38636	2.95455
SVA_F_dup674	SVA_F	1	0.785714	1.09091	1.27273
LTR5_Hs_dup439	LTR5_Hs	0.607143	0.1875	0.949153	0.271186
SVA_F_dup675	SVA_F	0.875	0.875	1.45455	1.45455
SVA_D_dup956	SVA_D	0.89	0.809019	1.85185	1.74537
SVA_C_dup321	SVA_C	0.892377	0.894569	1.30409	1.83041
LTR5A_dup227	LTR5A	0.64	0.717949	0.471698	0.735849
LTR5B_dup259	LTR5B	0.956522	0.727273	0.560976	0.536585
SVA_F_dup676	SVA_F	1	0.777778	1.66667	1.5
LTR5B_dup260	LTR5B	0.714286	0.829268	0.428571	0.836735
LTR5_Hs_dup440	LTR5_Hs	0.725	0.571429	0.952381	1
SVA_F_dup677	SVA_F	0.9	0.924757	1.37313	1.22985
LTR5A_dup228	LTR5A	0.92	0.722222	0.543478	0.782609
SVA_C_dup322	SVA_C	0.830688	0.882927	0.954545	1.03535
SVA_F_dup678	SVA_F	1	0.818182	1.375	1.375
SVA_C_dup323	SVA_C	0.865455	0.803738	1.29717	1.51415
SVA_F_dup679	SVA_F	0.872881	0.888889	1.04425	1.19469
SVA_F_dup680	SVA_F	0.903346	0.929104	2.22314	2.21488
LTR5B_dup261	LTR5B	0.862069	0.655738	1.33846	0.938462
SVA_B_dup549	SVA_B	0.872727	0.835735	1.54206	1.6215
LTR5B_dup263	LTR5B	0.898551	0.93617	1.07812	1.46875
SVA_D_dup958	SVA_D	0.850877	0.852113	0.808511	1.00709
SVA_F_dup681	SVA_F	0.860465	0.913514	0.626214	0.898058
SVA_A_dup711	SVA_A	0.817204	0.888889	1.82353	3.17647
SVA_A_dup712	SVA_A	0.893281	0.897727	1.90226	1.98496
SVA_B_dup550	SVA_B	0.907895	0.895833	1.28814	1.62712
SVA_F_dup682	SVA_F	0.899749	0.879288	2.51735	2.48265
SVA_D_dup960	SVA_D	0.870504	0.904762	1.22467	1.29515
SVA_C_dup324	SVA_C	0.872727	0.916376	1.46277	1.5266
SVA_C_dup325	SVA_C	0.891566	0.75	0.734513	0.60177
SVA_A_dup713	SVA_A	0.87218	0.918567	1.17699	2.71681
SVA_D_dup961	SVA_D	0.895161	0.806034	1.33333	1.24731
SVA_D_dup962	SVA_D	0.909091	0.916667	0.819876	1.11801
SVA_D_dup963	SVA_D	0.899471	0.877301	1.92857	1.66327
SVA_D_dup964	SVA_D	0.832707	0.846656	2.60784	3.0049
LTR5A_dup229	LTR5A	0.829545	0.727273	1.54386	2.12281
SVA_D_dup939	SVA_D	0.912281	0.765101	1.70149	2.22388
SVA_D_dup965	SVA_D	0.955414	0.785276	1.35345	1.40517
SVA_D_dup966	SVA_D	0.902017	0.920792	1.62911	1.89671
SVA_D_dup967	SVA_D	0.865014	0.887712	1.48163	1.92653
SVA_B_dup551	SVA_B	0.857143	1	1.4	3.2
SVA_E_dup467	SVA_E	0.714286	0.928571	0.777778	1.55556
SVA_A_dup715	SVA_A	0.6	0.923077	0.555556	1.44444
LTR5_Hs_dup441	LTR5_Hs	0.617512	0.246154	3.5	3.14516
SVA_D_dup968	SVA_D	0.859031	0.848739	1.2139	1.27273
SVA_A_dup717	SVA_A	0.913043	0.846154	2.55556	2.88889
SVA_D_dup969	SVA_D	0.895753	0.890244	1.21028	1.14953
SVA_D_dup970	SVA_D	0.847059	0.846154	1.34921	1.2381
SVA_C_dup326	SVA_C	0.733333	0.75	1.55172	2.68966
SVA_A_dup719	SVA_A	1	0.918919	2.22222	4.11111
SVA_D_dup971	SVA_D	0.90884	0.903448	1.37121	1.09848
LTR5_Hs_dup442	LTR5_Hs	0.822785	0.615385	1.29508	1.91803
SVA_D_dup972	SVA_D	0.908571	0.881057	0.802752	1.04128
SVA_B_dup553	SVA_B	0.89823	0.872222	1.22826	0.978261
SVA_B_dup554	SVA_B	0.930556	0.963964	2.4	3.7
SVA_F_dup683	SVA_F	0.893333	0.857143	0.669643	0.6875
LTR5_Hs_dup443	LTR5_Hs	0.691358	0.414894	1.35	1.56667
SVA_A_dup721	SVA_A	0.870968	0.872881	1.27835	1.21649
SVA_A_dup722	SVA_A	0.934211	0.953642	0.91018	0.904192
SVA_A_dup723	SVA_A	0.857143	0.871795	5.6	7.8
SVA_B_dup555	SVA_B	0.807018	0.925676	0.814286	1.05714
SVA_D_dup973	SVA_D	0.877133	0.878788	1.03534	1.16608
SVA_D_dup974	SVA_D	0.883077	0.900662	1.04839	0.974194
LTR5A_dup230	LTR5A	0.806452	0.753731	1.43077	2.06154
SVA_B_dup556	SVA_B	0.794118	0.825641	0.834356	1.19632
SVA_D_dup975	SVA_D	0.909091	0.879377	1.3285	1.24155
SVA_D_dup976	SVA_D	0.88	0.857143	2.5	2.1
LTR5B_dup264	LTR5B	0.857143	0.742857	1.16667	1.94444
SVA_B_dup557	SVA_B	0.878947	0.839416	0.909091	1.311
SVA_D_dup977	SVA_D	0.910628	0.869811	1.58015	2.0229
SVA_A_dup726	SVA_A	0.841642	0.851449	1.56422	1.26606
LTR5_Hs_dup444	LTR5_Hs	0.759036	0.487179	1.38333	1.95
SVA_F_dup685	SVA_F	0.842105	0.92	3.8	2.5
LTR5_Hs_dup445	LTR5_Hs	0.631579	0.521277	1.69643	1.67857
LTR5_Hs_dup446	LTR5_Hs	0.745455	0.380282	0.916667	1.18333
LTR5_Hs_dup447	LTR5_Hs	0.866667	0.547619	1.13208	1.58491
SVA_E_dup470	SVA_E	1	0.866667	1.16667	2.5
SVA_A_dup729	SVA_A	0.873418	0.895105	1.13397	1.36842
SVA_D_dup978	SVA_D	0.89823	0.858156	1.22162	1.52432
SVA_A_dup730	SVA_A	0.409091	0.555556	0.956522	1.95652
SVA_F_dup686	SVA_F	0.893939	0.853448	0.650246	0.571429
SVA_F_dup687	SVA_F	0.8	0.909091	0.373832	0.514019
SVA_F_dup688	SVA_F	0.865672	0.960784	0.905405	1.37838
SVA_A_dup731	SVA_A	0.875598	0.892704	1.22941	1.37059
SVA_A_dup732	SVA_A	0.833333	0.769231	2.57143	1.85714
SVA_B_dup558	SVA_B	0.842105	0.684211	2	1.66667
SVA_D_dup981	SVA_D	0.75	0.691176	2.58065	2.19355
SVA_B_dup560	SVA_B	0.895911	0.96861	1.27488	1.05687
SVA_C_dup327	SVA_C	0.895833	0.868966	1.23077	1.48718
SVA_A_dup734	SVA_A	0.935673	0.870229	0.881443	1.35052
SVA_B_dup561	SVA_B	0.938095	0.892031	0.84	1.556
SVA_D_dup982	SVA_D	0.909091	0.933333	1.22222	1.66667
SVA_A_dup735	SVA_A	0.818182	0.625	3.66667	5.33333
SVA_E_dup473	SVA_E	0.910615	0.901042	0.864734	0.927536
SVA_E_dup474	SVA_E	0.905882	0.866972	0.809524	1.0381
LTR5_Hs_dup448	LTR5_Hs	0.805556	0.731707	0.631579	1.4386
LTR5B_dup265	LTR5B	0.956522	0.814815	0.793103	0.931034
SVA_F_dup689	SVA_F	0.733333	1	0.625	1.125
SVA_B_dup562	SVA_B	0.903409	0.904494	0.967033	0.978022
LTR5B_dup266	LTR5B	0.932203	0.884211	0.983333	1.58333
SVA_D_dup983	SVA_D	0.853659	0.885993	0.704467	1.05498
SVA_D_dup984	SVA_D	0.806452	0.638889	3.875	4.5
SVA_D_dup986	SVA_D	0.877493	0.879795	1.08	1.20308
SVA_F_dup691	SVA_F	0.904762	0.833333	0.75	1.28571
SVA_B_dup563	SVA_B	0.6	1	1.66667	1
LTR5_Hs_dup449	LTR5_Hs	0.290909	0.117284	1.83333	2.7
SVA_C_dup328	SVA_C	0.850187	0.862903	1.32178	1.22772
SVA_E_dup478	SVA_E	0.842105	0.826923	1.32558	1.2093
SVA_B_dup564	SVA_B	0.900958	0.890578	1.7486	1.83799
LTR5_Hs_dup450	LTR5_Hs	0.567308	0.366197	1.67742	2.29032
SVA_D_dup987	SVA_D	0.807692	0.344828	1.18182	1.31818
SVA_D_dup988	SVA_D	0.892265	0.88499	1.38697	1.96552
SVA_E_dup480	SVA_E	0.902913	0.851852	0.595376	0.468208
SVA_E_dup481	SVA_E	0.959866	0.880109	1.3114	1.60965
SVA_D_dup990	SVA_D	0.874587	0.802395	1.39631	1.53917
SVA_F_dup692	SVA_F	0.889518	0.929078	1.0413	1.24779
SVA_F_dup693	SVA_F	0.880282	0.880682	1.24561	1.54386
SVA_D_dup992	SVA_D	0.884211	0.75	1.9	2.08
SVA_E_dup482	SVA_E	0.833333	1	1.71429	1
SVA_F_dup694	SVA_F	0.869822	0.88961	2.44928	2.23188
SVA_D_dup993	SVA_D	0.869067	0.91342	1.92744	2.18612
SVA_A_dup738	SVA_A	0.788571	0.851406	1.30597	1.85821
SVA_B_dup565	SVA_B	0.805085	0.682927	2.40816	1.67347
SVA_D_dup994	SVA_D	0.759259	0.763889	1.63636	1.09091
SVA_F_dup695	SVA_F	0.876847	0.916667	1.52632	1.53383
LTR5_Hs_dup451	LTR5_Hs	0.676471	0.396947	1.7	2.18333
SVA_F_dup696	SVA_F	1	0.48	0.464286	0.892857
SVA_D_dup995	SVA_D	0.909091	0.916667	2.2	2.4
LTR5_Hs_dup453	LTR5_Hs	0.767442	0.7	0.877551	0.816327
LTR5A_dup231	LTR5A	0.857143	0.854839	1.35088	1.08772
SVA_B_dup566	SVA_B	0.848485	0.793103	1.01538	1.78462
SVA_C_dup329	SVA_C	0.875622	0.833729	1.74026	1.82251
SVA_D_dup996	SVA_D	0.870588	0.916	1.2201	1.19617
LTR5_Hs_dup454	LTR5_Hs	0.896552	0.746988	0.966667	1.38333
SVA_F_dup697	SVA_F	0.879159	0.906143	1.53495	1.57527
SVA_D_dup997	SVA_D	0.911051	0.865385	1.35401	1.32847
SVA_D_dup998	SVA_D	0.901176	0.833333	2.125	1.92
SVA_F_dup698	SVA_F	0.858268	0.789256	1.89552	1.80597
SVA_F_dup699	SVA_F	0.918803	0.916409	1.08837	1.50233
SVA_B_dup568	SVA_B	0.919732	0.87372	1.27234	1.24681
SVA_B_dup569	SVA_B	0.75	1	0.333333	0.916667
SVA_F_dup700	SVA_F	0.900312	0.868481	1.16727	1.60364
SVA_A_dup742	SVA_A	1	0.823529	0.875	2.125
SVA_B_dup570	SVA_B	0.939286	0.877863	1.6092	1.50575
SVA_D_dup999	SVA_D	0.846154	0.8	0.928571	0.357143
SVA_F_dup701	SVA_F	0.6	1	1.25	2
SVA_B_dup571	SVA_B	0.906883	0.919481	1.21675	1.89655
LTR5_Hs_dup455	LTR5_Hs	0.623288	0.397059	2.35484	2.19355
SVA_A_dup743	SVA_A	0.9	0.923077	2.5	1.625
SVA_D_dup1000	SVA_D	0.844086	0.8625	0.826667	1.06667
SVA_C_dup330	SVA_C	0.923077	0.944186	1.05654	1.51943
SVA_A_dup744	SVA_A	0.959091	0.906433	1.06796	1.66019
SVA_B_dup573	SVA_B	0.5	0.709677	1	2.58333
SVA_D_dup1001	SVA_D	0.82069	0.852055	1.34259	1.68981
SVA_D_dup1002	SVA_D	0.894595	0.869359	1.08824	1.23824
SVA_D_dup1005	SVA_D	0.845	0.706564	1.6129	2.08871
SVA_D_dup1006	SVA_D	0.785714	1	1.55556	1
SVA_F_dup702	SVA_F	0.870968	0.910256	1.09412	0.917647
SVA_F_dup703	SVA_F	0.813333	0.794872	0.590551	0.614173
SVA_D_dup1007	SVA_D	0.850202	0.87931	0.939163	1.32319
SVA_E_dup488	SVA_E	0.958333	0.928571	2.66667	3.11111
SVA_D_dup1008	SVA_D	0.843137	0.609756	2.35385	1.26154
LTR5_Hs_dup456	LTR5_Hs	0.337209	0.0923077	1.28358	1.9403
SVA_F_dup705	SVA_F	0.948571	0.886667	1.22378	2.0979
LTR5_Hs_dup457	LTR5_Hs	0.796296	0.547619	1	1.55556
SVA_D_dup1009	SVA_D	0.87747	0.829412	0.961977	1.29278
SVA_C_dup331	SVA_C	0.84127	0.836364	1.16667	1.01852
LTR5B_dup267	LTR5B	0.954023	0.833333	1.22535	1.77465
SVA_D_dup1010	SVA_D	0.816176	0.863736	1.11781	1.24658
SVA_D_dup1011	SVA_D	0.893688	0.828402	1.73988	1.95376
LTR5A_dup232	LTR5A	0.90566	0.949367	0.898305	1.33898
LTR5A_dup233	LTR5A	0.931507	0.938144	1.19672	1.59016
LTR5_Hs_dup458	LTR5_Hs	0.6875	0.707317	0.32	0.82
SVA_D_dup1012	SVA_D	0.883721	0.898876	1.16848	0.967391
LTR5_Hs_dup459	LTR5_Hs	0.367347	0.352941	1.92157	1.66667
SVA_A_dup747	SVA_A	0.90678	0.910596	0.864469	1.10623
LTR5_Hs_dup460	LTR5_Hs	0.86	0.508475	0.862069	1.01724
SVA_F_dup706	SVA_F	0.818182	0.888889	0.945312	1.16016
SVA_F_dup707	SVA_F	0.877863	0.90708	1.0155	1.75194
SVA_F_dup708	SVA_F	0.85	0.909639	1.22449	1.3551
SVA_F_dup709	SVA_F	0.872727	0.878229	0.956522	1.17826
SVA_F_dup710	SVA_F	0.887006	0.841629	1.51282	1.88889
LTR5_Hs_dup461	LTR5_Hs	0.333333	0.0196078	1	1.47826
SVA_D_dup1013	SVA_D	0.837963	0.865306	1.13684	1.28947
SVA_D_dup1014	SVA_D	0.859551	0.835897	1.25352	1.37324
SVA_F_dup711	SVA_F	0.764706	0.888889	2.125	2.25
LTR5_Hs_dup462	LTR5_Hs	0.672414	0.15873	1.07407	1.16667
LTR5_Hs_dup463	LTR5_Hs	0.8	0.375	0.306122	0.653061
SVA_D_dup1016	SVA_D	0.85119	0.833803	1.68844	1.78392
SVA_F_dup712	SVA_F	1	0.909091	1.13636	1
SVA_D_dup1018	SVA_D	0.902527	0.888476	1.25909	1.22273
SVA_D_dup1019	SVA_D	0.891566	0.903537	1.13311	1.06143
SVA_B_dup576	SVA_B	1	1	5	4.5
SVA_B_dup577	SVA_B	1	0.857143	1.2	1.4
LTR5B_dup268	LTR5B	0.972222	0.935484	4	3.44444
SVA_D_dup1020	SVA_D	0.879154	0.874016	1.45815	1.67841
SVA_D_dup1021	SVA_D	0.770833	0.716981	0.666667	0.736111
SVA_D_dup1022	SVA_D	1	1	0.818182	1.27273
SVA_F_dup713	SVA_F	0.290323	0.222222	1.55	0.45
SVA_D_dup1025	SVA_D	0.842424	0.859684	1.2406	1.90226
SVA_E_dup495	SVA_E	0.8	0.8	1	2
SVA_D_dup1026	SVA_D	0.91601	0.850498	1.27	1.00333
SVA_B_dup579	SVA_B	1	1	1.09091	2.36364
SVA_D_dup1027	SVA_D	0.809091	0.881188	1.35802	1.24691
SVA_D_dup1028	SVA_D	0.84153	0.74359	1.20395	1.79605
SVA_D_dup1029	SVA_D	0.873377	0.902344	1.10394	0.917563
SVA_B_dup580	SVA_B	0.961938	0.930612	1.29596	1.09865
SVA_F_dup715	SVA_F	0.919786	0.822581	1.32624	1.31915
SVA_D_dup1030	SVA_D	0.822222	0.789773	3.51562	2.75
SVA_F_dup716	SVA_F	0.912281	0.857143	0.285	0.28
SVA_F_dup717	SVA_F	0.93	0.89899	0.970874	0.961165
SVA_B_dup581	SVA_B	0.831683	0.854406	1.17442	1.51744
SVA_D_dup1031	SVA_D	0.906344	0.84573	1.39076	1.52521
SVA_B_dup583	SVA_B	0.708609	0.707547	2.32308	1.63077
SVA_A_dup751	SVA_A	1	1	1.3	2.1
SVA_D_dup1032	SVA_D	0.900783	0.902367	1.23548	1.09032
SVA_D_dup1033	SVA_D	0.865979	0.906977	0.994872	1.10256
SVA_D_dup1034	SVA_D	0.855072	0.870056	1.62992	1.3937
SVA_A_dup752	SVA_A	0.946108	0.934307	0.965318	0.791908
SVA_D_dup1035	SVA_D	0.804642	0.867052	2.39352	2.40278
SVA_A_dup753	SVA_A	0.935065	0.95	2.13889	2.77778
LTR5A_dup234	LTR5A	0.870968	0.794118	0.534483	1.17241
SVA_F_dup718	SVA_F	0.842932	0.850877	0.913876	0.545455
LTR5_Hs_dup464	LTR5_Hs	0.738095	0.282828	1.44828	1.7069
SVA_A_dup754	SVA_A	0.869841	0.887372	1.21154	1.12692
SVA_D_dup1037	SVA_D	0.898148	0.887097	1.82278	1.83122
SVA_C_dup333	SVA_C	0.945455	0.797753	0.464135	0.751055
SVA_C_dup335	SVA_C	0.898734	0.794118	1.27419	1.27957
SVA_A_dup755	SVA_A	0.897436	0.547945	1.34483	2.51724
SVA_A_dup756	SVA_A	0.875	1	1.33333	2
SVA_F_dup719	SVA_F	0.785714	0.758621	0.518519	0.716049
SVA_F_dup720	SVA_F	0.852941	0.884615	0.940092	1.07834
SVA_F_dup721	SVA_F	0.819672	0.893082	0.953125	1.24219
SVA_D_dup1038	SVA_D	0.791667	0.848	1.35211	1.76056
SVA_F_dup722	SVA_F	0.829493	0.851393	1.36478	2.03145
SVA_F_dup723	SVA_F	0.903448	0.881443	0.467742	0.625806
LTR5_Hs_dup465	LTR5_Hs	0.794326	0.62234	2.2381	2.98413
SVA_C_dup336	SVA_C	0.890052	0.888112	0.812766	1.21702
SVA_D_dup1039	SVA_D	0.886364	0.890244	0.752137	0.700855
SVA_D_dup1040	SVA_D	0.843085	0.892601	1.28767	1.43493
SVA_D_dup1041	SVA_D	0.851632	0.83913	1.47807	2.01754
SVA_B_dup585	SVA_B	0.889571	0.932367	1.01242	1.28571
LTR5_Hs_dup466	LTR5_Hs	0.205882	0.0808081	1.15254	1.67797
SVA_F_dup724	SVA_F	0.814815	0.794118	0.642857	0.809524
LTR5_Hs_dup467	LTR5_Hs	0.74359	0.445783	1.3	1.38333
SVA_E_dup497	SVA_E	0.777778	0.761905	1.28571	3
SVA_F_dup725	SVA_F	0.853933	0.862069	0.526627	0.514793
SVA_F_dup726	SVA_F	0.878378	0.845588	0.632479	1.16239
SVA_F_dup727	SVA_F	0.908451	0.872247	1.08397	1.73282
SVA_F_dup728	SVA_F	0.777778	0.866667	4.5	7.5
SVA_A_dup759	SVA_A	0.890323	0.876289	0.724299	0.906542
LTR5B_dup269	LTR5B	0.970588	0.704348	0.53125	1.79688
SVA_F_dup729	SVA_F	0.807692	0.901961	0.945455	0.927273
SVA_D_dup1042	SVA_D	0.75	0.855072	0.606061	1.04545
SVA_F_dup730	SVA_F	0.969697	0.963636	1.17857	1.96429
SVA_B_dup587	SVA_B	0.807692	0.772152	0.298851	0.454023
SVA_B_dup589	SVA_B	0.892241	0.867925	1.36471	1.24706
SVA_D_dup1043	SVA_D	0.940767	0.893617	1.08712	1.24621
SVA_F_dup731	SVA_F	0.9375	0.916667	1.14286	0.857143
SVA_C_dup338	SVA_C	0.916667	0.84	1.26316	1.31579
SVA_E_dup499	SVA_E	1	0.842105	0.888889	2.11111
LTR5_Hs_dup468	LTR5_Hs	0.841463	0.266667	1.24242	1.13636
SVA_E_dup501	SVA_E	0.181818	0	2.44444	0.333333
SVA_D_dup1044	SVA_D	0.865285	0.898585	1.2953	1.42282
SVA_B_dup590	SVA_B	0.895604	0.903974	1.25517	2.08276
SVA_B_dup591	SVA_B	0.914027	0.879781	1.06763	1.76812
SVA_A_dup761	SVA_A	0.888889	0.909408	1.05405	2.58559
SVA_B_dup592	SVA_B	1	0.923077	0.75	1.625
LTR5A_dup235	LTR5A	0.851852	0.868852	1.32787	1
SVA_D_dup1045	SVA_D	0.831276	0.911392	1.37288	1.33898
SVA_D_dup1046	SVA_D	0.888889	0.88806	1.30263	1.76316
SVA_D_dup1047	SVA_D	0.844156	0.772059	1.6383	1.44681
SVA_E_dup502	SVA_E	0.9	0.8	10	10
SVA_D_dup1048	SVA_D	0.868056	0.885463	1.61798	1.70037
SVA_B_dup593	SVA_B	0.85906	0.876289	1.60215	2.08602
SVA_C_dup339	SVA_C	0.889197	0.871212	1.63348	1.79186
LTR5B_dup270	LTR5B	0.854545	0.9375	0.964912	0.561404
SVA_B_dup594	SVA_B	0.857895	0.849693	1.39706	2.39706
SVA_D_dup1049	SVA_D	0.89404	0.826347	2.7963	3.09259
LTR5A_dup236	LTR5A	0.721519	0.72028	2.22535	2.01408
LTR5A_dup237	LTR5A	0.785714	0.8	0.711864	1.01695
LTR5B_dup271	LTR5B	0.75	0.84	0.6	0.833333
LTR5A_dup238	LTR5A	0.857143	0.841176	1.7	2.42857
LTR5B_dup272	LTR5B	0.847222	0.862385	1.07463	1.62687
SVA_B_dup595	SVA_B	0.903315	0.843931	1.6682	1.59447
LTR5_Hs_dup470	LTR5_Hs	0.105263	0.277778	0.333333	0.315789
SVA_D_dup1051	SVA_D	0.882353	0.909091	1.40976	1.07317
LTR5A_dup239	LTR5A	0.804878	0.666667	0.66129	1.35484
LTR5_Hs_dup471	LTR5_Hs	0.763889	0.56	1.28571	1.33929
SVA_D_dup1053	SVA_D	0.90991	0.86	1.21091	1.45455
SVA_B_dup596	SVA_B	0.816901	0.760563	1.42	1.42
SVA_D_dup1054	SVA_D	0.95	0.946281	1.22449	1.23469
SVA_E_dup503	SVA_E	0.882143	0.878125	1.76101	2.01258
SVA_D_dup1055	SVA_D	0.863095	0.83682	1.09091	1.55195
SVA_B_dup598	SVA_B	0.775424	0.864111	1.37209	1.6686
SVA_A_dup763	SVA_A	0.852632	0.979452	3.51852	5.40741
SVA_D_dup1056	SVA_D	0.938272	0.927273	0.84375	0.859375
SVA_E_dup506	SVA_E	0.850649	0.848	1.04054	0.844595
SVA_F_dup733	SVA_F	0.907895	0.851351	0.493506	0.480519
LTR5_Hs_dup472	LTR5_Hs	0.777778	0.488	2	1.98413
SVA_A_dup767	SVA_A	0.892308	0.924138	0.833333	1.85897
SVA_C_dup340	SVA_C	0.823529	0.846154	1.0303	1.06926
SVA_B_dup599	SVA_B	0.902174	0.87234	0.634483	0.972414
SVA_B_dup600	SVA_B	0.919028	0.879433	1.32796	1.51613
LTR5A_dup240	LTR5A	0.680556	0.790123	1.6	1.8
LTR5B_dup273	LTR5B	0.727273	0.64	0.568966	0.431034
LTR5A_dup241	LTR5A	0.727273	0.752577	1.74603	1.53968
LTR5A_dup242	LTR5A	0.719298	0.853659	1.425	2.05
LTR5B_dup274	LTR5B	0.896552	0.775	0.47541	0.655738
LTR5_Hs_dup473	LTR5_Hs	0.847826	0.79661	1.35294	1.73529
LTR5B_dup276	LTR5B	0.875	0.772727	0.585366	0.536585
SVA_A_dup768	SVA_A	0.8	1	1.42857	1.42857
SVA_E_dup511	SVA_E	1	0.818182	0.142857	1.57143
SVA_D_dup1057	SVA_D	0.862069	0.838074	2.30973	2.02212
SVA_B_dup601	SVA_B	0.888889	0.854167	1.45588	1.41176
SVA_B_dup602	SVA_B	0.886179	0.91129	0.842466	0.849315
SVA_E_dup514	SVA_E	1	0.727273	0.363636	1
SVA_F_dup735	SVA_F	0.863905	0.881356	0.994118	1.04118
SVA_D_dup1050	SVA_D	0.862275	0.791444	1.25564	1.40602
SVA_D_dup1058	SVA_D	0.883562	0.938931	1.18699	1.06504
SVA_D_dup1059	SVA_D	0.703704	0.508772	1.17391	2.47826
SVA_B_dup603	SVA_B	0.897059	0.904348	0.693878	1.17347
SVA_A_dup770	SVA_A	0.875	1	0.8	1.5
SVA_F_dup736	SVA_F	0.916667	0.930233	0.857143	0.921429
SVA_F_dup737	SVA_F	0.895161	0.913636	1.47619	1.30952
SVA_C_dup341	SVA_C	0.876344	0.848485	0.94898	1.51531
SVA_A_dup772	SVA_A	0.9125	0.861257	1.64609	1.57202
SVA_E_dup515	SVA_E	0.881148	0.872093	1.31892	0.92973
SVA_D_dup1060	SVA_D	0.896861	0.93985	1.04695	1.24883
SVA_D_dup1061	SVA_D	0.882759	0.869416	1.08209	1.08582
LTR5_Hs_dup474	LTR5_Hs	0.631285	0.596154	2.98333	2.6
SVA_C_dup344	SVA_C	0.876344	0.900958	0.798283	1.34335
SVA_D_dup1062	SVA_D	0.902439	0.907407	1.07381	1.02857
SVA_C_dup345	SVA_C	0.868966	0.872979	1.50259	2.24352
LTR5_Hs_dup475	LTR5_Hs	0.8	0.444444	0.727273	0.818182
SVA_F_dup739	SVA_F	0.91954	0.969388	1.21678	0.685315
SVA_F_dup741	SVA_F	0.9	0.848	0.806452	1.00806
LTR5B_dup277	LTR5B	0.935897	0.777778	1.2381	1.85714
SVA_A_dup775	SVA_A	0.853774	0.898204	0.733564	1.15571
SVA_B_dup605	SVA_B	0.895349	0.6375	2.09756	1.95122
SVA_D_dup1063	SVA_D	0.857143	0.88535	0.780992	1.29752
SVA_F_dup742	SVA_F	0.84	0.835294	0.462963	0.787037
SVA_B_dup606	SVA_B	0.957784	0.889796	2.56081	1.65541
SVA_A_dup778	SVA_A	0.817647	0.737903	3.46939	5.06122
SVA_B_dup607	SVA_B	0.921212	0.890688	0.976331	1.46154
SVA_D_dup1065	SVA_D	0.856734	0.870861	1.01749	0.880466
LTR5A_dup243	LTR5A	0.809524	0.865385	1.3125	2.4375
LTR5_Hs_dup476	LTR5_Hs	0.581395	0.0947368	1.34375	1.48438
SVA_D_dup1066	SVA_D	0.852679	0.70852	1.30233	1.29651
SVA_B_dup608	SVA_B	0.861111	0.773109	2.25	2.47917
SVA_D_dup1067	SVA_D	0.880503	0.928571	1.01274	1.07006
SVA_D_dup1068	SVA_D	0.878378	0.886905	1.10448	2.50746
SVA_F_dup743	SVA_F	0.916168	0.834437	2.69355	2.43548
SVA_A_dup780	SVA_A	0.919149	0.879464	1.32768	1.26554
SVA_D_dup1070	SVA_D	0.852941	0.923611	0.838028	1.01408
SVA_D_dup1071	SVA_D	0.902778	0.811083	1.38996	1.53282
SVA_C_dup347	SVA_C	0.909314	0.901499	1.89767	2.17209
SVA_D_dup1072	SVA_D	0.868852	0.799419	1.75	1.40984
SVA_A_dup781	SVA_A	0.892704	0.88535	1.0939	1.47418
SVA_B_dup610	SVA_B	0.777778	0.789474	2.25	4.75
SVA_E_dup518	SVA_E	0.89	0.826531	0.506329	0.496203
LTR5_Hs_dup479	LTR5_Hs	0.689189	0.446602	1.21311	1.68852
SVA_A_dup782	SVA_A	0.666667	0.8125	1.2	1.6
SVA_F_dup744	SVA_F	1	0.833333	0.714286	1.71429
SVA_D_dup1073	SVA_D	0.89604	0.92973	0.980583	0.898058
SVA_D_dup1074	SVA_D	0.892583	0.879093	1.4375	1.45956
SVA_A_dup783	SVA_A	0.878543	0.900552	1.11261	1.63063
SVA_D_dup1075	SVA_D	0.849015	0.879371	1.4462	1.81013
SVA_A_dup784	SVA_A	0.880597	0.9	0.712766	1.06383
SVA_C_dup348	SVA_C	0.889328	0.85	1.51497	1.31737
SVA_C_dup349	SVA_C	0.937238	0.961905	1.10138	1.45161
SVA_A_dup787	SVA_A	0.428571	0.9375	0.583333	1.33333
SVA_B_dup613	SVA_B	0.881057	0.902913	1.29714	1.76571
SVA_E_dup520	SVA_E	0.916667	0.869565	0.666667	0.851852
SVA_F_dup745	SVA_F	0.859083	0.848525	1.6137	2.04384
SVA_D_dup1076	SVA_D	1	1	1	2.14286
SVA_F_dup747	SVA_F	1	0.875	1.85714	2.28571
SVA_D_dup1077	SVA_D	0.871795	0.871495	1.82101	1.66537
SVA_E_dup521	SVA_E	1	1	1.71429	1.42857
SVA_D_dup1078	SVA_D	0.828996	0.916667	1.40838	1.63351
SVA_D_dup1079	SVA_D	0.900433	0.869231	0.927711	1.04418
SVA_D_dup1080	SVA_D	0.858696	0.864407	1.2349	1.18792
SVA_B_dup615	SVA_B	0.875458	0.797945	1.40722	1.50515
SVA_D_dup1081	SVA_D	0.945205	0.787879	1.21667	2.2
LTR5_Hs_dup480	LTR5_Hs	0.794521	0.806452	1.12308	1.90769
LTR5_Hs_dup481	LTR5_Hs	0.683453	0.3125	2.27869	1.83607
SVA_B_dup617	SVA_B	0.871429	0.84375	0.689655	1.41872
LTR5_Hs_dup482	LTR5_Hs	0.651786	0.383178	1.80645	1.72581
SVA_D_dup1082	SVA_D	0.798387	0.772321	1.27179	1.14872
SVA_D_dup1083	SVA_D	0.852459	0.800643	1.39908	1.42661
SVA_B_dup618	SVA_B	0.875	0.866197	1.13609	0.840237
SVA_B_dup619	SVA_B	0.900322	0.857576	1.94375	2.0625
SVA_D_dup1085	SVA_D	0.914163	0.889313	1.06881	1.20183
SVA_A_dup793	SVA_A	1	1	1	2.75
SVA_C_dup350	SVA_C	0.911565	0.864865	0.890909	1.12121
SVA_D_dup1086	SVA_D	0.848485	0.868056	1.10615	1.60894
SVA_D_dup1088	SVA_D	0.919118	0.912946	1.46237	2.4086
LTR5_Hs_dup483	LTR5_Hs	0.826923	0.616667	0.896552	1.03448
LTR5B_dup279	LTR5B	0.72093	0.732558	0.704918	1.40984
SVA_D_dup1089	SVA_D	1	0.75	0.4	2.4
SVA_D_dup1090	SVA_D	0.87541	0.816712	1.10909	1.34909
SVA_D_dup1091	SVA_D	0.831909	0.868852	1.39286	1.93651
SVA_A_dup795	SVA_A	0.820513	0.880866	2.34	2.77
LTR5B_dup280	LTR5B	0.875	0.75	0.823529	1.11765
SVA_F_dup750	SVA_F	0.902985	0.903553	1.10744	1.6281
SVA_F_dup751	SVA_F	0.916981	0.943503	1.51429	2.02286
SVA_E_dup522	SVA_E	0.428571	0.9	0.777778	1.11111
LTR5B_dup281	LTR5B	0.763158	0.83871	1.11765	0.911765
LTR5A_dup244	LTR5A	0.8	0.892308	1.08333	1.08333
SVA_C_dup351	SVA_C	0.87234	0.841379	0.705	0.725
LTR5B_dup282	LTR5B	1	0.96	1.75	3.125
LTR5B_dup283	LTR5B	1	0.626866	0.571429	1.36735
SVA_D_dup1093	SVA_D	0.895408	0.891954	1.66809	1.85106
LTR5_Hs_dup484	LTR5_Hs	0.755319	0.462963	1.38235	1.58824
SVA_D_dup1094	SVA_D	0.838428	0.835249	1.02232	1.16518
SVA_D_dup1095	SVA_D	0.865546	0.82197	1.57616	1.74834
LTR5B_dup284	LTR5B	0.933333	0.75	2.14286	1.71429
SVA_F_dup754	SVA_F	0.933333	0.75	1.875	1.5
SVA_D_dup1096	SVA_D	0.907384	0.894958	2.07532	2.47273
SVA_B_dup620	SVA_B	0.8	1	1.36364	0.454545
LTR5B_dup285	LTR5B	0.837838	0.779528	1.02778	1.76389
SVA_D_dup1097	SVA_D	0.836066	0.829787	1.29787	1.75
SVA_F_dup755	SVA_F	0.867725	0.952128	1.11176	1.10588
SVA_F_dup756	SVA_F	0.873563	0.89313	0.719008	1.08264
LTR5B_dup286	LTR5B	0.853846	0.818898	1.78082	1.73973
LTR5B_dup287	LTR5B	0.796296	0.870968	1.42105	2.44737
LTR5B_dup288	LTR5B	0.7	0.75	0.769231	1.23077
LTR5B_dup289	LTR5B	0.8625	0.8375	1.15942	1.15942
LTR5B_dup291	LTR5B	0.884058	0.841584	0.971831	1.42254
LTR5B_dup292	LTR5B	0.84	0.816327	1.31579	1.93421
LTR5A_dup245	LTR5A	0.871795	0.758065	0.6	0.953846
LTR5B_dup293	LTR5B	0.833333	0.615385	0.346154	0.5
LTR5B_dup294	LTR5B	0.914286	0.727273	0.636364	0.8
SVA_C_dup352	SVA_C	0.935294	0.881148	1.04294	1.49693
SVA_A_dup799	SVA_A	1	0.571429	1.42857	1
LTR5B_dup295	LTR5B	0.86	0.893939	0.819672	1.08197
SVA_D_dup1099	SVA_D	0.825726	0.772059	1.28877	1.45455
SVA_F_dup757	SVA_F	0.931034	0.898734	0.852941	0.663866
SVA_D_dup1100	SVA_D	0.885892	0.902985	1.95935	1.63415
SVA_B_dup626	SVA_B	0.861004	0.876574	1.32143	2.02551
SVA_D_dup1101	SVA_D	0.935897	0.885246	1.05405	0.824324
SVA_A_dup803	SVA_A	0.945946	0.980392	1.23333	0.566667
SVA_F_dup759	SVA_F	0.978723	0.946237	0.691176	1.36765
SVA_A_dup804	SVA_A	0.970149	0.967213	0.817073	1.4878
SVA_F_dup760	SVA_F	0.865854	0.891566	1.37815	1.39496
SVA_F_dup761	SVA_F	0.864662	0.864583	1.15652	1.66957
SVA_F_dup762	SVA_F	0.897297	0.901235	1.42308	1.24615
SVA_F_dup763	SVA_F	0.896714	0.915068	1.37419	1.17742
LTR5A_dup246	LTR5A	0.745614	0.894231	1.83871	1.67742
SVA_D_dup1103	SVA_D	0.879518	0.885417	1.69388	1.95918
SVA_D_dup1102	SVA_D	0.919192	0.903226	1.53886	1.92746
SVA_F_dup765	SVA_F	0.89697	0.906832	1.77419	1.73118
SVA_D_dup1104	SVA_D	0.75	0.730769	0.377358	0.490566
SVA_A_dup806	SVA_A	0	0	2.26667	2.26667
SVA_A_dup807	SVA_A	1	0.875	0.769231	1.23077
SVA_D_dup1105	SVA_D	0.9375	0.914894	1.20755	0.886792
SVA_F_dup766	SVA_F	0.900452	0.9	1.17553	0.744681
SVA_F_dup768	SVA_F	0.910714	0.802469	0.868217	0.627907
SVA_C_dup359	SVA_C	0.863636	0.944444	3.14286	2.57143
SVA_B_dup629	SVA_B	0.848837	0.827957	1.50877	1.63158
SVA_E_dup527	SVA_E	1	1	0.6	3.8
SVA_B_dup630	SVA_B	0.902098	0.827957	1.64368	2.13793
SVA_B_dup631	SVA_B	0.933099	0.916955	1.2511	1.27313
SVA_D_dup1108	SVA_D	0.919003	0.884746	1.36017	1.25
SVA_E_dup528	SVA_E	0.911197	0.876254	1.04435	1.20565
SVA_D_dup1109	SVA_D	0.840532	0.877589	1.40654	2.48131
LTR5A_dup247	LTR5A	0.7875	0.885496	1.42857	2.33929
SVA_D_dup1110	SVA_D	0.824121	0.848485	0.912844	1.05963
SVA_B_dup633	SVA_B	0.919831	0.891473	1.49057	1.62264
SVA_D_dup1111	SVA_D	0.887387	0.893333	1.26136	1.70455
SVA_E_dup532	SVA_E	0.95	0.778481	0.452489	0.714932
SVA_A_dup810	SVA_A	0.928571	0.9	3.5	2.5
SVA_D_dup1112	SVA_D	0.910781	0.83871	0.99262	1.14391
SVA_D_dup1113	SVA_D	0.866029	0.912791	1.22941	1.01176
SVA_B_dup635	SVA_B	0.882353	0.881395	1.55251	1.96347
SVA_D_dup1114	SVA_D	0.912676	0.899023	1.55022	1.34061
SVA_B_dup636	SVA_B	0.919255	0.876404	1.73118	1.43548
SVA_D_dup1115	SVA_D	0.845455	0.77551	1.69231	1.25641
SVA_B_dup637	SVA_B	0.904762	0.918994	1.3125	1.72115
SVA_B_dup638	SVA_B	0.876106	0.939024	2.04217	2.46988
SVA_F_dup769	SVA_F	0.896104	0.878676	1.36889	1.20889
SVA_F_dup770	SVA_F	0.925373	0.953488	0.558333	0.716667
SVA_A_dup811	SVA_A	0.927954	0.943765	0.848411	1
SVA_D_dup1116	SVA_D	0.899083	0.869091	1.21111	1.52778
SVA_D_dup1117	SVA_D	0.871212	0.739726	0.66	0.365
SVA_D_dup1119	SVA_D	0.869955	0.885886	1.5274	2.28082
LTR5_Hs_dup485	LTR5_Hs	0.428571	0.102804	1.61538	1.64615
SVA_D_dup1120	SVA_D	1	0.9	0.285714	1.42857
SVA_E_dup534	SVA_E	0.931373	0.857143	1.62766	1.60106
SVA_E_dup535	SVA_E	0.835694	0.843602	1.65728	1.98122
SVA_C_dup360	SVA_C	0.865497	0.910769	1.86885	1.77596
SVA_C_dup361	SVA_C	0.881119	0.960784	2.6	2.78182
SVA_D_dup1122	SVA_D	0.8867	0.84058	0.845833	0.8625
SVA_D_dup1123	SVA_D	0.838565	0.908163	1.0619	1.4
SVA_D_dup1124	SVA_D	0.888298	0.857639	0.912621	1.39806
SVA_D_dup1125	SVA_D	0.901887	0.884444	1.20455	1.02273
LTR5_Hs_dup486	LTR5_Hs	0.713115	0.258741	1.90625	2.23438
LTR5_Hs_dup487	LTR5_Hs	0.757576	0.642857	1.08197	0.918033
SVA_D_dup1126	SVA_D	0.860759	0.826087	0.675214	0.786325
SVA_F_dup773	SVA_F	0.830986	0.911765	0.525926	0.251852
SVA_D_dup1127	SVA_D	0.821429	0.847059	0.913043	0.923913
SVA_A_dup821	SVA_A	0.909091	0.919414	1.11654	1.02632
SVA_D_dup1128	SVA_D	0.911271	0.895833	1.23009	1.55752
SVA_D_dup1129	SVA_D	0.862903	0.813699	1.45312	1.42578
LTR5B_dup296	LTR5B	1	1	1.75	4
SVA_B_dup644	SVA_B	0.951515	0.919414	1.66667	1.37879
SVA_F_dup774	SVA_F	0.826667	0.741935	0.555556	0.459259
SVA_A_dup825	SVA_A	0.666667	0.909091	1	1.22222
SVA_D_dup1131	SVA_D	0.928571	0.917031	1.00478	1.09569
SVA_F_dup775	SVA_F	0.892473	0.868996	0.973822	1.19895
SVA_D_dup1132	SVA_D	0.844784	0.862445	1.55336	1.81028
SVA_E_dup537	SVA_E	1	1	1.33333	2
SVA_D_dup1133	SVA_D	0.913043	0.915254	1.05417	1.22917
SVA_D_dup1135	SVA_D	0.904762	0.878788	3.5	5.5
SVA_A_dup828	SVA_A	0.897516	0.863636	1.50467	1.33645
SVA_D_dup1136	SVA_D	0.833333	0.66129	1.82927	1.5122
LTR5B_dup298	LTR5B	0.898305	0.898876	0.907692	1.36923
SVA_F_dup776	SVA_F	0.912281	0.840491	0.508929	0.727679
SVA_F_dup777	SVA_F	1	0.888889	1	2.25
SVA_D_dup1137	SVA_D	0.906433	0.898305	1.24818	1.72263
SVA_D_dup1138	SVA_D	0.839572	0.899306	0.757085	1.16599
SVA_C_dup362	SVA_C	0.909836	0.751351	0.739394	1.12121
LTR5_Hs_dup488	LTR5_Hs	0.714286	0.369048	1.12903	1.35484
SVA_A_dup829	SVA_A	0.90106	0.824034	2.16031	1.77863
LTR5B_dup299	LTR5B	0.858974	0.777778	1.25806	1.45161
SVA_E_dup539	SVA_E	0.888889	0.882353	1.125	2.125
SVA_D_dup1139	SVA_D	0.8125	0.773196	1.31507	1.32877
LTR5B_dup300	LTR5B	0.803279	0.822785	0.968254	1.25397
SVA_E_dup540	SVA_E	0.888889	1	1	1.44444
SVA_D_dup1140	SVA_D	0.910615	0.936441	1.16993	1.54248
SVA_F_dup778	SVA_F	0.877863	0.82377	0.929078	0.865248
SVA_D_dup1141	SVA_D	0.879581	0.843284	1.29932	1.36735
LTR5B_dup301	LTR5B	0.927536	0.8	1.97143	2.57143
SVA_D_dup1098	SVA_D	0.921348	0.891239	1.46703	1.81868
SVA_B_dup646	SVA_B	0.859551	0.887179	0.917526	1.00515
LTR5_Hs_dup489	LTR5_Hs	0.583333	0.325581	1.4	1.43333
SVA_F_dup779	SVA_F	0.874667	0.880342	0.872093	1.08837
SVA_F_dup780	SVA_F	0.880658	0.921384	0.807309	1.05648
SVA_F_dup781	SVA_F	0.555556	0.969697	0.225	0.825
SVA_A_dup835	SVA_A	0.883495	0.945525	1.08995	1.35979
SVA_F_dup782	SVA_F	0.885246	0.904412	0.72619	0.809524
SVA_F_dup783	SVA_F	0.89547	0.887218	1.34112	1.24299
SVA_F_dup784	SVA_F	0.866667	0.943878	0.912548	0.745247
SVA_F_dup785	SVA_F	0.931034	1	0.84058	0.246377
SVA_F_dup786	SVA_F	0.867347	0.847826	0.75969	1.06977
SVA_F_dup787	SVA_F	0.857988	0.927757	1.21583	1.89209
LTR5A_dup248	LTR5A	0.8	0.792208	1.83333	1.28333
LTR5B_dup302	LTR5B	0.827957	0.838384	1.20779	1.28571
SVA_D_dup1142	SVA_D	0.821053	0.612903	1.79245	1.16981
SVA_D_dup1143	SVA_D	0.874142	0.875274	1.59489	1.66788
LTR5_Hs_dup490	LTR5_Hs	0.96	0.754717	0.490196	1.03922
LTR5A_dup249	LTR5A	0.816901	0.842105	1.12698	1.50794
SVA_A_dup838	SVA_A	0.883929	0.885572	1.41772	1.27215
SVA_E_dup544	SVA_E	1	0.9	1.11111	2.22222
SVA_D_dup1144	SVA_D	0.916667	0.863248	1.29897	1.20619
LTR5_Hs_dup491	LTR5_Hs	0.6	0.459677	1.69355	2
SVA_D_dup1145	SVA_D	0.852273	0.738636	1.83333	1.83333
LTR5B_dup303	LTR5B	0.901639	0.731183	0.835616	1.27397
SVA_E_dup545	SVA_E	0.791667	0.833333	0.685714	0.342857
SVA_F_dup788	SVA_F	0.889213	0.871671	1.4	1.68571
LTR5A_dup250	LTR5A	0.821429	0.845238	1.01818	1.52727
SVA_D_dup1146	SVA_D	0.893333	0.763158	1.41509	1.43396
SVA_D_dup1147	SVA_D	0.88716	0.87013	1.34555	2.01571
SVA_E_dup546	SVA_E	0.864865	0.875	3.7	3.2
SVA_A_dup842	SVA_A	0.75	0.818182	0.571429	1.57143
SVA_F_dup789	SVA_F	0.870968	0.886364	1.19231	1.05769
LTR5B_dup304	LTR5B	0.921053	0.941176	0.644068	0.864407
SVA_D_dup1149	SVA_D	0.902098	0.821705	1.90667	1.72
SVA_A_dup844	SVA_A	0.952381	0.9375	1.4	2.13333
SVA_E_dup547	SVA_E	0.769231	0.866667	2.16667	2.5
SVA_D_dup1150	SVA_D	0.914286	0.802083	1.66667	1.52381
SVA_E_dup548	SVA_E	0.901857	0.88	1.24422	0.907591
LTR5_Hs_dup492	LTR5_Hs	0.714286	0.333333	0.33871	0.387097
SVA_D_dup1151	SVA_D	0.964706	0.697674	1.88889	1.91111
SVA_D_dup1152	SVA_D	0.865031	0.766798	0.819095	1.27136
LTR5_Hs_dup493	LTR5_Hs	0.688525	0.359551	0.983871	1.43548
SVA_D_dup1153	SVA_D	0.789668	0.819876	1.1886	1.41228
SVA_C_dup363	SVA_C	0.90535	0.873874	1.51875	1.3875
SVA_A_dup847	SVA_A	0.703911	0.704846	3.5098	4.45098
SVA_A_dup848	SVA_A	0.923077	0.864865	0.872483	0.993289
LTR5A_dup251	LTR5A	0.842105	0.807692	1.15152	1.18182
SVA_D_dup1155	SVA_D	0.910714	0.795139	0.831683	1.42574
SVA_B_dup649	SVA_B	0.848214	0.919708	0.949153	1.16102
SVA_D_dup1157	SVA_D	0.808411	0.839216	1.38961	1.65584
LTR5_Hs_dup494	LTR5_Hs	0.45122	0.197368	1.32258	1.22581
SVA_B_dup650	SVA_B	0.882682	0.934911	1	0.944134
SVA_D_dup1158	SVA_D	0.849372	0.927577	0.967611	1.45344
SVA_B_dup651	SVA_B	0.890411	0.828	0.797814	1.36612
SVA_F_dup792	SVA_F	1	0.9	0.0909091	0.454545
LTR5_Hs_dup495	LTR5_Hs	0.385965	0.047619	1.01786	1.5
SVA_C_dup368	SVA_C	0.834711	0.667939	1.28042	1.38624
LTR5_Hs_dup496	LTR5_Hs	0.5	0.275862	1.37931	2
SVA_F_dup794	SVA_F	0.866667	0.85342	1.62	1.228
SVA_E_dup554	SVA_E	1	1	1.85714	0.285714
SVA_B_dup652	SVA_B	1	0.52381	0.3	2.1
SVA_F_dup795	SVA_F	0.777778	1	2	1
SVA_C_dup369	SVA_C	0.879795	0.90085	1.11714	1.00857
SVA_B_dup653	SVA_B	0.933333	0.862069	1.66667	3.22222
SVA_B_dup655	SVA_B	0.883212	0.835866	1.46524	1.75936
SVA_F_dup797	SVA_F	0.869048	0.901408	0.464088	0.392265
SVA_F_dup798	SVA_F	0.879699	0.792793	1.03906	0.867188
SVA_D_dup1160	SVA_D	0.850394	0.841155	1.22705	1.33816
SVA_D_dup1161	SVA_D	0.891566	0.833856	1.27041	1.62755
SVA_F_dup799	SVA_F	0.894608	0.880952	1.15581	1.07082
SVA_B_dup656	SVA_B	0.902141	0.833846	1.75806	1.74731
SVA_D_dup1162	SVA_D	0.930233	0.885	0.839024	0.97561
SVA_D_dup1163	SVA_D	0.916335	0.882845	1.28061	1.21939
SVA_C_dup370	SVA_C	0.714286	0.6	1.4	2
SVA_D_dup1164	SVA_D	0.891892	0.737705	2.46667	4.06667
LTR5B_dup305	LTR5B	1	0.890244	0.632353	1.20588
SVA_A_dup858	SVA_A	0.888889	0.895062	1.48101	2.05063
SVA_D_dup1165	SVA_D	0.913333	0.882022	0.663717	0.787611
SVA_F_dup800	SVA_F	0.888087	0.893805	1.22026	0.995595
SVA_D_dup1166	SVA_D	0.977778	0.930233	3	2.86667
SVA_D_dup1167	SVA_D	0.92437	0.940239	1.73301	1.21845
SVA_E_dup555	SVA_E	0.890244	0.848276	1.04459	0.923567
SVA_A_dup863	SVA_A	0.933333	0.901734	2.36842	3.03509
SVA_D_dup1168	SVA_D	0.907801	0.86	2.79208	2.9703
SVA_D_dup1169	SVA_D	0.895695	0.878788	2.416	1.452
SVA_D_dup1170	SVA_D	0.866667	0.804196	1.73077	1.83333
LTR5B_dup306	LTR5B	0.875	0.933333	0.923077	0.576923
LTR5B_dup307	LTR5B	0.930233	0.853659	1.26471	1.20588
SVA_D_dup1171	SVA_D	0.860697	0.828947	1.13559	0.858757
LTR5B_dup308	LTR5B	0.764706	0.470588	0.414634	0.414634
LTR5B_dup309	LTR5B	0.805556	0.811321	0.9	1.325
LTR5B_dup310	LTR5B	0.769231	0.692308	0.325	0.325
LTR5A_dup252	LTR5A	0.886364	0.787037	1.35385	1.66154
SVA_C_dup374	SVA_C	0.862745	0.902439	0.805263	1.51053
LTR5_Hs_dup497	LTR5_Hs	0.619048	0.469565	1.66667	1.8254
SVA_F_dup801	SVA_F	0.941176	0.923077	1.7	3.9
SVA_F_dup802	SVA_F	0.75	0.947368	0.4	3.8
LTR5_Hs_dup498	LTR5_Hs	0.595238	0.514286	0.666667	0.555556
LTR5A_dup253	LTR5A	0.846154	0.885714	0.722222	0.648148
LTR5B_dup312	LTR5B	0.904762	0.75	0.396226	0.528302
LTR5B_dup313	LTR5B	0.818182	0.848485	0.673469	0.673469
LTR5_Hs_dup499	LTR5_Hs	0.734043	0.785714	1.59322	1.66102
SVA_D_dup1172	SVA_D	0.86398	0.87169	1.95567	2.41872
SVA_F_dup803	SVA_F	0.705882	0.827586	0.2	0.341176
SVA_D_dup1173	SVA_D	0.808219	0.903614	0.802198	0.912088
SVA_D_dup1174	SVA_D	0.907285	0.923077	0.92638	1.19632
SVA_D_dup1175	SVA_D	0.901141	0.891365	1.09583	1.49583
LTR5_Hs_dup500	LTR5_Hs	0.71875	0.47561	1.08475	1.38983
SVA_A_dup865	SVA_A	0.913043	0.860335	1.41538	1.37692
SVA_C_dup375	SVA_C	0.576923	0.451613	1.3	1.55
SVA_B_dup657	SVA_B	0.888158	0.921569	2.59091	3.47727
SVA_B_dup658	SVA_B	0.865471	0.884	1.21858	1.36612
SVA_D_dup1176	SVA_D	0.826923	0.809524	1.57576	1.63636
SVA_D_dup1177	SVA_D	0.875472	0.858736	1.37306	1.39378
SVA_A_dup866	SVA_A	0.8	0.95	1.66667	1.66667
SVA_D_dup1178	SVA_D	0.866485	0.835025	1.62389	1.74336
SVA_A_dup867	SVA_A	0.922727	0.849206	1.22222	1.4
SVA_D_dup1179	SVA_D	0.850211	0.890625	1.61775	1.52901
SVA_A_dup868	SVA_A	0.886957	0.898039	0.950413	1.05372
SVA_F_dup804	SVA_F	0.87291	0.918288	1.84568	1.58642
SVA_F_dup805	SVA_F	0.933775	0.871186	1.63243	1.59459
SVA_D_dup1180	SVA_D	0.869681	0.921519	1.27891	1.34354
SVA_A_dup871	SVA_A	1	0.9	0.454545	0.909091
SVA_A_dup872	SVA_A	0.75	0.545455	1.6	2.2
SVA_D_dup1181	SVA_D	0.906433	0.891892	0.895288	0.968586
SVA_D_dup1182	SVA_D	0.851485	0.81203	0.985366	1.29756
SVA_F_dup807	SVA_F	0.982759	0.914634	0.610526	0.863158
SVA_F_dup808	SVA_F	0.941176	0.809524	4.25	5.25
SVA_A_dup874	SVA_A	0.517241	0.263158	1.8125	1.1875
SVA_B_dup662	SVA_B	0.833333	0.8	2.18182	3.18182
SVA_B_dup664	SVA_B	0.899582	0.849206	2.11504	2.23009
LTR5B_dup315	LTR5B	0.910256	0.839623	1.09859	1.49296
SVA_D_dup1183	SVA_D	0.907781	0.903683	1.60648	1.63426
LTR5B_dup316	LTR5B	0.897059	0.821429	0.931507	1.53425
SVA_E_dup559	SVA_E	0.844444	0.910256	0.737705	0.639344
SVA_D_dup1184	SVA_D	0.906907	0.899654	1.41702	1.22979
SVA_C_dup377	SVA_C	0.954887	0.826923	1.87324	1.46479
SVA_D_dup1185	SVA_D	0.89313	0.880342	1.65823	1.48101
SVA_E_dup561	SVA_E	0.852459	0.937759	0.994565	1.30978
SVA_E_dup562	SVA_E	0.834197	0.760204	0.784553	0.796748
SVA_F_dup810	SVA_F	0.897959	0.881081	0.777778	0.978836
SVA_F_dup811	SVA_F	0.964286	0.952381	0.518519	0.388889
SVA_D_dup1186	SVA_D	0.924658	0.809524	0.929936	1.07006
SVA_D_dup1187	SVA_D	0.888393	0.914286	1.28736	1.40805
SVA_E_dup564	SVA_E	0.914573	0.75188	2.76389	1.84722
LTR5_Hs_dup501	LTR5_Hs	0.714286	0.55	0.33871	0.322581
LTR5_Hs_dup502	LTR5_Hs	0.836364	0.886364	2.61905	4.19048
LTR5_Hs_dup503	LTR5_Hs	0.708333	0.538462	0.615385	1
SVA_B_dup667	SVA_B	0.666667	0.782609	0.818182	1.04545
SVA_C_dup378	SVA_C	0.851852	0.923077	1.125	1.625
SVA_F_dup813	SVA_F	0.898438	0.88764	0.501961	0.698039
SVA_D_dup1188	SVA_D	0.821782	0.763158	0.711268	0.535211
LTR5B_dup317	LTR5B	0.796296	0.806452	1.56522	1.34783
SVA_F_dup814	SVA_F	0.863636	0.722222	1.57143	1.28571
SVA_A_dup882	SVA_A	0.782609	0.95	2.55556	2.22222
SVA_D_dup1189	SVA_D	0.902174	0.871508	1.06358	1.03468
SVA_B_dup670	SVA_B	0.909091	0.910256	1.03125	0.975
SVA_D_dup1190	SVA_D	1	0.666667	0.0909091	1.36364
SVA_D_dup1191	SVA_D	0.870968	0.878049	1.32857	1.36667
SVA_D_dup1192	SVA_D	0.934211	0.788889	1.40741	1.66667
SVA_D_dup1193	SVA_D	0.887019	0.885714	1.98095	1.66667
SVA_D_dup1194	SVA_D	0.931193	0.918919	0.893443	0.909836
SVA_B_dup673	SVA_B	0.901515	0.88535	1.22222	1.4537
SVA_D_dup1195	SVA_D	0.803797	0.776923	0.863388	0.710383
SVA_D_dup1197	SVA_D	0.882129	0.92691	1.43716	1.64481
SVA_F_dup817	SVA_F	0.836735	0.832797	0.960784	1.01634
SVA_D_dup1198	SVA_D	0.883333	0.925926	2.0339	1.37288
SVA_D_dup1199	SVA_D	0.867816	0.915179	0.940541	1.21081
SVA_E_dup568	SVA_E	0.897849	0.864865	1.36765	0.816176
SVA_D_dup1200	SVA_D	0.901478	0.934066	0.774809	0.694656
SVA_E_dup569	SVA_E	0.923077	0.894737	2.6	3.8
SVA_D_dup1201	SVA_D	0.852665	0.926554	1.31276	1.45679
SVA_D_dup1202	SVA_D	0.879121	0.828571	0.722222	0.555556
SVA_D_dup1203	SVA_D	0.921053	0.926966	0.771574	0.903553
SVA_D_dup1204	SVA_D	0.87965	0.87041	1.77821	1.80156
SVA_D_dup1205	SVA_D	0.874046	0.855556	1.50575	1.03448
SVA_D_dup1206	SVA_D	0.846847	0.615385	3.08333	2.52778
SVA_D_dup1207	SVA_D	0.902564	0.871985	1.88406	2.60386
SVA_E_dup570	SVA_E	0.888889	0.916667	2	1.33333
SVA_F_dup819	SVA_F	0.902542	0.910256	1.73529	1.72059
LTR5_Hs_dup504	LTR5_Hs	0.625	0.307692	1.10345	1.34483
SVA_D_dup1208	SVA_D	0.865169	0.731544	2.57971	2.15942
SVA_D_dup1209	SVA_D	0.819672	0.8	1.84848	2.31061
SVA_F_dup820	SVA_F	1	0.926829	1.58333	3.41667
SVA_D_dup1210	SVA_D	0.856557	0.876494	1.27749	1.31414
SVA_A_dup887	SVA_A	1	0.848485	2.72727	3
LTR5B_dup318	LTR5B	0.805556	0.72549	1.44	1.36
LTR5B_dup319	LTR5B	0.867647	0.823529	1.21429	0.910714
LTR5B_dup320	LTR5B	1	0.933333	0.5	1.5
LTR5B_dup321	LTR5B	0.810345	0.741176	0.95082	1.39344
LTR5_Hs_dup505	LTR5_Hs	0.631579	0.666667	1.05556	0.833333
SVA_D_dup1211	SVA_D	0.777778	0.357143	1.28571	1
SVA_B_dup676	SVA_B	0.899642	0.93617	1.45312	2.20312
SVA_D_dup1212	SVA_D	0.897849	0.844	0.94898	1.27551
SVA_C_dup380	SVA_C	0.9375	0.933333	1.07772	1.1658
SVA_F_dup821	SVA_F	0.759259	0.927536	1.01887	1.30189
SVA_E_dup574	SVA_E	0.75	0.4	4	10
SVA_F_dup822	SVA_F	0.873065	0.90583	1.94578	1.34337
SVA_E_dup575	SVA_E	0.9	1	2.5	2.25
SVA_D_dup1213	SVA_D	0.825301	0.9	0.764977	1.10599
SVA_D_dup1214	SVA_D	0.906667	0.818182	0.524476	0.769231
SVA_D_dup1215	SVA_D	0.897436	0.88417	1.25301	1.04016
SVA_A_dup891	SVA_A	0.959459	0.954198	8.22222	14.5556
SVA_B_dup677	SVA_B	0.900398	0.88	1.40223	1.53631
SVA_C_dup381	SVA_C	0.906977	0.927492	0.86	1.655
LTR5A_dup255	LTR5A	0.845455	0.858333	1.61765	1.76471
LTR5_Hs_dup506	LTR5_Hs	0.661538	0.219048	1.04839	1.69355
SVA_F_dup824	SVA_F	0.858434	0.774611	1.328	1.544
LTR5_Hs_dup507	LTR5_Hs	0.78	0.228571	1.5625	1.64062
SVA_B_dup678	SVA_B	0.952381	0.918919	2.1	3.7
SVA_D_dup1216	SVA_D	0.892308	0.87069	1.81395	1.6186
SVA_D_dup1217	SVA_D	0.853448	0.923611	1.09434	0.679245
LTR5B_dup322	LTR5B	0.938272	0.873563	1.28571	1.38095
SVA_C_dup382	SVA_C	0.813333	0.831776	1.18421	1.12632
LTR5_Hs_dup508	LTR5_Hs	0.341463	0.266667	1.30159	0.952381
SVA_F_dup825	SVA_F	0.905263	0.912088	1.52	1.456
SVA_A_dup895	SVA_A	1	0.857143	1.66667	0.777778
SVA_D_dup1218	SVA_D	0.924731	0.893382	0.902913	1.32039
SVA_D_dup1219	SVA_D	0.839572	0.886957	1.0565	0.649718
LTR5_Hs_dup509	LTR5_Hs	0.77	0.568627	1.5625	1.59375
LTR5B_dup323	LTR5B	0.789474	0.704082	1.37681	1.42029
SVA_F_dup826	SVA_F	0.902564	0.895522	0.764706	1.05098
SVA_A_dup896	SVA_A	0.942623	0.86911	0.968254	1.51587
SVA_B_dup681	SVA_B	0.849765	0.900415	1.00472	1.13679
LTR5_Hs_dup510	LTR5_Hs	0.583333	0.306306	1.71429	1.7619
SVA_B_dup682	SVA_B	0.880597	0.856031	1.73276	2.21552
SVA_D_dup1221	SVA_D	0.875	0.895522	1.27731	1.40756
SVA_F_dup827	SVA_F	0.875	0.911765	0.165517	0.234483
SVA_F_dup828	SVA_F	0.872483	0.870813	1.192	1.672
SVA_F_dup829	SVA_F	0.915966	0.901316	0.937008	1.19685
SVA_D_dup1222	SVA_D	0.738739	0.759398	2.775	3.325
LTR5A_dup256	LTR5A	0.816327	0.807018	0.816667	0.95
SVA_D_dup1223	SVA_D	0.944134	0.883041	0.848341	0.810427
SVA_C_dup384	SVA_C	0.892523	0.866667	1.27381	0.892857
SVA_F_dup831	SVA_F	0.75	1	0.24	0.08
SVA_D_dup1224	SVA_D	0.824324	0.784483	1.22314	0.958678
SVA_F_dup832	SVA_F	0.913793	0.911765	0.522523	0.765766
SVA_E_dup579	SVA_E	0.897959	0.893855	0.503425	0.613014
SVA_E_dup580	SVA_E	1	0.814815	4.33333	9
SVA_F_dup833	SVA_F	0.908425	0.910714	0.934932	0.767123
SVA_F_dup834	SVA_F	0.880851	0.858065	1.82171	1.20155
SVA_F_dup835	SVA_F	1	0.681818	0.56	0.88
SVA_F_dup836	SVA_F	0.932432	0.905405	0.573643	0.573643
SVA_D_dup1226	SVA_D	0.863372	0.922222	1.5426	1.61435
SVA_D_dup1227	SVA_D	0.880319	0.872549	1.49801	1.6255
SVA_A_dup897	SVA_A	0.89548	0.895631	1.28261	1.49275
SVA_A_dup899	SVA_A	0.91746	0.902507	1.62371	1.85052
SVA_D_dup1229	SVA_D	0.898305	0.961089	1.2356	1.34555
SVA_C_dup385	SVA_C	0.85034	0.757225	2.57895	3.03509
LTR5_Hs_dup511	LTR5_Hs	0.785714	0.159091	0.666667	1.04762
LTR5B_dup324	LTR5B	0.888889	0.846774	1.30263	1.63158
LTR5_Hs_dup512	LTR5_Hs	0.675	0.209302	0.645161	0.693548
SVA_F_dup838	SVA_F	0.902326	0.809278	2.08738	1.8835
SVA_E_dup583	SVA_E	0.866545	0.854922	2.26971	1.60166
SVA_E_dup584	SVA_E	0.922535	0.879032	0.70297	1.22772
SVA_B_dup684	SVA_B	0.625	0.735294	1.45455	3.09091
SVA_A_dup900	SVA_A	0.93617	0.958904	0.892405	0.924051
SVA_A_dup901	SVA_A	0.882812	0.861818	1.34031	1.43979
SVA_E_dup585	SVA_E	0.834951	0.842105	1.64362	1.81915
SVA_E_dup586	SVA_E	0.921569	0.951613	0.780612	0.632653
SVA_E_dup587	SVA_E	1	0.777778	2.5	2.25
SVA_D_dup1230	SVA_D	0.925926	0.821429	1.05882	1.09804
SVA_C_dup386	SVA_C	0.934426	0.850394	1.18447	1.23301
LTR5_Hs_dup513	LTR5_Hs	0.732824	0.694444	2.1129	2.32258
SVA_D_dup1231	SVA_D	0.932039	0.884615	0.616766	0.622754
SVA_A_dup907	SVA_A	0.545455	0.75	1.57143	2.28571
SVA_F_dup839	SVA_F	1	0.866667	0.568627	0.882353
SVA_D_dup1232	SVA_D	0.944444	0.921739	0.759036	0.692771
SVA_D_dup1233	SVA_D	0.808824	0.73913	0.472222	0.798611
SVA_B_dup685	SVA_B	0.787879	0.892857	6	5.09091
SVA_D_dup1234	SVA_D	0.894161	0.893899	1.61176	2.21765
SVA_F_dup840	SVA_F	1	1	0.727273	1.09091
SVA_B_dup686	SVA_B	0.896154	0.928775	1.55689	2.1018
SVA_D_dup1235	SVA_D	0.889807	0.887967	1.77073	1.17561
SVA_D_dup1236	SVA_D	0.733333	0.913043	1.66667	2.55556
SVA_A_dup908	SVA_A	0.923077	0.75	1.44444	2.66667
SVA_D_dup1237	SVA_D	0.869955	0.790123	1.12626	1.22727
SVA_D_dup1238	SVA_D	0.705882	0.625	0.944444	0.888889
SVA_D_dup1239	SVA_D	0.916667	0.916981	1.375	1.38021
SVA_F_dup841	SVA_F	0.75	0.789474	3.42857	2.71429
SVA_F_dup842	SVA_F	0.893004	0.806452	1.05195	1.20779
SVA_E_dup589	SVA_E	0.9	0.5	3.33333	2
SVA_A_dup912	SVA_A	1	1	1.25	1.25
SVA_F_dup843	SVA_F	0.94382	0.84507	1.58929	1.26786
LTR5_Hs_dup514	LTR5_Hs	0.686869	0.385417	1.62295	1.57377
SVA_E_dup590	SVA_E	0.942029	0.918919	1.725	2.775
SVA_D_dup1242	SVA_D	0.908571	0.907216	1.01156	1.12139
SVA_D_dup1243	SVA_D	0.896825	0.715447	1.125	1.09821
SVA_F_dup844	SVA_F	0.984127	0.895652	0.254032	0.46371
SVA_D_dup1244	SVA_D	0.859794	0.83004	1.48318	1.5474
SVA_D_dup1245	SVA_D	0.881748	0.872449	1.63445	1.64706
SVA_F_dup845	SVA_F	0.789474	0.8	0.351852	0.0925926
SVA_D_dup1246	SVA_D	0.866261	0.894531	1.75	1.3617
LTR5_Hs_dup515	LTR5_Hs	0.71134	0.5	1.61667	2
SVA_C_dup387	SVA_C	0.85	0.958333	0.571429	0.685714
SVA_C_dup388	SVA_C	0.969231	0.854015	1.49425	1.57471
SVA_D_dup1247	SVA_D	0.864048	0.87218	1.24906	1.50566
SVA_D_dup1248	SVA_D	0.878453	0.885057	0.78355	1.12987
SVA_C_dup389	SVA_C	0.80303	0.866667	1.2	1.90909
SVA_E_dup591	SVA_E	0.857143	0.818182	1.4	2.2
SVA_D_dup1249	SVA_D	0.733333	0.861111	0.652174	1.56522
SVA_D_dup1250	SVA_D	0.783784	0.741758	2.75532	1.93617
SVA_A_dup919	SVA_A	0.903394	0.934363	1.7814	2.4093
SVA_E_dup593	SVA_E	0.931034	0.928571	4.14286	6
SVA_B_dup691	SVA_B	0.714286	0.47619	0.736842	1.10526
LTR5_Hs_dup516	LTR5_Hs	0.636364	0.513514	0.948276	1.27586
SVA_B_dup694	SVA_B	0.837838	0.741176	1.35366	1.03659
SVA_A_dup921	SVA_A	0.872414	0.876485	1.9863	1.44178
SVA_D_dup1251	SVA_D	0.85567	0.863372	0.869955	1.5426
SVA_A_dup923	SVA_A	0.798077	0.840764	2.6	3.925
SVA_F_dup847	SVA_F	1	0.814815	0.333333	1.5
SVA_E_dup595	SVA_E	0.857143	0.75	2.8	4
LTR5_Hs_dup517	LTR5_Hs	0.387097	0.0306122	1.24	1.96
SVA_D_dup1252	SVA_D	0.929293	0.890805	0.947368	0.832536
SVA_D_dup1253	SVA_D	0.755556	0.89881	1.45161	1.80645
SVA_D_dup1254	SVA_D	0.956897	0.917647	0.8	1.17241
SVA_F_dup848	SVA_F	0.921875	0.916667	0.723164	0.745763
SVA_F_dup849	SVA_F	0.920455	0.933333	0.546584	0.838509
SVA_B_dup696	SVA_B	0.954545	0.851064	0.328358	0.701493
SVA_D_dup1255	SVA_D	0.879699	0.781457	1.47778	1.67778
SVA_B_dup697	SVA_B	0.873684	0.833333	1.58333	1.7
SVA_D_dup1256	SVA_D	0.896848	0.9125	1.30712	1.1985
SVA_D_dup1257	SVA_D	0.902357	0.89404	1.7069	1.73563
SVA_C_dup391	SVA_C	0.906977	0.93038	1.37234	1.68085
LTR5_Hs_dup518	LTR5_Hs	0.69697	0.150538	1.15789	1.63158
SVA_A_dup925	SVA_A	1	1	0.5	0.916667
SVA_D_dup1258	SVA_D	0.905028	0.841176	0.978142	0.928962
SVA_B_dup698	SVA_B	0.850515	0.857798	1.28477	1.44371
SVA_D_dup1259	SVA_D	0.925134	0.877966	0.857798	1.35321
SVA_F_dup852	SVA_F	0.877551	0.923497	1.48485	1.38636
SVA_E_dup596	SVA_E	0.857143	0.933333	0.875	1.875
LTR5_Hs_dup519	LTR5_Hs	0.833333	0.258824	1.52941	1.66667
SVA_F_dup853	SVA_F	0.913793	0.795918	1.09434	0.924528
SVA_A_dup927	SVA_A	1	0.909091	3	3.66667
SVA_B_dup699	SVA_B	0.875969	0.931727	1.47429	1.42286
LTR5_Hs_dup520	LTR5_Hs	0.634615	0.253521	0.962963	1.31481
SVA_B_dup700	SVA_B	0.931217	0.91844	0.954545	1.42424
SVA_A_dup928	SVA_A	0.8	0.823529	1.66667	2.83333
SVA_B_dup701	SVA_B	0.722892	0.767742	1.40678	2.62712
SVA_D_dup1260	SVA_D	1	1	1	1.11111
SVA_E_dup598	SVA_E	0.892857	0.964286	1.75	1.75
SVA_E_dup599	SVA_E	0.912766	0.829457	1.54605	1.27303
SVA_C_dup392	SVA_C	0.92823	0.819242	1.00966	1.657
SVA_C_dup393	SVA_C	0.528302	0.657534	3.3125	4.5625
SVA_D_dup1262	SVA_D	0.775862	0.893617	2.14815	1.74074
SVA_D_dup1263	SVA_D	0.881481	0.92827	0.9	1.58
LTR5_Hs_dup521	LTR5_Hs	0.772727	0.671642	1.11864	1.13559
SVA_F_dup854	SVA_F	0.666667	0.724138	0.138889	0.537037
SVA_D_dup1264	SVA_D	0.936842	0.94186	0.863636	1.56364
SVA_F_dup855	SVA_F	0.882353	0.842105	0.708333	0.791667
SVA_F_dup856	SVA_F	0.9375	0.818182	2.28571	3.14286
SVA_F_dup857	SVA_F	0.888889	1	0.321429	0.428571
SVA_E_dup601	SVA_E	0.896552	0.941176	0.789116	1.04082
SVA_A_dup932	SVA_A	1	1	2	2.11111
SVA_D_dup1265	SVA_D	0.7375	0.692308	1.40351	1.59649
SVA_C_dup394	SVA_C	0.833333	0.727273	0.857143	1.57143
SVA_A_dup933	SVA_A	0.907348	0.905941	2.23571	1.44286
SVA_A_dup934	SVA_A	0.190476	0.0576923	1.4	3.46667
LTR5_Hs_dup522	LTR5_Hs	0.575	0.394737	1.45455	1.38182
SVA_B_dup703	SVA_B	0.901408	0.815287	1.33962	2.96226
LTR5B_dup328	LTR5B	0.738462	0.83871	1.80556	1.29167
SVA_E_dup602	SVA_E	0.769231	0.75	2.16667	1.33333
SVA_D_dup1266	SVA_D	1	0.909091	0.666667	1.22222
SVA_E_dup604	SVA_E	0.887324	0.915663	1.26036	0.982249
SVA_B_dup705	SVA_B	0.833333	0.727273	0.75	1.375
LTR5_Hs_dup523	LTR5_Hs	0.722222	0.277778	0.9	0.9
SVA_D_dup1267	SVA_D	0.912863	0.911765	1.3027	1.47027
SVA_B_dup706	SVA_B	0.773913	0.658537	2.61364	2.79545
LTR5_Hs_dup524	LTR5_Hs	0.775862	0.736264	1.01754	1.59649
SVA_A_dup935	SVA_A	0.916667	0.928571	2.4	2.8
SVA_D_dup1268	SVA_D	0.924731	0.899729	1.25676	1.66216
SVA_D_dup1269	SVA_D	0.91	0.859935	0.943396	1.44811
SVA_B_dup707	SVA_B	0.796552	0.791045	2.23077	2.57692
SVA_A_dup936	SVA_A	0.8	0.888889	0.588235	0.529412
SVA_A_dup937	SVA_A	1	0.555556	2.33333	6
SVA_D_dup1270	SVA_D	1	0.75	0.824561	1.26316
SVA_A_dup938	SVA_A	0.929134	0.957317	2.70213	3.48936
SVA_A_dup939	SVA_A	0.874046	0.894545	1.01946	1.07004
SVA_B_dup709	SVA_B	0.830601	0.941441	1.17308	1.42308
SVA_C_dup396	SVA_C	0.818182	0.710526	0.5	1.15152
SVA_F_dup859	SVA_F	0.727273	1	0.360656	0.311475
SVA_B_dup710	SVA_B	0.744898	0.784091	0.547486	0.49162
SVA_B_dup711	SVA_B	0.91954	0.964286	1.01754	0.982456
SVA_D_dup1272	SVA_D	0.899441	0.847656	0.828704	1.18519
SVA_A_dup940	SVA_A	0.879599	0.885057	1.95425	2.27451
SVA_D_dup1273	SVA_D	0.903134	0.839394	1.20619	1.13402
SVA_D_dup1274	SVA_D	0.90027	0.904192	0.976316	0.878947
SVA_C_dup397	SVA_C	1	0.870968	1.41667	2.58333
SVA_D_dup1275	SVA_D	0.88	0.875839	0.883838	1.50505
SVA_D_dup1276	SVA_D	0.903654	0.857143	1.14015	0.82197
SVA_A_dup942	SVA_A	0.90411	0.945946	1.01389	0.513889
SVA_F_dup860	SVA_F	1	0.888889	0.475	0.9
SVA_F_dup861	SVA_F	0.764706	0.966667	0.53125	0.46875
SVA_A_dup943	SVA_A	0.857955	0.860082	0.706827	0.975904
SVA_D_dup1277	SVA_D	0.809917	0.897887	1.43195	1.68047
SVA_A_dup944	SVA_A	0.890173	0.925466	0.476584	0.443526
SVA_F_dup862	SVA_F	0.968254	0.821918	0.257143	0.297959
SVA_F_dup863	SVA_F	0.857143	0.859649	0.371681	0.504425
LTR5B_dup329	LTR5B	0.694444	0.674419	0.666667	0.796296
SVA_A_dup945	SVA_A	0.913043	0.883721	0.952663	1.01775
SVA_D_dup1278	SVA_D	0.912134	0.836364	0.850534	1.17438
SVA_B_dup712	SVA_B	0.933333	0.793103	6	5.8
LTR5_Hs_dup525	LTR5_Hs	0.794872	0.506024	1.25806	1.33871
SVA_B_dup713	SVA_B	0.823529	0.875	1.7	1.6
LTR5_Hs_dup526	LTR5_Hs	0.537313	0.48	1.21818	1.81818
SVA_D_dup1279	SVA_D	0.551724	0.521739	1.45	1.15
LTR5_Hs_dup528	LTR5_Hs	0.702128	0.281553	1.46875	1.60938
SVA_D_dup1280	SVA_D	0.864266	0.83612	1.16077	0.961415
SVA_B_dup715	SVA_B	0.83	0.859729	0.819672	1.81148
SVA_D_dup1282	SVA_D	0.863501	0.902736	1.42194	1.38819
LTR5_Hs_dup529	LTR5_Hs	0.865672	0.769841	1.04688	1.96875
LTR5B_dup330	LTR5B	0.911765	0.816667	1.04615	0.923077
SVA_B_dup716	SVA_B	0.891051	0.90566	1.26601	1.30542
SVA_C_dup399	SVA_C	0.923077	0.9	1.08333	0.833333
SVA_D_dup1283	SVA_D	0.854321	0.841096	1.28571	1.15873
SVA_F_dup865	SVA_F	0.980392	1	0.566667	0.277778
SVA_F_dup866	SVA_F	0.848315	0.859459	1.47107	1.52893
SVA_F_dup867	SVA_F	0.862745	0.909836	0.723404	0.865248
SVA_D_dup1284	SVA_D	0.909091	0.871134	0.484581	0.854626
SVA_B_dup717	SVA_B	0.916667	1	2	1.5
LTR5B_dup332	LTR5B	0.960784	0.636364	0.836066	0.901639
SVA_A_dup950	SVA_A	0.967347	0.926829	1.28947	1.94211
SVA_B_dup718	SVA_B	0.891089	0.841772	1.40278	2.19444
SVA_D_dup1285	SVA_D	0.887255	0.859296	1.15909	1.13068
SVA_A_dup951	SVA_A	0.938776	0.86	1.19512	2.43902
SVA_F_dup868	SVA_F	0.868778	0.947115	0.67378	0.634146
SVA_D_dup1286	SVA_D	0.909953	0.890339	1.64202	1.49027
SVA_B_dup719	SVA_B	0.843243	0.858268	0.989305	1.35829
SVA_A_dup955	SVA_A	0.75	0.666667	1.14286	1.71429
SVA_D_dup1287	SVA_D	0.821782	0.904762	1.14773	1.67045
LTR5B_dup333	LTR5B	0.932432	0.862069	1.54167	1.8125
SVA_D_dup1288	SVA_D	0.72973	0.654321	0.300813	0.658537
SVA_B_dup720	SVA_B	0.847826	0.707317	1.24324	1.10811
LTR5_Hs_dup530	LTR5_Hs	0.767123	0.431373	1.14062	1.59375
SVA_D_dup1289	SVA_D	0.820276	0.824885	1.10152	1.10152
LTR5_Hs_dup531	LTR5_Hs	0.7375	0.428571	1.42857	1.875
LTR5_Hs_dup532	LTR5_Hs	0.702703	0.1	0.587302	1.26984
LTR5_Hs_dup533	LTR5_Hs	0.745098	0.533333	1	1.17647
SVA_A_dup957	SVA_A	0.888889	0.9375	1.25806	1.54839
LTR5A_dup257	LTR5A	0.857143	0.755319	1.05	1.56667
SVA_C_dup400	SVA_C	0.854167	0.821727	1.38728	2.07514
SVA_D_dup1290	SVA_D	0.948718	0.803279	1.5	1.17308
SVA_D_dup1291	SVA_D	0.848	0.925466	0.661376	0.851852
SVA_D_dup1292	SVA_D	0.867568	0.909605	1.90722	1.82474
SVA_B_dup721	SVA_B	0.919118	0.910828	1.36683	1.57789
LTR5_Hs_dup534	LTR5_Hs	0.672727	0.382353	1.71875	2.125
LTR5B_dup336	LTR5B	0.8	0.9	1.25	1.25
SVA_F_dup872	SVA_F	0.862069	0.809524	7.25	12.25
LTR5_Hs_dup537	LTR5_Hs	0.523256	0.117241	2.56716	2.16418
SVA_D_dup1294	SVA_D	0.831715	0.877419	1.71667	1.72222
SVA_C_dup401	SVA_C	0.9375	1	1.14286	0.928571
SVA_B_dup722	SVA_B	0.852564	0.789116	2.22857	2.1
SVA_E_dup614	SVA_E	0.909091	0.714286	1.83333	1.16667
SVA_E_dup616	SVA_E	1	0.9	1.25	2.5
SVA_A_dup962	SVA_A	0.75	0.857143	2.4	2.8
SVA_A_dup964	SVA_A	0.964286	0.894737	1.55556	1.05556
SVA_D_dup1296	SVA_D	0.883721	0.890785	1.07054	1.21577
SVA_D_dup1297	SVA_D	0.915556	0.931271	1.0274	1.32877
SVA_A_dup965	SVA_A	0.857143	0.714286	1.5	0.5
SVA_B_dup723	SVA_B	0.923077	0.897436	1.13043	1.69565
LTR5_Hs_dup538	LTR5_Hs	0.840909	0.557143	1.62963	1.2963
SVA_D_dup1298	SVA_D	0.827273	0.877246	1.44737	1.46491
SVA_C_dup402	SVA_C	0.9	0.879397	0.790698	0.925581
SVA_F_dup877	SVA_F	0.913043	0.875	0.469388	0.653061
LTR5B_dup337	LTR5B	0.813953	0.914894	0.767857	0.839286
SVA_C_dup403	SVA_C	0.895062	0.87574	0.760563	0.793427
LTR5B_dup338	LTR5B	0.9	1	0.434783	0.478261
LTR5B_dup339	LTR5B	0.964286	0.84375	0.8	0.914286
LTR5B_dup340	LTR5B	0.902439	0.808511	0.621212	0.712121
LTR5B_dup342	LTR5B	0.828571	0.69697	0.603448	0.568966
SVA_B_dup726	SVA_B	0.888889	0.583333	1.28571	1.71429
SVA_B_dup728	SVA_B	0.75	0.933333	2.22222	1.66667
SVA_A_dup968	SVA_A	1	1	1.11111	0.777778
SVA_C_dup404	SVA_C	0.833333	1	2	2.88889
SVA_A_dup969	SVA_A	1	0.875	1.45455	2.18182
SVA_B_dup729	SVA_B	0.876147	0.89418	1.15957	1.00532
SVA_D_dup1300	SVA_D	0.813084	0.784314	2.22917	2.125
SVA_A_dup970	SVA_A	1	1	0.333333	1.11111
SVA_B_dup730	SVA_B	0.916335	0.916667	1.19524	1.54286
LTR5B_dup343	LTR5B	0.843137	0.714286	0.784615	1.18462
SVA_D_dup1301	SVA_D	0.909091	0.882353	1.83333	2.83333
LTR5_Hs_dup539	LTR5_Hs	0.813187	0.418605	1.54237	1.45763
SVA_C_dup406	SVA_C	0.91411	0.92511	0.953216	1.32749
SVA_D_dup1302	SVA_D	0.847619	0.929078	1.5	1.34286
[truncated: 2,878 more rows]

## Sheet: Fig. 5C
	replicates	CRISPRi-empty	CRISPRi-LTR5Hs		Figures	samples	Statistical Test	exact p-value
UCLA2 hPGCLC%	rep1	12.1	4.8		Fig. 5C	The hPGCLC% in CRIPSRi-empty vs. hPGCLC% in CRISPRi-LTR5Hs (UCLA2)	two sides, Welch Two Sample t-test	0.004179
	rep2	15.1	6.1
	rep3	12.9	2.2

## Sheet: Fig. 5G
LTR5Hs associated DEGs
CRISPRi-LTR5Hs Up DEG count	CRISPRi-LTR5Hs Down DEG count	Total genes	Type	Distance to nearest TSS	P value_up	P value_down	Statistical Test
2	6	1098	covered_genes	-1000kb to -800kb	0.169727	0.393131	one-sided, hypergeometric test
1	8	1274	covered_genes	-800kb to -600kb	0.501154	0.260509	one-sided, hypergeometric test
1	10	1372	covered_genes	-600kb to -400kb	0.541958	0.128879	one-sided, hypergeometric test
1	6	1446	covered_genes	-400kb to -200kb	0.571325	0.683585	one-sided, hypergeometric test
0	53	1378	covered_genes	-200kb to 0kb	0.844554	9.25901e-34	one-sided, hypergeometric test
0	51	1531	covered_genes	0kb to 200kb	0.874645	2.7068e-29	one-sided, hypergeometric test
0	11	1362	covered_genes	200kb to 400kb	0.841034	0.0680616	one-sided, hypergeometric test
0	6	1424	covered_genes	400kb to 600kb	0.854264	0.667836	one-sided, hypergeometric test
0	6	1413	covered_genes	600kb to 800kb	0.851996	0.65979	one-sided, hypergeometric test
0	8	1349	covered_genes	800kb to 1000kb	0.838117	0.316589	one-sided, hypergeometric test
Random shuffled regions associated DEGs
CRISPRi-LTR5Hs Up DEG count	CRISPRi-LTR5Hs Down DEG count	Total genes	Type	Distance to nearest TSS	P value_up	P value_down	Statistical Test
2	4	928	covered_genes	-1000kb to -800kb	0.118141	0.576351	one-sided, hypergeometric test
1	4	957	covered_genes	-800kb to -600kb	0.356398	0.603977	one-sided, hypergeometric test
0	2	993	covered_genes	-600kb to -400kb	0.734948	0.912932	one-sided, hypergeometric test
0	5	943	covered_genes	-400kb to -200kb	0.716154	0.411076	one-sided, hypergeometric test
1	6	1030	covered_genes	-200kb to 0kb	0.391162	0.331975	one-sided, hypergeometric test
0	8	985	covered_genes	0kb to 200kb	0.732023	0.0898146	one-sided, hypergeometric test
2	3	1011	covered_genes	200kb to 400kb	0.142491	0.808837	one-sided, hypergeometric test
0	10	936	covered_genes	400kb to 600kb	0.713423	0.0133178	one-sided, hypergeometric test
0	3	871	covered_genes	600kb to 800kb	0.686824	0.705999	one-sided, hypergeometric test
2	7	1008	covered_genes	800kb to 1000kb	0.141581	0.185793	one-sided, hypergeometric test

## Sheet: Fig. S1C
TEsubfamily	dwDETE_copy_number_inhPGCLC	upDETE_copy_number_inhPGCLC	TEsubfamily_total_copy_number	dwDETE_proportion_inhPGCLC	upDETE_proportion_inhPGCLC	DETE_proportion_difference	Methods
LTR5_Hs	1	249	697	0.001	0.357	0.356	SQuIRE+DESeq2
HERVK-int	9	69	262	0.034	0.263	0.229	SQuIRE+DESeq2
HERVE-int	1	37	284	0.004	0.13	0.126	SQuIRE+DESeq2
LTR5B	3	50	472	0.006	0.106	0.1	SQuIRE+DESeq2
MER48	0	19	196	0	0.097	0.097	SQuIRE+DESeq2
LTR5A	2	29	306	0.007	0.095	0.088	SQuIRE+DESeq2
LTR2B	1	30	353	0.003	0.085	0.082	SQuIRE+DESeq2
LTR3	2	10	98	0.02	0.102	0.082	SQuIRE+DESeq2
LTR3A	3	17	177	0.017	0.096	0.079	SQuIRE+DESeq2
SVA_D	1	116	1546	0.001	0.075	0.074	SQuIRE+DESeq2
L1PB	97	10	1779	0.055	0.006	-0.049	SQuIRE+DESeq2
L1P2	103	19	1612	0.064	0.012	-0.052	SQuIRE+DESeq2
L1PA3	679	32	11089	0.061	0.003	-0.058	SQuIRE+DESeq2
L1HS	111	13	1686	0.066	0.008	-0.058	SQuIRE+DESeq2
Looper	41	8	561	0.073	0.014	-0.059	SQuIRE+DESeq2
L2-3_Crp	151	32	1727	0.087	0.019	-0.068	SQuIRE+DESeq2
L2-1_AMi	90	24	908	0.099	0.026	-0.073	SQuIRE+DESeq2
L1PA2	389	11	5113	0.076	0.002	-0.074	SQuIRE+DESeq2
L1P1	393	13	3342	0.118	0.004	-0.114	SQuIRE+DESeq2
HERVH-int	2760	254	5967	0.463	0.043	-0.42	SQuIRE+DESeq2
LTR5_Hs	0	434	697	0	0.623	0.623	STAR+Telescope+DESeq2
HERVK-int	1	119	262	0.004	0.454	0.45	STAR+Telescope+DESeq2
LTR5B	1	95	472	0.002	0.201	0.199	STAR+Telescope+DESeq2
LTR5A	0	55	306	0	0.18	0.18	STAR+Telescope+DESeq2
HERVE-int	0	47	284	0	0.165	0.165	STAR+Telescope+DESeq2
LTR2B	0	53	353	0	0.15	0.15	STAR+Telescope+DESeq2
LTR17	0	115	853	0	0.135	0.135	STAR+Telescope+DESeq2
LTR3	2	15	98	0.02	0.153	0.133	STAR+Telescope+DESeq2
SVA_C	2	68	501	0.004	0.136	0.132	STAR+Telescope+DESeq2
MER57E3	4	39	276	0.014	0.141	0.127	STAR+Telescope+DESeq2
L1PB	82	17	1779	0.046	0.01	-0.036	STAR+Telescope+DESeq2
Mam_R4	29	9	532	0.055	0.017	-0.038	STAR+Telescope+DESeq2
L2-3_Crp	118	52	1727	0.068	0.03	-0.038	STAR+Telescope+DESeq2
L1P3	182	36	3593	0.051	0.01	-0.041	STAR+Telescope+DESeq2
L1PA2	231	17	5113	0.045	0.003	-0.042	STAR+Telescope+DESeq2
L2-1_AMi	78	37	908	0.086	0.041	-0.045	STAR+Telescope+DESeq2
L1PA3	542	45	11089	0.049	0.004	-0.045	STAR+Telescope+DESeq2
L1P2	106	25	1612	0.066	0.016	-0.05	STAR+Telescope+DESeq2
L1P1	338	21	3342	0.101	0.006	-0.095	STAR+Telescope+DESeq2
HERVH-int	2664	225	5967	0.446	0.038	-0.408	STAR+Telescope+DESeq2
LTR5_Hs	0	447	697	0	0.641	0.641	STAR+Tetranscripts+DESeq2
HERVK-int	1	131	262	0.004	0.5	0.496	STAR+Tetranscripts+DESeq2
LTR5A	0	66	306	0	0.216	0.216	STAR+Tetranscripts+DESeq2
LTR5B	1	99	472	0.002	0.21	0.208	STAR+Tetranscripts+DESeq2
SVA_C	0	86	501	0	0.172	0.172	STAR+Tetranscripts+DESeq2
LTR2B	0	59	353	0	0.167	0.167	STAR+Tetranscripts+DESeq2
LTR17	0	129	853	0	0.151	0.151	STAR+Tetranscripts+DESeq2
MER57E3	4	45	276	0.014	0.163	0.149	STAR+Tetranscripts+DESeq2
SVA_D	0	222	1546	0	0.144	0.144	STAR+Tetranscripts+DESeq2
SVA_B	0	117	848	0	0.138	0.138	STAR+Tetranscripts+DESeq2
L1PA15	389	153	8569	0.045	0.018	-0.027	STAR+Tetranscripts+DESeq2
L1PB	69	21	1779	0.039	0.012	-0.027	STAR+Tetranscripts+DESeq2
Mam_R4	24	9	532	0.045	0.017	-0.028	STAR+Tetranscripts+DESeq2
L1PA7	567	180	13381	0.042	0.013	-0.029	STAR+Tetranscripts+DESeq2
L1P3	159	42	3593	0.044	0.012	-0.032	STAR+Tetranscripts+DESeq2
L1P2	89	33	1612	0.055	0.02	-0.035	STAR+Tetranscripts+DESeq2
L1PA2	216	25	5113	0.042	0.005	-0.037	STAR+Tetranscripts+DESeq2
L1PA3	502	48	11089	0.045	0.004	-0.041	STAR+Tetranscripts+DESeq2
L1P1	298	22	3342	0.089	0.007	-0.082	STAR+Tetranscripts+DESeq2
HERVH-int	2309	261	5967	0.387	0.044	-0.343	STAR+Tetranscripts+DESeq2

[truncated: 17 more sheets: Fig. S2A, Fig. S2C, Fig. S2D, Fig. S4A, Fig. S5C, Fig. S5D, Fig. S5E, Fig. S5F, Fig. S5G, Fig. S5H, Fig. S6A, Fig. S7A, Fig. S8A, Fig. S8C, Fig. S8F, Fig. S9A, Fig. S9B]
